# Supplementary material for: Unraveling Human Hepatocellular Responses to PFAS and Aqueous Film-Forming Foams (AFFFs) for Molecular Hazard Prioritization and In Vivo Translation
Source: Environ Sci Technol. 2025 Feb 2;59(5):2423–35. doi: 10.1021/acs.est.4c10595 (PMC11823446; doi:10.1021/acs.est.4c10595)
Supplement: Supplementary file 4 — es4c10595_si_004.zip [file es4c10595_si_004.zip]

Archive with 1 entries (1 files):
- AFFF HTT uM BMCs-final-shorter labels-Gene Level SILI.bm2
