# Supplementary material for: Unraveling Human Hepatocellular Responses to PFAS and Aqueous Film-Forming Foams (AFFFs) for Molecular Hazard Prioritization and In Vivo Translation
Source: Environ Sci Technol. 2025 Feb 2;59(5):2423–35. doi: 10.1021/acs.est.4c10595 (PMC11823446; doi:10.1021/acs.est.4c10595)
Supplement: Supplementary file 6 — es4c10595_si_006.xlsx [file es4c10595_si_006.xlsx]

## Sheet: µM R1 BMC export
Analysis	GO/Pathway/Gene Set/Gene ID	BMD Median	Median Fold Change	Total Fold Change	GO/Pathway/Gene Set/Gene Name	All Genes (Platform)	Input Genes	Genes with BMD <= Highest Dose	Genes with BMD p-Value >=	Genes with BMDU/BMDL <=	Genes with BMD <= N-Fold Lowest Positive Dose	Genes with max Fold Change >=	Genes That Passed All Filters	Fisher's A Parameter	Fisher's B Parameter	Fisher's C Parameter	Fisher's D Parameter	Fisher's Exact Left P-Value	Fisher's Exact Right P-Value	Fisher's Exact Two Tail	Percentage	Entrez Gene IDs	Gene Symbols	Probe IDs	BMD Mean	BMD Minimum	BMD Standard Deviation	BMD wMean	BMD wSD	BMDL Mean	BMDL Median	BMDL Minimum	BMDL Standard Deviation	BMDL wMean	BMDL wSD	BMDU Mean	BMDU Median	BMDU Minimum	BMDU Standard Deviation	BMDU wMean	BMDU wSD	5th Percentile Index	BMD at 5th Percentile of Total Genes	10th Percentile Index	BMD at 10th Percentile of Total Genes	BMD List	BMDL List	BMDU List	Max Fold Change
2-(2-Butoxyethoxy)ethanol_Run1-uM-gene	4584	44.684	2.41835	2.41835	muc3a	1	1	1	1	1	1	1	1	1	26	0	2841	1	0.0094142	0.0094142	100	4584	muc3a	MUC3A_34067	44.684	44.684		44.684		6.76669	6.76669	6.76669		6.76669		202.884	202.884	202.884		202.884		0	44.684	0	44.684	44.684	6.76669	202.884	2.41835
2-(2-Butoxyethoxy)ethanol_Run1-uM-gene	1555	125.051	11.7562	23.5124	cyp2b6	1	1	1	1	1	1	1	1	1	26	0	2841	1	0.0094142	0.0094142	100	1555	cyp2b6	CYP2B6_14401,CYP2B6_1710	125.051	125.051		125.051		71.7185	71.7185	71.7185		71.7185		244.572	244.572	244.572		244.572		0	125.051	0	125.051	125.051	71.7185	244.572	11.9736
2-(2-Butoxyethoxy)ethanol_Run1-uM-gene	1556	125.499	10.041	20.0821	cyp2b7p	1	1	1	1	1	1	1	1	1	26	0	2841	1	0.0094142	0.0094142	100	1556	cyp2b7p	CYP2B6_14401,CYP2B7P_28166	125.499	125.499		125.499		75.0014	75.0014	75.0014		75.0014		236.72	236.72	236.72		236.72		0	125.499	0	125.499	125.499	75.0014	236.72	11.9736
2-(2-Butoxyethoxy)ethanol_Run1-uM-gene	1576	471.217	16.3429	32.6857	cyp3a4	1	1	1	1	1	1	1	1	1	26	0	2841	1	0.0094142	0.0094142	100	1576	cyp3a4	CYP3A4_88797,CYP3A4_90076	471.217	471.217		471.217		363.322	363.322	363.322		363.322		658.737	658.737	658.737		658.737		0	471.217	0	471.217	471.217	363.322	658.737	24.2661
2-(2-Butoxyethoxy)ethanol_Run1-uM-gene	1558	587.284	2.63783	2.63783	cyp2c8	1	1	1	1	1	1	1	1	1	26	0	2841	1	0.0094142	0.0094142	100	1558	cyp2c8	CYP2C8_15146	587.284	587.284		587.284		282.223	282.223	282.223		282.223		1411.7	1411.7	1411.7		1411.7		0	587.284	0	587.284	587.284	282.223	1411.7	2.63783
2-(2-Butoxyethoxy)ethanol_Run1-uM-gene	1559	849.777	2.76238	5.52475	cyp2c9	1	1	1	1	1	1	1	1	1	26	0	2841	1	0.0094142	0.0094142	100	1559	cyp2c9	CYP2C9_12062,CYP2C9_1720	849.777	849.777		849.777		598.693	598.693	598.693		598.693		1377.37	1377.37	1377.37		1377.37		0	849.777	0	849.777	849.777	598.693	1377.37	2.87491
2-(2-Butoxyethoxy)ethanol_Run1-uM-gene	1577	906.825	3.26253	6.52506	cyp3a5	1	1	1	1	1	1	1	1	1	26	0	2841	1	0.0094142	0.0094142	100	1577	cyp3a5	CYP3A5_27090,CYP3A5_28493	906.825	906.825		906.825		614.476	614.476	614.476		614.476		1568.91	1568.91	1568.91		1568.91		0	906.825	0	906.825	906.825	614.476	1568.91	4.08128
2-(2-Butoxyethoxy)ethanol_Run1-uM-gene	54658	1211.12	2.28472	4.56944	ugt1a1	1	1	1	1	1	1	1	1	1	26	0	2841	1	0.0094142	0.0094142	100	54658	ugt1a1	UGT1A1_82407,UGT1A1_89949	1211.12	1211.12		1211.12		919.921	919.921	919.921		919.921		1768.15	1768.15	1768.15		1768.15		0	1211.12	0	1211.12	1211.12	919.921	1768.15	2.37091
2-(2-Butoxyethoxy)ethanol_Run1-uM-gene	3575	1269.43	2.13715	2.13715	il7r	1	1	1	1	1	1	1	1	1	26	0	2841	1	0.0094142	0.0094142	100	3575	il7r	IL7R_3347	1269.43	1269.43		1269.43		956.331	956.331	956.331		956.331		1882.43	1882.43	1882.43		1882.43		0	1269.43	0	1269.43	1269.43	956.331	1882.43	2.13715
2-(2-Butoxyethoxy)ethanol_Run1-uM-gene	2168	1325.08	2.50399	2.50399	fabp1	1	1	1	1	1	1	1	1	1	26	0	2841	1	0.0094142	0.0094142	100	2168	fabp1	FABP1_11582	1325.08	1325.08		1325.08		989.958	989.958	989.958		989.958		1998.25	1998.25	1998.25		1998.25		0	1325.08	0	1325.08	1325.08	989.958	1998.25	2.50399
2-(2-Butoxyethoxy)ethanol_Run1-uM-gene	5473	1412.32	2.05701	2.05701	ppbp	1	1	1	1	1	1	1	1	1	26	0	2841	1	0.0094142	0.0094142	100	5473	ppbp	PPBP_24138	1412.32	1412.32		1412.32		961.403	961.403	961.403		961.403		2442.55	2442.55	2442.55		2442.55		0	1412.32	0	1412.32	1412.32	961.403	2442.55	2.05701
2-(2-Butoxyethoxy)ethanol_Run1-uM-gene	3852	1539.2	2.43999	4.87997	krt5	1	1	1	1	1	1	1	1	1	26	0	2841	1	0.0094142	0.0094142	100	3852	krt5	KRT5_88409,KRT5_90226	1539.2	1539.2		1539.2		1021.12	1021.12	1021.12		1021.12		2809.41	2809.41	2809.41		2809.41		0	1539.2	0	1539.2	1539.2	1021.12	2809.41	2.76
2-(2-Butoxyethoxy)ethanol_Run1-uM-gene	221785	1596.81	2.44378	2.44378	zscan25	1	1	1	1	1	1	1	1	1	26	0	2841	1	0.0094142	0.0094142	100	221785	zscan25	CYP3A5_28493	1596.81	1596.81		1596.81		1145.36	1145.36	1145.36		1145.36		2630.42	2630.42	2630.42		2630.42		0	1596.81	0	1596.81	1596.81	1145.36	2630.42	2.44378
2-(2-Butoxyethoxy)ethanol_Run1-uM-gene	100133091	1701.34	2.1377	2.1377	loc100133091	1	1	1	1	1	1	1	1	1	26	0	2841	1	0.0094142	0.0094142	100	100133091	loc100133091	POMZP3_5273	1701.34	1701.34		1701.34		824.906	824.906	824.906		824.906		4410.36	4410.36	4410.36		4410.36		0	1701.34	0	1701.34	1701.34	824.906	4410.36	2.1377
2-(2-Butoxyethoxy)ethanol_Run1-uM-gene	22932	1701.34	2.1377	2.1377	pomzp3	1	1	1	1	1	1	1	1	1	26	0	2841	1	0.0094142	0.0094142	100	22932	pomzp3	POMZP3_5273	1701.34	1701.34		1701.34		824.906	824.906	824.906		824.906		4410.36	4410.36	4410.36		4410.36		0	1701.34	0	1701.34	1701.34	824.906	4410.36	2.1377
2-(2-Butoxyethoxy)ethanol_Run1-uM-gene	2877	1835.39	2.58065	2.58065	gpx2	1	1	1	1	1	1	1	1	1	26	0	2841	1	0.0094142	0.0094142	100	2877	gpx2	GPX2_2766	1835.39	1835.39		1835.39		1270.76	1270.76	1270.76		1270.76		3297.34	3297.34	3297.34		3297.34		0	1835.39	0	1835.39	1835.39	1270.76	3297.34	2.58065
2-(2-Butoxyethoxy)ethanol_Run1-uM-gene	146909	2286.53	2.03197	2.03197	kif18b	1	1	1	1	1	1	1	1	1	26	0	2841	1	0.0094142	0.0094142	100	146909	kif18b	KIF18B_3598	2286.53	2286.53		2286.53		1192.61	1192.61	1192.61		1192.61		6645.83	6645.83	6645.83		6645.83		0	2286.53	0	2286.53	2286.53	1192.61	6645.83	2.03197
2-(2-Butoxyethoxy)ethanol_Run1-uM-gene	5900	2336.64	2.19657	2.19657	ralgds	1	1	1	1	1	1	1	1	1	26	0	2841	1	0.0094142	0.0094142	100	5900	ralgds	RALGDS_5721	2336.64	2336.64		2336.64		1313.99	1313.99	1313.99		1313.99		6246.58	6246.58	6246.58		6246.58		0	2336.64	0	2336.64	2336.64	1313.99	6246.58	2.19657
2-(2-Butoxyethoxy)ethanol_Run1-uM-gene	11130	2352.65	2.25821	2.25821	zwint	1	1	1	1	1	1	1	1	1	26	0	2841	1	0.0094142	0.0094142	100	11130	zwint	ZWINT_14161	2352.65	2352.65		2352.65		1335.2	1335.2	1335.2		1335.2		6276.16	6276.16	6276.16		6276.16		0	2352.65	0	2352.65	2352.65	1335.2	6276.16	2.25821
2-(2-Butoxyethoxy)ethanol_Run1-uM-gene	899	2361.8	2.03015	2.03015	ccnf	1	1	1	1	1	1	1	1	1	26	0	2841	1	0.0094142	0.0094142	100	899	ccnf	CCNF_1076	2361.8	2361.8		2361.8		1516.25	1516.25	1516.25		1516.25		5332	5332	5332		5332		0	2361.8	0	2361.8	2361.8	1516.25	5332	2.03015
2-(2-Butoxyethoxy)ethanol_Run1-uM-gene	29128	2378.24	2.56616	2.56616	uhrf1	1	1	1	1	1	1	1	1	1	26	0	2841	1	0.0094142	0.0094142	100	29128	uhrf1	UHRF1_17708	2378.24	2378.24		2378.24		1523.31	1523.31	1523.31		1523.31		5412.99	5412.99	5412.99		5412.99		0	2378.24	0	2378.24	2378.24	1523.31	5412.99	2.56616
2-(2-Butoxyethoxy)ethanol_Run1-uM-gene	3280	2453.2	2.08132	2.08132	hes1	1	1	1	1	1	1	1	1	1	26	0	2841	1	0.0094142	0.0094142	100	3280	hes1	HES1_2925	2453.2	2453.2		2453.2		1414.41	1414.41	1414.41		1414.41		6659.22	6659.22	6659.22		6659.22		0	2453.2	0	2453.2	2453.2	1414.41	6659.22	2.08132
2-(2-Butoxyethoxy)ethanol_Run1-uM-gene	1263	2586.38	2.11072	2.11072	plk3	1	1	1	1	1	1	1	1	1	26	0	2841	1	0.0094142	0.0094142	100	1263	plk3	PLK3_19099	2586.38	2586.38		2586.38		1401.08	1401.08	1401.08		1401.08		7894.78	7894.78	7894.78		7894.78		0	2586.38	0	2586.38	2586.38	1401.08	7894.78	2.11072
2-(2-Butoxyethoxy)ethanol_Run1-uM-gene	9212	2711.56	2.03343	2.03343	aurkb	1	1	1	1	1	1	1	1	1	26	0	2841	1	0.0094142	0.0094142	100	9212	aurkb	AURKB_587	2711.56	2711.56		2711.56		1535.99	1535.99	1535.99		1535.99		8234.83	8234.83	8234.83		8234.83		0	2711.56	0	2711.56	2711.56	1535.99	8234.83	2.03343
2-(2-Butoxyethoxy)ethanol_Run1-uM-gene	6941	2916.19	2.06111	2.06111	tcf19	1	1	1	1	1	1	1	1	1	26	0	2841	1	0.0094142	0.0094142	100	6941	tcf19	TCF19_7001	2916.19	2916.19		2916.19		1736.57	1736.57	1736.57		1736.57		9081.15	9081.15	9081.15		9081.15		0	2916.19	0	2916.19	2916.19	1736.57	9081.15	2.06111
2-(2-Butoxyethoxy)ethanol_Run1-uM-gene	2026	3292.61	2.10257	2.10257	eno2	1	1	1	1	1	1	1	1	1	26	0	2841	1	0.0094142	0.0094142	100	2026	eno2	ENO2_2153	3292.61	3292.61		3292.61		2552.52	2552.52	2552.52		2552.52		3877.67	3877.67	3877.67		3877.67		0	3292.61	0	3292.61	3292.61	2552.52	3877.67	2.10257
2-(2-Butoxyethoxy)ethanol_Run1-uM-gene	929	3477.13	2.08708	2.08708	cd14	1	1	1	1	1	1	1	1	1	26	0	2841	1	0.0094142	0.0094142	100	929	cd14	CD14_18823	3477.13	3477.13		3477.13		2038.25	2038.25	2038.25		2038.25		16837.2	16837.2	16837.2		16837.2		0	3477.13	0	3477.13	3477.13	2038.25	16837.2	2.08708
2-methyl-2,4-pentanediol_Run1-uM-gene	25987	253.464	2.25391	2.25391	tsku	1	1	1	1	1	1	1	1	1	159	0	2708	1	0.055788	0.055788	100	25987	tsku	TSKU_7371	253.464	253.464		253.464		39.5568	39.5568	39.5568		39.5568		1011.39	1011.39	1011.39		1011.39		0	253.464	0	253.464	253.464	39.5568	1011.39	2.25391
2-methyl-2,4-pentanediol_Run1-uM-gene	3852	1267.66	5.03417	10.0683	krt5	1	1	1	1	1	1	1	1	1	159	0	2708	1	0.055788	0.055788	100	3852	krt5	KRT5_88409,KRT5_90226	1267.66	1267.66		1267.66		888.748	888.748	888.748		888.748		2003.45	2003.45	2003.45		2003.45		0	1267.66	0	1267.66	1267.66	888.748	2003.45	5.10302
2-methyl-2,4-pentanediol_Run1-uM-gene	1576	1281.95	4.18253	8.36506	cyp3a4	1	1	1	1	1	1	1	1	1	159	0	2708	1	0.055788	0.055788	100	1576	cyp3a4	CYP3A4_88797,CYP3A4_90076	1281.95	1281.95		1281.95		835.395	835.395	835.395		835.395		2296.38	2296.38	2296.38		2296.38		0	1281.95	0	1281.95	1281.95	835.395	2296.38	5.47364
2-methyl-2,4-pentanediol_Run1-uM-gene	1289	1393.53	2.60912	2.60912	col5a1	1	1	1	1	1	1	1	1	1	159	0	2708	1	0.055788	0.055788	100	1289	col5a1	COL5A1_1480	1393.53	1393.53		1393.53		1090.23	1090.23	1090.23		1090.23		1924.11	1924.11	1924.11		1924.11		0	1393.53	0	1393.53	1393.53	1090.23	1924.11	2.60912
2-methyl-2,4-pentanediol_Run1-uM-gene	3575	1397.36	8.2981	8.2981	il7r	1	1	1	1	1	1	1	1	1	159	0	2708	1	0.055788	0.055788	100	3575	il7r	IL7R_3347	1397.36	1397.36		1397.36		953.957	953.957	953.957		953.957		2284.97	2284.97	2284.97		2284.97		0	1397.36	0	1397.36	1397.36	953.957	2284.97	8.2981
2-methyl-2,4-pentanediol_Run1-uM-gene	7057	1422.66	6.81455	6.81455	thbs1	1	1	1	1	1	1	1	1	1	159	0	2708	1	0.055788	0.055788	100	7057	thbs1	THBS1_24188	1422.66	1422.66		1422.66		1034.91	1034.91	1034.91		1034.91		2165.97	2165.97	2165.97		2165.97		0	1422.66	0	1422.66	1422.66	1034.91	2165.97	6.81455
2-methyl-2,4-pentanediol_Run1-uM-gene	652	1454.12	2.71097	2.71097	bmp4	1	1	1	1	1	1	1	1	1	159	0	2708	1	0.055788	0.055788	100	652	bmp4	BMP4_737	1454.12	1454.12		1454.12		1060.84	1060.84	1060.84		1060.84		2210.63	2210.63	2210.63		2210.63		0	1454.12	0	1454.12	1454.12	1060.84	2210.63	2.71097
2-methyl-2,4-pentanediol_Run1-uM-gene	2326	1509.89	2.24811	2.24811	fmo1	1	1	1	1	1	1	1	1	1	159	0	2708	1	0.055788	0.055788	100	2326	fmo1	FMO1_13664	1509.89	1509.89		1509.89		1036.3	1036.3	1036.3		1036.3		2479.74	2479.74	2479.74		2479.74		0	1509.89	0	1509.89	1509.89	1036.3	2479.74	2.24811
2-methyl-2,4-pentanediol_Run1-uM-gene	3861	1523.05	3.02356	3.02356	krt14	1	1	1	1	1	1	1	1	1	159	0	2708	1	0.055788	0.055788	100	3861	krt14	KRT14_89380	1523.05	1523.05		1523.05		1093.61	1093.61	1093.61		1093.61		2374.74	2374.74	2374.74		2374.74		0	1523.05	0	1523.05	1523.05	1093.61	2374.74	3.02356
2-methyl-2,4-pentanediol_Run1-uM-gene	3576	1566.2	2.51925	2.51925	cxcl8	1	1	1	1	1	1	1	1	1	159	0	2708	1	0.055788	0.055788	100	3576	cxcl8	CXCL8_14324	1566.2	1566.2		1566.2		1170.62	1170.62	1170.62		1170.62		2323.56	2323.56	2323.56		2323.56		0	1566.2	0	1566.2	1566.2	1170.62	2323.56	2.51925
2-methyl-2,4-pentanediol_Run1-uM-gene	3397	1573.62	3.25956	3.25956	id1	1	1	1	1	1	1	1	1	1	159	0	2708	1	0.055788	0.055788	100	3397	id1	ID1_14943	1573.62	1573.62		1573.62		1207.51	1207.51	1207.51		1207.51		2251.66	2251.66	2251.66		2251.66		0	1573.62	0	1573.62	1573.62	1207.51	2251.66	3.25956
2-methyl-2,4-pentanediol_Run1-uM-gene	6279	1584.64	3.0801	3.0801	s100a8	1	1	1	1	1	1	1	1	1	159	0	2708	1	0.055788	0.055788	100	6279	s100a8	S100A8_88727	1584.64	1584.64		1584.64		1167.78	1167.78	1167.78		1167.78		2398.6	2398.6	2398.6		2398.6		0	1584.64	0	1584.64	1584.64	1167.78	2398.6	3.0801
2-methyl-2,4-pentanediol_Run1-uM-gene	8358	1590.07	3.03164	3.03164	h3c2	1	1	1	1	1	1	1	1	1	159	0	2708	1	0.055788	0.055788	100	8358	h3c2	H3C2_12576	1590.07	1590.07		1590.07		1168.04	1168.04	1168.04		1168.04		2417.23	2417.23	2417.23		2417.23		0	1590.07	0	1590.07	1590.07	1168.04	2417.23	3.03164
2-methyl-2,4-pentanediol_Run1-uM-gene	26291	1619.4	7.8324	7.8324	fgf21	1	1	1	1	1	1	1	1	1	159	0	2708	1	0.055788	0.055788	100	26291	fgf21	FGF21_89050	1619.4	1619.4		1619.4		1236.49	1236.49	1236.49		1236.49		2339.17	2339.17	2339.17		2339.17		0	1619.4	0	1619.4	1619.4	1236.49	2339.17	7.8324
2-methyl-2,4-pentanediol_Run1-uM-gene	4494	1635.43	2.96902	2.96902	mt1f	1	1	1	1	1	1	1	1	1	159	0	2708	1	0.055788	0.055788	100	4494	mt1f	MT1F_24226	1635.43	1635.43		1635.43		1160.08	1160.08	1160.08		1160.08		2609.61	2609.61	2609.61		2609.61		0	1635.43	0	1635.43	1635.43	1160.08	2609.61	2.96902
2-methyl-2,4-pentanediol_Run1-uM-gene	978	1637.77	2.60697	2.60697	cda	1	1	1	1	1	1	1	1	1	159	0	2708	1	0.055788	0.055788	100	978	cda	CDA_11848	1637.77	1637.77		1637.77		1214.9	1214.9	1214.9		1214.9		2465.26	2465.26	2465.26		2465.26		0	1637.77	0	1637.77	1637.77	1214.9	2465.26	2.60697
2-methyl-2,4-pentanediol_Run1-uM-gene	9429	1647.82	2.9223	8.63736	abcg2	1	1	1	1	1	1	1	1	1	159	0	2708	1	0.055788	0.055788	100	9429	abcg2	ABCG2_25072,ABCG2_39,ABCG2_41	1647.82	1647.82		1647.82		1058.44	1058.44	1058.44		1058.44		3024.16	3024.16	3024.16		3024.16		0	1647.82	0	1647.82	1647.82	1058.44	3024.16	3.17098
2-methyl-2,4-pentanediol_Run1-uM-gene	57761	1649.15	3.32728	3.32728	trib3	1	1	1	1	1	1	1	1	1	159	0	2708	1	0.055788	0.055788	100	57761	trib3	TRIB3_7337	1649.15	1649.15		1649.15		1255.14	1255.14	1255.14		1255.14		2397.03	2397.03	2397.03		2397.03		0	1649.15	0	1649.15	1649.15	1255.14	2397.03	3.32728
2-methyl-2,4-pentanediol_Run1-uM-gene	768	1660.93	9.35284	18.7057	ca9	1	1	1	1	1	1	1	1	1	159	0	2708	1	0.055788	0.055788	100	768	ca9	CA9_14814,CA9_915	1660.93	1660.93		1660.93		1262.48	1262.48	1262.48		1262.48		2420.22	2420.22	2420.22		2420.22		0	1660.93	0	1660.93	1660.93	1262.48	2420.22	10.5251
2-methyl-2,4-pentanediol_Run1-uM-gene	1303	1665.95	2.7926	2.7926	col12a1	1	1	1	1	1	1	1	1	1	159	0	2708	1	0.055788	0.055788	100	1303	col12a1	COL12A1_1461	1665.95	1665.95		1665.95		1231.21	1231.21	1231.21		1231.21		2524.86	2524.86	2524.86		2524.86		0	1665.95	0	1665.95	1665.95	1231.21	2524.86	2.7926
2-methyl-2,4-pentanediol_Run1-uM-gene	11098	1668.42	3.66488	3.66488	prss23	1	1	1	1	1	1	1	1	1	159	0	2708	1	0.055788	0.055788	100	11098	prss23	PRSS23_5481	1668.42	1668.42		1668.42		1195.27	1195.27	1195.27		1195.27		2635.28	2635.28	2635.28		2635.28		0	1668.42	0	1668.42	1668.42	1195.27	2635.28	3.66488
2-methyl-2,4-pentanediol_Run1-uM-gene	6822	1684.19	2.52027	2.52027	sult2a1	1	1	1	1	1	1	1	1	1	159	0	2708	1	0.055788	0.055788	100	6822	sult2a1	SULT2A1_24513	1684.19	1684.19		1684.19		1276.93	1276.93	1276.93		1276.93		2466.18	2466.18	2466.18		2466.18		0	1684.19	0	1684.19	1684.19	1276.93	2466.18	2.52027
2-methyl-2,4-pentanediol_Run1-uM-gene	501	1687.09	2.29464	2.29464	aldh7a1	1	1	1	1	1	1	1	1	1	159	0	2708	1	0.055788	0.055788	100	501	aldh7a1	ALDH7A1_227	1687.09	1687.09		1687.09		1203.97	1203.97	1203.97		1203.97		2682.72	2682.72	2682.72		2682.72		0	1687.09	0	1687.09	1687.09	1203.97	2682.72	2.29464
2-methyl-2,4-pentanediol_Run1-uM-gene	9697	1690.9	2.05702	2.05702	tram2	1	1	1	1	1	1	1	1	1	159	0	2708	1	0.055788	0.055788	100	9697	tram2	TRAM2_7319	1690.9	1690.9		1690.9		1281.08	1281.08	1281.08		1281.08		2479.53	2479.53	2479.53		2479.53		0	1690.9	0	1690.9	1690.9	1281.08	2479.53	2.05702
2-methyl-2,4-pentanediol_Run1-uM-gene	5742	1692.21	2.70949	2.70949	ptgs1	1	1	1	1	1	1	1	1	1	159	0	2708	1	0.055788	0.055788	100	5742	ptgs1	PTGS1_22773	1692.21	1692.21		1692.21		1063.27	1063.27	1063.27		1063.27		3115.07	3115.07	3115.07		3115.07		0	1692.21	0	1692.21	1692.21	1063.27	3115.07	2.70949
2-methyl-2,4-pentanediol_Run1-uM-gene	2523	1708.18	4.49055	4.49055	fut1	1	1	1	1	1	1	1	1	1	159	0	2708	1	0.055788	0.055788	100	2523	fut1	FUT1_2519	1708.18	1708.18		1708.18		1291.74	1291.74	1291.74		1291.74		2514.16	2514.16	2514.16		2514.16		0	1708.18	0	1708.18	1708.18	1291.74	2514.16	4.49055
2-methyl-2,4-pentanediol_Run1-uM-gene	1244	1725	2.51016	2.51016	abcc2	1	1	1	1	1	1	1	1	1	159	0	2708	1	0.055788	0.055788	100	1244	abcc2	ABCC2_22	1725	1725		1725		1302.07	1302.07	1302.07		1302.07		2548.13	2548.13	2548.13		2548.13		0	1725	0	1725	1725	1302.07	2548.13	2.51016
2-methyl-2,4-pentanediol_Run1-uM-gene	151887	1747.3	2.884	2.884	ccdc80	1	1	1	1	1	1	1	1	1	159	0	2708	1	0.055788	0.055788	100	151887	ccdc80	CCDC80_14320	1747.3	1747.3		1747.3		1257.5	1257.5	1257.5		1257.5		2759.57	2759.57	2759.57		2759.57		0	1747.3	0	1747.3	1747.3	1257.5	2759.57	2.884
2-methyl-2,4-pentanediol_Run1-uM-gene	6280	1756.13	2.35604	2.35604	s100a9	1	1	1	1	1	1	1	1	1	159	0	2708	1	0.055788	0.055788	100	6280	s100a9	S100A9_25189	1756.13	1756.13		1756.13		1281.26	1281.26	1281.26		1281.26		2726.07	2726.07	2726.07		2726.07		0	1756.13	0	1756.13	1756.13	1281.26	2726.07	2.35604
2-methyl-2,4-pentanediol_Run1-uM-gene	1612	1780.82	2.39921	4.79843	dapk1	1	1	1	1	1	1	1	1	1	159	0	2708	1	0.055788	0.055788	100	1612	dapk1	DAPK1_1752,DAPK1_28743	1780.82	1780.82		1780.82		1331.44	1331.44	1331.44		1331.44		2692.73	2692.73	2692.73		2692.73		0	1780.82	0	1780.82	1780.82	1331.44	2692.73	2.57675
2-methyl-2,4-pentanediol_Run1-uM-gene	1583	1784.59	2.68076	2.68076	cyp11a1	1	1	1	1	1	1	1	1	1	159	0	2708	1	0.055788	0.055788	100	1583	cyp11a1	CYP11A1_1693	1784.59	1784.59		1784.59		1338.31	1338.31	1338.31		1338.31		2670.62	2670.62	2670.62		2670.62		0	1784.59	0	1784.59	1784.59	1338.31	2670.62	2.68076
2-methyl-2,4-pentanediol_Run1-uM-gene	3013	1788.59	2.25973	2.25973	h2ac7	1	1	1	1	1	1	1	1	1	159	0	2708	1	0.055788	0.055788	100	3013	h2ac7	H3C4_17823	1788.59	1788.59		1788.59		1296.36	1296.36	1296.36		1296.36		2807.78	2807.78	2807.78		2807.78		0	1788.59	0	1788.59	1788.59	1296.36	2807.78	2.25973
2-methyl-2,4-pentanediol_Run1-uM-gene	8351	1788.59	2.25973	2.25973	h3c4	1	1	1	1	1	1	1	1	1	159	0	2708	1	0.055788	0.055788	100	8351	h3c4	H3C4_17823	1788.59	1788.59		1788.59		1296.36	1296.36	1296.36		1296.36		2807.78	2807.78	2807.78		2807.78		0	1788.59	0	1788.59	1788.59	1296.36	2807.78	2.25973
2-methyl-2,4-pentanediol_Run1-uM-gene	857	1794.32	3.28393	3.28393	cav1	1	1	1	1	1	1	1	1	1	159	0	2708	1	0.055788	0.055788	100	857	cav1	CAV1_20077	1794.32	1794.32		1794.32		1300.18	1300.18	1300.18		1300.18		2818.58	2818.58	2818.58		2818.58		0	1794.32	0	1794.32	1794.32	1300.18	2818.58	3.28393
2-methyl-2,4-pentanediol_Run1-uM-gene	1577	1814.7	2.49752	2.49752	cyp3a5	1	1	1	1	1	1	1	1	1	159	0	2708	1	0.055788	0.055788	100	1577	cyp3a5	CYP3A5_27090	1814.7	1814.7		1814.7		1356.42	1356.42	1356.42		1356.42		2733.84	2733.84	2733.84		2733.84		0	1814.7	0	1814.7	1814.7	1356.42	2733.84	2.49752
2-methyl-2,4-pentanediol_Run1-uM-gene	114926	1826.73	2.42949	2.42949	smim19	1	1	1	1	1	1	1	1	1	159	0	2708	1	0.055788	0.055788	100	114926	smim19	SMIM19_6589	1826.73	1826.73		1826.73		1363.62	1363.62	1363.62		1363.62		2759.35	2759.35	2759.35		2759.35		0	1826.73	0	1826.73	1826.73	1363.62	2759.35	2.42949
2-methyl-2,4-pentanediol_Run1-uM-gene	3851	1834.41	2.00131	2.00131	krt4	1	1	1	1	1	1	1	1	1	159	0	2708	1	0.055788	0.055788	100	3851	krt4	KRT4_88410	1834.41	1834.41		1834.41		1299.7	1299.7	1299.7		1299.7		2978.14	2978.14	2978.14		2978.14		0	1834.41	0	1834.41	1834.41	1299.7	2978.14	2.00131
2-methyl-2,4-pentanediol_Run1-uM-gene	27074	1875.65	3.61641	3.61641	lamp3	1	1	1	1	1	1	1	1	1	159	0	2708	1	0.055788	0.055788	100	27074	lamp3	LAMP3_25004	1875.65	1875.65		1875.65		1392.67	1392.67	1392.67		1392.67		2864.63	2864.63	2864.63		2864.63		0	1875.65	0	1875.65	1875.65	1392.67	2864.63	3.61641
2-methyl-2,4-pentanediol_Run1-uM-gene	4288	1885.67	2.22442	2.22442	mki67	1	1	1	1	1	1	1	1	1	159	0	2708	1	0.055788	0.055788	100	4288	mki67	MKI67_28355	1885.67	1885.67		1885.67		1398.57	1398.57	1398.57		1398.57		2886.49	2886.49	2886.49		2886.49		0	1885.67	0	1885.67	1885.67	1398.57	2886.49	2.22442
2-methyl-2,4-pentanediol_Run1-uM-gene	3934	1891.62	3.00457	3.00457	lcn2	1	1	1	1	1	1	1	1	1	159	0	2708	1	0.055788	0.055788	100	3934	lcn2	LCN2_87640	1891.62	1891.62		1891.62		1402.07	1402.07	1402.07		1402.07		2899.52	2899.52	2899.52		2899.52		0	1891.62	0	1891.62	1891.62	1402.07	2899.52	3.00457
2-methyl-2,4-pentanediol_Run1-uM-gene	1264	1908.23	3.11659	3.11659	cnn1	1	1	1	1	1	1	1	1	1	159	0	2708	1	0.055788	0.055788	100	1264	cnn1	CNN1_12800	1908.23	1908.23		1908.23		1411.82	1411.82	1411.82		1411.82		2936.12	2936.12	2936.12		2936.12		0	1908.23	0	1908.23	1908.23	1411.82	2936.12	3.11659
2-methyl-2,4-pentanediol_Run1-uM-gene	200931	1920.73	6.9282	6.9282	slc51a	1	1	1	1	1	1	1	1	1	159	0	2708	1	0.055788	0.055788	100	200931	slc51a	SLC51A_15250	1920.73	1920.73		1920.73		1419.13	1419.13	1419.13		1419.13		2963.86	2963.86	2963.86		2963.86		0	1920.73	0	1920.73	1920.73	1419.13	2963.86	6.9282
2-methyl-2,4-pentanediol_Run1-uM-gene	9518	1930.71	2.60452	5.20905	gdf15	1	1	1	1	1	1	1	1	1	159	0	2708	1	0.055788	0.055788	100	9518	gdf15	GDF15_18329,GDF15_2621	1930.71	1930.71		1930.71		1424.21	1424.21	1424.21		1424.21		2991.75	2991.75	2991.75		2991.75		0	1930.71	0	1930.71	1930.71	1424.21	2991.75	3.03137
2-methyl-2,4-pentanediol_Run1-uM-gene	5876	1933.31	2.12051	2.12051	rabggtb	1	1	1	1	1	1	1	1	1	159	0	2708	1	0.055788	0.055788	100	5876	rabggtb	RABGGTB_92775	1933.31	1933.31		1933.31		1426.46	1426.46	1426.46		1426.46		2991.95	2991.95	2991.95		2991.95		0	1933.31	0	1933.31	1933.31	1426.46	2991.95	2.12051
2-methyl-2,4-pentanediol_Run1-uM-gene	4001	1940.4	2.5947	2.5947	lmnb1	1	1	1	1	1	1	1	1	1	159	0	2708	1	0.055788	0.055788	100	4001	lmnb1	LMNB1_27441	1940.4	1940.4		1940.4		1351.82	1351.82	1351.82		1351.82		3250.79	3250.79	3250.79		3250.79		0	1940.4	0	1940.4	1940.4	1351.82	3250.79	2.5947
2-methyl-2,4-pentanediol_Run1-uM-gene	2730	1942.86	2.09273	2.09273	gclm	1	1	1	1	1	1	1	1	1	159	0	2708	1	0.055788	0.055788	100	2730	gclm	GCLM_25908	1942.86	1942.86		1942.86		1458.49	1458.49	1458.49		1458.49		2933.8	2933.8	2933.8		2933.8		0	1942.86	0	1942.86	1942.86	1458.49	2933.8	2.09273
2-methyl-2,4-pentanediol_Run1-uM-gene	1634	1944.73	2.52283	5.04567	dcn	1	1	1	1	1	1	1	1	1	159	0	2708	1	0.055788	0.055788	100	1634	dcn	DCN_1779,DCN_27098	1944.73	1944.73		1944.73		1364.62	1364.62	1364.62		1364.62		3316.18	3316.18	3316.18		3316.18		0	1944.73	0	1944.73	1944.73	1364.62	3316.18	2.67052
2-methyl-2,4-pentanediol_Run1-uM-gene	1649	1957.67	2.76309	2.76309	ddit3	1	1	1	1	1	1	1	1	1	159	0	2708	1	0.055788	0.055788	100	1649	ddit3	DDIT3_1800	1957.67	1957.67		1957.67		1486.07	1486.07	1486.07		1486.07		2910.09	2910.09	2910.09		2910.09		0	1957.67	0	1957.67	1957.67	1486.07	2910.09	2.76309
2-methyl-2,4-pentanediol_Run1-uM-gene	4582	1966.33	2.74666	2.74666	muc1	1	1	1	1	1	1	1	1	1	159	0	2708	1	0.055788	0.055788	100	4582	muc1	MUC1_4366	1966.33	1966.33		1966.33		1359.46	1359.46	1359.46		1359.46		3335.74	3335.74	3335.74		3335.74		0	1966.33	0	1966.33	1966.33	1359.46	3335.74	2.74666
2-methyl-2,4-pentanediol_Run1-uM-gene	5473	1988.49	3.92725	3.92725	ppbp	1	1	1	1	1	1	1	1	1	159	0	2708	1	0.055788	0.055788	100	5473	ppbp	PPBP_24138	1988.49	1988.49		1988.49		1458.35	1458.35	1458.35		1458.35		3117.22	3117.22	3117.22		3117.22		0	1988.49	0	1988.49	1988.49	1458.35	3117.22	3.92725
2-methyl-2,4-pentanediol_Run1-uM-gene	6676	2012.36	2.06989	2.06989	spag4	1	1	1	1	1	1	1	1	1	159	0	2708	1	0.055788	0.055788	100	6676	spag4	SPAG4_6691	2012.36	2012.36		2012.36		1423.04	1423.04	1423.04		1423.04		3326.95	3326.95	3326.95		3326.95		0	2012.36	0	2012.36	2012.36	1423.04	3326.95	2.06989
2-methyl-2,4-pentanediol_Run1-uM-gene	1281	2032.22	2.33111	2.33111	col3a1	1	1	1	1	1	1	1	1	1	159	0	2708	1	0.055788	0.055788	100	1281	col3a1	COL3A1_26690	2032.22	2032.22		2032.22		1483.32	1483.32	1483.32		1483.32		3218.95	3218.95	3218.95		3218.95		0	2032.22	0	2032.22	2032.22	1483.32	3218.95	2.33111
2-methyl-2,4-pentanediol_Run1-uM-gene	1604	2033.82	2.93879	5.87757	cd55	1	1	1	1	1	1	1	1	1	159	0	2708	1	0.055788	0.055788	100	1604	cd55	CD55_1141,CD55_28297	2033.82	2033.82		2033.82		1469.01	1469.01	1469.01		1469.01		3354.68	3354.68	3354.68		3354.68		0	2033.82	0	2033.82	2033.82	1469.01	3354.68	3.51924
2-methyl-2,4-pentanediol_Run1-uM-gene	335	2054.01	2.28573	2.28573	apoa1	1	1	1	1	1	1	1	1	1	159	0	2708	1	0.055788	0.055788	100	335	apoa1	APOA1_87403	2054.01	2054.01		2054.01		1495.67	1495.67	1495.67		1495.67		3270.51	3270.51	3270.51		3270.51		0	2054.01	0	2054.01	2054.01	1495.67	3270.51	2.28573
2-methyl-2,4-pentanediol_Run1-uM-gene	1571	2059.35	2.59562	2.59562	cyp2e1	1	1	1	1	1	1	1	1	1	159	0	2708	1	0.055788	0.055788	100	1571	cyp2e1	CYP2E1_1722	2059.35	2059.35		2059.35		1498.68	1498.68	1498.68		1498.68		3283.22	3283.22	3283.22		3283.22		0	2059.35	0	2059.35	2059.35	1498.68	3283.22	2.59562
2-methyl-2,4-pentanediol_Run1-uM-gene	54443	2068.96	2.91849	2.91849	anln	1	1	1	1	1	1	1	1	1	159	0	2708	1	0.055788	0.055788	100	54443	anln	ANLN_12002	2068.96	2068.96		2068.96		1407.81	1407.81	1407.81		1407.81		3619.87	3619.87	3619.87		3619.87		0	2068.96	0	2068.96	2068.96	1407.81	3619.87	2.91849
2-methyl-2,4-pentanediol_Run1-uM-gene	1978	2082.54	2.14925	2.14925	eif4ebp1	1	1	1	1	1	1	1	1	1	159	0	2708	1	0.055788	0.055788	100	1978	eif4ebp1	EIF4EBP1_2107	2082.54	2082.54		2082.54		1511.73	1511.73	1511.73		1511.73		3338.85	3338.85	3338.85		3338.85		0	2082.54	0	2082.54	2082.54	1511.73	3338.85	2.14925
2-methyl-2,4-pentanediol_Run1-uM-gene	11001	2087.69	2.10723	2.10723	slc27a2	1	1	1	1	1	1	1	1	1	159	0	2708	1	0.055788	0.055788	100	11001	slc27a2	SLC27A2_6426	2087.69	2087.69		2087.69		1514.61	1514.61	1514.61		1514.61		3351.3	3351.3	3351.3		3351.3		0	2087.69	0	2087.69	2087.69	1514.61	3351.3	2.10723
2-methyl-2,4-pentanediol_Run1-uM-gene	3791	2095.5	2.79687	2.79687	kdr	1	1	1	1	1	1	1	1	1	159	0	2708	1	0.055788	0.055788	100	3791	kdr	KDR_3546	2095.5	2095.5		2095.5		1330.01	1330.01	1330.01		1330.01		4008.63	4008.63	4008.63		4008.63		0	2095.5	0	2095.5	2095.5	1330.01	4008.63	2.79687
2-methyl-2,4-pentanediol_Run1-uM-gene	60592	2112.84	2.26677	2.26677	scoc	1	1	1	1	1	1	1	1	1	159	0	2708	1	0.055788	0.055788	100	60592	scoc	SCOC_12252	2112.84	2112.84		2112.84		1528.66	1528.66	1528.66		1528.66		3412.54	3412.54	3412.54		3412.54		0	2112.84	0	2112.84	2112.84	1528.66	3412.54	2.26677
2-methyl-2,4-pentanediol_Run1-uM-gene	223	2122.26	2.04291	2.04291	aldh9a1	1	1	1	1	1	1	1	1	1	159	0	2708	1	0.055788	0.055788	100	223	aldh9a1	ALDH9A1_231	2122.26	2122.26		2122.26		1533.9	1533.9	1533.9		1533.9		3435.68	3435.68	3435.68		3435.68		0	2122.26	0	2122.26	2122.26	1533.9	3435.68	2.04291
2-methyl-2,4-pentanediol_Run1-uM-gene	16	2137.6	2.34159	2.34159	aars1	1	1	1	1	1	1	1	1	1	159	0	2708	1	0.055788	0.055788	100	16	aars1	AARS1_3	2137.6	2137.6		2137.6		1542.41	1542.41	1542.41		1542.41		3473.61	3473.61	3473.61		3473.61		0	2137.6	0	2137.6	2137.6	1542.41	3473.61	2.34159
2-methyl-2,4-pentanediol_Run1-uM-gene	4246	2154.88	2.63866	2.63866	scgb2a1	1	1	1	1	1	1	1	1	1	159	0	2708	1	0.055788	0.055788	100	4246	scgb2a1	SCGB2A1_28268	2154.88	2154.88		2154.88		1551.96	1551.96	1551.96		1551.96		3516.7	3516.7	3516.7		3516.7		0	2154.88	0	2154.88	2154.88	1551.96	3516.7	2.63866
2-methyl-2,4-pentanediol_Run1-uM-gene	728113	2183.05	5.2327	5.2327	anxa8l1	1	1	1	1	1	1	1	1	1	159	0	2708	1	0.055788	0.055788	100	728113	anxa8l1	ANXA8_17897	2183.05	2183.05		2183.05		1567.44	1567.44	1567.44		1567.44		3587.79	3587.79	3587.79		3587.79		0	2183.05	0	2183.05	2183.05	1567.44	3587.79	5.2327
2-methyl-2,4-pentanediol_Run1-uM-gene	653145	2183.05	5.2327	5.2327	anxa8	1	1	1	1	1	1	1	1	1	159	0	2708	1	0.055788	0.055788	100	653145	anxa8	ANXA8_17897	2183.05	2183.05		2183.05		1567.44	1567.44	1567.44		1567.44		3587.79	3587.79	3587.79		3587.79		0	2183.05	0	2183.05	2183.05	1567.44	3587.79	5.2327
2-methyl-2,4-pentanediol_Run1-uM-gene	2627	2205.86	2.30357	2.30357	gata6	1	1	1	1	1	1	1	1	1	159	0	2708	1	0.055788	0.055788	100	2627	gata6	GATA6_11986	2205.86	2205.86		2205.86		1579.89	1579.89	1579.89		1579.89		3646.13	3646.13	3646.13		3646.13		0	2205.86	0	2205.86	2205.86	1579.89	3646.13	2.30357
2-methyl-2,4-pentanediol_Run1-uM-gene	9805	2221.14	2.41674	2.41674	scrn1	1	1	1	1	1	1	1	1	1	159	0	2708	1	0.055788	0.055788	100	9805	scrn1	SCRN1_6155	2221.14	2221.14		2221.14		1588.2	1588.2	1588.2		1588.2		3685.59	3685.59	3685.59		3685.59		0	2221.14	0	2221.14	2221.14	1588.2	3685.59	2.41674
2-methyl-2,4-pentanediol_Run1-uM-gene	1579	2228.12	3.41813	3.41813	cyp4a11	1	1	1	1	1	1	1	1	1	159	0	2708	1	0.055788	0.055788	100	1579	cyp4a11	CYP4A11_89302	2228.12	2228.12		2228.12		1591.98	1591.98	1591.98		1591.98		3703.73	3703.73	3703.73		3703.73		0	2228.12	0	2228.12	2228.12	1591.98	3703.73	3.41813
2-methyl-2,4-pentanediol_Run1-uM-gene	3479	2235.48	2.34543	2.34543	igf1	1	1	1	1	1	1	1	1	1	159	0	2708	1	0.055788	0.055788	100	3479	igf1	IGF1_25126	2235.48	2235.48		2235.48		1442.77	1442.77	1442.77		1442.77		4272.06	4272.06	4272.06		4272.06		0	2235.48	0	2235.48	2235.48	1442.77	4272.06	2.34543
2-methyl-2,4-pentanediol_Run1-uM-gene	4671	2246.41	2.26105	2.26105	naip	1	1	1	1	1	1	1	1	1	159	0	2708	1	0.055788	0.055788	100	4671	naip	NAIP_20391	2246.41	2246.41		2246.41		1601.86	1601.86	1601.86		1601.86		3751.56	3751.56	3751.56		3751.56		0	2246.41	0	2246.41	2246.41	1601.86	3751.56	2.26105
2-methyl-2,4-pentanediol_Run1-uM-gene	3329	2247.84	2.15675	2.15675	hspd1	1	1	1	1	1	1	1	1	1	159	0	2708	1	0.055788	0.055788	100	3329	hspd1	HSPD1_92839	2247.84	2247.84		2247.84		1650.75	1650.75	1650.75		1650.75		3592.6	3592.6	3592.6		3592.6		0	2247.84	0	2247.84	2247.84	1650.75	3592.6	2.15675
2-methyl-2,4-pentanediol_Run1-uM-gene	4842	2251.03	2.61327	2.61327	nos1	1	1	1	1	1	1	1	1	1	159	0	2708	1	0.055788	0.055788	100	4842	nos1	NOS1_19006	2251.03	2251.03		2251.03		1604.35	1604.35	1604.35		1604.35		3763.72	3763.72	3763.72		3763.72		0	2251.03	0	2251.03	2251.03	1604.35	3763.72	2.61327
2-methyl-2,4-pentanediol_Run1-uM-gene	1066	2258.15	2.41416	2.41416	ces1	1	1	1	1	1	1	1	1	1	159	0	2708	1	0.055788	0.055788	100	1066	ces1	CES1_1259	2258.15	2258.15		2258.15		1608.19	1608.19	1608.19		1608.19		3782.53	3782.53	3782.53		3782.53		0	2258.15	0	2258.15	2258.15	1608.19	3782.53	2.41416
2-methyl-2,4-pentanediol_Run1-uM-gene	6781	2307.78	5.76131	5.76131	stc1	1	1	1	1	1	1	1	1	1	159	0	2708	1	0.055788	0.055788	100	6781	stc1	STC1_6839	2307.78	2307.78		2307.78		1634.72	1634.72	1634.72		1634.72		3915.58	3915.58	3915.58		3915.58		0	2307.78	0	2307.78	2307.78	1634.72	3915.58	5.76131
2-methyl-2,4-pentanediol_Run1-uM-gene	2597	2356.25	2.47569	2.47569	gapdh	1	1	1	1	1	1	1	1	1	159	0	2708	1	0.055788	0.055788	100	2597	gapdh	GAPDH_93317	2356.25	2356.25		2356.25		1619.68	1619.68	1619.68		1619.68		4197.11	4197.11	4197.11		4197.11		0	2356.25	0	2356.25	2356.25	1619.68	4197.11	2.47569
2-methyl-2,4-pentanediol_Run1-uM-gene	55293	2369.48	2.22676	2.22676	uevld	1	1	1	1	1	1	1	1	1	159	0	2708	1	0.055788	0.055788	100	55293	uevld	UEVLD_11769	2369.48	2369.48		2369.48		1667.28	1667.28	1667.28		1667.28		4086.07	4086.07	4086.07		4086.07		0	2369.48	0	2369.48	2369.48	1667.28	4086.07	2.22676
2-methyl-2,4-pentanediol_Run1-uM-gene	23643	2369.92	2.30114	2.30114	ly96	1	1	1	1	1	1	1	1	1	159	0	2708	1	0.055788	0.055788	100	23643	ly96	LY96_89839	2369.92	2369.92		2369.92		1667.51	1667.51	1667.51		1667.51		4087.3	4087.3	4087.3		4087.3		0	2369.92	0	2369.92	2369.92	1667.51	4087.3	2.30114
2-methyl-2,4-pentanediol_Run1-uM-gene	6741	2375.72	2.06038	2.06038	ssb	1	1	1	1	1	1	1	1	1	159	0	2708	1	0.055788	0.055788	100	6741	ssb	SSB_92788	2375.72	2375.72		2375.72		1670.54	1670.54	1670.54		1670.54		4103.62	4103.62	4103.62		4103.62		0	2375.72	0	2375.72	2375.72	1670.54	4103.62	2.06038
2-methyl-2,4-pentanediol_Run1-uM-gene	133	2376.15	4.07318	8.14636	adm	1	1	1	1	1	1	1	1	1	159	0	2708	1	0.055788	0.055788	100	133	adm	ADM_12873,ADM_140	2376.15	2376.15		2376.15		1669.54	1669.54	1669.54		1669.54		4120.47	4120.47	4120.47		4120.47		0	2376.15	0	2376.15	2376.15	1669.54	4120.47	4.42071
2-methyl-2,4-pentanediol_Run1-uM-gene	3098	2381.79	2.17136	2.17136	hk1	1	1	1	1	1	1	1	1	1	159	0	2708	1	0.055788	0.055788	100	3098	hk1	HK1_2971	2381.79	2381.79		2381.79		1673.72	1673.72	1673.72		1673.72		4120.79	4120.79	4120.79		4120.79		0	2381.79	0	2381.79	2381.79	1673.72	4120.79	2.17136
2-methyl-2,4-pentanediol_Run1-uM-gene	30001	2381.87	2.02746	2.02746	ero1a	1	1	1	1	1	1	1	1	1	159	0	2708	1	0.055788	0.055788	100	30001	ero1a	ERO1A_2227	2381.87	2381.87		2381.87		1673.75	1673.75	1673.75		1673.75		4121	4121	4121		4121		0	2381.87	0	2381.87	2381.87	1673.75	4121	2.02746
2-methyl-2,4-pentanediol_Run1-uM-gene	2673	2391.42	2.95133	2.95133	gfpt1	1	1	1	1	1	1	1	1	1	159	0	2708	1	0.055788	0.055788	100	2673	gfpt1	GFPT1_88075	2391.42	2391.42		2391.42		1678.74	1678.74	1678.74		1678.74		4148.11	4148.11	4148.11		4148.11		0	2391.42	0	2391.42	2391.42	1678.74	4148.11	2.95133
2-methyl-2,4-pentanediol_Run1-uM-gene	6696	2399.09	10.0594	10.0594	spp1	1	1	1	1	1	1	1	1	1	159	0	2708	1	0.055788	0.055788	100	6696	spp1	SPP1_6720	2399.09	2399.09		2399.09		1682.73	1682.73	1682.73		1682.73		4169.98	4169.98	4169.98		4169.98		0	2399.09	0	2399.09	2399.09	1682.73	4169.98	10.0594
2-methyl-2,4-pentanediol_Run1-uM-gene	26872	2413.68	2.01787	2.01787	steap1	1	1	1	1	1	1	1	1	1	159	0	2708	1	0.055788	0.055788	100	26872	steap1	STEAP1_20305	2413.68	2413.68		2413.68		1766.67	1766.67	1766.67		1766.67		3938.46	3938.46	3938.46		3938.46		0	2413.68	0	2413.68	2413.68	1766.67	3938.46	2.01787
2-methyl-2,4-pentanediol_Run1-uM-gene	84824	2418.63	2.32405	2.32405	fcrla	1	1	1	1	1	1	1	1	1	159	0	2708	1	0.055788	0.055788	100	84824	fcrla	FCRLA_88950	2418.63	2418.63		2418.63		1692.87	1692.87	1692.87		1692.87		4226.09	4226.09	4226.09		4226.09		0	2418.63	0	2418.63	2418.63	1692.87	4226.09	2.32405
2-methyl-2,4-pentanediol_Run1-uM-gene	11130	2425.37	2.8075	2.8075	zwint	1	1	1	1	1	1	1	1	1	159	0	2708	1	0.055788	0.055788	100	11130	zwint	ZWINT_14161	2425.37	2425.37		2425.37		1468.54	1468.54	1468.54		1468.54		5138.79	5138.79	5138.79		5138.79		0	2425.37	0	2425.37	2425.37	1468.54	5138.79	2.8075
2-methyl-2,4-pentanediol_Run1-uM-gene	2252	2440.61	2.0921	2.0921	fgf7	1	1	1	1	1	1	1	1	1	159	0	2708	1	0.055788	0.055788	100	2252	fgf7	FGF7_2409	2440.61	2440.61		2440.61		1704.22	1704.22	1704.22		1704.22		4289.98	4289.98	4289.98		4289.98		0	2440.61	0	2440.61	2440.61	1704.22	4289.98	2.0921
2-methyl-2,4-pentanediol_Run1-uM-gene	509	2461.82	2.13162	4.26324	atp5f1c	1	1	1	1	1	1	1	1	1	159	0	2708	1	0.055788	0.055788	100	509	atp5f1c	ATP5F1C_17193,ATP5F1C_537	2461.82	2461.82		2461.82		1690.82	1690.82	1690.82		1690.82		4702.35	4702.35	4702.35		4702.35		0	2461.82	0	2461.82	2461.82	1690.82	4702.35	2.17494
2-methyl-2,4-pentanediol_Run1-uM-gene	1632	2469.75	2.49817	2.49817	eci1	1	1	1	1	1	1	1	1	1	159	0	2708	1	0.055788	0.055788	100	1632	eci1	ECI1_22689	2469.75	2469.75		2469.75		1719.18	1719.18	1719.18		1719.18		4375.88	4375.88	4375.88		4375.88		0	2469.75	0	2469.75	2469.75	1719.18	4375.88	2.49817
2-methyl-2,4-pentanediol_Run1-uM-gene	3012	2487.88	2.6322	2.6322	h2ac8	1	1	1	1	1	1	1	1	1	159	0	2708	1	0.055788	0.055788	100	3012	h2ac8	H2AC8_2951	2487.88	2487.88		2487.88		1728.43	1728.43	1728.43		1728.43		4430.04	4430.04	4430.04		4430.04		0	2487.88	0	2487.88	2487.88	1728.43	4430.04	2.6322
2-methyl-2,4-pentanediol_Run1-uM-gene	6535	2504.45	2.99797	5.99594	slc6a8	1	1	1	1	1	1	1	1	1	159	0	2708	1	0.055788	0.055788	100	6535	slc6a8	SLC6A8_27878,SLC6A8_6522	2504.45	2504.45		2504.45		1736.85	1736.85	1736.85		1736.85		4480.18	4480.18	4480.18		4480.18		0	2504.45	0	2504.45	2504.45	1736.85	4480.18	3.35181
2-methyl-2,4-pentanediol_Run1-uM-gene	2706	2519.98	2.01622	2.01622	gjb2	1	1	1	1	1	1	1	1	1	159	0	2708	1	0.055788	0.055788	100	2706	gjb2	GJB2_2653	2519.98	2519.98		2519.98		1744.73	1744.73	1744.73		1744.73		4527.37	4527.37	4527.37		4527.37		0	2519.98	0	2519.98	2519.98	1744.73	4527.37	2.01622
2-methyl-2,4-pentanediol_Run1-uM-gene	84833	2526.56	2.58141	2.58141	atp5md	1	1	1	1	1	1	1	1	1	159	0	2708	1	0.055788	0.055788	100	84833	atp5md	ATP5MD_16099	2526.56	2526.56		2526.56		1748.05	1748.05	1748.05		1748.05		4547.53	4547.53	4547.53		4547.53		0	2526.56	0	2526.56	2526.56	1748.05	4547.53	2.58141
2-methyl-2,4-pentanediol_Run1-uM-gene	286	2551.35	2.15257	2.15257	ank1	1	1	1	1	1	1	1	1	1	159	0	2708	1	0.055788	0.055788	100	286	ank1	ANK1_90058	2551.35	2551.35		2551.35		1673.25	1673.25	1673.25		1673.25		4971.16	4971.16	4971.16		4971.16		0	2551.35	0	2551.35	2551.35	1673.25	4971.16	2.15257
2-methyl-2,4-pentanediol_Run1-uM-gene	57530	2582.35	2.75322	2.75322	cgn	1	1	1	1	1	1	1	1	1	159	0	2708	1	0.055788	0.055788	100	57530	cgn	CGN_24274	2582.35	2582.35		2582.35		1281.15	1281.15	1281.15		1281.15		6889.43	6889.43	6889.43		6889.43		0	2582.35	0	2582.35	2582.35	1281.15	6889.43	2.75322
2-methyl-2,4-pentanediol_Run1-uM-gene	83540	2609.06	2.40797	2.40797	nuf2	1	1	1	1	1	1	1	1	1	159	0	2708	1	0.055788	0.055788	100	83540	nuf2	NUF2_28336	2609.06	2609.06		2609.06		1184.33	1184.33	1184.33		1184.33		7473	7473	7473		7473		0	2609.06	0	2609.06	2609.06	1184.33	7473	2.40797
2-methyl-2,4-pentanediol_Run1-uM-gene	8835	2653.19	2.89778	2.89778	socs2	1	1	1	1	1	1	1	1	1	159	0	2708	1	0.055788	0.055788	100	8835	socs2	SOCS2_6660	2653.19	2653.19		2653.19		1811.05	1811.05	1811.05		1811.05		4951.2	4951.2	4951.2		4951.2		0	2653.19	0	2653.19	2653.19	1811.05	4951.2	2.89778
2-methyl-2,4-pentanediol_Run1-uM-gene	7128	2657.48	2.04704	4.09407	tnfaip3	1	1	1	1	1	1	1	1	1	159	0	2708	1	0.055788	0.055788	100	7128	tnfaip3	TNFAIP3_17927,TNFAIP3_7232	2657.48	2657.48		2657.48		1781	1781	1781		1781		5563.35	5563.35	5563.35		5563.35		0	2657.48	0	2657.48	2657.48	1781	5563.35	2.07142
2-methyl-2,4-pentanediol_Run1-uM-gene	54205	2682.23	2.27725	2.27725	cycs	1	1	1	1	1	1	1	1	1	159	0	2708	1	0.055788	0.055788	100	54205	cycs	CYCS_1692	2682.23	2682.23		2682.23		1902.08	1902.08	1902.08		1902.08		4736.5	4736.5	4736.5		4736.5		0	2682.23	0	2682.23	2682.23	1902.08	4736.5	2.27725
2-methyl-2,4-pentanediol_Run1-uM-gene	2152	2683.4	2.21909	4.43818	f3	1	1	1	1	1	1	1	1	1	159	0	2708	1	0.055788	0.055788	100	2152	f3	F3_21670,F3_2289	2683.4	2683.4		2683.41		1825.73	1825.73	1825.73		1825.73		5053.54	5053.54	5053.54		5053.54		0	2683.4	0	2683.4	2683.4	1825.73	5053.54	2.38659
2-methyl-2,4-pentanediol_Run1-uM-gene	79094	2686.62	3.00363	3.00363	chac1	1	1	1	1	1	1	1	1	1	159	0	2708	1	0.055788	0.055788	100	79094	chac1	CHAC1_1279	2686.62	2686.62		2686.62		1827.38	1827.38	1827.38		1827.38		5062.92	5062.92	5062.92		5062.92		0	2686.62	0	2686.62	2686.62	1827.38	5062.92	3.00363
2-methyl-2,4-pentanediol_Run1-uM-gene	10329	2691.59	2.21354	2.21354	rxylt1	1	1	1	1	1	1	1	1	1	159	0	2708	1	0.055788	0.055788	100	10329	rxylt1	RXYLT1_28701	2691.59	2691.59		2691.59		1911.64	1911.64	1911.64		1911.64		4747.11	4747.11	4747.11		4747.11		0	2691.59	0	2691.59	2691.59	1911.64	4747.11	2.21354
2-methyl-2,4-pentanediol_Run1-uM-gene	5525	2733.7	2.39482	2.39482	ppp2r5a	1	1	1	1	1	1	1	1	1	159	0	2708	1	0.055788	0.055788	100	5525	ppp2r5a	PPP2R5A_5364	2733.7	2733.7		2733.7		1938.29	1938.29	1938.29		1938.29		4859.54	4859.54	4859.54		4859.54		0	2733.7	0	2733.7	2733.7	1938.29	4859.54	2.39482
2-methyl-2,4-pentanediol_Run1-uM-gene	3936	2742.09	2.09891	2.09891	lcp1	1	1	1	1	1	1	1	1	1	159	0	2708	1	0.055788	0.055788	100	3936	lcp1	LCP1_3761	2742.09	2742.09		2742.09		1936.16	1936.16	1936.16		1936.16		4918.37	4918.37	4918.37		4918.37		0	2742.09	0	2742.09	2742.09	1936.16	4918.37	2.09891
2-methyl-2,4-pentanediol_Run1-uM-gene	3070	2749.14	2.22055	2.22055	hells	1	1	1	1	1	1	1	1	1	159	0	2708	1	0.055788	0.055788	100	3070	hells	HELLS_21751	2749.14	2749.14		2749.14		1722.68	1722.68	1722.68		1722.68		5867.51	5867.51	5867.51		5867.51		0	2749.14	0	2749.14	2749.14	1722.68	5867.51	2.22055
2-methyl-2,4-pentanediol_Run1-uM-gene	388650	2758.35	2.11889	2.11889	dipk1a	1	1	1	1	1	1	1	1	1	159	0	2708	1	0.055788	0.055788	100	388650	dipk1a	DIPK1A_2333	2758.35	2758.35		2758.35		1861.99	1861.99	1861.99		1861.99		5310.46	5310.46	5310.46		5310.46		0	2758.35	0	2758.35	2758.35	1861.99	5310.46	2.11889
2-methyl-2,4-pentanediol_Run1-uM-gene	1234	2828.65	2.10035	2.10035	ccr5	1	1	1	1	1	1	1	1	1	159	0	2708	1	0.055788	0.055788	100	1234	ccr5	CCR5_88516	2828.65	2828.65		2828.65		2326.52	2326.52	2326.52		2326.52		3868.89	3868.89	3868.89		3868.89		0	2828.65	0	2828.65	2828.65	2326.52	3868.89	2.10035
2-methyl-2,4-pentanediol_Run1-uM-gene	5440	2841.68	2.08297	2.08297	polr2k	1	1	1	1	1	1	1	1	1	159	0	2708	1	0.055788	0.055788	100	5440	polr2k	POLR2K_5263	2841.68	2841.68		2841.68		1901.51	1901.51	1901.51		1901.51		5612.23	5612.23	5612.23		5612.23		0	2841.68	0	2841.68	2841.68	1901.51	5612.23	2.08297
2-methyl-2,4-pentanediol_Run1-uM-gene	50810	2843.19	3.2979	3.2979	hdgfl3	1	1	1	1	1	1	1	1	1	159	0	2708	1	0.055788	0.055788	100	50810	hdgfl3	HDGFL3_2909	2843.19	2843.19		2843.19		2362.62	2362.62	2362.62		2362.62		3804.6	3804.6	3804.6		3804.6		0	2843.19	0	2843.19	2843.19	2362.62	3804.6	3.2979
2-methyl-2,4-pentanediol_Run1-uM-gene	54600	2852.62	2.10371	2.10371	ugt1a9	1	1	1	1	1	1	1	1	1	159	0	2708	1	0.055788	0.055788	100	54600	ugt1a9	UGT1A9_7544	2852.62	2852.62		2852.62		1906.64	1906.64	1906.64		1906.64		5653.03	5653.03	5653.03		5653.03		0	2852.62	0	2852.62	2852.62	1906.64	5653.03	2.10371
2-methyl-2,4-pentanediol_Run1-uM-gene	5777	2863.68	2.05934	2.05934	ptpn6	1	1	1	1	1	1	1	1	1	159	0	2708	1	0.055788	0.055788	100	5777	ptpn6	PTPN6_28294	2863.68	2863.68		2863.68		1500.37	1500.37	1500.37		1500.37		7669.36	7669.36	7669.36		7669.36		0	2863.68	0	2863.68	2863.68	1500.37	7669.36	2.05934
2-methyl-2,4-pentanediol_Run1-uM-gene	664	2864.57	2.68491	2.68491	bnip3	1	1	1	1	1	1	1	1	1	159	0	2708	1	0.055788	0.055788	100	664	bnip3	BNIP3_93079	2864.57	2864.57		2864.57		1912.24	1912.24	1912.24		1912.24		5697.95	5697.95	5697.95		5697.95		0	2864.57	0	2864.57	2864.57	1912.24	5697.95	2.68491
2-methyl-2,4-pentanediol_Run1-uM-gene	5054	2873.65	2.18509	2.18509	serpine1	1	1	1	1	1	1	1	1	1	159	0	2708	1	0.055788	0.055788	100	5054	serpine1	SERPINE1_6253	2873.65	2873.65		2873.65		1916.47	1916.47	1916.47		1916.47		5732.28	5732.28	5732.28		5732.28		0	2873.65	0	2873.65	2873.65	1916.47	5732.28	2.18509
2-methyl-2,4-pentanediol_Run1-uM-gene	9232	2930.85	2.16033	2.16033	pttg1	1	1	1	1	1	1	1	1	1	159	0	2708	1	0.055788	0.055788	100	9232	pttg1	PTTG1_5623	2930.85	2930.85		2930.85		1643.79	1643.79	1643.79		1643.79		7398.45	7398.45	7398.45		7398.45		0	2930.85	0	2930.85	2930.85	1643.79	7398.45	2.16033
2-methyl-2,4-pentanediol_Run1-uM-gene	1544	2938.26	2.35213	2.35213	cyp1a2	1	1	1	1	1	1	1	1	1	159	0	2708	1	0.055788	0.055788	100	1544	cyp1a2	CYP1A2_82402	2938.26	2938.26		2938.26		1946.39	1946.39	1946.39		1946.39		5982.66	5982.66	5982.66		5982.66		0	2938.26	0	2938.26	2938.26	1946.39	5982.66	2.35213
2-methyl-2,4-pentanediol_Run1-uM-gene	80349	2963.21	2.51051	2.51051	wdr61	1	1	1	1	1	1	1	1	1	159	0	2708	1	0.055788	0.055788	100	80349	wdr61	WDR61_91480	2963.21	2963.21		2963.21		1685.95	1685.95	1685.95		1685.95		7438.36	7438.36	7438.36		7438.36		0	2963.21	0	2963.21	2963.21	1685.95	7438.36	2.51051
2-methyl-2,4-pentanediol_Run1-uM-gene	8840	2978.84	2.03541	2.03541	ccn4	1	1	1	1	1	1	1	1	1	159	0	2708	1	0.055788	0.055788	100	8840	ccn4	CCN4_28074	2978.84	2978.84		2978.84		1964.97	1964.97	1964.97		1964.97		6145.4	6145.4	6145.4		6145.4		0	2978.84	0	2978.84	2978.84	1964.97	6145.4	2.03541
2-methyl-2,4-pentanediol_Run1-uM-gene	9540	3012.13	2.25703	2.25703	tp53i3	1	1	1	1	1	1	1	1	1	159	0	2708	1	0.055788	0.055788	100	9540	tp53i3	TP53I3_24981	3012.13	3012.13		3012.13		1906.38	1906.38	1906.38		1906.38		6643.88	6643.88	6643.88		6643.88		0	3012.13	0	3012.13	3012.13	1906.38	6643.88	2.25703
2-methyl-2,4-pentanediol_Run1-uM-gene	54843	3014.44	2.55207	2.55207	sytl2	1	1	1	1	1	1	1	1	1	159	0	2708	1	0.055788	0.055788	100	54843	sytl2	SYTL2_21368	3014.44	3014.44		3014.44		1981.12	1981.12	1981.12		1981.12		6291.82	6291.82	6291.82		6291.82		0	3014.44	0	3014.44	3014.44	1981.12	6291.82	2.55207
2-methyl-2,4-pentanediol_Run1-uM-gene	92912	3024.03	2.0268	2.0268	ube2q2	1	1	1	1	1	1	1	1	1	159	0	2708	1	0.055788	0.055788	100	92912	ube2q2	UBE2Q2_7491	3024.03	3024.03		3024.03		1985.45	1985.45	1985.45		1985.45		6331.85	6331.85	6331.85		6331.85		0	3024.03	0	3024.03	3024.03	1985.45	6331.85	2.0268
2-methyl-2,4-pentanediol_Run1-uM-gene	896	3045.11	2.14655	2.14655	ccnd3	1	1	1	1	1	1	1	1	1	159	0	2708	1	0.055788	0.055788	100	896	ccnd3	CCND3_91346	3045.11	3045.11		3045.11		1994.93	1994.93	1994.93		1994.93		6420.79	6420.79	6420.79		6420.79		0	3045.11	0	3045.11	3045.11	1994.93	6420.79	2.14655
2-methyl-2,4-pentanediol_Run1-uM-gene	2888	3048.65	2.21093	2.21093	grb14	1	1	1	1	1	1	1	1	1	159	0	2708	1	0.055788	0.055788	100	2888	grb14	GRB14_22206	3048.65	3048.65		3048.65		1996.53	1996.53	1996.53		1996.53		6435.88	6435.88	6435.88		6435.88		0	3048.65	0	3048.65	3048.65	1996.53	6435.88	2.21093
2-methyl-2,4-pentanediol_Run1-uM-gene	2039	3049.84	2.25602	2.25602	dmtn	1	1	1	1	1	1	1	1	1	159	0	2708	1	0.055788	0.055788	100	2039	dmtn	DMTN_23208	3049.84	3049.84		3049.84		1892.58	1892.58	1892.58		1892.58		6964.04	6964.04	6964.04		6964.04		0	3049.84	0	3049.84	3049.84	1892.58	6964.04	2.25602
2-methyl-2,4-pentanediol_Run1-uM-gene	3047	3070.41	2.43697	2.43697	hbg1	1	1	1	1	1	1	1	1	1	159	0	2708	1	0.055788	0.055788	100	3047	hbg1	HBG2_19361	3070.41	3070.41		3070.41		2006.26	2006.26	2006.26		2006.26		6529.25	6529.25	6529.25		6529.25		0	3070.41	0	3070.41	3070.41	2006.26	6529.25	2.43697
2-methyl-2,4-pentanediol_Run1-uM-gene	3048	3070.41	2.43697	2.43697	hbg2	1	1	1	1	1	1	1	1	1	159	0	2708	1	0.055788	0.055788	100	3048	hbg2	HBG2_19361	3070.41	3070.41		3070.41		2006.26	2006.26	2006.26		2006.26		6529.25	6529.25	6529.25		6529.25		0	3070.41	0	3070.41	3070.41	2006.26	6529.25	2.43697
2-methyl-2,4-pentanediol_Run1-uM-gene	8553	3141.3	2.37686	2.37686	bhlhe40	1	1	1	1	1	1	1	1	1	159	0	2708	1	0.055788	0.055788	100	8553	bhlhe40	BHLHE40_689	3141.3	3141.3		3141.3		2037.67	2037.67	2037.67		2037.67		6843.41	6843.41	6843.41		6843.41		0	3141.3	0	3141.3	3141.3	2037.67	6843.41	2.37686
2-methyl-2,4-pentanediol_Run1-uM-gene	7448	3149.45	2.43639	2.43639	vtn	1	1	1	1	1	1	1	1	1	159	0	2708	1	0.055788	0.055788	100	7448	vtn	VTN_14427	3149.45	3149.45		3149.45		1947.23	1947.23	1947.23		1947.23		7372.76	7372.76	7372.76		7372.76		0	3149.45	0	3149.45	3149.45	1947.23	7372.76	2.43639
2-methyl-2,4-pentanediol_Run1-uM-gene	6138	3153.22	3.20517	3.20517	rpl15	1	1	1	1	1	1	1	1	1	159	0	2708	1	0.055788	0.055788	100	6138	rpl15	RPL15_93062	3153.22	3153.22		3153.22		2042.9	2042.9	2042.9		2042.9		6897.8	6897.8	6897.8		6897.8		0	3153.22	0	3153.22	3153.22	2042.9	6897.8	3.20517
2-methyl-2,4-pentanediol_Run1-uM-gene	5230	3158.87	2.50075	2.50075	pgk1	1	1	1	1	1	1	1	1	1	159	0	2708	1	0.055788	0.055788	100	5230	pgk1	PGK1_92458	3158.87	3158.87		3158.87		1954.18	1954.18	1954.18		1954.18		7402.87	7402.87	7402.87		7402.87		0	3158.87	0	3158.87	3158.87	1954.18	7402.87	2.50075
2-methyl-2,4-pentanediol_Run1-uM-gene	10647	3159.6	2.12159	2.12159	scgb1d2	1	1	1	1	1	1	1	1	1	159	0	2708	1	0.055788	0.055788	100	10647	scgb1d2	SCGB1D2_12936	3159.6	3159.6		3159.6		2045.7	2045.7	2045.7		2045.7		6927.09	6927.09	6927.09		6927.09		0	3159.6	0	3159.6	3159.6	2045.7	6927.09	2.12159
2-methyl-2,4-pentanediol_Run1-uM-gene	407977	3160.83	2.26816	2.26816	tnfsf12-tnfsf13	1	1	1	1	1	1	1	1	1	159	0	2708	1	0.055788	0.055788	100	407977	tnfsf12-tnfsf13	TNFSF13_7260	3160.83	3160.83		3160.83		2046.23	2046.23	2046.23		2046.23		6932.71	6932.71	6932.71		6932.71		0	3160.83	0	3160.83	3160.83	2046.23	6932.71	2.26816
2-methyl-2,4-pentanediol_Run1-uM-gene	8741	3160.83	2.26816	2.26816	tnfsf13	1	1	1	1	1	1	1	1	1	159	0	2708	1	0.055788	0.055788	100	8741	tnfsf13	TNFSF13_7260	3160.83	3160.83		3160.83		2046.23	2046.23	2046.23		2046.23		6932.71	6932.71	6932.71		6932.71		0	3160.83	0	3160.83	3160.83	2046.23	6932.71	2.26816
2-methyl-2,4-pentanediol_Run1-uM-gene	4605	3214.35	2.13514	2.13514	mybl2	1	1	1	1	1	1	1	1	1	159	0	2708	1	0.055788	0.055788	100	4605	mybl2	MYBL2_4391	3214.35	3214.35		3214.35		2069.53	2069.53	2069.53		2069.53		7183.97	7183.97	7183.97		7183.97		0	3214.35	0	3214.35	3214.35	2069.53	7183.97	2.13514
2-methyl-2,4-pentanediol_Run1-uM-gene	5993	3223.12	2.70644	2.70644	rfx5	1	1	1	1	1	1	1	1	1	159	0	2708	1	0.055788	0.055788	100	5993	rfx5	RFX5_5817	3223.12	3223.12		3223.12		1897.47	1897.47	1897.47		1897.47		8192.04	8192.04	8192.04		8192.04		0	3223.12	0	3223.12	3223.12	1897.47	8192.04	2.70644
2-methyl-2,4-pentanediol_Run1-uM-gene	665	3239.66	2.36765	2.36765	bnip3l	1	1	1	1	1	1	1	1	1	159	0	2708	1	0.055788	0.055788	100	665	bnip3l	BNIP3L_746	3239.66	3239.66		3239.66		2080.45	2080.45	2080.45		2080.45		7306.22	7306.22	7306.22		7306.22		0	3239.66	0	3239.66	3239.66	2080.45	7306.22	2.36765
2-methyl-2,4-pentanediol_Run1-uM-gene	10987	3257.89	2.11052	2.11052	cops5	1	1	1	1	1	1	1	1	1	159	0	2708	1	0.055788	0.055788	100	10987	cops5	COPS5_1497	3257.89	3257.89		3257.89		2164.54	2164.54	2164.54		2164.54		6992.34	6992.34	6992.34		6992.34		0	3257.89	0	3257.89	3257.89	2164.54	6992.34	2.11052
2-methyl-2,4-pentanediol_Run1-uM-gene	2026	3264.47	3.0661	6.13219	eno2	1	1	1	1	1	1	1	1	1	159	0	2708	1	0.055788	0.055788	100	2026	eno2	ENO2_13140,ENO2_2153	3264.47	3264.47		3264.47		1990.23	1990.23	1990.23		1990.23		5687.5	5687.5	5687.5		5687.5		0	3264.47	0	3264.47	3264.47	1990.23	5687.5	3.26363
2-methyl-2,4-pentanediol_Run1-uM-gene	6850	3299.57	2.04734	2.04734	syk	1	1	1	1	1	1	1	1	1	159	0	2708	1	0.055788	0.055788	100	6850	syk	SYK_6907	3299.57	3299.57		3299.57		1923.85	1923.85	1923.85		1923.85		8634.72	8634.72	8634.72		8634.72		0	3299.57	0	3299.57	3299.57	1923.85	8634.72	2.04734
2-methyl-2,4-pentanediol_Run1-uM-gene	3939	3320.24	3.23052	3.23052	ldha	1	1	1	1	1	1	1	1	1	159	0	2708	1	0.055788	0.055788	100	3939	ldha	LDHA_3766	3320.24	3320.24		3320.24		2037.75	2037.75	2037.75		2037.75		8146.29	8146.29	8146.29		8146.29		0	3320.24	0	3320.24	3320.24	2037.75	8146.29	3.23052
2-methyl-2,4-pentanediol_Run1-uM-gene	5118	3322.74	3.14776	3.14776	pcolce	1	1	1	1	1	1	1	1	1	159	0	2708	1	0.055788	0.055788	100	5118	pcolce	PCOLCE_12241	3322.74	3322.74		3322.74		2115.88	2115.88	2115.88		2115.88		7723.74	7723.74	7723.74		7723.74		0	3322.74	0	3322.74	3322.74	2115.88	7723.74	3.14776
2-methyl-2,4-pentanediol_Run1-uM-gene	3988	3345.31	2.08618	2.08618	lipa	1	1	1	1	1	1	1	1	1	159	0	2708	1	0.055788	0.055788	100	3988	lipa	LIPA_3812	3345.31	3345.31		3345.31		2125.4	2125.4	2125.4		2125.4		7841.74	7841.74	7841.74		7841.74		0	3345.31	0	3345.31	3345.31	2125.4	7841.74	2.08618
2-methyl-2,4-pentanediol_Run1-uM-gene	10581	3347.25	2.55348	2.55348	ifitm2	1	1	1	1	1	1	1	1	1	159	0	2708	1	0.055788	0.055788	100	10581	ifitm2	IFITM2_93143	3347.25	3347.25		3347.25		1985.42	1985.42	1985.42		1985.42		8677.78	8677.78	8677.78		8677.78		0	3347.25	0	3347.25	3347.25	1985.42	8677.78	2.55348
2-methyl-2,4-pentanediol_Run1-uM-gene	8714	3441.69	2.09017	2.09017	abcc3	1	1	1	1	1	1	1	1	1	159	0	2708	1	0.055788	0.055788	100	8714	abcc3	ABCC3_23353	3441.69	3441.69		3441.69		2056.07	2056.07	2056.07		2056.07		9027.09	9027.09	9027.09		9027.09		0	3441.69	0	3441.69	3441.69	2056.07	9027.09	2.09017
2-methyl-2,4-pentanediol_Run1-uM-gene	10397	3465.73	2.76734	2.76734	ndrg1	1	1	1	1	1	1	1	1	1	159	0	2708	1	0.055788	0.055788	100	10397	ndrg1	NDRG1_21187	3465.73	3465.73		3465.73		2175.42	2175.42	2175.42		2175.42		8506.96	8506.96	8506.96		8506.96		0	3465.73	0	3465.73	3465.73	2175.42	8506.96	2.76734
2-methyl-2,4-pentanediol_Run1-uM-gene	7453	3523.29	2.49154	2.49154	wars1	1	1	1	1	1	1	1	1	1	159	0	2708	1	0.055788	0.055788	100	7453	wars1	WARS1_23223	3523.29	3523.29		3523.29		2355.71	2355.71	2355.71		2355.71		7923.45	7923.45	7923.45		7923.45		0	3523.29	0	3523.29	3523.29	2355.71	7923.45	2.49154
2-methyl-2,4-pentanediol_Run1-uM-gene	8807	3531.91	2.1533	2.1533	il18rap	1	1	1	1	1	1	1	1	1	159	0	2708	1	0.055788	0.055788	100	8807	il18rap	IL18RAP_28858	3531.91	3531.91		3531.91		2567.94	2567.94	2567.94		2567.94		6887.55	6887.55	6887.55		6887.55		0	3531.91	0	3531.91	3531.91	2567.94	6887.55	2.1533
2-methyl-2,4-pentanediol_Run1-uM-gene	84722	3531.94	2.87967	2.87967	psrc1	1	1	1	1	1	1	1	1	1	159	0	2708	1	0.055788	0.055788	100	84722	psrc1	PSRC1_5548	3531.94	3531.94		3531.94		1927.39	1927.39	1927.39		1927.39		10625.1	10625.1	10625.1		10625.1		0	3531.94	0	3531.94	3531.94	1927.39	10625.1	2.87967
2-methyl-2,4-pentanediol_Run1-uM-gene	8720	3619.9	2.68366	2.68366	mbtps1	1	1	1	1	1	1	1	1	1	159	0	2708	1	0.055788	0.055788	100	8720	mbtps1	MBTPS1_91344	3619.9	3619.9		3619.9		2046.08	2046.08	2046.08		2046.08		10776.2	10776.2	10776.2		10776.2		0	3619.9	0	3619.9	3619.9	2046.08	10776.2	2.68366
2-methyl-2,4-pentanediol_Run1-uM-gene	8341	3682.72	2.03798	2.03798	h2bc15	1	1	1	1	1	1	1	1	1	159	0	2708	1	0.055788	0.055788	100	8341	h2bc15	H2BC15_93242	3682.72	3682.72		3682.72		1931.51	1931.51	1931.51		1931.51		12278.9	12278.9	12278.9		12278.9		0	3682.72	0	3682.72	3682.72	1931.51	12278.9	2.03798
2-methyl-2,4-pentanediol_Run1-uM-gene	23636	3774.13	2.00182	2.00182	nup62	1	1	1	1	1	1	1	1	1	159	0	2708	1	0.055788	0.055788	100	23636	nup62	NUP62_27614	3774.13	3774.13		3774.13		2134.56	2134.56	2134.56		2134.56		11767.7	11767.7	11767.7		11767.7		0	3774.13	0	3774.13	3774.13	2134.56	11767.7	2.00182
2-methyl-2,4-pentanediol_Run1-uM-gene	4351	4068.6	2.72402	2.72402	mpi	1	1	1	1	1	1	1	1	1	159	0	2708	1	0.055788	0.055788	100	4351	mpi	MPI_91163	4068.6	4068.6		4068.6		2250.94	2250.94	2250.94		2250.94		14410.5	14410.5	14410.5		14410.5		0	4068.6	0	4068.6	4068.6	2250.94	14410.5	2.72402
2-methyl-2,4-pentanediol_Run1-uM-gene	8321	4098.71	2.35526	2.35526	fzd1	1	1	1	1	1	1	1	1	1	159	0	2708	1	0.055788	0.055788	100	8321	fzd1	FZD1_2533	4098.71	4098.71		4098.71		2054.8	2054.8	2054.8		2054.8		17089.9	17089.9	17089.9		17089.9		0	4098.71	0	4098.71	4098.71	2054.8	17089.9	2.35526
2-methyl-2,4-pentanediol_Run1-uM-gene	4541	4345.26	2.22368	2.22368	nd6	1	1	1	1	1	1	1	1	1	159	0	2708	1	0.055788	0.055788	100	4541	nd6	MT-ND6_4508	4345.26	4345.26		4345.26		2544.61	2544.61	2544.61		2544.61		15988.5	15988.5	15988.5		15988.5		0	4345.26	0	4345.26	4345.26	2544.61	15988.5	2.22368
2-methyl-2,4-pentanediol_Run1-uM-gene	2288	4349.09	2.1052	2.1052	fkbp4	1	1	1	1	1	1	1	1	1	159	0	2708	1	0.055788	0.055788	100	2288	fkbp4	FKBP4_92326	4349.09	4349.09		4349.09		2582.89	2582.89	2582.89		2582.89		15744.3	15744.3	15744.3		15744.3		0	4349.09	0	4349.09	4349.09	2582.89	15744.3	2.1052
2-methyl-2,4-pentanediol_Run1-uM-gene	11188	4447.29	2.44654	2.44654	nisch	1	1	1	1	1	1	1	1	1	159	0	2708	1	0.055788	0.055788	100	11188	nisch	NISCH_4597	4447.29	4447.29		4447.29		2411.88	2411.88	2411.88		2411.88		19139.7	19139.7	19139.7		19139.7		0	4447.29	0	4447.29	4447.29	2411.88	19139.7	2.44654
2-methyl-2,4-pentanediol_Run1-uM-gene	81533	4563.97	2.39568	2.39568	itfg1	1	1	1	1	1	1	1	1	1	159	0	2708	1	0.055788	0.055788	100	81533	itfg1	ITFG1_3424	4563.97	4563.97		4563.97		2389.91	2389.91	2389.91		2389.91		21963.6	21963.6	21963.6		21963.6		0	4563.97	0	4563.97	4563.97	2389.91	21963.6	2.39568
2-methyl-2,4-pentanediol_Run1-uM-gene	6799	4599.42	2.00481	2.00481	sult1a2	1	1	1	1	1	1	1	1	1	159	0	2708	1	0.055788	0.055788	100	6799	sult1a2	SULT1A2_6875	4599.42	4599.42		4599.42		2590.65	2590.65	2590.65		2590.65		20449.2	20449.2	20449.2		20449.2		0	4599.42	0	4599.42	4599.42	2590.65	20449.2	2.00481
2-methyl-2,4-pentanediol_Run1-uM-gene	79657	4703.16	2.07621	2.07621	rpap3	1	1	1	1	1	1	1	1	1	159	0	2708	1	0.055788	0.055788	100	79657	rpap3	RPAP3_5909	4703.16	4703.16		4703.16		2705.97	2705.97	2705.97		2705.97		21822.8	21822.8	21822.8		21822.8		0	4703.16	0	4703.16	4703.16	2705.97	21822.8	2.07621
2-methyl-2,4-pentanediol_Run1-uM-gene	6122	4707.27	2.83399	2.83399	rpl3	1	1	1	1	1	1	1	1	1	159	0	2708	1	0.055788	0.055788	100	6122	rpl3	RPL3_92444	4707.27	4707.27		4707.27		2532.07	2532.07	2532.07		2532.07		23774.9	23774.9	23774.9		23774.9		0	4707.27	0	4707.27	4707.27	2532.07	23774.9	2.83399
2-methyl-2,4-pentanediol_Run1-uM-gene	29937	4777.32	2.14918	2.14918	nenf	1	1	1	1	1	1	1	1	1	159	0	2708	1	0.055788	0.055788	100	29937	nenf	NENF_4541	4777.32	4777.32		4777.32		2535.91	2535.91	2535.91		2535.91		25588.5	25588.5	25588.5		25588.5		0	4777.32	0	4777.32	4777.32	2535.91	25588.5	2.14918
4,2-FTS_Run1-uM-gene	3575	12.4012	3.68813	3.68813	il7r	1	1	1	1	1	1	1	1	1	16	0	2851	1	0.0059275	0.0059275	100	3575	il7r	IL7R_3347	12.4012	12.4012		12.4012		1.69085	1.69085	1.69085		1.69085		52.0489	52.0489	52.0489		52.0489		0	12.4012	0	12.4012	12.4012	1.69085	52.0489	3.68813
4,2-FTS_Run1-uM-gene	1558	21.9762	2.44643	2.44643	cyp2c8	1	1	1	1	1	1	1	1	1	16	0	2851	1	0.0059275	0.0059275	100	1558	cyp2c8	CYP2C8_15146	21.9762	21.9762		21.9762		2.77115	2.77115	2.77115		2.77115		97.1854	97.1854	97.1854		97.1854		0	21.9762	0	21.9762	21.9762	2.77115	97.1854	2.44643
4,2-FTS_Run1-uM-gene	2877	26.8657	5.03284	5.03284	gpx2	1	1	1	1	1	1	1	1	1	16	0	2851	1	0.0059275	0.0059275	100	2877	gpx2	GPX2_2766	26.8657	26.8657		26.8657		4.83027	4.83027	4.83027		4.83027		84.832	84.832	84.832		84.832		0	26.8657	0	26.8657	26.8657	4.83027	84.832	5.03284
4,2-FTS_Run1-uM-gene	1577	31.6148	2.55485	5.10971	cyp3a5	1	1	1	1	1	1	1	1	1	16	0	2851	1	0.0059275	0.0059275	100	1577	cyp3a5	CYP3A5_27090,CYP3A5_28493	31.6148	31.6148		31.6148		7.5875	7.5875	7.5875		7.5875		87.5792	87.5792	87.5792		87.5792		0	31.6148	0	31.6148	31.6148	7.5875	87.5792	2.94243
4,2-FTS_Run1-uM-gene	221785	31.8412	2.94243	2.94243	zscan25	1	1	1	1	1	1	1	1	1	16	0	2851	1	0.0059275	0.0059275	100	221785	zscan25	CYP3A5_28493	31.8412	31.8412		31.8412		7.37902	7.37902	7.37902		7.37902		89.658	89.658	89.658		89.658		0	31.8412	0	31.8412	31.8412	7.37902	89.658	2.94243
4,2-FTS_Run1-uM-gene	1556	41.4471	4.75353	9.50706	cyp2b7p	1	1	1	1	1	1	1	1	1	16	0	2851	1	0.0059275	0.0059275	100	1556	cyp2b7p	CYP2B6_14401,CYP2B7P_28166	41.4471	41.4471		41.4471		23.1188	23.1188	23.1188		23.1188		80.3492	80.3492	80.3492		80.3492		0	41.4471	0	41.4471	41.4471	23.1188	80.3492	5.39515
4,2-FTS_Run1-uM-gene	1555	45.5325	5.39515	5.39515	cyp2b6	1	1	1	1	1	1	1	1	1	16	0	2851	1	0.0059275	0.0059275	100	1555	cyp2b6	CYP2B6_14401	45.5325	45.5325		45.5325		28.27	28.27	28.27		28.27		80.8393	80.8393	80.8393		80.8393		0	45.5325	0	45.5325	45.5325	28.27	80.8393	5.39515
4,2-FTS_Run1-uM-gene	6696	50.2775	5.42413	5.42413	spp1	1	1	1	1	1	1	1	1	1	16	0	2851	1	0.0059275	0.0059275	100	6696	spp1	SPP1_6720	50.2775	50.2775		50.2775		18.0817	18.0817	18.0817		18.0817		153.255	153.255	153.255		153.255		0	50.2775	0	50.2775	50.2775	18.0817	153.255	5.42413
4,2-FTS_Run1-uM-gene	1576	105.672	3.74412	7.48823	cyp3a4	1	1	1	1	1	1	1	1	1	16	0	2851	1	0.0059275	0.0059275	100	1576	cyp3a4	CYP3A4_88797,CYP3A4_90076	105.672	105.672		105.672		78.0854	78.0854	78.0854		78.0854		166.775	166.775	166.775		166.775		0	105.672	0	105.672	105.672	78.0854	166.775	4.9171
4,2-FTS_Run1-uM-gene	1050	132.936	2.83387	2.83387	cebpa	1	1	1	1	1	1	1	1	1	16	0	2851	1	0.0059275	0.0059275	100	1050	cebpa	CEBPA_1240	132.936	132.936		132.936		104.651	104.651	104.651		104.651		181.572	181.572	181.572		181.572		0	132.936	0	132.936	132.936	104.651	181.572	2.83387
4,2-FTS_Run1-uM-gene	5155	152.543	2.20851	2.20851	pdgfb	1	1	1	1	1	1	1	1	1	16	0	2851	1	0.0059275	0.0059275	100	5155	pdgfb	PDGFB_5026	152.543	152.543		152.543		109.914	109.914	109.914		109.914		236.786	236.786	236.786		236.786		0	152.543	0	152.543	152.543	109.914	236.786	2.20851
4,2-FTS_Run1-uM-gene	57016	167.903	2.37107	2.37107	akr1b10	1	1	1	1	1	1	1	1	1	16	0	2851	1	0.0059275	0.0059275	100	57016	akr1b10	AKR1B10_19908	167.903	167.903		167.903		127.199	127.199	127.199		127.199		246.296	246.296	246.296		246.296		0	167.903	0	167.903	167.903	127.199	246.296	2.37107
4,2-FTS_Run1-uM-gene	2026	183.734	2.73922	5.47844	eno2	1	1	1	1	1	1	1	1	1	16	0	2851	1	0.0059275	0.0059275	100	2026	eno2	ENO2_13140,ENO2_2153	183.734	183.734		183.734		123.059	123.059	123.059		123.059		325.45	325.45	325.45		325.45		0	183.734	0	183.734	183.734	123.059	325.45	3.0486
4,2-FTS_Run1-uM-gene	12	204.578	2.11626	2.11626	serpina3	1	1	1	1	1	1	1	1	1	16	0	2851	1	0.0059275	0.0059275	100	12	serpina3	SERPINA3_17487	204.578	204.578		204.578		148.792	148.792	148.792		148.792		326.633	326.633	326.633		326.633		0	204.578	0	204.578	204.578	148.792	326.633	2.11626
4,2-FTS_Run1-uM-gene	2167	249.522	3.58808	3.58808	fabp4	1	1	1	1	1	1	1	1	1	16	0	2851	1	0.0059275	0.0059275	100	2167	fabp4	FABP4_21799	249.522	249.522		249.522		193.621	193.621	193.621		193.621		373.675	373.675	373.675		373.675		0	249.522	0	249.522	249.522	193.621	373.675	3.58808
4,2-FTS_Run1-uM-gene	6781	263.959	2.20236	2.20236	stc1	1	1	1	1	1	1	1	1	1	16	0	2851	1	0.0059275	0.0059275	100	6781	stc1	STC1_6839	263.959	263.959		263.959		179.894	179.894	179.894		179.894		494.771	494.771	494.771		494.771		0	263.959	0	263.959	263.959	179.894	494.771	2.20236
4,2-FTS_Run1-uM-gene	5320	284.312	2.02081	2.02081	pla2g2a	1	1	1	1	1	1	1	1	1	16	0	2851	1	0.0059275	0.0059275	100	5320	pla2g2a	PLA2G2A_13291	284.312	284.312		284.312		199.354	199.354	199.354		199.354		524.63	524.63	524.63		524.63		0	284.312	0	284.312	284.312	199.354	524.63	2.02081
6,2-FTOH_Run1-uM-gene	4016	89.2585	2.08954	2.08954	loxl1	1	1	1	1	1	1	1	1	1	3	0	2864	1	0.0013947	0.0013947	100	4016	loxl1	LOXL1_3850	89.2585	89.2585		89.2585		52.0728	52.0728	52.0728		52.0728		822.261	822.261	822.261		822.261		0	89.2585	0	89.2585	89.2585	52.0728	822.261	2.08954
6,2-FTOH_Run1-uM-gene	1264	163.205	2.52564	2.52564	cnn1	1	1	1	1	1	1	1	1	1	3	0	2864	1	0.0013947	0.0013947	100	1264	cnn1	CNN1_12800	163.205	163.205		163.205		111.75	111.75	111.75		111.75		274.946	274.946	274.946		274.946		0	163.205	0	163.205	163.205	111.75	274.946	2.52564
6,2-FTOH_Run1-uM-gene	1576	268.824	2.45749	2.45749	cyp3a4	1	1	1	1	1	1	1	1	1	3	0	2864	1	0.0013947	0.0013947	100	1576	cyp3a4	CYP3A4_88797	268.824	268.824		268.824		194.516	194.516	194.516		194.516		464.92	464.92	464.92		464.92		0	268.824	0	268.824	268.824	194.516	464.92	2.45749
6,2-FTOH_Run1-uM-gene	23397	279.858	2.21943	2.21943	ncaph	1	1	1	1	1	1	1	1	1	3	0	2864	1	0.0013947	0.0013947	100	23397	ncaph	NCAPH_4484	279.858	279.858		279.858		157.013	157.013	157.013		157.013		709.615	709.615	709.615		709.615		0	279.858	0	279.858	279.858	157.013	709.615	2.21943
6,2-FTS_Run1-uM-gene	12	5.51798	2.10594	2.10594	serpina3	1	1	1	1	1	1	1	1	1	134	0	2733	1	0.047071	0.047071	100	12	serpina3	SERPINA3_17487	5.51798	5.51798		5.51798		4.59902	4.59902	4.59902		4.59902		19.9491	19.9491	19.9491		19.9491		0	5.51798	0	5.51798	5.51798	4.59902	19.9491	2.10594
6,2-FTS_Run1-uM-gene	8091	6.09764	2.7139	2.7139	hmga2	1	1	1	1	1	1	1	1	1	134	0	2733	1	0.047071	0.047071	100	8091	hmga2	HMGA2_3022	6.09764	6.09764		6.09764		1.23459	1.23459	1.23459		1.23459		24.1757	24.1757	24.1757		24.1757		0	6.09764	0	6.09764	6.09764	1.23459	24.1757	2.7139
6,2-FTS_Run1-uM-gene	1293	7.25566	5.05624	5.05624	col6a3	1	1	1	1	1	1	1	1	1	134	0	2733	1	0.047071	0.047071	100	1293	col6a3	COL6A3_13292	7.25566	7.25566		7.25566		1.97381	1.97381	1.97381		1.97381		22.6514	22.6514	22.6514		22.6514		0	7.25566	0	7.25566	7.25566	1.97381	22.6514	5.05624
6,2-FTS_Run1-uM-gene	2328	7.28447	2.07307	2.07307	fmo3	1	1	1	1	1	1	1	1	1	134	0	2733	1	0.047071	0.047071	100	2328	fmo3	FMO3_14602	7.28447	7.28447		7.28447		4.61185	4.61185	4.61185		4.61185		17.2254	17.2254	17.2254		17.2254		0	7.28447	0	7.28447	7.28447	4.61185	17.2254	2.07307
6,2-FTS_Run1-uM-gene	3489	8.22877	3.35746	6.71492	igfbp6	1	1	1	1	1	1	1	1	1	134	0	2733	1	0.047071	0.047071	100	3489	igfbp6	IGFBP6_26498,IGFBP6_3273	8.22877	8.22877		8.22877		3.92439	3.92439	3.92439		3.92439		18.9718	18.9718	18.9718		18.9718		0	8.22877	0	8.22877	8.22877	3.92439	18.9718	3.38126
6,2-FTS_Run1-uM-gene	3851	8.38648	2.37773	2.37773	krt4	1	1	1	1	1	1	1	1	1	134	0	2733	1	0.047071	0.047071	100	3851	krt4	KRT4_88410	8.38648	8.38648		8.38648		4.75254	4.75254	4.75254		4.75254		15.3333	15.3333	15.3333		15.3333		0	8.38648	0	8.38648	8.38648	4.75254	15.3333	2.37773
6,2-FTS_Run1-uM-gene	8800	8.76458	2.15394	2.15394	pex11a	1	1	1	1	1	1	1	1	1	134	0	2733	1	0.047071	0.047071	100	8800	pex11a	PEX11A_5068	8.76458	8.76458		8.76458		4.98761	4.98761	4.98761		4.98761		52.3919	52.3919	52.3919		52.3919		0	8.76458	0	8.76458	8.76458	4.98761	52.3919	2.15394
6,2-FTS_Run1-uM-gene	7025	12.0171	2.06116	2.06116	nr2f1	1	1	1	1	1	1	1	1	1	134	0	2733	1	0.047071	0.047071	100	7025	nr2f1	NR2F1_20784	12.0171	12.0171		12.0171		5.02321	5.02321	5.02321		5.02321		35.2476	35.2476	35.2476		35.2476		0	12.0171	0	12.0171	12.0171	5.02321	35.2476	2.06116
6,2-FTS_Run1-uM-gene	6554	12.3695	4.06186	4.06186	slc10a1	1	1	1	1	1	1	1	1	1	134	0	2733	1	0.047071	0.047071	100	6554	slc10a1	SLC10A1_89063	12.3695	12.3695		12.3695		4.5082	4.5082	4.5082		4.5082		41.1963	41.1963	41.1963		41.1963		0	12.3695	0	12.3695	12.3695	4.5082	41.1963	4.06186
6,2-FTS_Run1-uM-gene	1581	12.66	2.65246	2.65246	cyp7a1	1	1	1	1	1	1	1	1	1	134	0	2733	1	0.047071	0.047071	100	1581	cyp7a1	CYP7A1_89758	12.66	12.66		12.66		9.22015	9.22015	9.22015		9.22015		20.1363	20.1363	20.1363		20.1363		0	12.66	0	12.66	12.66	9.22015	20.1363	2.65246
6,2-FTS_Run1-uM-gene	64902	13.0996	3.40507	3.40507	agxt2	1	1	1	1	1	1	1	1	1	134	0	2733	1	0.047071	0.047071	100	64902	agxt2	AGXT2_88650	13.0996	13.0996		13.0996		5.26077	5.26077	5.26077		5.26077		41.1007	41.1007	41.1007		41.1007		0	13.0996	0	13.0996	13.0996	5.26077	41.1007	3.40507
6,2-FTS_Run1-uM-gene	9429	13.5239	2.87954	8.3462	abcg2	1	1	1	1	1	1	1	1	1	134	0	2733	1	0.047071	0.047071	100	9429	abcg2	ABCG2_25072,ABCG2_39,ABCG2_41	13.5239	13.5239		13.5239		7.26951	7.26951	7.26951		7.26951		27.7119	27.7119	27.7119		27.7119		0	13.5239	0	13.5239	13.5239	7.26951	27.7119	2.9679
6,2-FTS_Run1-uM-gene	348249	14.281	3.4052	3.4052	ccl15-ccl14	1	1	1	1	1	1	1	1	1	134	0	2733	1	0.047071	0.047071	100	348249	ccl15-ccl14	CCL15_25622	14.281	14.281		14.281		5.38489	5.38489	5.38489		5.38489		43.0008	43.0008	43.0008		43.0008		0	14.281	0	14.281	14.281	5.38489	43.0008	3.4052
6,2-FTS_Run1-uM-gene	6359	14.281	3.4052	3.4052	ccl15	1	1	1	1	1	1	1	1	1	134	0	2733	1	0.047071	0.047071	100	6359	ccl15	CCL15_25622	14.281	14.281		14.281		5.38489	5.38489	5.38489		5.38489		43.0008	43.0008	43.0008		43.0008		0	14.281	0	14.281	14.281	5.38489	43.0008	3.4052
6,2-FTS_Run1-uM-gene	7364	14.6955	2.32748	2.32748	ugt2b7	1	1	1	1	1	1	1	1	1	134	0	2733	1	0.047071	0.047071	100	7364	ugt2b7	UGT2B7_7548	14.6955	14.6955		14.6955		5.36526	5.36526	5.36526		5.36526		17.2452	17.2452	17.2452		17.2452		0	14.6955	0	14.6955	14.6955	5.36526	17.2452	2.32748
6,2-FTS_Run1-uM-gene	6822	15.2008	5.02078	5.02078	sult2a1	1	1	1	1	1	1	1	1	1	134	0	2733	1	0.047071	0.047071	100	6822	sult2a1	SULT2A1_24513	15.2008	15.2008		15.2008		6.69107	6.69107	6.69107		6.69107		32.3086	32.3086	32.3086		32.3086		0	15.2008	0	15.2008	15.2008	6.69107	32.3086	5.02078
6,2-FTS_Run1-uM-gene	2877	16.8428	6.17865	12.3573	gpx2	1	1	1	1	1	1	1	1	1	134	0	2733	1	0.047071	0.047071	100	2877	gpx2	GPX2_11201,GPX2_2766	16.8428	16.8428		16.8428		4.57001	4.57001	4.57001		4.57001		59.7196	59.7196	59.7196		59.7196		0	16.8428	0	16.8428	16.8428	4.57001	59.7196	9.0793
6,2-FTS_Run1-uM-gene	211	17.1112	2.6577	2.6577	alas1	1	1	1	1	1	1	1	1	1	134	0	2733	1	0.047071	0.047071	100	211	alas1	ALAS1_28273	17.1112	17.1112		17.1112		5.56351	5.56351	5.56351		5.56351		44.1485	44.1485	44.1485		44.1485		0	17.1112	0	17.1112	17.1112	5.56351	44.1485	2.6577
6,2-FTS_Run1-uM-gene	9970	24.5174	4.28607	8.57214	nr1i3	1	1	1	1	1	1	1	1	1	134	0	2733	1	0.047071	0.047071	100	9970	nr1i3	NR1I3_87852,NR1I3_90298	24.5174	24.5174		24.5174		7.78509	7.78509	7.78509		7.78509		63.5656	63.5656	63.5656		63.5656		0	24.5174	0	24.5174	24.5174	7.78509	63.5656	5.05206
6,2-FTS_Run1-uM-gene	3861	28.2574	4.47119	4.47119	krt14	1	1	1	1	1	1	1	1	1	134	0	2733	1	0.047071	0.047071	100	3861	krt14	KRT14_89380	28.2574	28.2574		28.2574		10.2781	10.2781	10.2781		10.2781		66.9058	66.9058	66.9058		66.9058		0	28.2574	0	28.2574	28.2574	10.2781	66.9058	4.47119
6,2-FTS_Run1-uM-gene	1555	30.0465	11.819	23.638	cyp2b6	1	1	1	1	1	1	1	1	1	134	0	2733	1	0.047071	0.047071	100	1555	cyp2b6	CYP2B6_14401,CYP2B6_1710	30.0465	30.0465		30.0465		13.7882	13.7882	13.7882		13.7882		72.6598	72.6598	72.6598		72.6598		0	30.0465	0	30.0465	30.0465	13.7882	72.6598	12.4027
6,2-FTS_Run1-uM-gene	199	31.6985	2.21824	2.21824	aif1	1	1	1	1	1	1	1	1	1	134	0	2733	1	0.047071	0.047071	100	199	aif1	AIF1_16224	31.6985	31.6985		31.6985		15.1643	15.1643	15.1643		15.1643		69.1644	69.1644	69.1644		69.1644		0	31.6985	0	31.6985	31.6985	15.1643	69.1644	2.21824
6,2-FTS_Run1-uM-gene	8856	33.8035	2.54047	5.08095	nr1i2	1	1	1	1	1	1	1	1	1	134	0	2733	1	0.047071	0.047071	100	8856	nr1i2	NR1I2_12051,NR1I2_4673	33.8035	33.8035		33.8035		14.9682	14.9682	14.9682		14.9682		82.7843	82.7843	82.7843		82.7843		0	33.8035	0	33.8035	33.8035	14.9682	82.7843	2.57158
6,2-FTS_Run1-uM-gene	1050	36.0307	3.85108	3.85108	cebpa	1	1	1	1	1	1	1	1	1	134	0	2733	1	0.047071	0.047071	100	1050	cebpa	CEBPA_1240	36.0307	36.0307		36.0307		15.0731	15.0731	15.0731		15.0731		85.6643	85.6643	85.6643		85.6643		0	36.0307	0	36.0307	36.0307	15.0731	85.6643	3.85108
6,2-FTS_Run1-uM-gene	4842	36.8115	3.49305	3.49305	nos1	1	1	1	1	1	1	1	1	1	134	0	2733	1	0.047071	0.047071	100	4842	nos1	NOS1_19006	36.8115	36.8115		36.8115		27.9313	27.9313	27.9313		27.9313		53.6078	53.6078	53.6078		53.6078		0	36.8115	0	36.8115	36.8115	27.9313	53.6078	3.49305
6,2-FTS_Run1-uM-gene	9687	38.7514	2.56004	5.12009	greb1	1	1	1	1	1	1	1	1	1	134	0	2733	1	0.047071	0.047071	100	9687	greb1	GREB1_14205,GREB1_2778	38.7514	38.7514		38.7514		9.11058	9.11058	9.11058		9.11058		112.319	112.319	112.319		112.319		0	38.7514	0	38.7514	38.7514	9.11058	112.319	2.6431
6,2-FTS_Run1-uM-gene	4210	40.5796	2.39048	2.39048	mefv	1	1	1	1	1	1	1	1	1	134	0	2733	1	0.047071	0.047071	100	4210	mefv	MEFV_4116	40.5796	40.5796		40.5796		11.6292	11.6292	11.6292		11.6292		107.704	107.704	107.704		107.704		0	40.5796	0	40.5796	40.5796	11.6292	107.704	2.39048
6,2-FTS_Run1-uM-gene	1843	41.8111	2.07684	2.07684	dusp1	1	1	1	1	1	1	1	1	1	134	0	2733	1	0.047071	0.047071	100	1843	dusp1	DUSP1_24234	41.8111	41.8111		41.8111		10.6435	10.6435	10.6435		10.6435		118.825	118.825	118.825		118.825		0	41.8111	0	41.8111	41.8111	10.6435	118.825	2.07684
6,2-FTS_Run1-uM-gene	2152	43.3865	2.10405	2.10405	f3	1	1	1	1	1	1	1	1	1	134	0	2733	1	0.047071	0.047071	100	2152	f3	F3_21670	43.3865	43.3865		43.3865		6.41441	6.41441	6.41441		6.41441		139.852	139.852	139.852		139.852		0	43.3865	0	43.3865	43.3865	6.41441	139.852	2.10405
6,2-FTS_Run1-uM-gene	2357	45.2863	4.32777	4.32777	fpr1	1	1	1	1	1	1	1	1	1	134	0	2733	1	0.047071	0.047071	100	2357	fpr1	FPR1_13192	45.2863	45.2863		45.2863		38.2449	38.2449	38.2449		38.2449		55.0806	55.0806	55.0806		55.0806		0	45.2863	0	45.2863	45.2863	38.2449	55.0806	4.32777
6,2-FTS_Run1-uM-gene	1556	47.301	11.4133	22.8265	cyp2b7p	1	1	1	1	1	1	1	1	1	134	0	2733	1	0.047071	0.047071	100	1556	cyp2b7p	CYP2B6_14401,CYP2B7P_28166	47.301	47.301		47.301		20.5772	20.5772	20.5772		20.5772		106.815	106.815	106.815		106.815		0	47.301	0	47.301	47.301	20.5772	106.815	12.4027
6,2-FTS_Run1-uM-gene	3575	48.3307	8.19784	8.19784	il7r	1	1	1	1	1	1	1	1	1	134	0	2733	1	0.047071	0.047071	100	3575	il7r	IL7R_3347	48.3307	48.3307		48.3307		39.8482	39.8482	39.8482		39.8482		60.6727	60.6727	60.6727		60.6727		0	48.3307	0	48.3307	48.3307	39.8482	60.6727	8.19784
6,2-FTS_Run1-uM-gene	1577	51.904	6.79891	13.5978	cyp3a5	1	1	1	1	1	1	1	1	1	134	0	2733	1	0.047071	0.047071	100	1577	cyp3a5	CYP3A5_27090,CYP3A5_28493	51.904	51.904		51.904		21.4226	21.4226	21.4226		21.4226		117.879	117.879	117.879		117.879		0	51.904	0	51.904	51.904	21.4226	117.879	7.07576
6,2-FTS_Run1-uM-gene	27284	54.37	2.30175	2.30175	sult1b1	1	1	1	1	1	1	1	1	1	134	0	2733	1	0.047071	0.047071	100	27284	sult1b1	SULT1B1_6880	54.37	54.37		54.37		26.7483	26.7483	26.7483		26.7483		114.259	114.259	114.259		114.259		0	54.37	0	54.37	54.37	26.7483	114.259	2.30175
6,2-FTS_Run1-uM-gene	1571	56.8353	2.73614	2.73614	cyp2e1	1	1	1	1	1	1	1	1	1	134	0	2733	1	0.047071	0.047071	100	1571	cyp2e1	CYP2E1_1722	56.8353	56.8353		56.8353		18.6663	18.6663	18.6663		18.6663		138.005	138.005	138.005		138.005		0	56.8353	0	56.8353	56.8353	18.6663	138.005	2.73614
6,2-FTS_Run1-uM-gene	1289	59.4231	2.84823	2.84823	col5a1	1	1	1	1	1	1	1	1	1	134	0	2733	1	0.047071	0.047071	100	1289	col5a1	COL5A1_1480	59.4231	59.4231		59.4231		49.7771	49.7771	49.7771		49.7771		73.1821	73.1821	73.1821		73.1821		0	59.4231	0	59.4231	59.4231	49.7771	73.1821	2.84823
6,2-FTS_Run1-uM-gene	221785	59.6675	6.52207	6.52207	zscan25	1	1	1	1	1	1	1	1	1	134	0	2733	1	0.047071	0.047071	100	221785	zscan25	CYP3A5_28493	59.6675	59.6675		59.6675		24.9348	24.9348	24.9348		24.9348		140.107	140.107	140.107		140.107		0	59.6675	0	59.6675	59.6675	24.9348	140.107	6.52207
6,2-FTS_Run1-uM-gene	1543	61.3599	2.02324	2.02324	cyp1a1	1	1	1	1	1	1	1	1	1	134	0	2733	1	0.047071	0.047071	100	1543	cyp1a1	CYP1A1_10775	61.3599	61.3599		61.3599		15.2798	15.2798	15.2798		15.2798		211.46	211.46	211.46		211.46		0	61.3599	0	61.3599	61.3599	15.2798	211.46	2.02324
6,2-FTS_Run1-uM-gene	5447	61.4648	2.169	4.338	por	1	1	1	1	1	1	1	1	1	134	0	2733	1	0.047071	0.047071	100	5447	por	POR_23019,POR_5283	61.4648	61.4648		61.4648		22.295	22.295	22.295		22.295		148.489	148.489	148.489		148.489		0	61.4648	0	61.4648	61.4648	22.295	148.489	2.22053
6,2-FTS_Run1-uM-gene	10864	62.5541	4.47546	8.95092	slc22a7	1	1	1	1	1	1	1	1	1	134	0	2733	1	0.047071	0.047071	100	10864	slc22a7	SLC22A7_88372,SLC22A7_90194	62.5541	62.5541		62.5541		16.0162	16.0162	16.0162		16.0162		188.256	188.256	188.256		188.256		0	62.5541	0	62.5541	62.5541	16.0162	188.256	4.61003
6,2-FTS_Run1-uM-gene	1558	64.8445	4.7173	4.7173	cyp2c8	1	1	1	1	1	1	1	1	1	134	0	2733	1	0.047071	0.047071	100	1558	cyp2c8	CYP2C8_15146	64.8445	64.8445		64.8445		38.7885	38.7885	38.7885		38.7885		123.847	123.847	123.847		123.847		0	64.8445	0	64.8445	64.8445	38.7885	123.847	4.7173
6,2-FTS_Run1-uM-gene	3486	65.2367	4.72825	4.72825	igfbp3	1	1	1	1	1	1	1	1	1	134	0	2733	1	0.047071	0.047071	100	3486	igfbp3	IGFBP3_3270	65.2367	65.2367		65.2367		53.9372	53.9372	53.9372		53.9372		81.8315	81.8315	81.8315		81.8315		0	65.2367	0	65.2367	65.2367	53.9372	81.8315	4.72825
6,2-FTS_Run1-uM-gene	4051	74.4389	2.3693	2.3693	cyp4f3	1	1	1	1	1	1	1	1	1	134	0	2733	1	0.047071	0.047071	100	4051	cyp4f3	CYP4F3_1739	74.4389	74.4389		74.4389		7.32531	7.32531	7.32531		7.32531		255.821	255.821	255.821		255.821		0	74.4389	0	74.4389	74.4389	7.32531	255.821	2.3693
6,2-FTS_Run1-uM-gene	6696	79.7962	3.40801	3.40801	spp1	1	1	1	1	1	1	1	1	1	134	0	2733	1	0.047071	0.047071	100	6696	spp1	SPP1_6720	79.7962	79.7962		79.7962		12.3513	12.3513	12.3513		12.3513		307.728	307.728	307.728		307.728		0	79.7962	0	79.7962	79.7962	12.3513	307.728	3.40801
6,2-FTS_Run1-uM-gene	3158	80.526	3.94879	3.94879	hmgcs2	1	1	1	1	1	1	1	1	1	134	0	2733	1	0.047071	0.047071	100	3158	hmgcs2	HMGCS2_16503	80.526	80.526		80.526		50.128	50.128	50.128		50.128		146.893	146.893	146.893		146.893		0	80.526	0	80.526	80.526	50.128	146.893	3.94879
6,2-FTS_Run1-uM-gene	1807	82.7979	3.94552	7.89104	dpys	1	1	1	1	1	1	1	1	1	134	0	2733	1	0.047071	0.047071	100	1807	dpys	DPYS_89710,DPYS_90049	82.7979	82.7979		82.7979		20.0541	20.0541	20.0541		20.0541		225.365	225.365	225.365		225.365		0	82.7979	0	82.7979	82.7979	20.0541	225.365	4.1632
6,2-FTS_Run1-uM-gene	3091	84.048	2.62214	2.62214	hif1a	1	1	1	1	1	1	1	1	1	134	0	2733	1	0.047071	0.047071	100	3091	hif1a	HIF1A_2945	84.048	84.048		84.048		69.6005	69.6005	69.6005		69.6005		105.532	105.532	105.532		105.532		0	84.048	0	84.048	84.048	69.6005	105.532	2.62214
6,2-FTS_Run1-uM-gene	1576	89.3286	19.4208	38.8416	cyp3a4	1	1	1	1	1	1	1	1	1	134	0	2733	1	0.047071	0.047071	100	1576	cyp3a4	CYP3A4_88797,CYP3A4_90076	89.3286	89.3286		89.3286		73.5741	73.5741	73.5741		73.5741		113.141	113.141	113.141		113.141		0	89.3286	0	89.3286	89.3286	73.5741	113.141	28.2028
6,2-FTS_Run1-uM-gene	4616	89.6765	2.14559	2.14559	gadd45b	1	1	1	1	1	1	1	1	1	134	0	2733	1	0.047071	0.047071	100	4616	gadd45b	GADD45B_2570	89.6765	89.6765		89.6765		72.9921	72.9921	72.9921		72.9921		115.421	115.421	115.421		115.421		0	89.6765	0	89.6765	89.6765	72.9921	115.421	2.14559
6,2-FTS_Run1-uM-gene	4603	97.6708	2.44353	2.44353	mybl1	1	1	1	1	1	1	1	1	1	134	0	2733	1	0.047071	0.047071	100	4603	mybl1	MYBL1_22509	97.6708	97.6708		97.6708		16.812	16.812	16.812		16.812		309.866	309.866	309.866		309.866		0	97.6708	0	97.6708	97.6708	16.812	309.866	2.44353
6,2-FTS_Run1-uM-gene	10	100.434	2.33937	2.33937	nat2	1	1	1	1	1	1	1	1	1	134	0	2733	1	0.047071	0.047071	100	10	nat2	NAT2_4457	100.434	100.434		100.434		13.3355	13.3355	13.3355		13.3355		437.505	437.505	437.505		437.505		0	100.434	0	100.434	100.434	13.3355	437.505	2.33937
6,2-FTS_Run1-uM-gene	3554	100.79	2.00109	2.00109	il1r1	1	1	1	1	1	1	1	1	1	134	0	2733	1	0.047071	0.047071	100	3554	il1r1	IL1R1_3326	100.79	100.79		100.79		80.2282	80.2282	80.2282		80.2282		134.039	134.039	134.039		134.039		0	100.79	0	100.79	100.79	80.2282	134.039	2.00109
6,2-FTS_Run1-uM-gene	978	102.253	2.62891	5.25782	cda	1	1	1	1	1	1	1	1	1	134	0	2733	1	0.047071	0.047071	100	978	cda	CDA_1155,CDA_11848	102.253	102.253		102.253		70.324	70.324	70.324		70.324		165.13	165.13	165.13		165.13		0	102.253	0	102.253	102.253	70.324	165.13	2.78066
6,2-FTS_Run1-uM-gene	3872	104.91	3.97593	3.97593	krt17	1	1	1	1	1	1	1	1	1	134	0	2733	1	0.047071	0.047071	100	3872	krt17	KRT17_3687	104.91	104.91		104.91		80.0086	80.0086	80.0086		80.0086		147.504	147.504	147.504		147.504		0	104.91	0	104.91	104.91	80.0086	147.504	3.97593
6,2-FTS_Run1-uM-gene	374	106.307	2.98394	5.96788	areg	1	1	1	1	1	1	1	1	1	134	0	2733	1	0.047071	0.047071	100	374	areg	AREG_19834,AREG_385	106.307	106.307		106.307		61.3329	61.3329	61.3329		61.3329		228.32	228.32	228.32		228.32		0	106.307	0	106.307	106.307	61.3329	228.32	3.04131
6,2-FTS_Run1-uM-gene	54658	111.778	3.30962	6.61924	ugt1a1	1	1	1	1	1	1	1	1	1	134	0	2733	1	0.047071	0.047071	100	54658	ugt1a1	UGT1A1_82407,UGT1A1_89949	111.778	111.778		111.778		90.0615	90.0615	90.0615		90.0615		146.727	146.727	146.727		146.727		0	111.778	0	111.778	111.778	90.0615	146.727	3.32541
6,2-FTS_Run1-uM-gene	105379695	114.547	3.05619	3.05619	ier3-as1	1	1	1	1	1	1	1	1	1	134	0	2733	1	0.047071	0.047071	100	105379695	ier3-as1	IER3_3214	114.547	114.547		114.547		92.0265	92.0265	92.0265		92.0265		151.088	151.088	151.088		151.088		0	114.547	0	114.547	114.547	92.0265	151.088	3.05619
6,2-FTS_Run1-uM-gene	8870	114.547	3.05619	3.05619	ier3	1	1	1	1	1	1	1	1	1	134	0	2733	1	0.047071	0.047071	100	8870	ier3	IER3_3214	114.547	114.547		114.547		92.0265	92.0265	92.0265		92.0265		151.088	151.088	151.088		151.088		0	114.547	0	114.547	114.547	92.0265	151.088	3.05619
6,2-FTS_Run1-uM-gene	2168	115.795	5.91344	11.8269	fabp1	1	1	1	1	1	1	1	1	1	134	0	2733	1	0.047071	0.047071	100	2168	fabp1	FABP1_11582,FABP1_2298	115.795	115.795		115.795		77.6375	77.6375	77.6375		77.6375		193.325	193.325	193.325		193.325		0	115.795	0	115.795	115.795	77.6375	193.325	6.29378
6,2-FTS_Run1-uM-gene	991	123.057	2.01933	2.01933	cdc20	1	1	1	1	1	1	1	1	1	134	0	2733	1	0.047071	0.047071	100	991	cdc20	CDC20_1157	123.057	123.057		123.057		94.0916	94.0916	94.0916		94.0916		174.011	174.011	174.011		174.011		0	123.057	0	123.057	123.057	94.0916	174.011	2.01933
6,2-FTS_Run1-uM-gene	7128	123.249	2.09397	2.09397	tnfaip3	1	1	1	1	1	1	1	1	1	134	0	2733	1	0.047071	0.047071	100	7128	tnfaip3	TNFAIP3_7232	123.249	123.249		123.249		95.7487	95.7487	95.7487		95.7487		170.682	170.682	170.682		170.682		0	123.249	0	123.249	123.249	95.7487	170.682	2.09397
6,2-FTS_Run1-uM-gene	5054	125.218	2.92352	2.92352	serpine1	1	1	1	1	1	1	1	1	1	134	0	2733	1	0.047071	0.047071	100	5054	serpine1	SERPINE1_6253	125.218	125.218		125.218		99.4717	99.4717	99.4717		99.4717		168.368	168.368	168.368		168.368		0	125.218	0	125.218	125.218	99.4717	168.368	2.92352
6,2-FTS_Run1-uM-gene	8647	138.65	5.12686	19.7067	abcb11	1	1	1	1	1	1	1	1	1	134	0	2733	1	0.047071	0.047071	100	8647	abcb11	ABCB11_82408,ABCB11_88549,ABCB11_90320,ABCB11_90399	138.65	138.65		138.65		109.792	109.792	109.792		109.792		190.575	190.575	190.575		190.575		0	138.65	0	138.65	138.65	109.792	190.575	5.34782
6,2-FTS_Run1-uM-gene	11004	138.862	2.08945	2.08945	kif2c	1	1	1	1	1	1	1	1	1	134	0	2733	1	0.047071	0.047071	100	11004	kif2c	KIF2C_3603	138.862	138.862		138.862		105.67	105.67	105.67		105.67		199.14	199.14	199.14		199.14		0	138.862	0	138.862	138.862	105.67	199.14	2.08945
6,2-FTS_Run1-uM-gene	2113	142.024	2.33174	2.33174	ets1	1	1	1	1	1	1	1	1	1	134	0	2733	1	0.047071	0.047071	100	2113	ets1	ETS1_2248	142.024	142.024		142.024		107.554	107.554	107.554		107.554		205.316	205.316	205.316		205.316		0	142.024	0	142.024	142.024	107.554	205.316	2.33174
6,2-FTS_Run1-uM-gene	8357	145.396	2.00569	2.00569	h3c10	1	1	1	1	1	1	1	1	1	134	0	2733	1	0.047071	0.047071	100	8357	h3c10	H3C10_2957	145.396	145.396		145.396		110.956	110.956	110.956		110.956		208.441	208.441	208.441		208.441		0	145.396	0	145.396	145.396	110.956	208.441	2.00569
6,2-FTS_Run1-uM-gene	11001	147.026	3.53354	3.53354	slc27a2	1	1	1	1	1	1	1	1	1	134	0	2733	1	0.047071	0.047071	100	11001	slc27a2	SLC27A2_6426	147.026	147.026		147.026		114.063	114.063	114.063		114.063		206.19	206.19	206.19		206.19		0	147.026	0	147.026	147.026	114.063	206.19	3.53354
6,2-FTS_Run1-uM-gene	54843	155.255	4.28823	4.28823	sytl2	1	1	1	1	1	1	1	1	1	134	0	2733	1	0.047071	0.047071	100	54843	sytl2	SYTL2_21368	155.255	155.255		155.255		119.36	119.36	119.36		119.36		221.427	221.427	221.427		221.427		0	155.255	0	155.255	155.255	119.36	221.427	4.28823
6,2-FTS_Run1-uM-gene	2124	157.604	2.95814	2.95814	evi2b	1	1	1	1	1	1	1	1	1	134	0	2733	1	0.047071	0.047071	100	2124	evi2b	EVI2B_24023	157.604	157.604		157.604		106.927	106.927	106.927		106.927		264.028	264.028	264.028		264.028		0	157.604	0	157.604	157.604	106.927	264.028	2.95814
6,2-FTS_Run1-uM-gene	2706	160.036	2.38073	2.38073	gjb2	1	1	1	1	1	1	1	1	1	134	0	2733	1	0.047071	0.047071	100	2706	gjb2	GJB2_2653	160.036	160.036		160.036		118.434	118.434	118.434		118.434		241.231	241.231	241.231		241.231		0	160.036	0	160.036	160.036	118.434	241.231	2.38073
6,2-FTS_Run1-uM-gene	3484	162.787	6.83503	13.6701	igfbp1	1	1	1	1	1	1	1	1	1	134	0	2733	1	0.047071	0.047071	100	3484	igfbp1	IGFBP1_10877,IGFBP1_3266	162.787	162.787		162.787		124.006	124.006	124.006		124.006		236.471	236.471	236.471		236.471		0	162.787	0	162.787	162.787	124.006	236.471	7.38114
6,2-FTS_Run1-uM-gene	4584	164.306	2.09596	2.09596	muc3a	1	1	1	1	1	1	1	1	1	134	0	2733	1	0.047071	0.047071	100	4584	muc3a	MUC3A_34067	164.306	164.306		164.306		125.058	125.058	125.058		125.058		238.853	238.853	238.853		238.853		0	164.306	0	164.306	164.306	125.058	238.853	2.09596
6,2-FTS_Run1-uM-gene	107080644	165.449	3.08661	3.08661	cnpy3-gnmt	1	1	1	1	1	1	1	1	1	134	0	2733	1	0.047071	0.047071	100	107080644	cnpy3-gnmt	GNMT_2719	165.449	165.449		165.449		125.769	125.769	125.769		125.769		241.106	241.106	241.106		241.106		0	165.449	0	165.449	165.449	125.769	241.106	3.08661
6,2-FTS_Run1-uM-gene	27232	165.449	3.08661	3.08661	gnmt	1	1	1	1	1	1	1	1	1	134	0	2733	1	0.047071	0.047071	100	27232	gnmt	GNMT_2719	165.449	165.449		165.449		125.769	125.769	125.769		125.769		241.106	241.106	241.106		241.106		0	165.449	0	165.449	165.449	125.769	241.106	3.08661
6,2-FTS_Run1-uM-gene	3669	166.596	2.52503	2.52503	isg20	1	1	1	1	1	1	1	1	1	134	0	2733	1	0.047071	0.047071	100	3669	isg20	ISG20_11135	166.596	166.596		166.596		126.48	126.48	126.48		126.48		243.38	243.38	243.38		243.38		0	166.596	0	166.596	166.596	126.48	243.38	2.52503
6,2-FTS_Run1-uM-gene	284541	168.917	4.30951	4.30951	cyp4a22	1	1	1	1	1	1	1	1	1	134	0	2733	1	0.047071	0.047071	100	284541	cyp4a22	CYP4A22_89107	168.917	168.917		168.917		142.902	142.902	142.902		142.902		209.056	209.056	209.056		209.056		0	168.917	0	168.917	168.917	142.902	209.056	4.30951
6,2-FTS_Run1-uM-gene	54600	173.453	3.65169	3.65169	ugt1a9	1	1	1	1	1	1	1	1	1	134	0	2733	1	0.047071	0.047071	100	54600	ugt1a9	UGT1A9_7544	173.453	173.453		173.453		130.685	130.685	130.685		130.685		257.223	257.223	257.223		257.223		0	173.453	0	173.453	173.453	130.685	257.223	3.65169
6,2-FTS_Run1-uM-gene	2167	174.354	12.9634	12.9634	fabp4	1	1	1	1	1	1	1	1	1	134	0	2733	1	0.047071	0.047071	100	2167	fabp4	FABP4_21799	174.354	174.354		174.354		149.148	149.148	149.148		149.148		212.014	212.014	212.014		212.014		0	174.354	0	174.354	174.354	149.148	212.014	12.9634
6,2-FTS_Run1-uM-gene	72	174.509	2.72587	5.45175	actg2	1	1	1	1	1	1	1	1	1	134	0	2733	1	0.047071	0.047071	100	72	actg2	ACTG2_24661,ACTG2_28389	174.509	174.509		174.509		112.322	112.322	112.322		112.322		335.185	335.185	335.185		335.185		0	174.509	0	174.509	174.509	112.322	335.185	3.35491
6,2-FTS_Run1-uM-gene	4153	175.625	3.41498	3.41498	mbl2	1	1	1	1	1	1	1	1	1	134	0	2733	1	0.047071	0.047071	100	4153	mbl2	MBL2_16596	175.625	175.625		175.625		132.002	132.002	132.002		132.002		261.704	261.704	261.704		261.704		0	175.625	0	175.625	175.625	132.002	261.704	3.41498
6,2-FTS_Run1-uM-gene	1500	175.927	2.03648	2.03648	ctnnd1	1	1	1	1	1	1	1	1	1	134	0	2733	1	0.047071	0.047071	100	1500	ctnnd1	CTNND1_27079	175.927	175.927		175.927		132.184	132.184	132.184		132.184		262.329	262.329	262.329		262.329		0	175.927	0	175.927	175.927	132.184	262.329	2.03648
6,2-FTS_Run1-uM-gene	5473	179.57	2.48871	2.48871	ppbp	1	1	1	1	1	1	1	1	1	134	0	2733	1	0.047071	0.047071	100	5473	ppbp	PPBP_24138	179.57	179.57		179.57		134.376	134.376	134.376		134.376		269.96	269.96	269.96		269.96		0	179.57	0	179.57	179.57	134.376	269.96	2.48871
6,2-FTS_Run1-uM-gene	79850	180.545	3.09866	3.09866	tlcd3a	1	1	1	1	1	1	1	1	1	134	0	2733	1	0.047071	0.047071	100	79850	tlcd3a	TLCD3A_2328	180.545	180.545		180.545		126.112	126.112	126.112		126.112		298.209	298.209	298.209		298.209		0	180.545	0	180.545	180.545	126.112	298.209	3.09866
6,2-FTS_Run1-uM-gene	4313	182.278	2.29382	4.58764	mmp2	1	1	1	1	1	1	1	1	1	134	0	2733	1	0.047071	0.047071	100	4313	mmp2	MMP2_27519,MMP2_4213	182.278	182.278		182.278		100.85	100.85	100.85		100.85		377.96	377.96	377.96		377.96		0	182.278	0	182.278	182.278	100.85	377.96	2.36085
6,2-FTS_Run1-uM-gene	4688	182.381	2.50295	2.50295	ncf2	1	1	1	1	1	1	1	1	1	134	0	2733	1	0.047071	0.047071	100	4688	ncf2	NCF2_12973	182.381	182.381		182.381		130.239	130.239	130.239		130.239		293.229	293.229	293.229		293.229		0	182.381	0	182.381	182.381	130.239	293.229	2.50295
6,2-FTS_Run1-uM-gene	6676	183.96	2.54481	2.54481	spag4	1	1	1	1	1	1	1	1	1	134	0	2733	1	0.047071	0.047071	100	6676	spag4	SPAG4_6691	183.96	183.96		183.96		110.097	110.097	110.097		110.097		455.868	455.868	455.868		455.868		0	183.96	0	183.96	183.96	110.097	455.868	2.54481
6,2-FTS_Run1-uM-gene	6342	187.199	2.86738	5.73476	scp2	1	1	1	1	1	1	1	1	1	134	0	2733	1	0.047071	0.047071	100	6342	scp2	SCP2_27826,SCP2_6152	187.199	187.199		187.199		129.691	129.691	129.691		129.691		359.117	359.117	359.117		359.117		0	187.199	0	187.199	187.199	129.691	359.117	3.63838
6,2-FTS_Run1-uM-gene	1559	187.585	3.46518	6.93037	cyp2c9	1	1	1	1	1	1	1	1	1	134	0	2733	1	0.047071	0.047071	100	1559	cyp2c9	CYP2C9_12062,CYP2C9_1720	187.585	187.585		187.585		122.479	122.479	122.479		122.479		313.709	313.709	313.709		313.709		0	187.585	0	187.585	187.585	122.479	313.709	3.98642
6,2-FTS_Run1-uM-gene	2026	189.345	5.02774	10.0555	eno2	1	1	1	1	1	1	1	1	1	134	0	2733	1	0.047071	0.047071	100	2026	eno2	ENO2_13140,ENO2_2153	189.345	189.345		189.345		135.259	135.259	135.259		135.259		329.29	329.29	329.29		329.29		0	189.345	0	189.345	189.345	135.259	329.29	7.24167
6,2-FTS_Run1-uM-gene	30001	189.885	2.22941	2.22941	ero1a	1	1	1	1	1	1	1	1	1	134	0	2733	1	0.047071	0.047071	100	30001	ero1a	ERO1A_2227	189.885	189.885		189.885		140.472	140.472	140.472		140.472		292.308	292.308	292.308		292.308		0	189.885	0	189.885	189.885	140.472	292.308	2.22941
6,2-FTS_Run1-uM-gene	6781	191.29	4.66251	4.66251	stc1	1	1	1	1	1	1	1	1	1	134	0	2733	1	0.047071	0.047071	100	6781	stc1	STC1_6839	191.29	191.29		191.29		141.29	141.29	141.29		141.29		295.44	295.44	295.44		295.44		0	191.29	0	191.29	191.29	141.29	295.44	4.66251
6,2-FTS_Run1-uM-gene	217	191.635	2.07835	2.07835	aldh2	1	1	1	1	1	1	1	1	1	134	0	2733	1	0.047071	0.047071	100	217	aldh2	ALDH2_225	191.635	191.635		191.635		141.49	141.49	141.49		141.49		296.212	296.212	296.212		296.212		0	191.635	0	191.635	191.635	141.49	296.212	2.07835
6,2-FTS_Run1-uM-gene	57016	196.216	2.6746	2.6746	akr1b10	1	1	1	1	1	1	1	1	1	134	0	2733	1	0.047071	0.047071	100	57016	akr1b10	AKR1B10_19908	196.216	196.216		196.216		144.136	144.136	144.136		144.136		306.599	306.599	306.599		306.599		0	196.216	0	196.216	196.216	144.136	306.599	2.6746
6,2-FTS_Run1-uM-gene	622	197.204	2.17497	2.17497	bdh1	1	1	1	1	1	1	1	1	1	134	0	2733	1	0.047071	0.047071	100	622	bdh1	BDH1_674	197.204	197.204		197.204		144.703	144.703	144.703		144.703		308.87	308.87	308.87		308.87		0	197.204	0	197.204	197.204	144.703	308.87	2.17497
6,2-FTS_Run1-uM-gene	652	199.567	2.05794	2.05794	bmp4	1	1	1	1	1	1	1	1	1	134	0	2733	1	0.047071	0.047071	100	652	bmp4	BMP4_737	199.567	199.567		199.567		136.511	136.511	136.511		136.511		344.57	344.57	344.57		344.57		0	199.567	0	199.567	199.567	136.511	344.57	2.05794
6,2-FTS_Run1-uM-gene	3106	201.097	2.21823	2.21823	hla-b	1	1	1	1	1	1	1	1	1	134	0	2733	1	0.047071	0.047071	100	3106	hla-b	HLA-B_2976	201.097	201.097		201.097		146.922	146.922	146.922		146.922		317.93	317.93	317.93		317.93		0	201.097	0	201.097	201.097	146.922	317.93	2.21823
6,2-FTS_Run1-uM-gene	1579	201.564	3.88704	3.88704	cyp4a11	1	1	1	1	1	1	1	1	1	134	0	2733	1	0.047071	0.047071	100	1579	cyp4a11	CYP4A11_89302	201.564	201.564		201.564		147.187	147.187	147.187		147.187		319.028	319.028	319.028		319.028		0	201.564	0	201.564	201.564	147.187	319.028	3.88704
6,2-FTS_Run1-uM-gene	8840	216.23	2.14088	2.14088	ccn4	1	1	1	1	1	1	1	1	1	134	0	2733	1	0.047071	0.047071	100	8840	ccn4	CCN4_28074	216.23	216.23		216.23		155.35	155.35	155.35		155.35		354.929	354.929	354.929		354.929		0	216.23	0	216.23	216.23	155.35	354.929	2.14088
6,2-FTS_Run1-uM-gene	10797	223.596	2.89344	2.89344	mthfd2	1	1	1	1	1	1	1	1	1	134	0	2733	1	0.047071	0.047071	100	10797	mthfd2	MTHFD2_92375	223.596	223.596		223.596		128.183	128.183	128.183		128.183		462.523	462.523	462.523		462.523		0	223.596	0	223.596	223.596	128.183	462.523	2.89344
6,2-FTS_Run1-uM-gene	4016	232.344	2.20834	2.20834	loxl1	1	1	1	1	1	1	1	1	1	134	0	2733	1	0.047071	0.047071	100	4016	loxl1	LOXL1_3850	232.344	232.344		232.344		163.99	163.99	163.99		163.99		397.744	397.744	397.744		397.744		0	232.344	0	232.344	232.344	163.99	397.744	2.20834
6,2-FTS_Run1-uM-gene	100132116	236.176	2.16073	2.16073	acta2-as1	1	1	1	1	1	1	1	1	1	134	0	2733	1	0.047071	0.047071	100	100132116	acta2-as1	ACTA2_14836	236.176	236.176		236.176		165.995	165.995	165.995		165.995		408.494	408.494	408.494		408.494		0	236.176	0	236.176	236.176	165.995	408.494	2.16073
6,2-FTS_Run1-uM-gene	59	236.176	2.16073	2.16073	acta2	1	1	1	1	1	1	1	1	1	134	0	2733	1	0.047071	0.047071	100	59	acta2	ACTA2_14836	236.176	236.176		236.176		165.995	165.995	165.995		165.995		408.494	408.494	408.494		408.494		0	236.176	0	236.176	236.176	165.995	408.494	2.16073
6,2-FTS_Run1-uM-gene	6535	237.843	2.46753	4.93506	slc6a8	1	1	1	1	1	1	1	1	1	134	0	2733	1	0.047071	0.047071	100	6535	slc6a8	SLC6A8_27878,SLC6A8_6522	237.843	237.843		237.843		166.256	166.256	166.256		166.256		421.216	421.216	421.216		421.216		0	237.843	0	237.843	237.843	166.256	421.216	2.63506
6,2-FTS_Run1-uM-gene	10110	242.114	2.00039	2.00039	sgk2	1	1	1	1	1	1	1	1	1	134	0	2733	1	0.047071	0.047071	100	10110	sgk2	SGK2_10628	242.114	242.114		242.114		169.067	169.067	169.067		169.067		425.618	425.618	425.618		425.618		0	242.114	0	242.114	242.114	169.067	425.618	2.00039
6,2-FTS_Run1-uM-gene	29968	243.775	2.77851	2.77851	psat1	1	1	1	1	1	1	1	1	1	134	0	2733	1	0.047071	0.047071	100	29968	psat1	PSAT1_10692	243.775	243.775		243.775		186.701	186.701	186.701		186.701		370.802	370.802	370.802		370.802		0	243.775	0	243.775	243.775	186.701	370.802	2.77851
6,2-FTS_Run1-uM-gene	1557	247.061	2.12863	2.12863	cyp2c19	1	1	1	1	1	1	1	1	1	134	0	2733	1	0.047071	0.047071	100	1557	cyp2c19	CYP2C19_1714	247.061	247.061		247.061		192.461	192.461	192.461		192.461		366.209	366.209	366.209		366.209		0	247.061	0	247.061	247.061	192.461	366.209	2.12863
6,2-FTS_Run1-uM-gene	5742	247.552	2.0276	2.0276	ptgs1	1	1	1	1	1	1	1	1	1	134	0	2733	1	0.047071	0.047071	100	5742	ptgs1	PTGS1_22773	247.552	247.552		247.552		171.843	171.843	171.843		171.843		441.819	441.819	441.819		441.819		0	247.552	0	247.552	247.552	171.843	441.819	2.0276
6,2-FTS_Run1-uM-gene	2335	250.655	2.09547	4.19094	fn1	1	1	1	1	1	1	1	1	1	134	0	2733	1	0.047071	0.047071	100	2335	fn1	FN1_13666,FN1_27231	250.655	250.655		250.655		160.629	160.629	160.629		160.629		438.965	438.965	438.965		438.965		0	250.655	0	250.655	250.655	160.629	438.965	2.13043
6,2-FTS_Run1-uM-gene	54577	253.952	2.79312	2.79312	ugt1a7	1	1	1	1	1	1	1	1	1	134	0	2733	1	0.047071	0.047071	100	54577	ugt1a7	UGT1A7_7542	253.952	253.952		253.952		175.064	175.064	175.064		175.064		461.551	461.551	461.551		461.551		0	253.952	0	253.952	253.952	175.064	461.551	2.79312
6,2-FTS_Run1-uM-gene	10397	254.918	2.34718	2.34718	ndrg1	1	1	1	1	1	1	1	1	1	134	0	2733	1	0.047071	0.047071	100	10397	ndrg1	NDRG1_21187	254.918	254.918		254.918		175.546	175.546	175.546		175.546		464.597	464.597	464.597		464.597		0	254.918	0	254.918	254.918	175.546	464.597	2.34718
6,2-FTS_Run1-uM-gene	4314	254.968	2.0522	2.0522	mmp3	1	1	1	1	1	1	1	1	1	134	0	2733	1	0.047071	0.047071	100	4314	mmp3	MMP3_4216	254.968	254.968		254.968		175.571	175.571	175.571		175.571		464.753	464.753	464.753		464.753		0	254.968	0	254.968	254.968	175.571	464.753	2.0522
6,2-FTS_Run1-uM-gene	7057	256.816	2.39473	2.39473	thbs1	1	1	1	1	1	1	1	1	1	134	0	2733	1	0.047071	0.047071	100	7057	thbs1	THBS1_24188	256.816	256.816		256.816		166.559	166.559	166.559		166.559		511.094	511.094	511.094		511.094		0	256.816	0	256.816	256.816	166.559	511.094	2.39473
6,2-FTS_Run1-uM-gene	2162	259.593	2.016	2.016	f13a1	1	1	1	1	1	1	1	1	1	134	0	2733	1	0.047071	0.047071	100	2162	f13a1	F13A1_17806	259.593	259.593		259.593		177.864	177.864	177.864		177.864		479.575	479.575	479.575		479.575		0	259.593	0	259.593	259.593	177.864	479.575	2.016
6,2-FTS_Run1-uM-gene	6580	262.262	2.90655	5.81309	slc22a1	1	1	1	1	1	1	1	1	1	134	0	2733	1	0.047071	0.047071	100	6580	slc22a1	SLC22A1_89014,SLC22A1_90017	262.262	262.262		262.262		194.113	194.113	194.113		194.113		438.937	438.937	438.937		438.937		0	262.262	0	262.262	262.262	194.113	438.937	3.12384
6,2-FTS_Run1-uM-gene	10747	268.335	2.01981	2.01981	masp2	1	1	1	1	1	1	1	1	1	134	0	2733	1	0.047071	0.047071	100	10747	masp2	MASP2_27484	268.335	268.335		268.335		230.554	230.554	230.554		230.554		331.135	331.135	331.135		331.135		0	268.335	0	268.335	268.335	230.554	331.135	2.01981
6,2-FTS_Run1-uM-gene	1544	273.188	2.41516	2.41516	cyp1a2	1	1	1	1	1	1	1	1	1	134	0	2733	1	0.047071	0.047071	100	1544	cyp1a2	CYP1A2_82402	273.188	273.188		273.188		217.735	217.735	217.735		217.735		396.578	396.578	396.578		396.578		0	273.188	0	273.188	273.188	217.735	396.578	2.41516
6,2-FTS_Run1-uM-gene	3161	275.453	2.03136	2.03136	hmmr	1	1	1	1	1	1	1	1	1	134	0	2733	1	0.047071	0.047071	100	3161	hmmr	HMMR_3040	275.453	275.453		275.453		177.251	177.251	177.251		177.251		571.131	571.131	571.131		571.131		0	275.453	0	275.453	275.453	177.251	571.131	2.03136
6,2-FTS_Run1-uM-gene	3071	280.112	3.38271	3.38271	nckap1l	1	1	1	1	1	1	1	1	1	134	0	2733	1	0.047071	0.047071	100	3071	nckap1l	NCKAP1L_88119	280.112	280.112		280.112		160.869	160.869	160.869		160.869		479.344	479.344	479.344		479.344		0	280.112	0	280.112	280.112	160.869	479.344	3.38271
6,2-FTS_Run1-uM-gene	5657	283.819	2.0555	2.0555	prtn3	1	1	1	1	1	1	1	1	1	134	0	2733	1	0.047071	0.047071	100	5657	prtn3	PRTN3_24460	283.819	283.819		283.819		189.48	189.48	189.48		189.48		564.477	564.477	564.477		564.477		0	283.819	0	283.819	283.819	189.48	564.477	2.0555
6,2-FTS_Run1-uM-gene	6799	290.44	2.05283	2.05283	sult1a2	1	1	1	1	1	1	1	1	1	134	0	2733	1	0.047071	0.047071	100	6799	sult1a2	SULT1A2_6875	290.44	290.44		290.44		192.544	192.544	192.544		192.544		590.055	590.055	590.055		590.055		0	290.44	0	290.44	290.44	192.544	590.055	2.05283
6,2-FTS_Run1-uM-gene	3866	302.905	2.31959	2.31959	krt15	1	1	1	1	1	1	1	1	1	134	0	2733	1	0.047071	0.047071	100	3866	krt15	KRT15_19413	302.905	302.905		302.905		198.191	198.191	198.191		198.191		641.388	641.388	641.388		641.388		0	302.905	0	302.905	302.905	198.191	641.388	2.31959
6,2-FTS_Run1-uM-gene	5214	305.266	2.03945	2.03945	pfkp	1	1	1	1	1	1	1	1	1	134	0	2733	1	0.047071	0.047071	100	5214	pfkp	PFKP_20061	305.266	305.266		305.266		179.88	179.88	179.88		179.88		751.422	751.422	751.422		751.422		0	305.266	0	305.266	305.266	179.88	751.422	2.03945
6,2-FTS_Run1-uM-gene	768	317.771	2.32975	4.6595	ca9	1	1	1	1	1	1	1	1	1	134	0	2733	1	0.047071	0.047071	100	768	ca9	CA9_14814,CA9_915	317.771	317.771		317.771		203.882	203.882	203.882		203.882		740.48	740.48	740.48		740.48		0	317.771	0	317.771	317.771	203.882	740.48	2.49055
6,2-FTS_Run1-uM-gene	8343	327.13	2.096	2.096	h2bc7	1	1	1	1	1	1	1	1	1	134	0	2733	1	0.047071	0.047071	100	8343	h2bc7	H2BC7_93273	327.13	327.13		327.13		180.279	180.279	180.279		180.279		482.904	482.904	482.904		482.904		0	327.13	0	327.13	327.13	180.279	482.904	2.096
6,2-FTS_Run1-uM-gene	30	334.897	2.19026	4.38051	acaa1	1	1	1	1	1	1	1	1	1	134	0	2733	1	0.047071	0.047071	100	30	acaa1	ACAA1_90616,ACAA1_91529	334.897	334.897		334.897		210.055	210.055	210.055		210.055		893.457	893.457	893.457		893.457		0	334.897	0	334.897	334.897	210.055	893.457	2.22608
6,2-FTS_Run1-uM-gene	54210	335.045	3.17645	3.17645	trem1	1	1	1	1	1	1	1	1	1	134	0	2733	1	0.047071	0.047071	100	54210	trem1	TREM1_13872	335.045	335.045		335.045		231.512	231.512	231.512		231.512		398.219	398.219	398.219		398.219		0	335.045	0	335.045	335.045	231.512	398.219	3.17645
6,2-FTS_Run1-uM-gene	26227	342.456	2.18844	2.18844	phgdh	1	1	1	1	1	1	1	1	1	134	0	2733	1	0.047071	0.047071	100	26227	phgdh	PHGDH_5113	342.456	342.456		342.456		215.117	215.117	215.117		215.117		838.262	838.262	838.262		838.262		0	342.456	0	342.456	342.456	215.117	838.262	2.18844
6,2-FTS_Run1-uM-gene	133	347.123	2.33642	4.67284	adm	1	1	1	1	1	1	1	1	1	134	0	2733	1	0.047071	0.047071	100	133	adm	ADM_12873,ADM_140	347.123	347.123		347.123		216.982	216.982	216.982		216.982		867.827	867.827	867.827		867.827		0	347.123	0	347.123	347.123	216.982	867.827	2.37189
6,2-FTS_Run1-uM-gene	8553	348.44	2.01732	2.01732	bhlhe40	1	1	1	1	1	1	1	1	1	134	0	2733	1	0.047071	0.047071	100	8553	bhlhe40	BHLHE40_689	348.44	348.44		348.44		217.554	217.554	217.554		217.554		873.625	873.625	873.625		873.625		0	348.44	0	348.44	348.44	217.554	873.625	2.01732
6,2-FTS_Run1-uM-gene	3665	355.734	2.22246	2.22246	irf7	1	1	1	1	1	1	1	1	1	134	0	2733	1	0.047071	0.047071	100	3665	irf7	IRF7_3410	355.734	355.734		355.734		220.484	220.484	220.484		220.484		919.158	919.158	919.158		919.158		0	355.734	0	355.734	355.734	220.484	919.158	2.22246
6,2-FTS_Run1-uM-gene	3689	369.291	2.082	2.082	itgb2	1	1	1	1	1	1	1	1	1	134	0	2733	1	0.047071	0.047071	100	3689	itgb2	ITGB2_27367	369.291	369.291		369.291		225.81	225.81	225.81		225.81		1011.71	1011.71	1011.71		1011.71		0	369.291	0	369.291	369.291	225.81	1011.71	2.082
6,2-FTS_Run1-uM-gene	79094	454.342	3.35056	3.35056	chac1	1	1	1	1	1	1	1	1	1	134	0	2733	1	0.047071	0.047071	100	79094	chac1	CHAC1_1279	454.342	454.342		454.342		198.81	198.81	198.81		198.81		474.392	474.392	474.392		474.392		0	454.342	0	454.342	454.342	198.81	474.392	3.35056
6,2-FTS_Run1-uM-gene	2180	457.05	2.11568	2.11568	acsl1	1	1	1	1	1	1	1	1	1	134	0	2733	1	0.047071	0.047071	100	2180	acsl1	ACSL1_75	457.05	457.05		457.05		256.969	256.969	256.969		256.969		2061.96	2061.96	2061.96		2061.96		0	457.05	0	457.05	457.05	256.969	2061.96	2.11568
6,2-FTS_Run1-uM-gene	340152	462.251	2.33947	2.33947	zc3h12d	1	1	1	1	1	1	1	1	1	134	0	2733	1	0.047071	0.047071	100	340152	zc3h12d	ZC3H12D_90354	462.251	462.251		462.251		258.653	258.653	258.653		258.653		2168.93	2168.93	2168.93		2168.93		0	462.251	0	462.251	462.251	258.653	2168.93	2.33947
6,2-FTS_Run1-uM-gene	4495	481.039	2.33038	2.33038	mt1g	1	1	1	1	1	1	1	1	1	134	0	2733	1	0.047071	0.047071	100	4495	mt1g	MT1G_92669	481.039	481.039		481.039		260.214	260.214	260.214		260.214		497.276	497.276	497.276		497.276		0	481.039	0	481.039	481.039	260.214	497.276	2.33038
6,2-methacrylate_Run1-uM-gene	2877	224.584	2.7488	2.7488	gpx2	1	1	1	1	1	1	1	1	1	0	0	2867	1	0.00034868	0.00034868	100	2877	gpx2	GPX2_2766	224.584	224.584		224.584		158.183	158.183	158.183		158.183		386.019	386.019	386.019		386.019		0	224.584	0	224.584	224.584	158.183	386.019	2.7488
8,2-FTOH_Run1-uM-gene	23397	230.412	2.28723	2.28723	ncaph	1	1	1	1	1	1	1	1	1	5	0	2862	1	0.0020921	0.0020921	100	23397	ncaph	NCAPH_4484	230.412	230.412		230.412		140.377	140.377	140.377		140.377		492.791	492.791	492.791		492.791		0	230.412	0	230.412	230.412	140.377	492.791	2.28723
8,2-FTOH_Run1-uM-gene	1058	358.604	2.54768	2.54768	cenpa	1	1	1	1	1	1	1	1	1	5	0	2862	1	0.0020921	0.0020921	100	1058	cenpa	CENPA_1247	358.604	358.604		358.604		217.37	217.37	217.37		217.37		1021.19	1021.19	1021.19		1021.19		0	358.604	0	358.604	358.604	217.37	1021.19	2.54768
8,2-FTOH_Run1-uM-gene	6781	369.992	2.00092	2.00092	stc1	1	1	1	1	1	1	1	1	1	5	0	2862	1	0.0020921	0.0020921	100	6781	stc1	STC1_6839	369.992	369.992		369.992		221.724	221.724	221.724		221.724		1113.92	1113.92	1113.92		1113.92		0	369.992	0	369.992	369.992	221.724	1113.92	2.00092
8,2-FTOH_Run1-uM-gene	11130	412.043	2.00597	2.00597	zwint	1	1	1	1	1	1	1	1	1	5	0	2862	1	0.0020921	0.0020921	100	11130	zwint	ZWINT_14161	412.043	412.043		412.043		236.929	236.929	236.929		236.929		1575.09	1575.09	1575.09		1575.09		0	412.043	0	412.043	412.043	236.929	1575.09	2.00597
8,2-FTOH_Run1-uM-gene	4085	437.22	2.14667	2.14667	mad2l1	1	1	1	1	1	1	1	1	1	5	0	2862	1	0.0020921	0.0020921	100	4085	mad2l1	MAD2L1_3930	437.22	437.22		437.22		245.425	245.425	245.425		245.425		1995.12	1995.12	1995.12		1995.12		0	437.22	0	437.22	437.22	245.425	1995.12	2.14667
8,2-FTOH_Run1-uM-gene	1264	441.593	2.03819	2.03819	cnn1	1	1	1	1	1	1	1	1	1	5	0	2862	1	0.0020921	0.0020921	100	1264	cnn1	CNN1_12800	441.593	441.593		441.593		246.858	246.858	246.858		246.858		2085.39	2085.39	2085.39		2085.39		0	441.593	0	441.593	441.593	246.858	2085.39	2.03819
AFFF1-Solberg_Run1-uM-gene	1558	108.943	5.71733	5.71733	cyp2c8	1	1	1	1	1	1	1	1	1	262	0	2605	1	0.091702	0.091702	100	1558	cyp2c8	CYP2C8_15146	108.943	108.943		108.943		24.8807	24.8807	24.8807		24.8807		371.983	371.983	371.983		371.983		0	108.943	0	108.943	108.943	24.8807	371.983	5.71733
AFFF1-Solberg_Run1-uM-gene	84159	124.151	2.13645	2.13645	arid5b	1	1	1	1	1	1	1	1	1	262	0	2605	1	0.091702	0.091702	100	84159	arid5b	ARID5B_89998	124.151	124.151		124.151		39.9005	39.9005	39.9005		39.9005		322.953	322.953	322.953		322.953		0	124.151	0	124.151	124.151	39.9005	322.953	2.13645
AFFF1-Solberg_Run1-uM-gene	1556	147.721	12.0556	24.1113	cyp2b7p	1	1	1	1	1	1	1	1	1	262	0	2605	1	0.091702	0.091702	100	1556	cyp2b7p	CYP2B6_14401,CYP2B7P_28166	147.721	147.721		147.721		105.578	105.578	105.578		105.578		226.4	226.4	226.4		226.4		0	147.721	0	147.721	147.721	105.578	226.4	13.8803
AFFF1-Solberg_Run1-uM-gene	1555	168.421	14.1896	28.3792	cyp2b6	1	1	1	1	1	1	1	1	1	262	0	2605	1	0.091702	0.091702	100	1555	cyp2b6	CYP2B6_14401,CYP2B6_1710	168.421	168.421		168.421		112.416	112.416	112.416		112.416		272.402	272.402	272.402		272.402		0	168.421	0	168.421	168.421	112.416	272.402	14.4989
AFFF1-Solberg_Run1-uM-gene	6187	215.377	2.14156	2.14156	rps2	1	1	1	1	1	1	1	1	1	262	0	2605	1	0.091702	0.091702	100	6187	rps2	RPS2_5983	215.377	215.377		215.377		60.2228	60.2228	60.2228		60.2228		602.413	602.413	602.413		602.413		0	215.377	0	215.377	215.377	60.2228	602.413	2.14156
AFFF1-Solberg_Run1-uM-gene	25987	244.277	2.83556	2.83556	tsku	1	1	1	1	1	1	1	1	1	262	0	2605	1	0.091702	0.091702	100	25987	tsku	TSKU_7371	244.277	244.277		244.277		77.6566	77.6566	77.6566		77.6566		648.096	648.096	648.096		648.096		0	244.277	0	244.277	244.277	77.6566	648.096	2.83556
AFFF1-Solberg_Run1-uM-gene	54578	245.6	2.03693	2.03693	ugt1a6	1	1	1	1	1	1	1	1	1	262	0	2605	1	0.091702	0.091702	100	54578	ugt1a6	UGT1A6_91234	245.6	245.6		245.6		101.024	101.024	101.024		101.024		546.071	546.071	546.071		546.071		0	245.6	0	245.6	245.6	101.024	546.071	2.03693
AFFF1-Solberg_Run1-uM-gene	3866	250.498	2.23788	2.23788	krt15	1	1	1	1	1	1	1	1	1	262	0	2605	1	0.091702	0.091702	100	3866	krt15	KRT15_19413	250.498	250.498		250.498		208.418	208.418	208.418		208.418		653.947	653.947	653.947		653.947		0	250.498	0	250.498	250.498	208.418	653.947	2.23788
AFFF1-Solberg_Run1-uM-gene	5243	260.704	2.31385	2.31385	abcb1	1	1	1	1	1	1	1	1	1	262	0	2605	1	0.091702	0.091702	100	5243	abcb1	ABCB1_12	260.704	260.704		260.704		84.782	84.782	84.782		84.782		666.657	666.657	666.657		666.657		0	260.704	0	260.704	260.704	84.782	666.657	2.31385
AFFF1-Solberg_Run1-uM-gene	11072	264.666	2.06497	2.06497	dusp14	1	1	1	1	1	1	1	1	1	262	0	2605	1	0.091702	0.091702	100	11072	dusp14	DUSP14_28218	264.666	264.666		264.666		53.9308	53.9308	53.9308		53.9308		889.067	889.067	889.067		889.067		0	264.666	0	264.666	264.666	53.9308	889.067	2.06497
AFFF1-Solberg_Run1-uM-gene	1559	276.493	4.85561	9.71122	cyp2c9	1	1	1	1	1	1	1	1	1	262	0	2605	1	0.091702	0.091702	100	1559	cyp2c9	CYP2C9_12062,CYP2C9_1720	276.493	276.493		276.493		56.126	56.126	56.126		56.126		888.316	888.316	888.316		888.317		0	276.493	0	276.493	276.493	56.126	888.316	5.73551
AFFF1-Solberg_Run1-uM-gene	3861	296.604	18.5864	18.5864	krt14	1	1	1	1	1	1	1	1	1	262	0	2605	1	0.091702	0.091702	100	3861	krt14	KRT14_89380	296.604	296.604		296.604		243.052	243.052	243.052		243.052		373.374	373.374	373.374		373.374		0	296.604	0	296.604	296.604	243.052	373.374	18.5864
AFFF1-Solberg_Run1-uM-gene	1843	297.99	2.62646	2.62646	dusp1	1	1	1	1	1	1	1	1	1	262	0	2605	1	0.091702	0.091702	100	1843	dusp1	DUSP1_1978	297.99	297.99		297.99		96.2853	96.2853	96.2853		96.2853		738.454	738.454	738.454		738.454		0	297.99	0	297.99	297.99	96.2853	738.454	2.62646
AFFF1-Solberg_Run1-uM-gene	6307	306.146	2.40786	2.40786	msmo1	1	1	1	1	1	1	1	1	1	262	0	2605	1	0.091702	0.091702	100	6307	msmo1	MSMO1_4315	306.146	306.146		306.146		135.504	135.504	135.504		135.504		640.116	640.116	640.116		640.116		0	306.146	0	306.146	306.146	135.504	640.116	2.40786
AFFF1-Solberg_Run1-uM-gene	11007	348.356	2.18513	2.18513	ccdc85b	1	1	1	1	1	1	1	1	1	262	0	2605	1	0.091702	0.091702	100	11007	ccdc85b	CCDC85B_28333	348.356	348.356		348.356		66.1779	66.1779	66.1779		66.1779		1150.83	1150.83	1150.83		1150.83		0	348.356	0	348.356	348.356	66.1779	1150.83	2.18513
AFFF1-Solberg_Run1-uM-gene	26872	367.818	3.0164	3.0164	steap1	1	1	1	1	1	1	1	1	1	262	0	2605	1	0.091702	0.091702	100	26872	steap1	STEAP1_20305	367.818	367.818		367.818		211.478	211.478	211.478		211.478		744.594	744.594	744.594		744.594		0	367.818	0	367.818	367.818	211.478	744.594	3.0164
AFFF1-Solberg_Run1-uM-gene	1576	372.623	29.3117	58.6233	cyp3a4	1	1	1	1	1	1	1	1	1	262	0	2605	1	0.091702	0.091702	100	1576	cyp3a4	CYP3A4_88797,CYP3A4_90076	372.623	372.623		372.623		279.453	279.453	279.453		279.453		581.08	581.08	581.08		581.08		0	372.623	0	372.623	372.623	279.453	581.08	46.8173
AFFF1-Solberg_Run1-uM-gene	6822	379.733	3.81907	3.81907	sult2a1	1	1	1	1	1	1	1	1	1	262	0	2605	1	0.091702	0.091702	100	6822	sult2a1	SULT2A1_24513	379.733	379.733		379.733		169.378	169.378	169.378		169.378		780.467	780.467	780.467		780.467		0	379.733	0	379.733	379.733	169.378	780.467	3.81907
AFFF1-Solberg_Run1-uM-gene	2877	392.918	10.0292	20.0583	gpx2	1	1	1	1	1	1	1	1	1	262	0	2605	1	0.091702	0.091702	100	2877	gpx2	GPX2_11201,GPX2_2766	392.918	392.918		392.918		170.775	170.775	170.775		170.775		916.364	916.364	916.364		916.364		0	392.918	0	392.918	392.918	170.775	916.364	14.5627
AFFF1-Solberg_Run1-uM-gene	1520	406.591	2.25452	2.25452	ctss	1	1	1	1	1	1	1	1	1	262	0	2605	1	0.091702	0.091702	100	1520	ctss	CTSS_25157	406.591	406.591		406.591		221.175	221.175	221.175		221.175		770.691	770.691	770.691		770.691		0	406.591	0	406.591	406.591	221.175	770.691	2.25452
AFFF1-Solberg_Run1-uM-gene	2052	407.576	2.40526	2.40526	ephx1	1	1	1	1	1	1	1	1	1	262	0	2605	1	0.091702	0.091702	100	2052	ephx1	EPHX1_17800	407.576	407.576		407.576		198.939	198.939	198.939		198.939		782.187	782.187	782.187		782.187		0	407.576	0	407.576	407.576	198.939	782.187	2.40526
AFFF1-Solberg_Run1-uM-gene	211	436.847	3.53004	3.53004	alas1	1	1	1	1	1	1	1	1	1	262	0	2605	1	0.091702	0.091702	100	211	alas1	ALAS1_28273	436.847	436.847		436.847		330.244	330.244	330.244		330.244		615.435	615.435	615.435		615.435		0	436.847	0	436.847	436.847	330.244	615.435	3.53004
AFFF1-Solberg_Run1-uM-gene	5447	452.766	3.5963	7.1926	por	1	1	1	1	1	1	1	1	1	262	0	2605	1	0.091702	0.091702	100	5447	por	POR_23019,POR_5283	452.766	452.766		452.766		319.941	319.941	319.941		319.941		706.161	706.161	706.161		706.161		0	452.766	0	452.766	452.766	319.941	706.161	4.07475
AFFF1-Solberg_Run1-uM-gene	2168	480.88	12.6143	25.2286	fabp1	1	1	1	1	1	1	1	1	1	262	0	2605	1	0.091702	0.091702	100	2168	fabp1	FABP1_11582,FABP1_2298	480.88	480.88		480.88		304.349	304.349	304.349		304.349		874.822	874.822	874.822		874.822		0	480.88	0	480.88	480.88	304.349	874.822	14.0433
AFFF1-Solberg_Run1-uM-gene	1577	494.684	7.66214	15.3243	cyp3a5	1	1	1	1	1	1	1	1	1	262	0	2605	1	0.091702	0.091702	100	1577	cyp3a5	CYP3A5_27090,CYP3A5_28493	494.684	494.684		494.684		351.328	351.328	351.328		351.329		846.343	846.343	846.343		846.343		0	494.684	0	494.684	494.684	351.328	846.343	7.69976
AFFF1-Solberg_Run1-uM-gene	1595	507.235	3.09715	3.09715	cyp51a1	1	1	1	1	1	1	1	1	1	262	0	2605	1	0.091702	0.091702	100	1595	cyp51a1	CYP51A1_92320	507.235	507.235		507.235		182.668	182.668	182.668		182.668		1205.87	1205.87	1205.87		1205.87		0	507.235	0	507.235	507.235	182.668	1205.87	3.09715
AFFF1-Solberg_Run1-uM-gene	8996	520.176	2.07271	2.07271	nol3	1	1	1	1	1	1	1	1	1	262	0	2605	1	0.091702	0.091702	100	8996	nol3	NOL3_4625	520.176	520.176		520.176		392.698	392.698	392.698		392.698		758.782	758.782	758.782		758.782		0	520.176	0	520.176	520.176	392.698	758.782	2.07271
AFFF1-Solberg_Run1-uM-gene	2162	558.694	3.49725	3.49725	f13a1	1	1	1	1	1	1	1	1	1	262	0	2605	1	0.091702	0.091702	100	2162	f13a1	F13A1_17806	558.694	558.694		558.694		128.349	128.349	128.349		128.349		1652.53	1652.53	1652.53		1652.53		0	558.694	0	558.694	558.694	128.349	1652.53	3.49725
AFFF1-Solberg_Run1-uM-gene	10682	570.42	2.3734	2.3734	ebp	1	1	1	1	1	1	1	1	1	262	0	2605	1	0.091702	0.091702	100	10682	ebp	EBP_2015	570.42	570.42		570.42		212.012	212.012	212.012		212.012		1329.42	1329.42	1329.42		1329.42		0	570.42	0	570.42	570.42	212.012	1329.42	2.3734
AFFF1-Solberg_Run1-uM-gene	221785	586.405	7.62452	7.62452	zscan25	1	1	1	1	1	1	1	1	1	262	0	2605	1	0.091702	0.091702	100	221785	zscan25	CYP3A5_28493	586.405	586.405		586.405		385.373	385.373	385.373		385.373		1145.71	1145.71	1145.71		1145.71		0	586.405	0	586.405	586.405	385.373	1145.71	7.62452
AFFF1-Solberg_Run1-uM-gene	3162	593.436	2.12137	2.12137	hmox1	1	1	1	1	1	1	1	1	1	262	0	2605	1	0.091702	0.091702	100	3162	hmox1	HMOX1_3041	593.436	593.436		593.436		436.026	436.026	436.026		436.026		910.375	910.375	910.375		910.375		0	593.436	0	593.436	593.436	436.026	910.375	2.12137
AFFF1-Solberg_Run1-uM-gene	1490	623.032	2.01973	2.01973	ccn2	1	1	1	1	1	1	1	1	1	262	0	2605	1	0.091702	0.091702	100	1490	ccn2	CCN2_17007	623.032	623.032		623.032		453.078	453.078	453.078		453.078		973.876	973.876	973.876		973.876		0	623.032	0	623.032	623.032	453.078	973.876	2.01973
AFFF1-Solberg_Run1-uM-gene	1289	623.325	4.26721	4.26721	col5a1	1	1	1	1	1	1	1	1	1	262	0	2605	1	0.091702	0.091702	100	1289	col5a1	COL5A1_1480	623.325	623.325		623.325		526.92	526.92	526.92		526.92		757.212	757.212	757.212		757.212		0	623.325	0	623.325	623.325	526.92	757.212	4.26721
AFFF1-Solberg_Run1-uM-gene	332	659.959	2.50122	2.50122	birc5	1	1	1	1	1	1	1	1	1	262	0	2605	1	0.091702	0.091702	100	332	birc5	BIRC5_709	659.959	659.959		659.959		71.5079	71.5079	71.5079		71.5079		2242.16	2242.16	2242.16		2242.16		0	659.959	0	659.959	659.959	71.5079	2242.16	2.50122
AFFF1-Solberg_Run1-uM-gene	9429	672.306	2.40837	4.81675	abcg2	1	1	1	1	1	1	1	1	1	262	0	2605	1	0.091702	0.091702	100	9429	abcg2	ABCG2_39,ABCG2_41	672.306	672.306		672.306		350.184	350.184	350.184		350.184		1433.44	1433.44	1433.44		1433.44		0	672.306	0	672.306	672.306	350.184	1433.44	2.4341
AFFF1-Solberg_Run1-uM-gene	6279	706.45	2.68412	2.68412	s100a8	1	1	1	1	1	1	1	1	1	262	0	2605	1	0.091702	0.091702	100	6279	s100a8	S100A8_88727	706.45	706.45		706.45		600.203	600.203	600.203		600.203		852.628	852.628	852.628		852.628		0	706.45	0	706.45	706.45	600.203	852.628	2.68412
AFFF1-Solberg_Run1-uM-gene	2627	718.158	2.74056	2.74056	gata6	1	1	1	1	1	1	1	1	1	262	0	2605	1	0.091702	0.091702	100	2627	gata6	GATA6_11986	718.158	718.158		718.158		184.054	184.054	184.054		184.054		1969.89	1969.89	1969.89		1969.89		0	718.158	0	718.158	718.158	184.054	1969.89	2.74056
AFFF1-Solberg_Run1-uM-gene	4153	739.581	5.05211	5.05211	mbl2	1	1	1	1	1	1	1	1	1	262	0	2605	1	0.091702	0.091702	100	4153	mbl2	MBL2_16596	739.581	739.581		739.581		515.663	515.663	515.663		515.663		1257.58	1257.58	1257.58		1257.58		0	739.581	0	739.581	739.581	515.663	1257.58	5.05211
AFFF1-Solberg_Run1-uM-gene	4494	748.936	2.16224	2.16224	mt1f	1	1	1	1	1	1	1	1	1	262	0	2605	1	0.091702	0.091702	100	4494	mt1f	MT1F_24226	748.936	748.936		748.936		518.573	518.573	518.573		518.573		1307.47	1307.47	1307.47		1307.47		0	748.936	0	748.936	748.936	518.573	1307.47	2.16224
AFFF1-Solberg_Run1-uM-gene	54658	773.318	8.99577	21.9583	ugt1a1	1	1	1	1	1	1	1	1	1	262	0	2605	1	0.091702	0.091702	100	54658	ugt1a1	UGT1A1_7531,UGT1A1_82407,UGT1A1_89949	773.318	773.318		773.318		552.704	552.704	552.704		552.704		1156.41	1156.41	1156.41		1156.41		0	773.318	0	773.318	773.318	552.704	1156.41	9.96079
AFFF1-Solberg_Run1-uM-gene	3158	773.979	3.45526	3.45526	hmgcs2	1	1	1	1	1	1	1	1	1	262	0	2605	1	0.091702	0.091702	100	3158	hmgcs2	HMGCS2_16503	773.979	773.979		773.979		660.144	660.144	660.144		660.144		929.328	929.328	929.328		929.328		0	773.979	0	773.979	773.979	660.144	929.328	3.45526
AFFF1-Solberg_Run1-uM-gene	3250	822.433	2.13373	2.13373	hpr	1	1	1	1	1	1	1	1	1	262	0	2605	1	0.091702	0.091702	100	3250	hpr	HPR_3094	822.433	822.433		822.433		554.249	554.249	554.249		554.249		1534.15	1534.15	1534.15		1534.15		0	822.433	0	822.433	822.433	554.249	1534.15	2.13373
AFFF1-Solberg_Run1-uM-gene	3008	834.381	2.45108	2.45108	h1-4	1	1	1	1	1	1	1	1	1	262	0	2605	1	0.091702	0.091702	100	3008	h1-4	H1-4_14544	834.381	834.381		834.381		699.493	699.493	699.493		699.493		1026.84	1026.84	1026.84		1026.84		0	834.381	0	834.381	834.381	699.493	1026.84	2.45108
AFFF1-Solberg_Run1-uM-gene	929	840.189	3.08001	3.08001	cd14	1	1	1	1	1	1	1	1	1	262	0	2605	1	0.091702	0.091702	100	929	cd14	CD14_18823	840.189	840.189		840.189		563.98	563.98	563.98		563.98		1565.53	1565.53	1565.53		1565.53		0	840.189	0	840.189	840.189	563.98	1565.53	3.08001
AFFF1-Solberg_Run1-uM-gene	123	863.42	3.06863	3.06863	plin2	1	1	1	1	1	1	1	1	1	262	0	2605	1	0.091702	0.091702	100	123	plin2	PLIN2_21957	863.42	863.42		863.42		474.159	474.159	474.159		474.159		1790.9	1790.9	1790.9		1790.9		0	863.42	0	863.42	863.42	474.159	1790.9	3.06863
AFFF1-Solberg_Run1-uM-gene	1244	868.459	2.91526	5.83052	abcc2	1	1	1	1	1	1	1	1	1	262	0	2605	1	0.091702	0.091702	100	1244	abcc2	ABCC2_22,ABCC2_26620	868.459	868.459		868.459		730.423	730.423	730.423		730.423		1064.57	1064.57	1064.57		1064.57		0	868.459	0	868.459	868.459	730.423	1064.57	3.3918
AFFF1-Solberg_Run1-uM-gene	3575	871.304	25.5298	25.5298	il7r	1	1	1	1	1	1	1	1	1	262	0	2605	1	0.091702	0.091702	100	3575	il7r	IL7R_3347	871.304	871.304		871.304		620.288	620.288	620.288		620.288		1215.81	1215.81	1215.81		1215.81		0	871.304	0	871.304	871.304	620.288	1215.81	25.5298
AFFF1-Solberg_Run1-uM-gene	4842	882.543	3.91138	3.91138	nos1	1	1	1	1	1	1	1	1	1	262	0	2605	1	0.091702	0.091702	100	4842	nos1	NOS1_19006	882.543	882.543		882.543		552.058	552.058	552.058		552.058		1487.81	1487.81	1487.81		1487.81		0	882.543	0	882.543	882.543	552.058	1487.81	3.91138
AFFF1-Solberg_Run1-uM-gene	2167	910.096	63.3982	63.3982	fabp4	1	1	1	1	1	1	1	1	1	262	0	2605	1	0.091702	0.091702	100	2167	fabp4	FABP4_21799	910.096	910.096		910.096		764.212	764.212	764.212		764.212		1118.24	1118.24	1118.24		1118.24		0	910.096	0	910.096	910.096	764.212	1118.24	63.3982
AFFF1-Solberg_Run1-uM-gene	7027	926.503	2.16011	2.16011	tfdp1	1	1	1	1	1	1	1	1	1	262	0	2605	1	0.091702	0.091702	100	7027	tfdp1	TFDP1_7045	926.503	926.503		926.503		768.851	768.851	768.851		768.851		1157.24	1157.24	1157.24		1157.24		0	926.503	0	926.503	926.503	768.851	1157.24	2.16011
AFFF1-Solberg_Run1-uM-gene	23460	931.094	2.26446	2.26446	abca6	1	1	1	1	1	1	1	1	1	262	0	2605	1	0.091702	0.091702	100	23460	abca6	ABCA6_28368	931.094	931.094		931.094		393.446	393.446	393.446		393.446		2325	2325	2325		2325		0	931.094	0	931.094	931.094	393.446	2325	2.26446
AFFF1-Solberg_Run1-uM-gene	81620	962.707	3.09799	3.09799	cdt1	1	1	1	1	1	1	1	1	1	262	0	2605	1	0.091702	0.091702	100	81620	cdt1	CDT1_21099	962.707	962.707		962.707		777.794	777.794	777.794		777.794		1245.96	1245.96	1245.96		1245.96		0	962.707	0	962.707	962.707	777.794	1245.96	3.09799
AFFF1-Solberg_Run1-uM-gene	3872	965.909	7.99477	7.99477	krt17	1	1	1	1	1	1	1	1	1	262	0	2605	1	0.091702	0.091702	100	3872	krt17	KRT17_3687	965.909	965.909		965.909		808.219	808.219	808.219		808.219		1193.3	1193.3	1193.3		1193.3		0	965.909	0	965.909	965.909	808.219	1193.3	7.99477
AFFF1-Solberg_Run1-uM-gene	6514	1010.37	3.33897	3.33897	slc2a2	1	1	1	1	1	1	1	1	1	262	0	2605	1	0.091702	0.091702	100	6514	slc2a2	SLC2A2_6439	1010.37	1010.37		1010.37		824.243	824.243	824.243		824.243		1292.48	1292.48	1292.48		1292.48		0	1010.37	0	1010.37	1010.37	824.243	1292.48	3.33897
AFFF1-Solberg_Run1-uM-gene	2921	1047.73	4.50099	4.50099	cxcl3	1	1	1	1	1	1	1	1	1	262	0	2605	1	0.091702	0.091702	100	2921	cxcl3	CXCL3_90881	1047.73	1047.73		1047.73		871.971	871.971	871.971		871.971		1305.28	1305.28	1305.28		1305.28		0	1047.73	0	1047.73	1047.73	871.971	1305.28	4.50099
AFFF1-Solberg_Run1-uM-gene	27346	1053.84	2.07128	2.07128	tmem97	1	1	1	1	1	1	1	1	1	262	0	2605	1	0.091702	0.091702	100	27346	tmem97	TMEM97_7217	1053.84	1053.84		1053.84		876.697	876.697	876.697		876.697		1313.74	1313.74	1313.74		1313.74		0	1053.84	0	1053.84	1053.84	876.697	1313.74	2.07128
AFFF1-Solberg_Run1-uM-gene	978	1119.96	3.41957	6.83914	cda	1	1	1	1	1	1	1	1	1	262	0	2605	1	0.091702	0.091702	100	978	cda	CDA_1155,CDA_11848	1119.96	1119.96		1119.96		916.859	916.859	916.859		916.859		1430.98	1430.98	1430.98		1430.98		0	1119.96	0	1119.96	1119.96	916.859	1430.98	3.54422
AFFF1-Solberg_Run1-uM-gene	652	1121.03	3.06742	3.06742	bmp4	1	1	1	1	1	1	1	1	1	262	0	2605	1	0.091702	0.091702	100	652	bmp4	BMP4_737	1121.03	1121.03		1121.03		887.638	887.638	887.638		887.638		1492.83	1492.83	1492.83		1492.83		0	1121.03	0	1121.03	1121.03	887.638	1492.83	3.06742
AFFF1-Solberg_Run1-uM-gene	27284	1123.65	2.56695	5.1339	sult1b1	1	1	1	1	1	1	1	1	1	262	0	2605	1	0.091702	0.091702	100	27284	sult1b1	SULT1B1_13188,SULT1B1_6880	1123.65	1123.65		1123.65		809.806	809.806	809.806		809.806		1702.17	1702.17	1702.17		1702.17		0	1123.65	0	1123.65	1123.65	809.806	1702.17	2.94793
AFFF1-Solberg_Run1-uM-gene	3486	1133.05	2.91877	2.91877	igfbp3	1	1	1	1	1	1	1	1	1	262	0	2605	1	0.091702	0.091702	100	3486	igfbp3	IGFBP3_3270	1133.05	1133.05		1133.05		923.464	923.464	923.464		923.464		1454.12	1454.12	1454.12		1454.12		0	1133.05	0	1133.05	1133.05	923.464	1454.12	2.91877
AFFF1-Solberg_Run1-uM-gene	9697	1133.22	2.17961	2.17961	tram2	1	1	1	1	1	1	1	1	1	262	0	2605	1	0.091702	0.091702	100	9697	tram2	TRAM2_7319	1133.22	1133.22		1133.22		926.919	926.919	926.919		926.919		1447.4	1447.4	1447.4		1447.4		0	1133.22	0	1133.22	1133.22	926.919	1447.4	2.17961
AFFF1-Solberg_Run1-uM-gene	501	1162.13	2.75708	2.75708	aldh7a1	1	1	1	1	1	1	1	1	1	262	0	2605	1	0.091702	0.091702	100	501	aldh7a1	ALDH7A1_227	1162.13	1162.13		1162.13		959.563	959.563	959.563		959.563		1465.92	1465.92	1465.92		1465.92		0	1162.13	0	1162.13	1162.13	959.563	1465.92	2.75708
AFFF1-Solberg_Run1-uM-gene	8061	1168.92	2.34125	2.34125	fosl1	1	1	1	1	1	1	1	1	1	262	0	2605	1	0.091702	0.091702	100	8061	fosl1	FOSL1_2463	1168.92	1168.92		1168.92		942.905	942.905	942.905		942.905		1521.82	1521.82	1521.82		1521.82		0	1168.92	0	1168.92	1168.92	942.905	1521.82	2.34125
AFFF1-Solberg_Run1-uM-gene	2180	1172.4	2.98955	2.98955	acsl1	1	1	1	1	1	1	1	1	1	262	0	2605	1	0.091702	0.091702	100	2180	acsl1	ACSL1_75	1172.4	1172.4		1172.4		549.438	549.438	549.438		549.438		2876.3	2876.3	2876.3		2876.3		0	1172.4	0	1172.4	1172.4	549.438	2876.3	2.98955
AFFF1-Solberg_Run1-uM-gene	4088	1180.09	2.17269	2.17269	smad3	1	1	1	1	1	1	1	1	1	262	0	2605	1	0.091702	0.091702	100	4088	smad3	SMAD3_27880	1180.09	1180.09		1180.09		960.833	960.833	960.833		960.833		1517.79	1517.79	1517.79		1517.79		0	1180.09	0	1180.09	1180.09	960.833	1517.79	2.17269
AFFF1-Solberg_Run1-uM-gene	8330	1193.69	2.80091	2.80091	h2ac15	1	1	1	1	1	1	1	1	1	262	0	2605	1	0.091702	0.091702	100	8330	h2ac15	H2AC15_93271	1193.69	1193.69		1193.69		955.922	955.922	955.922		955.922		1569.71	1569.71	1569.71		1569.71		0	1193.69	0	1193.69	1193.69	955.922	1569.71	2.80091
AFFF1-Solberg_Run1-uM-gene	8318	1210.95	3.61213	3.61213	cdc45	1	1	1	1	1	1	1	1	1	262	0	2605	1	0.091702	0.091702	100	8318	cdc45	CDC45_26987	1210.95	1210.95		1210.95		937.646	937.646	937.646		937.646		1661.19	1661.19	1661.19		1661.19		0	1210.95	0	1210.95	1210.95	937.646	1661.19	3.61213
AFFF1-Solberg_Run1-uM-gene	54843	1212.74	3.62713	3.62713	sytl2	1	1	1	1	1	1	1	1	1	262	0	2605	1	0.091702	0.091702	100	54843	sytl2	SYTL2_21368	1212.74	1212.74		1212.74		939.336	939.336	939.336		939.336		1663.03	1663.03	1663.03		1663.03		0	1212.74	0	1212.74	1212.74	939.336	1663.03	3.62713
AFFF1-Solberg_Run1-uM-gene	3157	1226.91	2.72855	2.72855	hmgcs1	1	1	1	1	1	1	1	1	1	262	0	2605	1	0.091702	0.091702	100	3157	hmgcs1	HMGCS1_92572	1226.91	1226.91		1226.91		1008.36	1008.36	1008.36		1008.36		1559.11	1559.11	1559.11		1559.11		0	1226.91	0	1226.91	1226.91	1008.36	1559.11	2.72855
AFFF1-Solberg_Run1-uM-gene	3852	1232.52	4.72832	9.45663	krt5	1	1	1	1	1	1	1	1	1	262	0	2605	1	0.091702	0.091702	100	3852	krt5	KRT5_88409,KRT5_90226	1232.52	1232.52		1232.52		902.355	902.355	902.355		902.355		1825.99	1825.99	1825.99		1825.99		0	1232.52	0	1232.52	1232.52	902.355	1825.99	5.21279
AFFF1-Solberg_Run1-uM-gene	983	1237.31	2.96587	2.96587	cdk1	1	1	1	1	1	1	1	1	1	262	0	2605	1	0.091702	0.091702	100	983	cdk1	CDK1_1196	1237.31	1237.31		1237.31		986.546	986.546	986.546		986.546		1637.86	1637.86	1637.86		1637.86		0	1237.31	0	1237.31	1237.31	986.546	1637.86	2.96587
AFFF1-Solberg_Run1-uM-gene	9493	1269.41	2.65213	2.65213	kif23	1	1	1	1	1	1	1	1	1	262	0	2605	1	0.091702	0.091702	100	9493	kif23	KIF23_14714	1269.41	1269.41		1269.41		1010.92	1010.92	1010.92		1010.92		1684.15	1684.15	1684.15		1684.15		0	1269.41	0	1269.41	1269.41	1010.92	1684.15	2.65213
AFFF1-Solberg_Run1-uM-gene	3851	1270.39	3.74466	3.74466	krt4	1	1	1	1	1	1	1	1	1	262	0	2605	1	0.091702	0.091702	100	3851	krt4	KRT4_88410	1270.39	1270.39		1270.39		1040.78	1040.78	1040.78		1040.78		1622.62	1622.62	1622.62		1622.62		0	1270.39	0	1270.39	1270.39	1040.78	1622.62	3.74466
AFFF1-Solberg_Run1-uM-gene	11001	1276.86	3.92005	3.92005	slc27a2	1	1	1	1	1	1	1	1	1	262	0	2605	1	0.091702	0.091702	100	11001	slc27a2	SLC27A2_6426	1276.86	1276.86		1276.86		1045.59	1045.59	1045.59		1045.59		1632.14	1632.14	1632.14		1632.14		0	1276.86	0	1276.86	1276.86	1045.59	1632.14	3.92005
AFFF1-Solberg_Run1-uM-gene	1612	1285.24	3.29923	6.59846	dapk1	1	1	1	1	1	1	1	1	1	262	0	2605	1	0.091702	0.091702	100	1612	dapk1	DAPK1_1752,DAPK1_28743	1285.24	1285.24		1285.24		1036.2	1036.2	1036.2		1036.2		1685.39	1685.39	1685.39		1685.39		0	1285.24	0	1285.24	1285.24	1036.2	1685.39	3.62757
AFFF1-Solberg_Run1-uM-gene	8358	1293.7	3.9639	3.9639	h3c2	1	1	1	1	1	1	1	1	1	262	0	2605	1	0.091702	0.091702	100	8358	h3c2	H3C2_12576	1293.7	1293.7		1293.7		1024.11	1024.11	1024.11		1024.11		1730.67	1730.67	1730.67		1730.67		0	1293.7	0	1293.7	1293.7	1024.11	1730.67	3.9639
AFFF1-Solberg_Run1-uM-gene	7057	1330.38	5.15616	5.15616	thbs1	1	1	1	1	1	1	1	1	1	262	0	2605	1	0.091702	0.091702	100	7057	thbs1	THBS1_24188	1330.38	1330.38		1330.38		1038.67	1038.67	1038.67		1038.67		1813.22	1813.22	1813.22		1813.22		0	1330.38	0	1330.38	1330.38	1038.67	1813.22	5.15616
AFFF1-Solberg_Run1-uM-gene	2357	1332.62	2.68059	2.68059	fpr1	1	1	1	1	1	1	1	1	1	262	0	2605	1	0.091702	0.091702	100	2357	fpr1	FPR1_13192	1332.62	1332.62		1332.62		819.855	819.855	819.855		819.855		2126.88	2126.88	2126.88		2126.88		0	1332.62	0	1332.62	1332.62	819.855	2126.88	2.68059
AFFF1-Solberg_Run1-uM-gene	3013	1333.37	2.95734	2.95734	h2ac7	1	1	1	1	1	1	1	1	1	262	0	2605	1	0.091702	0.091702	100	3013	h2ac7	H3C4_17823	1333.37	1333.37		1333.37		1060.68	1060.68	1060.68		1060.68		1774.24	1774.24	1774.24		1774.24		0	1333.37	0	1333.37	1333.37	1060.68	1774.24	2.95734
AFFF1-Solberg_Run1-uM-gene	8351	1333.37	2.95734	2.95734	h3c4	1	1	1	1	1	1	1	1	1	262	0	2605	1	0.091702	0.091702	100	8351	h3c4	H3C4_17823	1333.37	1333.37		1333.37		1060.68	1060.68	1060.68		1060.68		1774.24	1774.24	1774.24		1774.24		0	1333.37	0	1333.37	1333.37	1060.68	1774.24	2.95734
AFFF1-Solberg_Run1-uM-gene	1293	1340.18	3.99063	3.99063	col6a3	1	1	1	1	1	1	1	1	1	262	0	2605	1	0.091702	0.091702	100	1293	col6a3	COL6A3_13292	1340.18	1340.18		1340.18		1092.28	1092.28	1092.28		1092.28		1726.2	1726.2	1726.2		1726.2		0	1340.18	0	1340.18	1340.18	1092.28	1726.2	3.99063
AFFF1-Solberg_Run1-uM-gene	8357	1355.85	3.4436	3.4436	h3c10	1	1	1	1	1	1	1	1	1	262	0	2605	1	0.091702	0.091702	100	8357	h3c10	H3C10_2957	1355.85	1355.85		1355.85		1077.64	1077.64	1077.64		1077.64		1807.29	1807.29	1807.29		1807.29		0	1355.85	0	1355.85	1355.85	1077.64	1807.29	3.4436
AFFF1-Solberg_Run1-uM-gene	22974	1378.02	3.03169	3.03169	tpx2	1	1	1	1	1	1	1	1	1	262	0	2605	1	0.091702	0.091702	100	22974	tpx2	TPX2_7308	1378.02	1378.02		1378.02		1119.92	1119.92	1119.92		1119.92		1783.24	1783.24	1783.24		1783.24		0	1378.02	0	1378.02	1378.02	1119.92	1783.24	3.03169
AFFF1-Solberg_Run1-uM-gene	991	1392.23	2.47693	2.47693	cdc20	1	1	1	1	1	1	1	1	1	262	0	2605	1	0.091702	0.091702	100	991	cdc20	CDC20_1157	1392.23	1392.23		1392.23		1074.9	1074.9	1074.9		1074.9		1927.92	1927.92	1927.92		1927.92		0	1392.23	0	1392.23	1392.23	1074.9	1927.92	2.47693
AFFF1-Solberg_Run1-uM-gene	55388	1404.73	3.03066	3.03066	mcm10	1	1	1	1	1	1	1	1	1	262	0	2605	1	0.091702	0.091702	100	55388	mcm10	MCM10_4071	1404.73	1404.73		1404.73		1072.64	1072.64	1072.64		1072.64		1972.65	1972.65	1972.65		1972.65		0	1404.73	0	1404.73	1404.73	1072.64	1972.65	3.03066
AFFF1-Solberg_Run1-uM-gene	151887	1410.41	4.71616	4.71616	ccdc80	1	1	1	1	1	1	1	1	1	262	0	2605	1	0.091702	0.091702	100	151887	ccdc80	CCDC80_14320	1410.41	1410.41		1410.41		1143.42	1143.42	1143.42		1143.42		1832.55	1832.55	1832.55		1832.55		0	1410.41	0	1410.41	1410.41	1143.42	1832.55	4.71616
AFFF1-Solberg_Run1-uM-gene	11004	1410.93	2.71188	2.71188	kif2c	1	1	1	1	1	1	1	1	1	262	0	2605	1	0.091702	0.091702	100	11004	kif2c	KIF2C_3603	1410.93	1410.93		1410.93		1105.07	1105.07	1105.07		1105.07		1919.96	1919.96	1919.96		1919.96		0	1410.93	0	1410.93	1410.93	1105.07	1919.96	2.71188
AFFF1-Solberg_Run1-uM-gene	56915	1418.39	2.25766	2.25766	exosc5	1	1	1	1	1	1	1	1	1	262	0	2605	1	0.091702	0.091702	100	56915	exosc5	EXOSC5_27191	1418.39	1418.39		1418.39		1112.9	1112.9	1112.9		1112.9		1925.82	1925.82	1925.82		1925.82		0	1418.39	0	1418.39	1418.39	1112.9	1925.82	2.25766
AFFF1-Solberg_Run1-uM-gene	2091	1420.76	2.15679	2.15679	fbl	1	1	1	1	1	1	1	1	1	262	0	2605	1	0.091702	0.091702	100	2091	fbl	FBL_2360	1420.76	1420.76		1420.76		1150.89	1150.89	1150.89		1150.89		1848.41	1848.41	1848.41		1848.41		0	1420.76	0	1420.76	1420.76	1150.89	1848.41	2.15679
AFFF1-Solberg_Run1-uM-gene	57016	1449.69	3.82068	3.82068	akr1b10	1	1	1	1	1	1	1	1	1	262	0	2605	1	0.091702	0.091702	100	57016	akr1b10	AKR1B10_19908	1449.69	1449.69		1449.69		1171.72	1171.72	1171.72		1171.72		1892.99	1892.99	1892.99		1892.99		0	1449.69	0	1449.69	1449.69	1171.72	1892.99	3.82068
AFFF1-Solberg_Run1-uM-gene	144455	1450.5	2.95313	2.95313	e2f7	1	1	1	1	1	1	1	1	1	262	0	2605	1	0.091702	0.091702	100	144455	e2f7	E2F7_12550	1450.5	1450.5		1450.5		1092.43	1092.43	1092.43		1092.43		2074.04	2074.04	2074.04		2074.04		0	1450.5	0	1450.5	1450.5	1092.43	2074.04	2.95313
AFFF1-Solberg_Run1-uM-gene	5111	1458.68	2.1451	2.1451	pcna	1	1	1	1	1	1	1	1	1	262	0	2605	1	0.091702	0.091702	100	5111	pcna	PCNA_4987	1458.68	1458.68		1458.68		1150.1	1150.1	1150.1		1150.1		1970.19	1970.19	1970.19		1970.19		0	1458.68	0	1458.68	1458.68	1150.1	1970.19	2.1451
AFFF1-Solberg_Run1-uM-gene	54600	1490.58	3.74751	3.74751	ugt1a9	1	1	1	1	1	1	1	1	1	262	0	2605	1	0.091702	0.091702	100	54600	ugt1a9	UGT1A9_7544	1490.58	1490.58		1490.58		1200.96	1200.96	1200.96		1200.96		1956.67	1956.67	1956.67		1956.67		0	1490.58	0	1490.58	1490.58	1200.96	1956.67	3.74751
AFFF1-Solberg_Run1-uM-gene	4210	1497.3	2.37608	2.37608	mefv	1	1	1	1	1	1	1	1	1	262	0	2605	1	0.091702	0.091702	100	4210	mefv	MEFV_4116	1497.3	1497.3		1497.3		1205.75	1205.75	1205.75		1205.75		1967.22	1967.22	1967.22		1967.22		0	1497.3	0	1497.3	1497.3	1205.75	1967.22	2.37608
AFFF1-Solberg_Run1-uM-gene	113130	1498.98	3.07457	3.07457	cdca5	1	1	1	1	1	1	1	1	1	262	0	2605	1	0.091702	0.091702	100	113130	cdca5	CDCA5_1184	1498.98	1498.98		1498.98		1206.94	1206.94	1206.94		1206.94		1969.85	1969.85	1969.85		1969.85		0	1498.98	0	1498.98	1498.98	1206.94	1969.85	3.07457
AFFF1-Solberg_Run1-uM-gene	3397	1509.83	3.03814	3.03814	id1	1	1	1	1	1	1	1	1	1	262	0	2605	1	0.091702	0.091702	100	3397	id1	ID1_14943	1509.83	1509.83		1509.83		1214.65	1214.65	1214.65		1214.65		1986.92	1986.92	1986.92		1986.92		0	1509.83	0	1509.83	1509.83	1214.65	1986.92	3.03814
AFFF1-Solberg_Run1-uM-gene	8352	1522.18	3.16699	3.16699	h3c3	1	1	1	1	1	1	1	1	1	262	0	2605	1	0.091702	0.091702	100	8352	h3c3	H3C3_19157	1522.18	1522.18		1522.18		1176.3	1176.3	1176.3		1176.3		2114.14	2114.14	2114.14		2114.14		0	1522.18	0	1522.18	1522.18	1176.3	2114.14	3.16699
AFFF1-Solberg_Run1-uM-gene	6130	1524.1	2.02229	2.02229	rpl7a	1	1	1	1	1	1	1	1	1	262	0	2605	1	0.091702	0.091702	100	6130	rpl7a	RPL7A_5954	1524.1	1524.1		1524.1		1210.94	1210.94	1210.94		1210.94		2041.06	2041.06	2041.06		2041.06		0	1524.1	0	1524.1	1524.1	1210.94	2041.06	2.02229
AFFF1-Solberg_Run1-uM-gene	151246	1541.12	2.44903	2.44903	sgo2	1	1	1	1	1	1	1	1	1	262	0	2605	1	0.091702	0.091702	100	151246	sgo2	SGO2_6289	1541.12	1541.12		1541.12		1174.17	1174.17	1174.17		1174.17		2180.52	2180.52	2180.52		2180.52		0	1541.12	0	1541.12	1541.12	1174.17	2180.52	2.44903
AFFF1-Solberg_Run1-uM-gene	11098	1550.08	3.53027	3.53027	prss23	1	1	1	1	1	1	1	1	1	262	0	2605	1	0.091702	0.091702	100	11098	prss23	PRSS23_5481	1550.08	1550.08		1550.08		1243.1	1243.1	1243.1		1243.1		2050.74	2050.74	2050.74		2050.74		0	1550.08	0	1550.08	1550.08	1243.1	2050.74	3.53027
AFFF1-Solberg_Run1-uM-gene	3106	1555.29	2.3703	2.3703	hla-b	1	1	1	1	1	1	1	1	1	262	0	2605	1	0.091702	0.091702	100	3106	hla-b	HLA-B_2976	1555.29	1555.29		1555.29		1226.04	1226.04	1226.04		1226.04		2106.86	2106.86	2106.86		2106.86		0	1555.29	0	1555.29	1555.29	1226.04	2106.86	2.3703
AFFF1-Solberg_Run1-uM-gene	55723	1560.95	3.25157	3.25157	asf1b	1	1	1	1	1	1	1	1	1	262	0	2605	1	0.091702	0.091702	100	55723	asf1b	ASF1B_26041	1560.95	1560.95		1560.95		1196.76	1196.76	1196.76		1196.76		2193.24	2193.24	2193.24		2193.24		0	1560.95	0	1560.95	1560.95	1196.76	2193.24	3.25157
AFFF1-Solberg_Run1-uM-gene	9055	1562.58	2.58332	2.58332	prc1	1	1	1	1	1	1	1	1	1	262	0	2605	1	0.091702	0.091702	100	9055	prc1	PRC1_14588	1562.58	1562.58		1562.58		1199.94	1199.94	1199.94		1199.94		2191.06	2191.06	2191.06		2191.06		0	1562.58	0	1562.58	1562.58	1199.94	2191.06	2.58332
AFFF1-Solberg_Run1-uM-gene	8091	1565.69	2.06494	2.06494	hmga2	1	1	1	1	1	1	1	1	1	262	0	2605	1	0.091702	0.091702	100	8091	hmga2	HMGA2_3022	1565.69	1565.69		1565.69		1216.85	1216.85	1216.85		1216.85		2161.82	2161.82	2161.82		2161.82		0	1565.69	0	1565.69	1565.69	1216.85	2161.82	2.06494
AFFF1-Solberg_Run1-uM-gene	1500	1595.45	2.69237	2.69237	ctnnd1	1	1	1	1	1	1	1	1	1	262	0	2605	1	0.091702	0.091702	100	1500	ctnnd1	CTNND1_27079	1595.45	1595.45		1595.45		1274.91	1274.91	1274.91		1274.91		2123.62	2123.62	2123.62		2123.62		0	1595.45	0	1595.45	1595.45	1274.91	2123.62	2.69237
AFFF1-Solberg_Run1-uM-gene	857	1601.03	4.16199	4.16199	cav1	1	1	1	1	1	1	1	1	1	262	0	2605	1	0.091702	0.091702	100	857	cav1	CAV1_20077	1601.03	1601.03		1601.03		1278.8	1278.8	1278.8		1278.8		2132.65	2132.65	2132.65		2132.65		0	1601.03	0	1601.03	1601.03	1278.8	2132.65	4.16199
AFFF1-Solberg_Run1-uM-gene	1634	1612.03	2.72467	5.44934	dcn	1	1	1	1	1	1	1	1	1	262	0	2605	1	0.091702	0.091702	100	1634	dcn	DCN_1779,DCN_27098	1612.03	1612.03		1612.03		1211.4	1211.4	1211.4		1211.4		2442.26	2442.26	2442.26		2442.26		0	1612.03	0	1612.03	1612.03	1211.4	2442.26	3.11907
AFFF1-Solberg_Run1-uM-gene	1050	1618.85	3.23523	3.23523	cebpa	1	1	1	1	1	1	1	1	1	262	0	2605	1	0.091702	0.091702	100	1050	cebpa	CEBPA_1240	1618.85	1618.85		1618.85		1291.21	1291.21	1291.21		1291.21		2161.6	2161.6	2161.6		2161.6		0	1618.85	0	1618.85	1618.85	1291.21	2161.6	3.23523
AFFF1-Solberg_Run1-uM-gene	55165	1633.22	2.29477	2.29477	cep55	1	1	1	1	1	1	1	1	1	262	0	2605	1	0.091702	0.091702	100	55165	cep55	CEP55_20707	1633.22	1633.22		1633.22		1251.81	1251.81	1251.81		1251.81		2301.2	2301.2	2301.2		2301.2		0	1633.22	0	1633.22	1633.22	1251.81	2301.2	2.29477
AFFF1-Solberg_Run1-uM-gene	2597	1659.35	3.06418	3.06418	gapdh	1	1	1	1	1	1	1	1	1	262	0	2605	1	0.091702	0.091702	100	2597	gapdh	GAPDH_93317	1659.35	1659.35		1659.35		1295.43	1295.43	1295.43		1295.43		2284.17	2284.17	2284.17		2284.17		0	1659.35	0	1659.35	1659.35	1295.43	2284.17	3.06418
AFFF1-Solberg_Run1-uM-gene	8840	1677.17	3.04507	6.09015	ccn4	1	1	1	1	1	1	1	1	1	262	0	2605	1	0.091702	0.091702	100	8840	ccn4	CCN4_26670,CCN4_28074	1677.17	1677.17		1677.17		1116.97	1116.97	1116.97		1116.97		2841.32	2841.32	2841.32		2841.32		0	1677.17	0	1677.17	1677.17	1116.97	2841.32	3.8045
AFFF1-Solberg_Run1-uM-gene	55215	1694.66	2.58991	2.58991	fanci	1	1	1	1	1	1	1	1	1	262	0	2605	1	0.091702	0.091702	100	55215	fanci	FANCI_2338	1694.66	1694.66		1694.66		1265.11	1265.11	1265.11		1265.11		2474.76	2474.76	2474.76		2474.76		0	1694.66	0	1694.66	1694.66	1265.11	2474.76	2.58991
AFFF1-Solberg_Run1-uM-gene	8343	1709.47	3.43496	3.43496	h2bc7	1	1	1	1	1	1	1	1	1	262	0	2605	1	0.091702	0.091702	100	8343	h2bc7	H2BC7_93273	1709.47	1709.47		1709.47		1353.63	1353.63	1353.63		1353.63		2311.36	2311.36	2311.36		2311.36		0	1709.47	0	1709.47	1709.47	1353.63	2311.36	3.43496
AFFF1-Solberg_Run1-uM-gene	3887	1713.15	2.45433	2.45433	krt81	1	1	1	1	1	1	1	1	1	262	0	2605	1	0.091702	0.091702	100	3887	krt81	KRT81_93222	1713.15	1713.15		1713.15		791.113	791.113	791.113		791.113		6459.49	6459.49	6459.49		6459.49		0	1713.15	0	1713.15	1713.15	791.113	6459.49	2.45433
AFFF1-Solberg_Run1-uM-gene	51203	1715.52	2.80888	2.80888	nusap1	1	1	1	1	1	1	1	1	1	262	0	2605	1	0.091702	0.091702	100	51203	nusap1	NUSAP1_4789	1715.52	1715.52		1715.52		1310.4	1310.4	1310.4		1310.4		2435.63	2435.63	2435.63		2435.63		0	1715.52	0	1715.52	1715.52	1310.4	2435.63	2.80888
AFFF1-Solberg_Run1-uM-gene	79682	1762.18	2.34176	2.34176	cenpu	1	1	1	1	1	1	1	1	1	262	0	2605	1	0.091702	0.091702	100	79682	cenpu	CENPU_24681	1762.18	1762.18		1762.18		1344.72	1344.72	1344.72		1344.72		2509.24	2509.24	2509.24		2509.24		0	1762.18	0	1762.18	1762.18	1344.72	2509.24	2.34176
AFFF1-Solberg_Run1-uM-gene	3689	1787.42	4.3608	4.3608	itgb2	1	1	1	1	1	1	1	1	1	262	0	2605	1	0.091702	0.091702	100	3689	itgb2	ITGB2_27367	1787.42	1787.42		1787.42		1406.46	1406.46	1406.46		1406.46		2443.63	2443.63	2443.63		2443.63		0	1787.42	0	1787.42	1787.42	1406.46	2443.63	4.3608
AFFF1-Solberg_Run1-uM-gene	55872	1801.49	2.32922	2.32922	pbk	1	1	1	1	1	1	1	1	1	262	0	2605	1	0.091702	0.091702	100	55872	pbk	PBK_19921	1801.49	1801.49		1801.49		1351.29	1351.29	1351.29		1351.29		2627.11	2627.11	2627.11		2627.11		0	1801.49	0	1801.49	1801.49	1351.29	2627.11	2.32922
AFFF1-Solberg_Run1-uM-gene	4603	1806.27	3.47363	3.47363	mybl1	1	1	1	1	1	1	1	1	1	262	0	2605	1	0.091702	0.091702	100	4603	mybl1	MYBL1_22509	1806.27	1806.27		1806.27		1312.38	1312.38	1312.38		1312.38		2741.48	2741.48	2741.48		2741.48		0	1806.27	0	1806.27	1806.27	1312.38	2741.48	3.47363
AFFF1-Solberg_Run1-uM-gene	79801	1806.61	2.05279	2.05279	shcbp1	1	1	1	1	1	1	1	1	1	262	0	2605	1	0.091702	0.091702	100	79801	shcbp1	SHCBP1_6304	1806.61	1806.61		1806.61		1354.57	1354.57	1354.57		1354.57		2636.98	2636.98	2636.98		2636.98		0	1806.61	0	1806.61	1806.61	1354.57	2636.98	2.05279
AFFF1-Solberg_Run1-uM-gene	10112	1822	2.26342	2.26342	kif20a	1	1	1	1	1	1	1	1	1	262	0	2605	1	0.091702	0.091702	100	10112	kif20a	KIF20A_3601	1822	1822		1822		1367.95	1367.95	1367.95		1367.95		2656.05	2656.05	2656.05		2656.05		0	1822	0	1822	1822	1367.95	2656.05	2.26342
AFFF1-Solberg_Run1-uM-gene	5473	1825.88	7.71485	7.71485	ppbp	1	1	1	1	1	1	1	1	1	262	0	2605	1	0.091702	0.091702	100	5473	ppbp	PPBP_24138	1825.88	1825.88		1825.88		1000.82	1000.82	1000.82		1000.82		3403.97	3403.97	3403.97		3403.97		0	1825.88	0	1825.88	1825.88	1000.82	3403.97	7.71485
AFFF1-Solberg_Run1-uM-gene	7083	1831.45	2.46084	2.46084	tk1	1	1	1	1	1	1	1	1	1	262	0	2605	1	0.091702	0.091702	100	7083	tk1	TK1_7120	1831.45	1831.45		1831.45		1328.22	1328.22	1328.22		1328.22		2788.71	2788.71	2788.71		2788.71		0	1831.45	0	1831.45	1831.45	1328.22	2788.71	2.46084
AFFF1-Solberg_Run1-uM-gene	2026	1834.81	5.5618	11.1236	eno2	1	1	1	1	1	1	1	1	1	262	0	2605	1	0.091702	0.091702	100	2026	eno2	ENO2_13140,ENO2_2153	1834.81	1834.81		1834.81		1429.09	1429.09	1429.09		1429.09		2565.68	2565.68	2565.68		2565.68		0	1834.81	0	1834.81	1834.81	1429.09	2565.68	6.43877
AFFF1-Solberg_Run1-uM-gene	1264	1834.88	4.76072	4.76072	cnn1	1	1	1	1	1	1	1	1	1	262	0	2605	1	0.091702	0.091702	100	1264	cnn1	CNN1_12800	1834.88	1834.88		1834.88		1438.24	1438.24	1438.24		1438.24		2525.79	2525.79	2525.79		2525.79		0	1834.88	0	1834.88	1834.88	1438.24	2525.79	4.76072
AFFF1-Solberg_Run1-uM-gene	2274	1835.88	2.01482	2.01482	fhl2	1	1	1	1	1	1	1	1	1	262	0	2605	1	0.091702	0.091702	100	2274	fhl2	FHL2_2423	1835.88	1835.88		1835.88		1438.9	1438.9	1438.9		1438.9		2527.53	2527.53	2527.53		2527.53		0	1835.88	0	1835.88	1835.88	1438.9	2527.53	2.01482
AFFF1-Solberg_Run1-uM-gene	4605	1842.63	3.71322	3.71322	mybl2	1	1	1	1	1	1	1	1	1	262	0	2605	1	0.091702	0.091702	100	4605	mybl2	MYBL2_4391	1842.63	1842.63		1842.63		1443.4	1443.4	1443.4		1443.4		2539.34	2539.34	2539.34		2539.34		0	1842.63	0	1842.63	1842.63	1443.4	2539.34	3.71322
AFFF1-Solberg_Run1-uM-gene	728113	1843.71	3.86688	7.73377	anxa8l1	1	1	1	1	1	1	1	1	1	262	0	2605	1	0.091702	0.091702	100	728113	anxa8l1	ANXA8L1_19389,ANXA8_17897	1843.71	1843.71		1843.71		1405.85	1405.85	1405.85		1405.85		2695.81	2695.81	2695.81		2695.81		0	1843.71	0	1843.71	1843.71	1405.85	2695.81	4.06855
AFFF1-Solberg_Run1-uM-gene	653145	1843.71	3.86688	7.73377	anxa8	1	1	1	1	1	1	1	1	1	262	0	2605	1	0.091702	0.091702	100	653145	anxa8	ANXA8L1_19389,ANXA8_17897	1843.71	1843.71		1843.71		1405.85	1405.85	1405.85		1405.85		2695.81	2695.81	2695.81		2695.81		0	1843.71	0	1843.71	1843.71	1405.85	2695.81	4.06855
AFFF1-Solberg_Run1-uM-gene	1281	1865.48	2.14899	4.29798	col3a1	1	1	1	1	1	1	1	1	1	262	0	2605	1	0.091702	0.091702	100	1281	col3a1	COL3A1_26690,COL3A1_28516	1865.48	1865.48		1865.48		1458.54	1458.54	1458.54		1458.54		2579.56	2579.56	2579.56		2579.56		0	1865.48	0	1865.48	1865.48	1458.54	2579.56	2.25552
AFFF1-Solberg_Run1-uM-gene	100132116	1876.4	2.85202	2.85202	acta2-as1	1	1	1	1	1	1	1	1	1	262	0	2605	1	0.091702	0.091702	100	100132116	acta2-as1	ACTA2_14836	1876.4	1876.4		1876.4		1465.8	1465.8	1465.8		1465.8		2598.72	2598.72	2598.72		2598.72		0	1876.4	0	1876.4	1876.4	1465.8	2598.72	2.85202
AFFF1-Solberg_Run1-uM-gene	59	1876.4	2.85202	2.85202	acta2	1	1	1	1	1	1	1	1	1	262	0	2605	1	0.091702	0.091702	100	59	acta2	ACTA2_14836	1876.4	1876.4		1876.4		1465.8	1465.8	1465.8		1465.8		2598.72	2598.72	2598.72		2598.72		0	1876.4	0	1876.4	1876.4	1465.8	2598.72	2.85202
AFFF1-Solberg_Run1-uM-gene	4998	1917.29	2.3137	2.3137	orc1	1	1	1	1	1	1	1	1	1	262	0	2605	1	0.091702	0.091702	100	4998	orc1	ORC1_4828	1917.29	1917.29		1917.29		1328.83	1328.83	1328.83		1328.83		3093.07	3093.07	3093.07		3093.07		0	1917.29	0	1917.29	1917.29	1328.83	3093.07	2.3137
AFFF1-Solberg_Run1-uM-gene	55789	1919.04	2.60997	2.60997	depdc1b	1	1	1	1	1	1	1	1	1	262	0	2605	1	0.091702	0.091702	100	55789	depdc1b	DEPDC1B_1847	1919.04	1919.04		1919.04		1493.87	1493.87	1493.87		1493.87		2674.64	2674.64	2674.64		2674.64		0	1919.04	0	1919.04	1919.04	1493.87	2674.64	2.60997
AFFF1-Solberg_Run1-uM-gene	10110	1920.74	2.71492	5.42984	sgk2	1	1	1	1	1	1	1	1	1	262	0	2605	1	0.091702	0.091702	100	10110	sgk2	SGK2_10628,SGK2_6283	1920.74	1920.74		1920.74		1200.99	1200.99	1200.99		1200.99		3621.25	3621.25	3621.25		3621.25		0	1920.74	0	1920.74	1920.74	1200.99	3621.25	3.20406
AFFF1-Solberg_Run1-uM-gene	56992	1925.42	2.2334	2.2334	kif15	1	1	1	1	1	1	1	1	1	262	0	2605	1	0.091702	0.091702	100	56992	kif15	KIF15_3595	1925.42	1925.42		1925.42		1355.03	1355.03	1355.03		1355.03		3056.87	3056.87	3056.87		3056.87		0	1925.42	0	1925.42	1925.42	1355.03	3056.87	2.2334
AFFF1-Solberg_Run1-uM-gene	51514	1933.12	2.71985	5.4397	dtl	1	1	1	1	1	1	1	1	1	262	0	2605	1	0.091702	0.091702	100	51514	dtl	DTL_18569,DTL_28312	1933.12	1933.12		1933.12		1497.47	1497.47	1497.47		1497.47		2726.51	2726.51	2726.51		2726.51		0	1933.12	0	1933.12	1933.12	1497.47	2726.51	2.77521
AFFF1-Solberg_Run1-uM-gene	8340	1942.21	2.96808	2.96808	h2bc13	1	1	1	1	1	1	1	1	1	262	0	2605	1	0.091702	0.091702	100	8340	h2bc13	H2BC13_93142	1942.21	1942.21		1942.21		1509.03	1509.03	1509.03		1509.03		2716.34	2716.34	2716.34		2716.34		0	1942.21	0	1942.21	1942.21	1509.03	2716.34	2.96808
AFFF1-Solberg_Run1-uM-gene	2905	1959.18	2.39176	4.78351	grin2c	1	1	1	1	1	1	1	1	1	262	0	2605	1	0.091702	0.091702	100	2905	grin2c	GRIN2C_25162,GRIN2C_2792	1959.18	1959.18		1959.18		1477.33	1477.33	1477.33		1477.33		2887.61	2887.61	2887.61		2887.61		0	1959.18	0	1959.18	1959.18	1477.33	2887.61	2.71565
AFFF1-Solberg_Run1-uM-gene	4288	1963.71	2.97495	2.97495	mki67	1	1	1	1	1	1	1	1	1	262	0	2605	1	0.091702	0.091702	100	4288	mki67	MKI67_28355	1963.71	1963.71		1963.71		1523.04	1523.04	1523.04		1523.04		2755.34	2755.34	2755.34		2755.34		0	1963.71	0	1963.71	1963.71	1523.04	2755.34	2.97495
AFFF1-Solberg_Run1-uM-gene	84958	1968.86	2.00587	2.00587	sytl1	1	1	1	1	1	1	1	1	1	262	0	2605	1	0.091702	0.091702	100	84958	sytl1	SYTL1_25933	1968.86	1968.86		1968.86		1486.83	1486.83	1486.83		1486.83		2866.2	2866.2	2866.2		2866.2		0	1968.86	0	1968.86	1968.86	1486.83	2866.2	2.00587
AFFF1-Solberg_Run1-uM-gene	72	2003.59	2.69806	5.39612	actg2	1	1	1	1	1	1	1	1	1	262	0	2605	1	0.091702	0.091702	100	72	actg2	ACTG2_24661,ACTG2_28389	2003.59	2003.59		2003.59		1243.07	1243.07	1243.07		1243.07		3830.38	3830.38	3830.38		3830.38		0	2003.59	0	2003.59	2003.59	1243.07	3830.38	3.02404
AFFF1-Solberg_Run1-uM-gene	9134	2006.74	2.94324	2.94324	ccne2	1	1	1	1	1	1	1	1	1	262	0	2605	1	0.091702	0.091702	100	9134	ccne2	CCNE2_1073	2006.74	2006.74		2006.74		1550.89	1550.89	1550.89		1550.89		2834.19	2834.19	2834.19		2834.19		0	2006.74	0	2006.74	2006.74	1550.89	2834.19	2.94324
AFFF1-Solberg_Run1-uM-gene	250	2008.63	2.00511	2.00511	alpp	1	1	1	1	1	1	1	1	1	262	0	2605	1	0.091702	0.091702	100	250	alpp	ALPP_20550	2008.63	2008.63		2008.63		906.529	906.529	906.529		906.529		4893.2	4893.2	4893.2		4893.2		0	2008.63	0	2008.63	2008.63	906.529	4893.2	2.00511
AFFF1-Solberg_Run1-uM-gene	84824	2033.47	2.90241	2.90241	fcrla	1	1	1	1	1	1	1	1	1	262	0	2605	1	0.091702	0.091702	100	84824	fcrla	FCRLA_88950	2033.47	2033.47		2033.47		1568.08	1568.08	1568.08		1568.08		2883.77	2883.77	2883.77		2883.77		0	2033.47	0	2033.47	2033.47	1568.08	2883.77	2.90241
AFFF1-Solberg_Run1-uM-gene	890	2047.01	2.58042	2.58042	ccna2	1	1	1	1	1	1	1	1	1	262	0	2605	1	0.091702	0.091702	100	890	ccna2	CCNA2_1050	2047.01	2047.01		2047.01		1576.75	1576.75	1576.75		1576.75		2909.05	2909.05	2909.05		2909.05		0	2047.01	0	2047.01	2047.01	1576.75	2909.05	2.58042
AFFF1-Solberg_Run1-uM-gene	5347	2049.16	2.227	2.227	plk1	1	1	1	1	1	1	1	1	1	262	0	2605	1	0.091702	0.091702	100	5347	plk1	PLK1_5203	2049.16	2049.16		2049.16		1443.61	1443.61	1443.61		1443.61		3270.49	3270.49	3270.49		3270.49		0	2049.16	0	2049.16	2049.16	1443.61	3270.49	2.227
AFFF1-Solberg_Run1-uM-gene	6273	2049.4	4.68532	4.68532	s100a2	1	1	1	1	1	1	1	1	1	262	0	2605	1	0.091702	0.091702	100	6273	s100a2	S100A2_21300	2049.4	2049.4		2049.4		1578.28	1578.28	1578.28		1578.28		2913.52	2913.52	2913.52		2913.52		0	2049.4	0	2049.4	2049.4	1578.28	2913.52	4.68532
AFFF1-Solberg_Run1-uM-gene	2113	2092.17	2.03471	2.03471	ets1	1	1	1	1	1	1	1	1	1	262	0	2605	1	0.091702	0.091702	100	2113	ets1	ETS1_2248	2092.17	2092.17		2092.17		1569.2	1569.2	1569.2		1569.2		3090.4	3090.4	3090.4		3090.4		0	2092.17	0	2092.17	2092.17	1569.2	3090.4	2.03471
AFFF1-Solberg_Run1-uM-gene	7153	2106.57	2.99506	2.99506	top2a	1	1	1	1	1	1	1	1	1	262	0	2605	1	0.091702	0.091702	100	7153	top2a	TOP2A_7277	2106.57	2106.57		2106.57		1614.63	1614.63	1614.63		1614.63		3021.63	3021.63	3021.63		3021.63		0	2106.57	0	2106.57	2106.57	1614.63	3021.63	2.99506
AFFF1-Solberg_Run1-uM-gene	3161	2107.52	2.42447	2.42447	hmmr	1	1	1	1	1	1	1	1	1	262	0	2605	1	0.091702	0.091702	100	3161	hmmr	HMMR_3040	2107.52	2107.52		2107.52		1548.8	1548.8	1548.8		1548.8		3201.84	3201.84	3201.84		3201.84		0	2107.52	0	2107.52	2107.52	1548.8	3201.84	2.42447
AFFF1-Solberg_Run1-uM-gene	284541	2109.4	3.02715	3.02715	cyp4a22	1	1	1	1	1	1	1	1	1	262	0	2605	1	0.091702	0.091702	100	284541	cyp4a22	CYP4A22_89107	2109.4	2109.4		2109.4		1616.42	1616.42	1616.42		1616.42		3027.05	3027.05	3027.05		3027.05		0	2109.4	0	2109.4	2109.4	1616.42	3027.05	3.02715
AFFF1-Solberg_Run1-uM-gene	146909	2111	2.82721	2.82721	kif18b	1	1	1	1	1	1	1	1	1	262	0	2605	1	0.091702	0.091702	100	146909	kif18b	KIF18B_3598	2111	2111		2111		940.529	940.529	940.529		940.529		5174.19	5174.19	5174.19		5174.19		0	2111	0	2111	2111	940.529	5174.19	2.82721
AFFF1-Solberg_Run1-uM-gene	3638	2120.46	2.41267	2.41267	insig1	1	1	1	1	1	1	1	1	1	262	0	2605	1	0.091702	0.091702	100	3638	insig1	INSIG1_3385	2120.46	2120.46		2120.46		1623.4	1623.4	1623.4		1623.4		3048.21	3048.21	3048.21		3048.21		0	2120.46	0	2120.46	2120.46	1623.4	3048.21	2.41267
AFFF1-Solberg_Run1-uM-gene	6781	2128.03	3.78948	3.78948	stc1	1	1	1	1	1	1	1	1	1	262	0	2605	1	0.091702	0.091702	100	6781	stc1	STC1_6839	2128.03	2128.03		2128.03		1628.18	1628.18	1628.18		1628.18		3062.77	3062.77	3062.77		3062.77		0	2128.03	0	2128.03	2128.03	1628.18	3062.77	3.78948
AFFF1-Solberg_Run1-uM-gene	1033	2140.26	2.53118	2.53118	cdkn3	1	1	1	1	1	1	1	1	1	262	0	2605	1	0.091702	0.091702	100	1033	cdkn3	CDKN3_17690	2140.26	2140.26		2140.26		1546.12	1546.12	1546.12		1546.12		3331	3331	3331		3331		0	2140.26	0	2140.26	2140.26	1546.12	3331	2.53118
AFFF1-Solberg_Run1-uM-gene	10535	2143.06	2.25279	2.25279	rnaseh2a	1	1	1	1	1	1	1	1	1	262	0	2605	1	0.091702	0.091702	100	10535	rnaseh2a	RNASEH2A_5875	2143.06	2143.06		2143.06		1533.03	1533.03	1533.03		1533.03		3377.33	3377.33	3377.33		3377.33		0	2143.06	0	2143.06	2143.06	1533.03	3377.33	2.25279
AFFF1-Solberg_Run1-uM-gene	6941	2154.62	3.24603	3.24603	tcf19	1	1	1	1	1	1	1	1	1	262	0	2605	1	0.091702	0.091702	100	6941	tcf19	TCF19_7001	2154.62	2154.62		2154.62		1644.89	1644.89	1644.89		1644.89		3114.16	3114.16	3114.16		3114.16		0	2154.62	0	2154.62	2154.62	1644.89	3114.16	3.24603
AFFF1-Solberg_Run1-uM-gene	81610	2162.57	2.48674	2.48674	fam83d	1	1	1	1	1	1	1	1	1	262	0	2605	1	0.091702	0.091702	100	81610	fam83d	FAM83D_14832	2162.57	2162.57		2162.57		1490.33	1490.33	1490.33		1490.33		3572.21	3572.21	3572.21		3572.21		0	2162.57	0	2162.57	2162.57	1490.33	3572.21	2.48674
AFFF1-Solberg_Run1-uM-gene	10460	2171.69	2.67666	2.67666	tacc3	1	1	1	1	1	1	1	1	1	262	0	2605	1	0.091702	0.091702	100	10460	tacc3	TACC3_15729	2171.69	2171.69		2171.69		1568.49	1568.49	1568.49		1568.49		3385.17	3385.17	3385.17		3385.17		0	2171.69	0	2171.69	2171.69	1568.49	3385.17	2.67666
AFFF1-Solberg_Run1-uM-gene	8438	2175.35	2.50384	2.50384	rad54l	1	1	1	1	1	1	1	1	1	262	0	2605	1	0.091702	0.091702	100	8438	rad54l	RAD54L_14089	2175.35	2175.35		2175.35		1452.94	1452.94	1452.94		1452.94		3727.22	3727.22	3727.22		3727.22		0	2175.35	0	2175.35	2175.35	1452.94	3727.22	2.50384
AFFF1-Solberg_Run1-uM-gene	217	2186	2.18933	2.18933	aldh2	1	1	1	1	1	1	1	1	1	262	0	2605	1	0.091702	0.091702	100	217	aldh2	ALDH2_225	2186	2186		2186		1694.23	1694.23	1694.23		1694.23		3096.31	3096.31	3096.31		3096.31		0	2186	0	2186	2186	1694.23	3096.31	2.18933
AFFF1-Solberg_Run1-uM-gene	723790	2190.14	2.5771	2.5771	h2ac19	1	1	1	1	1	1	1	1	1	262	0	2605	1	0.091702	0.091702	100	723790	h2ac19	H2AC19_2963	2190.14	2190.14		2190.14		1667.06	1667.06	1667.06		1667.06		3183.53	3183.53	3183.53		3183.53		0	2190.14	0	2190.14	2190.14	1667.06	3183.53	2.5771
AFFF1-Solberg_Run1-uM-gene	8337	2190.14	2.5771	2.5771	h2ac18	1	1	1	1	1	1	1	1	1	262	0	2605	1	0.091702	0.091702	100	8337	h2ac18	H2AC19_2963	2190.14	2190.14		2190.14		1667.06	1667.06	1667.06		1667.06		3183.53	3183.53	3183.53		3183.53		0	2190.14	0	2190.14	2190.14	1667.06	3183.53	2.5771
AFFF1-Solberg_Run1-uM-gene	8878	2195.05	2.27448	2.27448	sqstm1	1	1	1	1	1	1	1	1	1	262	0	2605	1	0.091702	0.091702	100	8878	sqstm1	SQSTM1_6740	2195.05	2195.05		2195.05		1670.12	1670.12	1670.12		1670.12		3193.18	3193.18	3193.18		3193.18		0	2195.05	0	2195.05	2195.05	1670.12	3193.18	2.27448
AFFF1-Solberg_Run1-uM-gene	64151	2196.97	2.20465	2.20465	ncapg	1	1	1	1	1	1	1	1	1	262	0	2605	1	0.091702	0.091702	100	64151	ncapg	NCAPG_4478	2196.97	2196.97		2196.97		1594.74	1594.74	1594.74		1594.74		3408.09	3408.09	3408.09		3408.09		0	2196.97	0	2196.97	2196.97	1594.74	3408.09	2.20465
AFFF1-Solberg_Run1-uM-gene	8347	2213.12	2.394	2.394	h2bc4	1	1	1	1	1	1	1	1	1	262	0	2605	1	0.091702	0.091702	100	8347	h2bc4	H2BC4_93105	2213.12	2213.12		2213.12		1626.65	1626.65	1626.65		1626.65		3379.08	3379.08	3379.08		3379.08		0	2213.12	0	2213.12	2213.12	1626.65	3379.08	2.394
AFFF1-Solberg_Run1-uM-gene	5155	2235.93	2.92218	5.84435	pdgfb	1	1	1	1	1	1	1	1	1	262	0	2605	1	0.091702	0.091702	100	5155	pdgfb	PDGFB_20737,PDGFB_5026	2235.93	2235.93		2235.93		1678.66	1678.66	1678.66		1678.66		3374.86	3374.86	3374.86		3374.86		0	2235.93	0	2235.93	2235.93	1678.66	3374.86	3.14222
AFFF1-Solberg_Run1-uM-gene	9212	2236.66	3.55548	3.55548	aurkb	1	1	1	1	1	1	1	1	1	262	0	2605	1	0.091702	0.091702	100	9212	aurkb	AURKB_587	2236.66	2236.66		2236.66		1695.89	1695.89	1695.89		1695.89		3275.7	3275.7	3275.7		3275.7		0	2236.66	0	2236.66	2236.66	1695.89	3275.7	3.55548
AFFF1-Solberg_Run1-uM-gene	993	2236.95	2.23988	2.23988	cdc25a	1	1	1	1	1	1	1	1	1	262	0	2605	1	0.091702	0.091702	100	993	cdc25a	CDC25A_1158	2236.95	2236.95		2236.95		1696.07	1696.07	1696.07		1696.07		3276.29	3276.29	3276.29		3276.29		0	2236.95	0	2236.95	2236.95	1696.07	3276.29	2.23988
AFFF1-Solberg_Run1-uM-gene	55893	2266.19	2.47021	2.47021	znf395	1	1	1	1	1	1	1	1	1	262	0	2605	1	0.091702	0.091702	100	55893	znf395	ZNF395_7894	2266.19	2266.19		2266.19		1714.06	1714.06	1714.06		1714.06		3335	3335	3335		3335		0	2266.19	0	2266.19	2266.19	1714.06	3335	2.47021
AFFF1-Solberg_Run1-uM-gene	4246	2269.98	2.1283	2.1283	scgb2a1	1	1	1	1	1	1	1	1	1	262	0	2605	1	0.091702	0.091702	100	4246	scgb2a1	SCGB2A1_28268	2269.98	2269.98		2269.98		1716.38	1716.38	1716.38		1716.38		3342.65	3342.65	3342.65		3342.65		0	2269.98	0	2269.98	2269.98	1716.38	3342.65	2.1283
AFFF1-Solberg_Run1-uM-gene	10227	2279.26	2.36386	2.36386	mfsd10	1	1	1	1	1	1	1	1	1	262	0	2605	1	0.091702	0.091702	100	10227	mfsd10	MFSD10_87399	2279.26	2279.26		2279.26		1571.61	1571.61	1571.61		1571.61		3790.33	3790.33	3790.33		3790.33		0	2279.26	0	2279.26	2279.26	1571.61	3790.33	2.36386
AFFF1-Solberg_Run1-uM-gene	8824	2284.04	2.12804	2.12804	ces2	1	1	1	1	1	1	1	1	1	262	0	2605	1	0.091702	0.091702	100	8824	ces2	CES2_90825	2284.04	2284.04		2284.04		1724.98	1724.98	1724.98		1724.98		3371.13	3371.13	3371.13		3371.13		0	2284.04	0	2284.04	2284.04	1724.98	3371.13	2.12804
AFFF1-Solberg_Run1-uM-gene	4751	2302.28	2.05276	2.05276	nek2	1	1	1	1	1	1	1	1	1	262	0	2605	1	0.091702	0.091702	100	4751	nek2	NEK2_92606	2302.28	2302.28		2302.28		1636.63	1636.63	1636.63		1636.63		3690.4	3690.4	3690.4		3690.4		0	2302.28	0	2302.28	2302.28	1636.63	3690.4	2.05276
AFFF1-Solberg_Run1-uM-gene	990	2311.96	2.08564	2.08564	cdc6	1	1	1	1	1	1	1	1	1	262	0	2605	1	0.091702	0.091702	100	990	cdc6	CDC6_1177	2311.96	2311.96		2311.96		1742.01	1742.01	1742.01		1742.01		3428.12	3428.12	3428.12		3428.12		0	2311.96	0	2311.96	2311.96	1742.01	3428.12	2.08564
AFFF1-Solberg_Run1-uM-gene	2268	2341.92	2.15425	2.15425	fgr	1	1	1	1	1	1	1	1	1	262	0	2605	1	0.091702	0.091702	100	2268	fgr	FGR_89494	2341.92	2341.92		2341.92		1760.17	1760.17	1760.17		1760.17		3489.91	3489.91	3489.91		3489.91		0	2341.92	0	2341.92	2341.92	1760.17	3489.91	2.15425
AFFF1-Solberg_Run1-uM-gene	3880	2351.86	2.37801	4.75602	krt19	1	1	1	1	1	1	1	1	1	262	0	2605	1	0.091702	0.091702	100	3880	krt19	KRT19_10816,KRT19_3690	2351.86	2351.86		2351.86		1597.88	1597.88	1597.88		1597.88		4393.81	4393.81	4393.81		4393.81		0	2351.86	0	2351.86	2351.86	1597.88	4393.81	2.5294
AFFF1-Solberg_Run1-uM-gene	5460	2356.61	2.07273	2.07273	pou5f1	1	1	1	1	1	1	1	1	1	262	0	2605	1	0.091702	0.091702	100	5460	pou5f1	POU5F1_5291	2356.61	2356.61		2356.61		1319.72	1319.72	1319.72		1319.72		4906.83	4906.83	4906.83		4906.83		0	2356.61	0	2356.61	2356.61	1319.72	4906.83	2.07273
AFFF1-Solberg_Run1-uM-gene	642559	2356.61	2.07273	2.07273	pou5f1p3	1	1	1	1	1	1	1	1	1	262	0	2605	1	0.091702	0.091702	100	642559	pou5f1p3	POU5F1_5291	2356.61	2356.61		2356.61		1319.72	1319.72	1319.72		1319.72		4906.83	4906.83	4906.83		4906.83		0	2356.61	0	2356.61	2356.61	1319.72	4906.83	2.07273
AFFF1-Solberg_Run1-uM-gene	1562	2376.39	2.29184	2.29184	cyp2c18	1	1	1	1	1	1	1	1	1	262	0	2605	1	0.091702	0.091702	100	1562	cyp2c18	CYP2C18_88963	2376.39	2376.39		2376.39		1780.95	1780.95	1780.95		1780.95		3561.83	3561.83	3561.83		3561.83		0	2376.39	0	2376.39	2376.39	1780.95	3561.83	2.29184
AFFF1-Solberg_Run1-uM-gene	9928	2391.05	2.08054	2.08054	kif14	1	1	1	1	1	1	1	1	1	262	0	2605	1	0.091702	0.091702	100	9928	kif14	KIF14_3592	2391.05	2391.05		2391.05		1681.24	1681.24	1681.24		1681.24		3910.21	3910.21	3910.21		3910.21		0	2391.05	0	2391.05	2391.05	1681.24	3910.21	2.08054
AFFF1-Solberg_Run1-uM-gene	1303	2429.17	2.02466	2.02466	col12a1	1	1	1	1	1	1	1	1	1	262	0	2605	1	0.091702	0.091702	100	1303	col12a1	COL12A1_1461	2429.17	2429.17		2429.17		1772.63	1772.63	1772.63		1772.63		3789.9	3789.9	3789.9		3789.9		0	2429.17	0	2429.17	2429.17	1772.63	3789.9	2.02466
AFFF1-Solberg_Run1-uM-gene	7805	2445.03	2.29058	2.29058	laptm5	1	1	1	1	1	1	1	1	1	262	0	2605	1	0.091702	0.091702	100	7805	laptm5	LAPTM5_23860	2445.03	2445.03		2445.03		1821.92	1821.92	1821.92		1821.92		3707.72	3707.72	3707.72		3707.72		0	2445.03	0	2445.03	2445.03	1821.92	3707.72	2.29058
AFFF1-Solberg_Run1-uM-gene	374	2455.44	2.98611	2.98611	areg	1	1	1	1	1	1	1	1	1	262	0	2605	1	0.091702	0.091702	100	374	areg	AREG_19834	2455.44	2455.44		2455.44		1633.52	1633.52	1633.52		1633.52		4323.21	4323.21	4323.21		4323.21		0	2455.44	0	2455.44	2455.44	1633.52	4323.21	2.98611
AFFF1-Solberg_Run1-uM-gene	768	2474.86	2.73825	5.4765	ca9	1	1	1	1	1	1	1	1	1	262	0	2605	1	0.091702	0.091702	100	768	ca9	CA9_14814,CA9_915	2474.86	2474.86		2474.86		1835.34	1835.34	1835.34		1835.34		3802.72	3802.72	3802.72		3802.72		0	2474.86	0	2474.86	2474.86	1835.34	3802.72	2.93572
AFFF1-Solberg_Run1-uM-gene	10615	2476.42	2.05839	2.05839	spag5	1	1	1	1	1	1	1	1	1	262	0	2605	1	0.091702	0.091702	100	10615	spag5	SPAG5_17378	2476.42	2476.42		2476.42		1764.45	1764.45	1764.45		1764.45		4002.01	4002.01	4002.01		4002.01		0	2476.42	0	2476.42	2476.42	1764.45	4002.01	2.05839
AFFF1-Solberg_Run1-uM-gene	4499	2495.74	2.1457	2.1457	mt1m	1	1	1	1	1	1	1	1	1	262	0	2605	1	0.091702	0.091702	100	4499	mt1m	MT1M_28215	2495.74	2495.74		2495.74		1804.7	1804.7	1804.7		1804.7		3958.98	3958.98	3958.98		3958.98		0	2495.74	0	2495.74	2495.74	1804.7	3958.98	2.1457
AFFF1-Solberg_Run1-uM-gene	6241	2505.2	3.62506	3.62506	rrm2	1	1	1	1	1	1	1	1	1	262	0	2605	1	0.091702	0.091702	100	6241	rrm2	RRM2_6034	2505.2	2505.2		2505.2		1857.4	1857.4	1857.4		1857.4		3838.65	3838.65	3838.65		3838.65		0	2505.2	0	2505.2	2505.2	1857.4	3838.65	3.62506
AFFF1-Solberg_Run1-uM-gene	54541	2521.01	4.33513	4.33513	ddit4	1	1	1	1	1	1	1	1	1	262	0	2605	1	0.091702	0.091702	100	54541	ddit4	DDIT4_1803	2521.01	2521.01		2521.01		1866.65	1866.65	1866.65		1866.65		3873.53	3873.53	3873.53		3873.53		0	2521.01	0	2521.01	2521.01	1866.65	3873.53	4.33513
AFFF1-Solberg_Run1-uM-gene	6696	2531.95	14.2606	14.2606	spp1	1	1	1	1	1	1	1	1	1	262	0	2605	1	0.091702	0.091702	100	6696	spp1	SPP1_6720	2531.95	2531.95		2531.95		1873.04	1873.04	1873.04		1873.04		3897.78	3897.78	3897.78		3897.78		0	2531.95	0	2531.95	2531.95	1873.04	3897.78	14.2606
AFFF1-Solberg_Run1-uM-gene	2900	2548.45	2.74792	2.74792	grik4	1	1	1	1	1	1	1	1	1	262	0	2605	1	0.091702	0.091702	100	2900	grik4	GRIK4_24451	2548.45	2548.45		2548.45		1557.11	1557.11	1557.11		1557.11		4960.95	4960.95	4960.95		4960.95		0	2548.45	0	2548.45	2548.45	1557.11	4960.95	2.74792
AFFF1-Solberg_Run1-uM-gene	286	2575.44	2.42576	4.85152	ank1	1	1	1	1	1	1	1	1	1	262	0	2605	1	0.091702	0.091702	100	286	ank1	ANK1_88786,ANK1_90058	2575.44	2575.44		2575.44		1848.39	1848.39	1848.39		1848.39		4171.52	4171.52	4171.52		4171.52		0	2575.44	0	2575.44	2575.44	1848.39	4171.52	2.4959
AFFF1-Solberg_Run1-uM-gene	106821730	2578.08	2.66986	2.66986	bub1b-pak6	1	1	1	1	1	1	1	1	1	262	0	2605	1	0.091702	0.091702	100	106821730	bub1b-pak6	BUB1B_800	2578.08	2578.08		2578.08		1899.84	1899.84	1899.84		1899.84		4001.18	4001.18	4001.18		4001.18		0	2578.08	0	2578.08	2578.08	1899.84	4001.18	2.66986
AFFF1-Solberg_Run1-uM-gene	701	2578.08	2.66986	2.66986	bub1b	1	1	1	1	1	1	1	1	1	262	0	2605	1	0.091702	0.091702	100	701	bub1b	BUB1B_800	2578.08	2578.08		2578.08		1899.84	1899.84	1899.84		1899.84		4001.18	4001.18	4001.18		4001.18		0	2578.08	0	2578.08	2578.08	1899.84	4001.18	2.66986
AFFF1-Solberg_Run1-uM-gene	55143	2578.66	2.37955	2.37955	cdca8	1	1	1	1	1	1	1	1	1	262	0	2605	1	0.091702	0.091702	100	55143	cdca8	CDCA8_1185	2578.66	2578.66		2578.66		1723.46	1723.46	1723.46		1723.46		4560.65	4560.65	4560.65		4560.65		0	2578.66	0	2578.66	2578.66	1723.46	4560.65	2.37955
AFFF1-Solberg_Run1-uM-gene	11130	2660.9	2.6701	2.6701	zwint	1	1	1	1	1	1	1	1	1	262	0	2605	1	0.091702	0.091702	100	11130	zwint	ZWINT_14161	2660.9	2660.9		2660.9		1712.24	1712.24	1712.24		1712.24		4946.52	4946.52	4946.52		4946.52		0	2660.9	0	2660.9	2660.9	1712.24	4946.52	2.6701
AFFF1-Solberg_Run1-uM-gene	162466	2668.37	3.22381	3.22381	phospho1	1	1	1	1	1	1	1	1	1	262	0	2605	1	0.091702	0.091702	100	162466	phospho1	PHOSPHO1_5125	2668.37	2668.37		2668.37		1951.62	1951.62	1951.62		1951.62		4208.79	4208.79	4208.79		4208.79		0	2668.37	0	2668.37	2668.37	1951.62	4208.79	3.22381
AFFF1-Solberg_Run1-uM-gene	9232	2682.04	2.58406	2.58406	pttg1	1	1	1	1	1	1	1	1	1	262	0	2605	1	0.091702	0.091702	100	9232	pttg1	PTTG1_5623	2682.04	2682.04		2682.04		1665.23	1665.23	1665.23		1665.23		5198.63	5198.63	5198.63		5198.63		0	2682.04	0	2682.04	2682.04	1665.23	5198.63	2.58406
AFFF1-Solberg_Run1-uM-gene	4001	2715.33	2.31066	2.31066	lmnb1	1	1	1	1	1	1	1	1	1	262	0	2605	1	0.091702	0.091702	100	4001	lmnb1	LMNB1_27441	2715.33	2715.33		2715.33		1978.21	1978.21	1978.21		1978.21		4319.64	4319.64	4319.64		4319.64		0	2715.33	0	2715.33	2715.33	1978.21	4319.64	2.31066
AFFF1-Solberg_Run1-uM-gene	54443	2719.04	2.99534	2.99534	anln	1	1	1	1	1	1	1	1	1	262	0	2605	1	0.091702	0.091702	100	54443	anln	ANLN_12002	2719.04	2719.04		2719.04		1980.3	1980.3	1980.3		1980.3		4328.46	4328.46	4328.46		4328.46		0	2719.04	0	2719.04	2719.04	1980.3	4328.46	2.99534
AFFF1-Solberg_Run1-uM-gene	64105	2723.31	2.0899	2.0899	cenpk	1	1	1	1	1	1	1	1	1	262	0	2605	1	0.091702	0.091702	100	64105	cenpk	CENPK_14270	2723.31	2723.31		2723.31		1982.7	1982.7	1982.7		1982.7		4338.66	4338.66	4338.66		4338.66		0	2723.31	0	2723.31	2723.31	1982.7	4338.66	2.0899
AFFF1-Solberg_Run1-uM-gene	1557	2725.65	2.61722	2.61722	cyp2c19	1	1	1	1	1	1	1	1	1	262	0	2605	1	0.091702	0.091702	100	1557	cyp2c19	CYP2C19_1714	2725.65	2725.65		2725.65		2232.8	2232.8	2232.8		2232.8		3606.47	3606.47	3606.47		3606.47		0	2725.65	0	2725.65	2725.65	2232.8	3606.47	2.61722
AFFF1-Solberg_Run1-uM-gene	10647	2728.7	2.00304	2.00304	scgb1d2	1	1	1	1	1	1	1	1	1	262	0	2605	1	0.091702	0.091702	100	10647	scgb1d2	SCGB1D2_12936	2728.7	2728.7		2728.7		1810.72	1810.72	1810.72		1810.72		4931.84	4931.84	4931.84		4931.84		0	2728.7	0	2728.7	2728.7	1810.72	4931.84	2.00304
AFFF1-Solberg_Run1-uM-gene	9915	2791.19	2.58605	2.58605	arnt2	1	1	1	1	1	1	1	1	1	262	0	2605	1	0.091702	0.091702	100	9915	arnt2	ARNT2_89371	2791.19	2791.19		2791.19		2020.68	2020.68	2020.68		2020.68		4502.98	4502.98	4502.98		4502.98		0	2791.19	0	2791.19	2791.19	2020.68	4502.98	2.58605
AFFF1-Solberg_Run1-uM-gene	3012	2792.95	2.29216	2.29216	h2ac8	1	1	1	1	1	1	1	1	1	262	0	2605	1	0.091702	0.091702	100	3012	h2ac8	H2AC8_2951	2792.95	2792.95		2792.95		1830.43	1830.43	1830.43		1830.43		5142.41	5142.41	5142.41		5142.41		0	2792.95	0	2792.95	2792.95	1830.43	5142.41	2.29216
AFFF1-Solberg_Run1-uM-gene	4176	2795.18	2.06455	2.06455	mcm7	1	1	1	1	1	1	1	1	1	262	0	2605	1	0.091702	0.091702	100	4176	mcm7	MCM7_4079	2795.18	2795.18		2795.18		1956.75	1956.75	1956.75		1956.75		4729.78	4729.78	4729.78		4729.78		0	2795.18	0	2795.18	2795.18	1956.75	4729.78	2.06455
AFFF1-Solberg_Run1-uM-gene	57405	2795.94	2.42089	2.42089	spc25	1	1	1	1	1	1	1	1	1	262	0	2605	1	0.091702	0.091702	100	57405	spc25	SPC25_6704	2795.94	2795.94		2795.94		2023.32	2023.32	2023.32		2023.32		4514.63	4514.63	4514.63		4514.63		0	2795.94	0	2795.94	2795.94	2023.32	4514.63	2.42089
AFFF1-Solberg_Run1-uM-gene	3107	2820.08	2.04942	2.04942	hla-c	1	1	1	1	1	1	1	1	1	262	0	2605	1	0.091702	0.091702	100	3107	hla-c	HLA-C_2979	2820.08	2820.08		2820.08		1986.71	1986.71	1986.71		1986.71		4738.63	4738.63	4738.63		4738.63		0	2820.08	0	2820.08	2820.08	1986.71	4738.63	2.04942
AFFF1-Solberg_Run1-uM-gene	3832	2860.17	2.0365	2.0365	kif11	1	1	1	1	1	1	1	1	1	262	0	2605	1	0.091702	0.091702	100	3832	kif11	KIF11_3588	2860.17	2860.17		2860.17		1966.74	1966.74	1966.74		1966.74		4983.87	4983.87	4983.87		4983.87		0	2860.17	0	2860.17	2860.17	1966.74	4983.87	2.0365
AFFF1-Solberg_Run1-uM-gene	9540	2904.74	2.23241	4.46481	tp53i3	1	1	1	1	1	1	1	1	1	262	0	2605	1	0.091702	0.091702	100	9540	tp53i3	TP53I3_24981,TP53I3_7290	2904.74	2904.74		2904.74		2042.28	2042.28	2042.28		2042.28		4927.66	4927.66	4927.66		4927.66		0	2904.74	0	2904.74	2904.74	2042.28	4927.66	2.23585
AFFF1-Solberg_Run1-uM-gene	10864	2937.03	2.56937	2.56937	slc22a7	1	1	1	1	1	1	1	1	1	262	0	2605	1	0.091702	0.091702	100	10864	slc22a7	SLC22A7_88372	2937.03	2937.03		2937.03		2100.69	2100.69	2100.69		2100.69		4871.16	4871.16	4871.16		4871.16		0	2937.03	0	2937.03	2937.03	2100.69	4871.16	2.56937
AFFF1-Solberg_Run1-uM-gene	23521	2940.77	2.65615	2.65615	rpl13a	1	1	1	1	1	1	1	1	1	262	0	2605	1	0.091702	0.091702	100	23521	rpl13a	RPL13A_28183	2940.77	2940.77		2940.77		2102.71	2102.71	2102.71		2102.71		4880.87	4880.87	4880.87		4880.87		0	2940.77	0	2940.77	2940.77	2102.71	4880.87	2.65615
AFFF1-Solberg_Run1-uM-gene	728658	2940.77	2.65615	2.65615	rpl13ap5	1	1	1	1	1	1	1	1	1	262	0	2605	1	0.091702	0.091702	100	728658	rpl13ap5	RPL13A_28183	2940.77	2940.77		2940.77		2102.71	2102.71	2102.71		2102.71		4880.87	4880.87	4880.87		4880.87		0	2940.77	0	2940.77	2940.77	2102.71	4880.87	2.65615
AFFF1-Solberg_Run1-uM-gene	9787	2956.76	2.54861	2.54861	dlgap5	1	1	1	1	1	1	1	1	1	262	0	2605	1	0.091702	0.091702	100	9787	dlgap5	DLGAP5_1882	2956.76	2956.76		2956.76		2111.35	2111.35	2111.35		2111.35		4922.64	4922.64	4922.64		4922.64		0	2956.76	0	2956.76	2956.76	2111.35	4922.64	2.54861
AFFF1-Solberg_Run1-uM-gene	654364	2957.23	2.05773	4.11546	nme1-nme2	1	1	1	1	1	1	1	1	1	262	0	2605	1	0.091702	0.091702	100	654364	nme1-nme2	NME1_28197,NME1_4611	2957.23	2957.23		2957.23		2098.45	2098.45	2098.45		2098.45		5067.62	5067.62	5067.62		5067.62		0	2957.23	0	2957.23	2957.23	2098.45	5067.62	2.06156
AFFF1-Solberg_Run1-uM-gene	4830	2957.23	2.05773	4.11546	nme1	1	1	1	1	1	1	1	1	1	262	0	2605	1	0.091702	0.091702	100	4830	nme1	NME1_28197,NME1_4611	2957.23	2957.23		2957.23		2098.45	2098.45	2098.45		2098.45		5067.62	5067.62	5067.62		5067.62		0	2957.23	0	2957.23	2957.23	2098.45	5067.62	2.06156
AFFF1-Solberg_Run1-uM-gene	79733	3008.83	2.0277	2.0277	e2f8	1	1	1	1	1	1	1	1	1	262	0	2605	1	0.091702	0.091702	100	79733	e2f8	E2F8_17938	3008.83	3008.83		3008.83		2139.3	2139.3	2139.3		2139.3		5060.49	5060.49	5060.49		5060.49		0	3008.83	0	3008.83	3008.83	2139.3	5060.49	2.0277
AFFF1-Solberg_Run1-uM-gene	154	3031.95	2.2401	2.2401	adrb2	1	1	1	1	1	1	1	1	1	262	0	2605	1	0.091702	0.091702	100	154	adrb2	ADRB2_151	3031.95	3031.95		3031.95		2151.63	2151.63	2151.63		2151.63		5122.64	5122.64	5122.64		5122.64		0	3031.95	0	3031.95	3031.95	2151.63	5122.64	2.2401
AFFF1-Solberg_Run1-uM-gene	3018	3062.32	2.55705	2.55705	h2bc3	1	1	1	1	1	1	1	1	1	262	0	2605	1	0.091702	0.091702	100	3018	h2bc3	H2BC3_93272	3062.32	3062.32		3062.32		2167.74	2167.74	2167.74		2167.74		5205.17	5205.17	5205.17		5205.17		0	3062.32	0	3062.32	3062.32	2167.74	5205.17	2.55705
AFFF1-Solberg_Run1-uM-gene	4016	3076.63	2.7237	2.7237	loxl1	1	1	1	1	1	1	1	1	1	262	0	2605	1	0.091702	0.091702	100	4016	loxl1	LOXL1_3850	3076.63	3076.63		3076.63		2175.31	2175.31	2175.31		2175.31		5244.46	5244.46	5244.46		5244.46		0	3076.63	0	3076.63	3076.63	2175.31	5244.46	2.7237
AFFF1-Solberg_Run1-uM-gene	3491	3105.85	2.73868	2.73868	ccn1	1	1	1	1	1	1	1	1	1	262	0	2605	1	0.091702	0.091702	100	3491	ccn1	CCN1_24505	3105.85	3105.85		3105.85		2037.31	2037.31	2037.31		2037.31		5894.73	5894.73	5894.73		5894.73		0	3105.85	0	3105.85	3105.85	2037.31	5894.73	2.73868
AFFF1-Solberg_Run1-uM-gene	54657	3126.8	2.03402	2.03402	ugt1a4	1	1	1	1	1	1	1	1	1	262	0	2605	1	0.091702	0.091702	100	54657	ugt1a4	UGT1A4_7535	3126.8	3126.8		3126.8		2201.67	2201.67	2201.67		2201.67		5383.92	5383.92	5383.92		5383.92		0	3126.8	0	3126.8	3126.8	2201.67	5383.92	2.03402
AFFF1-Solberg_Run1-uM-gene	3339	3132.28	2.305	2.305	hspg2	1	1	1	1	1	1	1	1	1	262	0	2605	1	0.091702	0.091702	100	3339	hspg2	HSPG2_3153	3132.28	3132.28		3132.28		2204.53	2204.53	2204.53		2204.53		5399.34	5399.34	5399.34		5399.34		0	3132.28	0	3132.28	3132.28	2204.53	5399.34	2.305
AFFF1-Solberg_Run1-uM-gene	3665	3133.04	2.06981	2.06981	irf7	1	1	1	1	1	1	1	1	1	262	0	2605	1	0.091702	0.091702	100	3665	irf7	IRF7_3410	3133.04	3133.04		3133.04		2204.93	2204.93	2204.93		2204.93		5401.49	5401.49	5401.49		5401.49		0	3133.04	0	3133.04	3133.04	2204.93	5401.49	2.06981
AFFF1-Solberg_Run1-uM-gene	5743	3183.78	2.16317	2.16317	ptgs2	1	1	1	1	1	1	1	1	1	262	0	2605	1	0.091702	0.091702	100	5743	ptgs2	PTGS2_5577	3183.78	3183.78		3183.78		2231.32	2231.32	2231.32		2231.32		5545.95	5545.95	5545.95		5545.95		0	3183.78	0	3183.78	3183.78	2231.32	5545.95	2.16317
AFFF1-Solberg_Run1-uM-gene	6535	3185.97	2.15446	2.15446	slc6a8	1	1	1	1	1	1	1	1	1	262	0	2605	1	0.091702	0.091702	100	6535	slc6a8	SLC6A8_27878	3185.97	3185.97		3185.97		2232.45	2232.45	2232.45		2232.45		5552.25	5552.25	5552.25		5552.25		0	3185.97	0	3185.97	3185.97	2232.45	5552.25	2.15446
AFFF1-Solberg_Run1-uM-gene	83461	3188.27	2.46796	4.93591	cdca3	1	1	1	1	1	1	1	1	1	262	0	2605	1	0.091702	0.091702	100	83461	cdca3	CDCA3_19307,CDCA3_26988	3188.27	3188.27		3188.27		2106.86	2106.86	2106.86		2106.86		6688.21	6688.21	6688.21		6688.21		0	3188.27	0	3188.27	3188.27	2106.86	6688.21	2.75733
AFFF1-Solberg_Run1-uM-gene	84722	3214.53	2.62875	2.62875	psrc1	1	1	1	1	1	1	1	1	1	262	0	2605	1	0.091702	0.091702	100	84722	psrc1	PSRC1_5548	3214.53	3214.53		3214.53		2247.2	2247.2	2247.2		2247.2		5635.03	5635.03	5635.03		5635.03		0	3214.53	0	3214.53	3214.53	2247.2	5635.03	2.62875
AFFF1-Solberg_Run1-uM-gene	2687	3219.64	2.53634	2.53634	ggt5	1	1	1	1	1	1	1	1	1	262	0	2605	1	0.091702	0.091702	100	2687	ggt5	GGT5_11580	3219.64	3219.64		3219.64		2249.83	2249.83	2249.83		2249.83		5649.93	5649.93	5649.93		5649.93		0	3219.64	0	3219.64	3219.64	2249.83	5649.93	2.53634
AFFF1-Solberg_Run1-uM-gene	9833	3308.46	2.14865	2.14865	melk	1	1	1	1	1	1	1	1	1	262	0	2605	1	0.091702	0.091702	100	9833	melk	MELK_4117	3308.46	3308.46		3308.46		2082.15	2082.15	2082.15		2082.15		6753.8	6753.8	6753.8		6753.8		0	3308.46	0	3308.46	3308.46	2082.15	6753.8	2.14865
AFFF1-Solberg_Run1-uM-gene	5742	3322.7	2.93475	2.93475	ptgs1	1	1	1	1	1	1	1	1	1	262	0	2605	1	0.091702	0.091702	100	5742	ptgs1	PTGS1_22773	3322.7	3322.7		3322.7		1935.81	1935.81	1935.81		1935.81		6305.8	6305.8	6305.8		6305.8		0	3322.7	0	3322.7	3322.7	1935.81	6305.8	2.93475
AFFF1-Solberg_Run1-uM-gene	7832	3334.05	2.24913	2.24913	btg2	1	1	1	1	1	1	1	1	1	262	0	2605	1	0.091702	0.091702	100	7832	btg2	BTG2_13191	3334.05	3334.05		3334.05		2308.1	2308.1	2308.1		2308.1		5992.63	5992.63	5992.63		5992.63		0	3334.05	0	3334.05	3334.05	2308.1	5992.63	2.24913
AFFF1-Solberg_Run1-uM-gene	10397	3349.18	2.02746	2.02746	ndrg1	1	1	1	1	1	1	1	1	1	262	0	2605	1	0.091702	0.091702	100	10397	ndrg1	NDRG1_21187	3349.18	3349.18		3349.18		2315.72	2315.72	2315.72		2315.72		6039.25	6039.25	6039.25		6039.25		0	3349.18	0	3349.18	3349.18	2315.72	6039.25	2.02746
AFFF1-Solberg_Run1-uM-gene	5346	3349.96	2.26463	2.26463	plin1	1	1	1	1	1	1	1	1	1	262	0	2605	1	0.091702	0.091702	100	5346	plin1	PLIN1_5199	3349.96	3349.96		3349.96		2912.56	2912.56	2912.56		2912.56		4001.68	4001.68	4001.68		4001.68		0	3349.96	0	3349.96	3349.96	2912.56	4001.68	2.26463
AFFF1-Solberg_Run1-uM-gene	3606	3434.89	2.27578	2.27578	il18	1	1	1	1	1	1	1	1	1	262	0	2605	1	0.091702	0.091702	100	3606	il18	IL18_22992	3434.89	3434.89		3434.89		2358.49	2358.49	2358.49		2358.49		6309.28	6309.28	6309.28		6309.28		0	3434.89	0	3434.89	3434.89	2358.49	6309.28	2.27578
AFFF1-Solberg_Run1-uM-gene	29128	3469.92	2.90622	2.90622	uhrf1	1	1	1	1	1	1	1	1	1	262	0	2605	1	0.091702	0.091702	100	29128	uhrf1	UHRF1_17708	3469.92	3469.92		3469.92		2375.79	2375.79	2375.79		2375.79		6422.63	6422.63	6422.63		6422.63		0	3469.92	0	3469.92	3469.92	2375.79	6422.63	2.90622
AFFF1-Solberg_Run1-uM-gene	4082	3521.12	2.05335	2.05335	marcks	1	1	1	1	1	1	1	1	1	262	0	2605	1	0.091702	0.091702	100	4082	marcks	MARCKS_10769	3521.12	3521.12		3521.12		2400.88	2400.88	2400.88		2400.88		6591.59	6591.59	6591.59		6591.59		0	3521.12	0	3521.12	3521.12	2400.88	6591.59	2.05335
AFFF1-Solberg_Run1-uM-gene	1063	3538.1	2.40689	2.40689	cenpf	1	1	1	1	1	1	1	1	1	262	0	2605	1	0.091702	0.091702	100	1063	cenpf	CENPF_1252	3538.1	3538.1		3538.1		2020.98	2020.98	2020.98		2020.98		8324.87	8324.87	8324.87		8324.87		0	3538.1	0	3538.1	3538.1	2020.98	8324.87	2.40689
AFFF1-Solberg_Run1-uM-gene	29089	3546	2.019	2.019	ube2t	1	1	1	1	1	1	1	1	1	262	0	2605	1	0.091702	0.091702	100	29089	ube2t	UBE2T_7492	3546	3546		3546		2189.2	2189.2	2189.2		2189.2		7673.74	7673.74	7673.74		7673.74		0	3546	0	3546	3546	2189.2	7673.74	2.019
AFFF1-Solberg_Run1-uM-gene	55256	3591.74	2.24267	2.24267	adi1	1	1	1	1	1	1	1	1	1	262	0	2605	1	0.091702	0.091702	100	55256	adi1	ADI1_135	3591.74	3591.74		3591.74		2435.13	2435.13	2435.13		2435.13		6831.27	6831.27	6831.27		6831.27		0	3591.74	0	3591.74	3591.74	2435.13	6831.27	2.24267
AFFF1-Solberg_Run1-uM-gene	9056	3592.39	2.04278	2.04278	slc7a7	1	1	1	1	1	1	1	1	1	262	0	2605	1	0.091702	0.091702	100	9056	slc7a7	SLC7A7_91117	3592.39	3592.39		3592.39		2435.44	2435.44	2435.44		2435.44		6833.49	6833.49	6833.49		6833.49		0	3592.39	0	3592.39	3592.39	2435.44	6833.49	2.04278
AFFF1-Solberg_Run1-uM-gene	899	3628.25	2.23272	2.23272	ccnf	1	1	1	1	1	1	1	1	1	262	0	2605	1	0.091702	0.091702	100	899	ccnf	CCNF_1076	3628.25	3628.25		3628.25		2452.67	2452.67	2452.67		2452.67		6958.29	6958.29	6958.29		6958.29		0	3628.25	0	3628.25	3628.25	2452.67	6958.29	2.23272
AFFF1-Solberg_Run1-uM-gene	5054	3677.42	2.13565	2.13565	serpine1	1	1	1	1	1	1	1	1	1	262	0	2605	1	0.091702	0.091702	100	5054	serpine1	SERPINE1_6253	3677.42	3677.42		3677.42		2025.81	2025.81	2025.81		2025.81		4855.31	4855.31	4855.31		4855.31		0	3677.42	0	3677.42	3677.42	2025.81	4855.31	2.13565
AFFF1-Solberg_Run1-uM-gene	8647	3705.24	3.47166	13.1035	abcb11	1	1	1	1	1	1	1	1	1	262	0	2605	1	0.091702	0.091702	100	8647	abcb11	ABCB11_82408,ABCB11_88549,ABCB11_90320,ABCB11_90399	3705.24	3705.24		3705.24		2314.24	2314.24	2314.24		2314.24		4438.35	4438.35	4438.35		4438.35		0	3705.24	0	3705.24	3705.24	2314.24	4438.35	4.07975
AFFF1-Solberg_Run1-uM-gene	2237	3873.11	2.05739	2.05739	fen1	1	1	1	1	1	1	1	1	1	262	0	2605	1	0.091702	0.091702	100	2237	fen1	FEN1_2387	3873.11	3873.11		3873.11		2365.09	2365.09	2365.09		2365.09		8824.91	8824.91	8824.91		8824.91		0	3873.11	0	3873.11	3873.11	2365.09	8824.91	2.05739
AFFF1-Solberg_Run1-uM-gene	54577	4022.27	2.04537	2.04537	ugt1a7	1	1	1	1	1	1	1	1	1	262	0	2605	1	0.091702	0.091702	100	54577	ugt1a7	UGT1A7_7542	4022.27	4022.27		4022.27		2635.18	2635.18	2635.18		2635.18		8481.55	8481.55	8481.55		8481.55		0	4022.27	0	4022.27	4022.27	2635.18	8481.55	2.04537
AFFF1-Solberg_Run1-uM-gene	6506	4086.55	2.2462	2.2462	slc1a2	1	1	1	1	1	1	1	1	1	262	0	2605	1	0.091702	0.091702	100	6506	slc1a2	SLC1A2_24387	4086.55	4086.55		4086.55		1157.28	1157.28	1157.28		1157.28		21280.1	21280.1	21280.1		21280.1		0	4086.55	0	4086.55	4086.55	1157.28	21280.1	2.2462
AFFF1-Solberg_Run1-uM-gene	1717	4214.25	2.02834	2.02834	dhcr7	1	1	1	1	1	1	1	1	1	262	0	2605	1	0.091702	0.091702	100	1717	dhcr7	DHCR7_89838	4214.25	4214.25		4214.25		2719.83	2719.83	2719.83		2719.83		9342.03	9342.03	9342.03		9342.03		0	4214.25	0	4214.25	4214.25	2719.83	9342.03	2.02834
AFFF1-Solberg_Run1-uM-gene	7431	4216.75	5.8563	5.8563	vim	1	1	1	1	1	1	1	1	1	262	0	2605	1	0.091702	0.091702	100	7431	vim	VIM_18185	4216.75	4216.75		4216.75		2720.92	2720.92	2720.92		2720.92		9353.84	9353.84	9353.84		9353.84		0	4216.75	0	4216.75	4216.75	2720.92	9353.84	5.8563
AFFF1-Solberg_Run1-uM-gene	6580	4261.98	2.27092	2.27092	slc22a1	1	1	1	1	1	1	1	1	1	262	0	2605	1	0.091702	0.091702	100	6580	slc22a1	SLC22A1_90017	4261.98	4261.98		4261.98		2740.46	2740.46	2740.46		2740.46		9570.09	9570.09	9570.09		9570.09		0	4261.98	0	4261.98	4261.98	2740.46	9570.09	2.27092
AFFF1-Solberg_Run1-uM-gene	9289	4277.86	2.29063	2.29063	adgrg1	1	1	1	1	1	1	1	1	1	262	0	2605	1	0.091702	0.091702	100	9289	adgrg1	ADGRG1_2761	4277.86	4277.86		4277.86		3194.34	3194.34	3194.34		3194.34		7444.55	7444.55	7444.55		7444.55		0	4277.86	0	4277.86	4277.86	3194.34	7444.55	2.29063
AFFF1-Solberg_Run1-uM-gene	1164	4381.51	2.12355	2.12355	cks2	1	1	1	1	1	1	1	1	1	262	0	2605	1	0.091702	0.091702	100	1164	cks2	CKS2_92658	4381.51	4381.51		4381.51		2791.43	2791.43	2791.43		2791.43		10168.5	10168.5	10168.5		10168.5		0	4381.51	0	4381.51	4381.51	2791.43	10168.5	2.12355
AFFF1-Solberg_Run1-uM-gene	3490	4533.54	2.2306	2.2306	igfbp7	1	1	1	1	1	1	1	1	1	262	0	2605	1	0.091702	0.091702	100	3490	igfbp7	IGFBP7_26667	4533.54	4533.54		4533.54		2854.84	2854.84	2854.84		2854.84		10991.1	10991.1	10991.1		10991.1		0	4533.54	0	4533.54	4533.54	2854.84	10991.1	2.2306
AFFF1-Solberg_Run1-uM-gene	84057	4826.26	2.12618	2.12618	mnd1	1	1	1	1	1	1	1	1	1	262	0	2605	1	0.091702	0.091702	100	84057	mnd1	MND1_13458	4826.26	4826.26		4826.26		2972.68	2972.68	2972.68		2972.68		12805.1	12805.1	12805.1		12805.1		0	4826.26	0	4826.26	4826.26	2972.68	12805.1	2.12618
AFFF1-Solberg_Run1-uM-gene	8140	4910.88	2.18346	2.18346	slc7a5	1	1	1	1	1	1	1	1	1	262	0	2605	1	0.091702	0.091702	100	8140	slc7a5	SLC7A5_13711	4910.88	4910.88		4910.88		3530.22	3530.22	3530.22		3530.22		5728.03	5728.03	5728.03		5728.03		0	4910.88	0	4910.88	4910.88	3530.22	5728.03	2.18346
AFFF1-Solberg_Run1-uM-gene	891	4987.29	2.69987	2.69987	ccnb1	1	1	1	1	1	1	1	1	1	262	0	2605	1	0.091702	0.091702	100	891	ccnb1	CCNB1_1053	4987.29	4987.29		4987.29		2412.08	2412.08	2412.08		2412.08		6484.25	6484.25	6484.25		6484.25		0	4987.29	0	4987.29	4987.29	2412.08	6484.25	2.69987
AFFF1-Solberg_Run1-uM-gene	23526	5033.65	2.13105	4.26209	arhgap45	1	1	1	1	1	1	1	1	1	262	0	2605	1	0.091702	0.091702	100	23526	arhgap45	ARHGAP45_19382,ARHGAP45_28322	5033.65	5033.65		5033.65		2841.8	2841.8	2841.8		2841.8		6956.47	6956.47	6956.47		6956.46		0	5033.65	0	5033.65	5033.65	2841.8	6956.47	2.2171
AFFF1-Solberg_Run1-uM-gene	28442	5599.96	2.27938	2.27938	ighv3-23	1	1	1	1	1	1	1	1	1	262	0	2605	1	0.091702	0.091702	100	28442	ighv3-23	IGHV3-23_3276	5599.96	5599.96		5599.96		3259.6	3259.6	3259.6		3259.6		19834	19834	19834		19834		0	5599.96	0	5599.96	5599.96	3259.6	19834	2.27938
AFFF1-Solberg_Run1-uM-gene	3484	5706.26	2.99725	5.9945	igfbp1	1	1	1	1	1	1	1	1	1	262	0	2605	1	0.091702	0.091702	100	3484	igfbp1	IGFBP1_10877,IGFBP1_3266	5706.26	5706.26		5706.26		3338.53	3338.53	3338.53		3338.53		6265.99	6265.99	6265.99		6265.99		0	5706.26	0	5706.26	5706.26	3338.53	6265.99	3.24066
AFFF1-Solberg_Run1-uM-gene	3553	6213.42	3.44042	3.44042	il1b	1	1	1	1	1	1	1	1	1	262	0	2605	1	0.091702	0.091702	100	3553	il1b	IL1B_3325	6213.42	6213.42		6213.42		2783.05	2783.05	2783.05		2783.05		6328.75	6328.75	6328.75		6328.75		0	6213.42	0	6213.42	6213.42	2783.05	6328.75	3.44042
AFFF1-Solberg_Run1-uM-gene	133	6367.72	2.33989	4.67979	adm	1	1	1	1	1	1	1	1	1	262	0	2605	1	0.091702	0.091702	100	133	adm	ADM_12873,ADM_140	6367.72	6367.72		6367.72		3486.7	3486.7	3486.7		3486.7		6623.72	6623.72	6623.72		6623.72		0	6367.72	0	6367.72	6367.72	3486.7	6623.72	2.38792
AFFF1-Solberg_Run1-uM-gene	8339	6387.68	2.48483	2.48483	h2bc8	1	1	1	1	1	1	1	1	1	262	0	2605	1	0.091702	0.091702	100	8339	h2bc8	H2BC8_2953	6387.68	6387.68		6387.68		3285.2	3285.2	3285.2		3285.2		6584.93	6584.93	6584.93		6584.93		0	6387.68	0	6387.68	6387.68	3285.2	6584.93	2.48483
AFFF2-Chemguard_Run1-uM-gene	3575	37.0984	75.0543	75.0543	il7r	1	1	1	1	1	1	1	1	1	1084	0	1783	1	0.37831	0.37831	100	3575	il7r	IL7R_3347	37.0984	37.0984		37.0984		23.0193	23.0193	23.0193		23.0193		60.5364	60.5364	60.5364		60.5364		0	37.0984	0	37.0984	37.0984	23.0193	60.5364	75.0543
AFFF2-Chemguard_Run1-uM-gene	9592	55.4802	2.45022	2.45022	ier2	1	1	1	1	1	1	1	1	1	1084	0	1783	1	0.37831	0.37831	100	9592	ier2	IER2_3213	55.4802	55.4802		55.4802		9.43954	9.43954	9.43954		9.43954		224.668	224.668	224.668		224.668		0	55.4802	0	55.4802	55.4802	9.43954	224.668	2.45022
AFFF2-Chemguard_Run1-uM-gene	1556	95.5275	5.09044	10.1809	cyp2b7p	1	1	1	1	1	1	1	1	1	1084	0	1783	1	0.37831	0.37831	100	1556	cyp2b7p	CYP2B6_14401,CYP2B7P_28166	95.5275	95.5275		95.5275		76.611	76.611	76.611		76.611		126.632	126.632	126.632		126.632		0	95.5275	0	95.5275	95.5275	76.611	126.632	5.90325
AFFF2-Chemguard_Run1-uM-gene	2773	96.6092	2.51488	2.51488	gnai3	1	1	1	1	1	1	1	1	1	1084	0	1783	1	0.37831	0.37831	100	2773	gnai3	GNAI3_13219	96.6092	96.6092		96.6092		57.3596	57.3596	57.3596		57.3596		581.985	581.985	581.985		581.985		0	96.6092	0	96.6092	96.6092	57.3596	581.985	2.51488
AFFF2-Chemguard_Run1-uM-gene	22852	97.7006	2.40485	2.40485	ankrd26	1	1	1	1	1	1	1	1	1	1084	0	1783	1	0.37831	0.37831	100	22852	ankrd26	ANKRD26_11298	97.7006	97.7006		97.7006		58.6359	58.6359	58.6359		58.6359		299.157	299.157	299.157		299.157		0	97.7006	0	97.7006	97.7006	58.6359	299.157	2.40485
AFFF2-Chemguard_Run1-uM-gene	6280	103.64	23.3374	23.3374	s100a9	1	1	1	1	1	1	1	1	1	1084	0	1783	1	0.37831	0.37831	100	6280	s100a9	S100A9_25189	103.64	103.64		103.64		61.0148	61.0148	61.0148		61.0148		291.912	291.912	291.912		291.912		0	103.64	0	103.64	103.64	61.0148	291.912	23.3374
AFFF2-Chemguard_Run1-uM-gene	100093630	104.619	6.08875	6.08875	snhg8	1	1	1	1	1	1	1	1	1	1084	0	1783	1	0.37831	0.37831	100	100093630	snhg8	SNHG8_6618	104.619	104.619		104.619		82.747	82.747	82.747		82.747		142.587	142.587	142.587		142.587		0	104.619	0	104.619	104.619	82.747	142.587	6.08875
AFFF2-Chemguard_Run1-uM-gene	1555	111.411	5.57623	11.1525	cyp2b6	1	1	1	1	1	1	1	1	1	1084	0	1783	1	0.37831	0.37831	100	1555	cyp2b6	CYP2B6_14401,CYP2B6_1710	111.411	111.411		111.411		86.8343	86.8343	86.8343		86.8343		156.636	156.636	156.636		156.636		0	111.411	0	111.411	111.411	86.8343	156.636	5.90325
AFFF2-Chemguard_Run1-uM-gene	54658	112.536	2.96792	5.93584	ugt1a1	1	1	1	1	1	1	1	1	1	1084	0	1783	1	0.37831	0.37831	100	54658	ugt1a1	UGT1A1_82407,UGT1A1_89949	112.536	112.536		112.536		73.5018	73.5018	73.5018		73.5018		182.653	182.653	182.653		182.653		0	112.536	0	112.536	112.536	73.5018	182.653	2.9813
AFFF2-Chemguard_Run1-uM-gene	200931	113.152	57.3059	57.3059	slc51a	1	1	1	1	1	1	1	1	1	1084	0	1783	1	0.37831	0.37831	100	200931	slc51a	SLC51A_15250	113.152	113.152		113.152		88.1219	88.1219	88.1219		88.1219		159.77	159.77	159.77		159.77		0	113.152	0	113.152	113.152	88.1219	159.77	57.3059
AFFF2-Chemguard_Run1-uM-gene	51191	120.798	8.01361	8.01361	herc5	1	1	1	1	1	1	1	1	1	1084	0	1783	1	0.37831	0.37831	100	51191	herc5	HERC5_11373	120.798	120.798		120.798		93.3649	93.3649	93.3649		93.3649		172.876	172.876	172.876		172.876		0	120.798	0	120.798	120.798	93.3649	172.876	8.01361
AFFF2-Chemguard_Run1-uM-gene	3576	121.512	12.6817	12.6817	cxcl8	1	1	1	1	1	1	1	1	1	1084	0	1783	1	0.37831	0.37831	100	3576	cxcl8	CXCL8_14324	121.512	121.512		121.512		65.8546	65.8546	65.8546		65.8546		1549.7	1549.7	1549.7		1549.7		0	121.512	0	121.512	121.512	65.8546	1549.7	12.6817
AFFF2-Chemguard_Run1-uM-gene	5883	121.707	2.63594	2.63594	rad9a	1	1	1	1	1	1	1	1	1	1084	0	1783	1	0.37831	0.37831	100	5883	rad9a	RAD9A_5709	121.707	121.707		121.707		65.3006	65.3006	65.3006		65.3006		577.593	577.593	577.593		577.593		0	121.707	0	121.707	121.707	65.3006	577.593	2.63594
AFFF2-Chemguard_Run1-uM-gene	3861	122.854	7.71487	7.71487	krt14	1	1	1	1	1	1	1	1	1	1084	0	1783	1	0.37831	0.37831	100	3861	krt14	KRT14_89380	122.854	122.854		122.854		96.3762	96.3762	96.3762		96.3762		167.969	167.969	167.969		167.969		0	122.854	0	122.854	122.854	96.3762	167.969	7.71487
AFFF2-Chemguard_Run1-uM-gene	1576	124.449	11.7287	23.4575	cyp3a4	1	1	1	1	1	1	1	1	1	1084	0	1783	1	0.37831	0.37831	100	1576	cyp3a4	CYP3A4_88797,CYP3A4_90076	124.449	124.449		124.449		82.6582	82.6582	82.6582		82.6582		201.161	201.161	201.161		201.161		0	124.449	0	124.449	124.449	82.6582	201.161	17.49
AFFF2-Chemguard_Run1-uM-gene	1577	130.296	8.4095	16.819	cyp3a5	1	1	1	1	1	1	1	1	1	1084	0	1783	1	0.37831	0.37831	100	1577	cyp3a5	CYP3A5_27090,CYP3A5_28493	130.296	130.296		130.296		109.076	109.076	109.076		109.076		160.34	160.34	160.34		160.34		0	130.296	0	130.296	130.296	109.076	160.34	10.3092
AFFF2-Chemguard_Run1-uM-gene	51187	135.523	2.2634	2.2634	rsl24d1	1	1	1	1	1	1	1	1	1	1084	0	1783	1	0.37831	0.37831	100	51187	rsl24d1	RSL24D1_11903	135.523	135.523		135.523		103.026	103.026	103.026		103.026		200.326	200.326	200.326		200.326		0	135.523	0	135.523	135.523	103.026	200.326	2.2634
AFFF2-Chemguard_Run1-uM-gene	4172	135.971	2.32991	2.32991	mcm3	1	1	1	1	1	1	1	1	1	1084	0	1783	1	0.37831	0.37831	100	4172	mcm3	MCM3_4072	135.971	135.971		135.971		84.254	84.254	84.254		84.254		240.289	240.289	240.289		240.289		0	135.971	0	135.971	135.971	84.254	240.289	2.32991
AFFF2-Chemguard_Run1-uM-gene	5657	140.095	3.08809	3.08809	prtn3	1	1	1	1	1	1	1	1	1	1084	0	1783	1	0.37831	0.37831	100	5657	prtn3	PRTN3_24460	140.095	140.095		140.095		70.0615	70.0615	70.0615		70.0615		585.752	585.752	585.752		585.752		0	140.095	0	140.095	140.095	70.0615	585.752	3.08809
AFFF2-Chemguard_Run1-uM-gene	6194	140.331	2.22066	2.22066	rps6	1	1	1	1	1	1	1	1	1	1084	0	1783	1	0.37831	0.37831	100	6194	rps6	RPS6_92769	140.331	140.331		140.331		106.133	106.133	106.133		106.133		209.456	209.456	209.456		209.456		0	140.331	0	140.331	140.331	106.133	209.456	2.22066
AFFF2-Chemguard_Run1-uM-gene	105379695	141.297	3.09543	3.09543	ier3-as1	1	1	1	1	1	1	1	1	1	1084	0	1783	1	0.37831	0.37831	100	105379695	ier3-as1	IER3_3214	141.297	141.297		141.297		106.363	106.363	106.363		106.363		214.518	214.518	214.518		214.518		0	141.297	0	141.297	141.297	106.363	214.518	3.09543
AFFF2-Chemguard_Run1-uM-gene	8870	141.297	3.09543	3.09543	ier3	1	1	1	1	1	1	1	1	1	1084	0	1783	1	0.37831	0.37831	100	8870	ier3	IER3_3214	141.297	141.297		141.297		106.363	106.363	106.363		106.363		214.518	214.518	214.518		214.518		0	141.297	0	141.297	141.297	106.363	214.518	3.09543
AFFF2-Chemguard_Run1-uM-gene	54578	141.973	2.65713	5.31427	ugt1a6	1	1	1	1	1	1	1	1	1	1084	0	1783	1	0.37831	0.37831	100	54578	ugt1a6	UGT1A6_91234,UGT1A6_91513	141.973	141.973		141.973		96.7327	96.7327	96.7327		96.7327		225.819	225.819	225.819		225.819		0	141.973	0	141.973	141.973	96.7327	225.819	2.98448
AFFF2-Chemguard_Run1-uM-gene	4609	142.185	3.5566	3.5566	myc	1	1	1	1	1	1	1	1	1	1084	0	1783	1	0.37831	0.37831	100	4609	myc	MYC_4394	142.185	142.185		142.185		106.883	106.883	106.883		106.883		216.694	216.694	216.694		216.694		0	142.185	0	142.185	142.185	106.883	216.694	3.5566
AFFF2-Chemguard_Run1-uM-gene	6124	143.245	2.32068	2.32068	rpl4	1	1	1	1	1	1	1	1	1	1084	0	1783	1	0.37831	0.37831	100	6124	rpl4	RPL4_93060	143.245	143.245		143.245		107.681	107.681	107.681		107.681		217.703	217.703	217.703		217.703		0	143.245	0	143.245	143.245	107.681	217.703	2.32068
AFFF2-Chemguard_Run1-uM-gene	3240	144.681	5.85671	5.85671	hp	1	1	1	1	1	1	1	1	1	1084	0	1783	1	0.37831	0.37831	100	3240	hp	HP_3085	144.681	144.681		144.681		107.699	107.699	107.699		107.699		229.717	229.717	229.717		229.717		0	144.681	0	144.681	144.681	107.699	229.717	5.85671
AFFF2-Chemguard_Run1-uM-gene	58478	145.583	2.74278	2.74278	enoph1	1	1	1	1	1	1	1	1	1	1084	0	1783	1	0.37831	0.37831	100	58478	enoph1	ENOPH1_2156	145.583	145.583		145.583		108.637	108.637	108.637		108.637		227.445	227.445	227.445		227.445		0	145.583	0	145.583	145.583	108.637	227.445	2.74278
AFFF2-Chemguard_Run1-uM-gene	25987	148.495	2.30832	2.30832	tsku	1	1	1	1	1	1	1	1	1	1084	0	1783	1	0.37831	0.37831	100	25987	tsku	TSKU_7371	148.495	148.495		148.495		57.5463	57.5463	57.5463		57.5463		339.045	339.045	339.045		339.045		0	148.495	0	148.495	148.495	57.5463	339.045	2.30832
AFFF2-Chemguard_Run1-uM-gene	10434	150.256	2.636	2.636	lypla1	1	1	1	1	1	1	1	1	1	1084	0	1783	1	0.37831	0.37831	100	10434	lypla1	LYPLA1_92640	150.256	150.256		150.256		111.523	111.523	111.523		111.523		237.664	237.664	237.664		237.664		0	150.256	0	150.256	150.256	111.523	237.664	2.636
AFFF2-Chemguard_Run1-uM-gene	3934	151.909	51.3911	51.3911	lcn2	1	1	1	1	1	1	1	1	1	1084	0	1783	1	0.37831	0.37831	100	3934	lcn2	LCN2_87640	151.909	151.909		151.909		110.581	110.581	110.581		110.581		280.423	280.423	280.423		280.423		0	151.909	0	151.909	151.909	110.581	280.423	51.3911
AFFF2-Chemguard_Run1-uM-gene	6580	154.512	2.60007	2.60007	slc22a1	1	1	1	1	1	1	1	1	1	1084	0	1783	1	0.37831	0.37831	100	6580	slc22a1	SLC22A1_89014	154.512	154.512		154.512		115.285	115.285	115.285		115.285		235.674	235.674	235.674		235.674		0	154.512	0	154.512	154.512	115.285	235.674	2.60007
AFFF2-Chemguard_Run1-uM-gene	84159	156.808	3.07252	6.14504	arid5b	1	1	1	1	1	1	1	1	1	1084	0	1783	1	0.37831	0.37831	100	84159	arid5b	ARID5B_88738,ARID5B_89998	156.808	156.808		156.808		124.156	124.156	124.156		124.156		214.434	214.434	214.434		214.434		0	156.808	0	156.808	156.808	124.156	214.434	3.08394
AFFF2-Chemguard_Run1-uM-gene	10419	158.635	2.4147	2.4147	prmt5	1	1	1	1	1	1	1	1	1	1084	0	1783	1	0.37831	0.37831	100	10419	prmt5	PRMT5_28286	158.635	158.635		158.635		116.788	116.788	116.788		116.788		254.513	254.513	254.513		254.513		0	158.635	0	158.635	158.635	116.788	254.513	2.4147
AFFF2-Chemguard_Run1-uM-gene	2877	161.96	3.12811	6.25621	gpx2	1	1	1	1	1	1	1	1	1	1084	0	1783	1	0.37831	0.37831	100	2877	gpx2	GPX2_11201,GPX2_2766	161.96	161.96		161.96		120.308	120.308	120.308		120.308		246.769	246.769	246.769		246.769		0	161.96	0	161.96	161.96	120.308	246.769	3.95247
AFFF2-Chemguard_Run1-uM-gene	1289	162.758	5.13776	5.13776	col5a1	1	1	1	1	1	1	1	1	1	1084	0	1783	1	0.37831	0.37831	100	1289	col5a1	COL5A1_1480	162.758	162.758		162.758		139.367	139.367	139.367		139.367		194.129	194.129	194.129		194.129		0	162.758	0	162.758	162.758	139.367	194.129	5.13776
AFFF2-Chemguard_Run1-uM-gene	10598	166.516	2.42035	2.42035	ahsa1	1	1	1	1	1	1	1	1	1	1084	0	1783	1	0.37831	0.37831	100	10598	ahsa1	AHSA1_24801	166.516	166.516		166.516		120.835	120.835	120.835		120.835		282.479	282.479	282.479		282.479		0	166.516	0	166.516	166.516	120.835	282.479	2.42035
AFFF2-Chemguard_Run1-uM-gene	5054	166.617	2.07465	2.07465	serpine1	1	1	1	1	1	1	1	1	1	1084	0	1783	1	0.37831	0.37831	100	5054	serpine1	SERPINE1_6253	166.617	166.617		166.617		121.733	121.733	121.733		121.733		270.67	270.67	270.67		270.67		0	166.617	0	166.617	166.617	121.733	270.67	2.07465
AFFF2-Chemguard_Run1-uM-gene	7048	169.149	2.79386	2.79386	tgfbr2	1	1	1	1	1	1	1	1	1	1084	0	1783	1	0.37831	0.37831	100	7048	tgfbr2	TGFBR2_7065	169.149	169.149		169.149		143.971	143.971	143.971		143.971		203.484	203.484	203.484		203.484		0	169.149	0	169.149	169.149	143.971	203.484	2.79386
AFFF2-Chemguard_Run1-uM-gene	5469	172.752	2.13545	2.13545	med1	1	1	1	1	1	1	1	1	1	1084	0	1783	1	0.37831	0.37831	100	5469	med1	MED1_4106	172.752	172.752		172.752		124.413	124.413	124.413		124.413		299.747	299.747	299.747		299.747		0	172.752	0	172.752	172.752	124.413	299.747	2.13545
AFFF2-Chemguard_Run1-uM-gene	51021	173.819	2.35287	2.35287	mrps16	1	1	1	1	1	1	1	1	1	1084	0	1783	1	0.37831	0.37831	100	51021	mrps16	MRPS16_93113	173.819	173.819		173.819		124.37	124.37	124.37		124.37		318.099	318.099	318.099		318.099		0	173.819	0	173.819	173.819	124.37	318.099	2.35287
AFFF2-Chemguard_Run1-uM-gene	1634	178.094	9.5829	29.8516	dcn	1	1	1	1	1	1	1	1	1	1084	0	1783	1	0.37831	0.37831	100	1634	dcn	DCN_1779,DCN_27098,DCN_27099	178.094	178.094		178.094		131.288	131.288	131.288		131.288		262.428	262.428	262.428		262.428		0	178.094	0	178.094	178.094	131.288	262.428	17.523
AFFF2-Chemguard_Run1-uM-gene	30968	178.406	4.22496	4.22496	stoml2	1	1	1	1	1	1	1	1	1	1084	0	1783	1	0.37831	0.37831	100	30968	stoml2	STOML2_6858	178.406	178.406		178.406		126.957	126.957	126.957		126.957		333.192	333.192	333.192		333.192		0	178.406	0	178.406	178.406	126.957	333.192	4.22496
AFFF2-Chemguard_Run1-uM-gene	213	178.752	5.39042	5.39042	alb	1	1	1	1	1	1	1	1	1	1084	0	1783	1	0.37831	0.37831	100	213	alb	ALB_217	178.752	178.752		178.752		124.427	124.427	124.427		124.427		841.628	841.628	841.628		841.628		0	178.752	0	178.752	178.752	124.427	841.628	5.39042
AFFF2-Chemguard_Run1-uM-gene	12	179.113	4.31518	4.31518	serpina3	1	1	1	1	1	1	1	1	1	1084	0	1783	1	0.37831	0.37831	100	12	serpina3	SERPINA3_17487	179.113	179.113		179.113		128.239	128.239	128.239		128.239		313.421	313.421	313.421		313.421		0	179.113	0	179.113	179.113	128.239	313.421	4.31518
AFFF2-Chemguard_Run1-uM-gene	2921	179.961	2.60264	2.60264	cxcl3	1	1	1	1	1	1	1	1	1	1084	0	1783	1	0.37831	0.37831	100	2921	cxcl3	CXCL3_90881	179.961	179.961		179.961		131.654	131.654	131.654		131.654		279.416	279.416	279.416		279.416		0	179.961	0	179.961	179.961	131.654	279.416	2.60264
AFFF2-Chemguard_Run1-uM-gene	5565	183.397	4.54735	4.54735	prkab2	1	1	1	1	1	1	1	1	1	1084	0	1783	1	0.37831	0.37831	100	5565	prkab2	PRKAB2_88087	183.397	183.397		183.397		126.862	126.862	126.862		126.862		857.405	857.405	857.405		857.405		0	183.397	0	183.397	183.397	126.862	857.405	4.54735
AFFF2-Chemguard_Run1-uM-gene	26574	187.17	2.25798	2.25798	aatf	1	1	1	1	1	1	1	1	1	1084	0	1783	1	0.37831	0.37831	100	26574	aatf	AATF_26432	187.17	187.17		187.17		131.644	131.644	131.644		131.644		372.187	372.187	372.187		372.187		0	187.17	0	187.17	187.17	131.644	372.187	2.25798
AFFF2-Chemguard_Run1-uM-gene	2162	188.391	3.58991	3.58991	f13a1	1	1	1	1	1	1	1	1	1	1084	0	1783	1	0.37831	0.37831	100	2162	f13a1	F13A1_17806	188.391	188.391		188.391		136.298	136.298	136.298		136.298		299.551	299.551	299.551		299.551		0	188.391	0	188.391	188.391	136.298	299.551	3.58991
AFFF2-Chemguard_Run1-uM-gene	221785	188.768	10.3092	10.3092	zscan25	1	1	1	1	1	1	1	1	1	1084	0	1783	1	0.37831	0.37831	100	221785	zscan25	CYP3A5_28493	188.768	188.768		188.768		161.003	161.003	161.003		161.003		226.493	226.493	226.493		226.493		0	188.768	0	188.768	188.768	161.003	226.493	10.3092
AFFF2-Chemguard_Run1-uM-gene	9518	190.899	55.0191	110.038	gdf15	1	1	1	1	1	1	1	1	1	1084	0	1783	1	0.37831	0.37831	100	9518	gdf15	GDF15_18329,GDF15_2621	190.899	190.899		190.899		122.555	122.555	122.555		122.555		443.962	443.962	443.962		443.962		0	190.899	0	190.899	190.899	122.555	443.962	67.8138
AFFF2-Chemguard_Run1-uM-gene	124	192.079	2.14928	2.14928	adh1a	1	1	1	1	1	1	1	1	1	1084	0	1783	1	0.37831	0.37831	100	124	adh1a	ADH1A_26384	192.079	192.079		192.079		135.911	135.911	135.911		135.911		341.202	341.202	341.202		341.202		0	192.079	0	192.079	192.079	135.911	341.202	2.14928
AFFF2-Chemguard_Run1-uM-gene	125	192.079	2.14928	2.14928	adh1b	1	1	1	1	1	1	1	1	1	1084	0	1783	1	0.37831	0.37831	100	125	adh1b	ADH1A_26384	192.079	192.079		192.079		135.911	135.911	135.911		135.911		341.202	341.202	341.202		341.202		0	192.079	0	192.079	192.079	135.911	341.202	2.14928
AFFF2-Chemguard_Run1-uM-gene	501	193.484	6.01293	6.01293	aldh7a1	1	1	1	1	1	1	1	1	1	1084	0	1783	1	0.37831	0.37831	100	501	aldh7a1	ALDH7A1_227	193.484	193.484		193.484		164.899	164.899	164.899		164.899		232.419	232.419	232.419		232.419		0	193.484	0	193.484	193.484	164.899	232.419	6.01293
AFFF2-Chemguard_Run1-uM-gene	51176	198.94	2.76733	2.76733	lef1	1	1	1	1	1	1	1	1	1	1084	0	1783	1	0.37831	0.37831	100	51176	lef1	LEF1_14627	198.94	198.94		198.94		138.537	138.537	138.537		138.537		394.235	394.235	394.235		394.235		0	198.94	0	198.94	198.94	138.537	394.235	2.76733
AFFF2-Chemguard_Run1-uM-gene	51768	199.232	2.2776	2.2776	tm7sf3	1	1	1	1	1	1	1	1	1	1084	0	1783	1	0.37831	0.37831	100	51768	tm7sf3	TM7SF3_22780	199.232	199.232		199.232		139.083	139.083	139.083		139.083		381.014	381.014	381.014		381.014		0	199.232	0	199.232	199.232	139.083	381.014	2.2776
AFFF2-Chemguard_Run1-uM-gene	4361	200.285	2.60589	2.60589	mre11	1	1	1	1	1	1	1	1	1	1084	0	1783	1	0.37831	0.37831	100	4361	mre11	MRE11_25911	200.285	200.285		200.285		139.13	139.13	139.13		139.13		405.186	405.186	405.186		405.186		0	200.285	0	200.285	200.285	139.13	405.186	2.60589
AFFF2-Chemguard_Run1-uM-gene	54625	202.71	2.63268	2.63268	parp14	1	1	1	1	1	1	1	1	1	1084	0	1783	1	0.37831	0.37831	100	54625	parp14	PARP14_15187	202.71	202.71		202.71		139.738	139.738	139.738		139.738		486.03	486.03	486.03		486.03		0	202.71	0	202.71	202.71	139.738	486.03	2.63268
AFFF2-Chemguard_Run1-uM-gene	4842	202.833	4.44331	4.44331	nos1	1	1	1	1	1	1	1	1	1	1084	0	1783	1	0.37831	0.37831	100	4842	nos1	NOS1_19006	202.833	202.833		202.833		122.134	122.134	122.134		122.134		338.503	338.503	338.503		338.503		0	202.833	0	202.833	202.833	122.134	338.503	4.44331
AFFF2-Chemguard_Run1-uM-gene	11167	203.945	9.95309	9.95309	fstl1	1	1	1	1	1	1	1	1	1	1084	0	1783	1	0.37831	0.37831	100	11167	fstl1	FSTL1_23151	203.945	203.945		203.945		150.638	150.638	150.638		150.638		295.762	295.762	295.762		295.762		0	203.945	0	203.945	203.945	150.638	295.762	9.95309
AFFF2-Chemguard_Run1-uM-gene	7043	209.238	2.44269	2.44269	tgfb3	1	1	1	1	1	1	1	1	1	1084	0	1783	1	0.37831	0.37831	100	7043	tgfb3	TGFB3_7059	209.238	209.238		209.238		25.8365	25.8365	25.8365		25.8365		804.355	804.355	804.355		804.355		0	209.238	0	209.238	209.238	25.8365	804.355	2.44269
AFFF2-Chemguard_Run1-uM-gene	5698	209.426	4.20412	4.20412	psmb9	1	1	1	1	1	1	1	1	1	1084	0	1783	1	0.37831	0.37831	100	5698	psmb9	PSMB9_23343	209.426	209.426		209.426		142.756	142.756	142.756		142.756		1203.29	1203.29	1203.29		1203.29		0	209.426	0	209.426	209.426	142.756	1203.29	4.20412
AFFF2-Chemguard_Run1-uM-gene	1066	209.942	2.65786	2.65786	ces1	1	1	1	1	1	1	1	1	1	1084	0	1783	1	0.37831	0.37831	100	1066	ces1	CES1_1259	209.942	209.942		209.942		115.544	115.544	115.544		115.544		411.999	411.999	411.999		411.999		0	209.942	0	209.942	209.942	115.544	411.999	2.65786
AFFF2-Chemguard_Run1-uM-gene	1314	213.773	2.23973	2.23973	copa	1	1	1	1	1	1	1	1	1	1084	0	1783	1	0.37831	0.37831	100	1314	copa	COPA_88291	213.773	213.773		213.773		144.026	144.026	144.026		144.026		1120.02	1120.02	1120.02		1120.02		0	213.773	0	213.773	213.773	144.026	1120.02	2.23973
AFFF2-Chemguard_Run1-uM-gene	84938	215.932	3.21292	3.21292	atg4c	1	1	1	1	1	1	1	1	1	1084	0	1783	1	0.37831	0.37831	100	84938	atg4c	ATG4C_14397	215.932	215.932		215.932		145.998	145.998	145.998		145.998		1226.48	1226.48	1226.48		1226.48		0	215.932	0	215.932	215.932	145.998	1226.48	3.21292
AFFF2-Chemguard_Run1-uM-gene	1965	216.355	2.59618	2.59618	eif2s1	1	1	1	1	1	1	1	1	1	1084	0	1783	1	0.37831	0.37831	100	1965	eif2s1	EIF2S1_2085	216.355	216.355		216.355		144.491	144.491	144.491		144.491		1056.53	1056.53	1056.53		1056.53		0	216.355	0	216.355	216.355	144.491	1056.53	2.59618
AFFF2-Chemguard_Run1-uM-gene	2147	219.834	2.20709	2.20709	f2	1	1	1	1	1	1	1	1	1	1084	0	1783	1	0.37831	0.37831	100	2147	f2	F2_2286	219.834	219.834		219.834		148.939	148.939	148.939		148.939		561.811	561.811	561.811		561.811		0	219.834	0	219.834	219.834	148.939	561.811	2.20709
AFFF2-Chemguard_Run1-uM-gene	56992	222.376	2.59329	2.59329	kif15	1	1	1	1	1	1	1	1	1	1084	0	1783	1	0.37831	0.37831	100	56992	kif15	KIF15_3595	222.376	222.376		222.376		93.7645	93.7645	93.7645		93.7645		557.285	557.285	557.285		557.285		0	222.376	0	222.376	222.376	93.7645	557.285	2.59329
AFFF2-Chemguard_Run1-uM-gene	8881	222.822	2.31474	2.31474	cdc16	1	1	1	1	1	1	1	1	1	1084	0	1783	1	0.37831	0.37831	100	8881	cdc16	CDC16_21464	222.822	222.822		222.822		148.048	148.048	148.048		148.048		1116.43	1116.43	1116.43		1116.43		0	222.822	0	222.822	222.822	148.048	1116.43	2.31474
AFFF2-Chemguard_Run1-uM-gene	2730	224.311	5.19203	10.3841	gclm	1	1	1	1	1	1	1	1	1	1084	0	1783	1	0.37831	0.37831	100	2730	gclm	GCLM_25908,GCLM_2615	224.311	224.311		224.311		147.94	147.94	147.94		147.94		1067.5	1067.5	1067.5		1067.5		0	224.311	0	224.311	224.311	147.94	1067.5	5.27449
AFFF2-Chemguard_Run1-uM-gene	10153	224.454	2.30672	2.30672	cebpz	1	1	1	1	1	1	1	1	1	1084	0	1783	1	0.37831	0.37831	100	10153	cebpz	CEBPZ_1245	224.454	224.454		224.454		148.902	148.902	148.902		148.902		1128.54	1128.54	1128.54		1128.54		0	224.454	0	224.454	224.454	148.902	1128.54	2.30672
AFFF2-Chemguard_Run1-uM-gene	54840	225.584	2.84747	2.84747	aptx	1	1	1	1	1	1	1	1	1	1084	0	1783	1	0.37831	0.37831	100	54840	aptx	APTX_12622	225.584	225.584		225.584		147.698	147.698	147.698		147.698		999.345	999.345	999.345		999.345		0	225.584	0	225.584	225.584	147.698	999.345	2.84747
AFFF2-Chemguard_Run1-uM-gene	51501	225.866	4.3539	4.3539	hikeshi	1	1	1	1	1	1	1	1	1	1084	0	1783	1	0.37831	0.37831	100	51501	hikeshi	HIKESHI_17564	225.866	225.866		225.866		149.647	149.647	149.647		149.647		1139.78	1139.78	1139.78		1139.78		0	225.866	0	225.866	225.866	149.647	1139.78	4.3539
AFFF2-Chemguard_Run1-uM-gene	1543	227.309	2.90236	5.80471	cyp1a1	1	1	1	1	1	1	1	1	1	1084	0	1783	1	0.37831	0.37831	100	1543	cyp1a1	CYP1A1_10775,CYP1A1_1698	227.309	227.309		227.309		148.423	148.423	148.423		148.423		874.38	874.38	874.38		874.38		0	227.309	0	227.309	227.309	148.423	874.38	3.49858
AFFF2-Chemguard_Run1-uM-gene	3397	228.813	5.90032	5.90032	id1	1	1	1	1	1	1	1	1	1	1084	0	1783	1	0.37831	0.37831	100	3397	id1	ID1_14943	228.813	228.813		228.813		193.811	193.811	193.811		193.811		277.435	277.435	277.435		277.435		0	228.813	0	228.813	228.813	193.811	277.435	5.90032
AFFF2-Chemguard_Run1-uM-gene	3315	232.328	2.47341	2.47341	hspb1	1	1	1	1	1	1	1	1	1	1084	0	1783	1	0.37831	0.37831	100	3315	hspb1	HSPB1_92509	232.328	232.328		232.328		196.66	196.66	196.66		196.66		281.976	281.976	281.976		281.976		0	232.328	0	232.328	232.328	196.66	281.976	2.47341
AFFF2-Chemguard_Run1-uM-gene	929	232.592	2.00324	2.00324	cd14	1	1	1	1	1	1	1	1	1	1084	0	1783	1	0.37831	0.37831	100	929	cd14	CD14_18823	232.592	232.592		232.592		157.931	157.931	157.931		157.931		446.664	446.664	446.664		446.664		0	232.592	0	232.592	232.592	157.931	446.664	2.00324
AFFF2-Chemguard_Run1-uM-gene	366	233.406	5.88452	5.88452	aqp9	1	1	1	1	1	1	1	1	1	1084	0	1783	1	0.37831	0.37831	100	366	aqp9	AQP9_378	233.406	233.406		233.406		151.821	151.821	151.821		151.821		1058	1058	1058		1058		0	233.406	0	233.406	233.406	151.821	1058	5.88452
AFFF2-Chemguard_Run1-uM-gene	10898	233.623	3.67943	3.67943	cpsf4	1	1	1	1	1	1	1	1	1	1084	0	1783	1	0.37831	0.37831	100	10898	cpsf4	CPSF4_1539	233.623	233.623		233.623		151.942	151.942	151.942		151.942		1060.11	1060.11	1060.11		1060.11		0	233.623	0	233.623	233.623	151.942	1060.11	3.67943
AFFF2-Chemguard_Run1-uM-gene	5696	233.912	2.07655	2.07655	psmb8	1	1	1	1	1	1	1	1	1	1084	0	1783	1	0.37831	0.37831	100	5696	psmb8	PSMB8_87948	233.912	233.912		233.912		154.746	154.746	154.746		154.746		1295.34	1295.34	1295.34		1295.34		0	233.912	0	233.912	233.912	154.746	1295.34	2.07655
AFFF2-Chemguard_Run1-uM-gene	1500	235.973	2.77995	2.77995	ctnnd1	1	1	1	1	1	1	1	1	1	1084	0	1783	1	0.37831	0.37831	100	1500	ctnnd1	CTNND1_27079	235.973	235.973		235.973		151.12	151.12	151.12		151.12		411.649	411.649	411.649		411.649		0	235.973	0	235.973	235.973	151.12	411.649	2.77995
AFFF2-Chemguard_Run1-uM-gene	11098	236.3	8.77848	8.77848	prss23	1	1	1	1	1	1	1	1	1	1084	0	1783	1	0.37831	0.37831	100	11098	prss23	PRSS23_5481	236.3	236.3		236.3		199.873	199.873	199.873		199.873		287.123	287.123	287.123		287.123		0	236.3	0	236.3	236.3	199.873	287.123	8.77848
AFFF2-Chemguard_Run1-uM-gene	4060	237.057	18.3475	18.3475	lum	1	1	1	1	1	1	1	1	1	1084	0	1783	1	0.37831	0.37831	100	4060	lum	LUM_17157	237.057	237.057		237.057		169.395	169.395	169.395		169.395		357.961	357.961	357.961		357.961		0	237.057	0	237.057	237.057	169.395	357.961	18.3475
AFFF2-Chemguard_Run1-uM-gene	1244	238.498	3.4377	6.87541	abcc2	1	1	1	1	1	1	1	1	1	1084	0	1783	1	0.37831	0.37831	100	1244	abcc2	ABCC2_22,ABCC2_26620	238.498	238.498		238.498		202.888	202.888	202.888		202.888		287.515	287.515	287.515		287.515		0	238.498	0	238.498	238.498	202.888	287.515	4.46636
AFFF2-Chemguard_Run1-uM-gene	1303	240.536	6.72458	6.72458	col12a1	1	1	1	1	1	1	1	1	1	1084	0	1783	1	0.37831	0.37831	100	1303	col12a1	COL12A1_1461	240.536	240.536		240.536		203.292	203.292	203.292		203.292		292.629	292.629	292.629		292.629		0	240.536	0	240.536	240.536	203.292	292.629	6.72458
AFFF2-Chemguard_Run1-uM-gene	1612	240.601	4.5761	9.15219	dapk1	1	1	1	1	1	1	1	1	1	1084	0	1783	1	0.37831	0.37831	100	1612	dapk1	DAPK1_1752,DAPK1_28743	240.601	240.601		240.601		197.145	197.145	197.145		197.145		305.51	305.51	305.51		305.51		0	240.601	0	240.601	240.601	197.145	305.51	4.68361
AFFF2-Chemguard_Run1-uM-gene	81620	242.024	3.70998	3.70998	cdt1	1	1	1	1	1	1	1	1	1	1084	0	1783	1	0.37831	0.37831	100	81620	cdt1	CDT1_21099	242.024	242.024		242.024		197.475	197.475	197.475		197.475		308.531	308.531	308.531		308.531		0	242.024	0	242.024	242.024	197.475	308.531	3.70998
AFFF2-Chemguard_Run1-uM-gene	80218	243.516	2.50685	2.50685	naa50	1	1	1	1	1	1	1	1	1	1084	0	1783	1	0.37831	0.37831	100	80218	naa50	NAA50_90273	243.516	243.516		243.516		158.139	158.139	158.139		158.139		1221.43	1221.43	1221.43		1221.43		0	243.516	0	243.516	243.516	158.139	1221.43	2.50685
AFFF2-Chemguard_Run1-uM-gene	978	247.214	8.00915	16.0183	cda	1	1	1	1	1	1	1	1	1	1084	0	1783	1	0.37831	0.37831	100	978	cda	CDA_1155,CDA_11848	247.214	247.214		247.214		187.672	187.672	187.672		187.672		346.466	346.466	346.466		346.466		0	247.214	0	247.214	247.214	187.672	346.466	9.707
AFFF2-Chemguard_Run1-uM-gene	16	249.51	6.82797	6.82797	aars1	1	1	1	1	1	1	1	1	1	1084	0	1783	1	0.37831	0.37831	100	16	aars1	AARS1_3	249.51	249.51		249.51		154.346	154.346	154.346		154.346		877.242	877.242	877.242		877.242		0	249.51	0	249.51	249.51	154.346	877.242	6.82797
AFFF2-Chemguard_Run1-uM-gene	341	251.343	2.71984	2.71984	apoc1	1	1	1	1	1	1	1	1	1	1084	0	1783	1	0.37831	0.37831	100	341	apoc1	APOC1_19115	251.343	251.343		251.343		161.95	161.95	161.95		161.95		1269.99	1269.99	1269.99		1269.99		0	251.343	0	251.343	251.343	161.95	1269.99	2.71984
AFFF2-Chemguard_Run1-uM-gene	26136	255.354	2.33794	2.33794	tes	1	1	1	1	1	1	1	1	1	1084	0	1783	1	0.37831	0.37831	100	26136	tes	TES_7031	255.354	255.354		255.354		160.227	160.227	160.227		160.227		1043.65	1043.65	1043.65		1043.65		0	255.354	0	255.354	255.354	160.227	1043.65	2.33794
AFFF2-Chemguard_Run1-uM-gene	6273	256.199	3.31359	3.31359	s100a2	1	1	1	1	1	1	1	1	1	1084	0	1783	1	0.37831	0.37831	100	6273	s100a2	S100A2_21300	256.199	256.199		256.199		113.119	113.119	113.119		113.119		590.358	590.358	590.358		590.358		0	256.199	0	256.199	256.199	113.119	590.358	3.31359
AFFF2-Chemguard_Run1-uM-gene	5447	258.085	3.4693	6.93861	por	1	1	1	1	1	1	1	1	1	1084	0	1783	1	0.37831	0.37831	100	5447	por	POR_23019,POR_5283	258.085	258.085		258.085		208.572	208.572	208.572		208.572		336.703	336.703	336.703		336.703		0	258.085	0	258.085	258.085	208.572	336.703	3.67564
AFFF2-Chemguard_Run1-uM-gene	3280	258.217	2.51918	2.51918	hes1	1	1	1	1	1	1	1	1	1	1084	0	1783	1	0.37831	0.37831	100	3280	hes1	HES1_2925	258.217	258.217		258.217		40.0172	40.0172	40.0172		40.0172		815.862	815.862	815.862		815.862		0	258.217	0	258.217	258.217	40.0172	815.862	2.51918
AFFF2-Chemguard_Run1-uM-gene	9697	263.319	2.40491	2.40491	tram2	1	1	1	1	1	1	1	1	1	1084	0	1783	1	0.37831	0.37831	100	9697	tram2	TRAM2_7319	263.319	263.319		263.319		221.551	221.551	221.551		221.551		322.553	322.553	322.553		322.553		0	263.319	0	263.319	263.319	221.551	322.553	2.40491
AFFF2-Chemguard_Run1-uM-gene	3018	264.933	2.1175	2.1175	h2bc3	1	1	1	1	1	1	1	1	1	1084	0	1783	1	0.37831	0.37831	100	3018	h2bc3	H2BC3_93272	264.933	264.933		264.933		46.8435	46.8435	46.8435		46.8435		931.87	931.87	931.87		931.87		0	264.933	0	264.933	264.933	46.8435	931.87	2.1175
AFFF2-Chemguard_Run1-uM-gene	6723	270.366	2.00732	2.00732	srm	1	1	1	1	1	1	1	1	1	1084	0	1783	1	0.37831	0.37831	100	6723	srm	SRM_19860	270.366	270.366		270.366		171.365	171.365	171.365		171.365		1424.81	1424.81	1424.81		1424.81		0	270.366	0	270.366	270.366	171.365	1424.81	2.00732
AFFF2-Chemguard_Run1-uM-gene	1647	270.68	7.03637	7.03637	gadd45a	1	1	1	1	1	1	1	1	1	1084	0	1783	1	0.37831	0.37831	100	1647	gadd45a	GADD45A_2569	270.68	270.68		270.68		168.604	168.604	168.604		168.604		1196.77	1196.77	1196.77		1196.77		0	270.68	0	270.68	270.68	168.604	1196.77	7.03637
AFFF2-Chemguard_Run1-uM-gene	51024	270.762	2.05854	2.05854	fis1	1	1	1	1	1	1	1	1	1	1084	0	1783	1	0.37831	0.37831	100	51024	fis1	FIS1_91005	270.762	270.762		270.762		168.966	168.966	168.966		168.966		1218.3	1218.3	1218.3		1218.3		0	270.762	0	270.762	270.762	168.966	1218.3	2.05854
AFFF2-Chemguard_Run1-uM-gene	8318	272.764	8.45899	8.45899	cdc45	1	1	1	1	1	1	1	1	1	1084	0	1783	1	0.37831	0.37831	100	8318	cdc45	CDC45_26987	272.764	272.764		272.764		229.054	229.054	229.054		229.054		335.117	335.117	335.117		335.117		0	272.764	0	272.764	272.764	229.054	335.117	8.45899
AFFF2-Chemguard_Run1-uM-gene	4603	275.775	2.51724	2.51724	mybl1	1	1	1	1	1	1	1	1	1	1084	0	1783	1	0.37831	0.37831	100	4603	mybl1	MYBL1_22509	275.775	275.775		275.775		131.367	131.367	131.367		131.367		641.626	641.626	641.626		641.626		0	275.775	0	275.775	275.775	131.367	641.626	2.51724
AFFF2-Chemguard_Run1-uM-gene	7082	277.658	2.30614	2.30614	tjp1	1	1	1	1	1	1	1	1	1	1084	0	1783	1	0.37831	0.37831	100	7082	tjp1	TJP1_7119	277.658	277.658		277.658		170.441	170.441	170.441		170.441		1153.9	1153.9	1153.9		1153.9		0	277.658	0	277.658	277.658	170.441	1153.9	2.30614
AFFF2-Chemguard_Run1-uM-gene	6676	282.011	2.93603	2.93603	spag4	1	1	1	1	1	1	1	1	1	1084	0	1783	1	0.37831	0.37831	100	6676	spag4	SPAG4_6691	282.011	282.011		282.011		168.231	168.231	168.231		168.231		990.569	990.569	990.569		990.569		0	282.011	0	282.011	282.011	168.231	990.569	2.93603
AFFF2-Chemguard_Run1-uM-gene	9970	282.335	10.5063	21.0127	nr1i3	1	1	1	1	1	1	1	1	1	1084	0	1783	1	0.37831	0.37831	100	9970	nr1i3	NR1I3_87852,NR1I3_90298	282.335	282.335		282.335		169.07	169.07	169.07		169.07		1020.53	1020.53	1020.53		1020.53		0	282.335	0	282.335	282.335	169.07	1020.53	14.3826
AFFF2-Chemguard_Run1-uM-gene	6230	282.602	2.22104	2.22104	rps25	1	1	1	1	1	1	1	1	1	1084	0	1783	1	0.37831	0.37831	100	6230	rps25	RPS25_92607	282.602	282.602		282.602		175.214	175.214	175.214		175.214		1344.36	1344.36	1344.36		1344.36		0	282.602	0	282.602	282.602	175.214	1344.36	2.22104
AFFF2-Chemguard_Run1-uM-gene	246184	282.899	2.10911	2.10911	cdc26	1	1	1	1	1	1	1	1	1	1084	0	1783	1	0.37831	0.37831	100	246184	cdc26	CDC26_1162	282.899	282.899		282.899		173.112	173.112	173.112		173.112		1198.34	1198.34	1198.34		1198.34		0	282.899	0	282.899	282.899	173.112	1198.34	2.10911
AFFF2-Chemguard_Run1-uM-gene	8330	283.118	4.83223	4.83223	h2ac15	1	1	1	1	1	1	1	1	1	1084	0	1783	1	0.37831	0.37831	100	8330	h2ac15	H2AC15_93271	283.118	283.118		283.118		237.234	237.234	237.234		237.234		349.003	349.003	349.003		349.003		0	283.118	0	283.118	283.118	237.234	349.003	4.83223
AFFF2-Chemguard_Run1-uM-gene	1579	285.802	27.0659	27.0659	cyp4a11	1	1	1	1	1	1	1	1	1	1084	0	1783	1	0.37831	0.37831	100	1579	cyp4a11	CYP4A11_89302	285.802	285.802		285.802		193.542	193.542	193.542		193.542		463.631	463.631	463.631		463.631		0	285.802	0	285.802	285.802	193.542	463.631	27.0659
AFFF2-Chemguard_Run1-uM-gene	652	287.042	4.9009	4.9009	bmp4	1	1	1	1	1	1	1	1	1	1084	0	1783	1	0.37831	0.37831	100	652	bmp4	BMP4_737	287.042	287.042		287.042		240.321	240.321	240.321		240.321		354.296	354.296	354.296		354.296		0	287.042	0	287.042	287.042	240.321	354.296	4.9009
AFFF2-Chemguard_Run1-uM-gene	10864	287.763	2.19566	2.19566	slc22a7	1	1	1	1	1	1	1	1	1	1084	0	1783	1	0.37831	0.37831	100	10864	slc22a7	SLC22A7_88372	287.763	287.763		287.763		129.986	129.986	129.986		129.986		715.211	715.211	715.211		715.211		0	287.763	0	287.763	287.763	129.986	715.211	2.19566
AFFF2-Chemguard_Run1-uM-gene	3308	289.341	2.66669	2.66669	hspa4	1	1	1	1	1	1	1	1	1	1084	0	1783	1	0.37831	0.37831	100	3308	hspa4	HSPA4_3139	289.341	289.341		289.341		168.667	168.667	168.667		168.667		932.822	932.822	932.822		932.822		0	289.341	0	289.341	289.341	168.667	932.822	2.66669
AFFF2-Chemguard_Run1-uM-gene	23338	291.354	2.50029	2.50029	jade2	1	1	1	1	1	1	1	1	1	1084	0	1783	1	0.37831	0.37831	100	23338	jade2	JADE2_20244	291.354	291.354		291.354		177.488	177.488	177.488		177.488		1278.93	1278.93	1278.93		1278.93		0	291.354	0	291.354	291.354	177.488	1278.93	2.50029
AFFF2-Chemguard_Run1-uM-gene	729396	292.358	3.26838	3.26838	gage12j	1	1	1	1	1	1	1	1	1	1084	0	1783	1	0.37831	0.37831	100	729396	gage12j	GAGE12J_2577	292.358	292.358		292.358		179.145	179.145	179.145		179.145		1366.24	1366.24	1366.24		1366.24		0	292.358	0	292.358	292.358	179.145	1366.24	3.26838
AFFF2-Chemguard_Run1-uM-gene	1163	292.563	3.2375	3.2375	cks1b	1	1	1	1	1	1	1	1	1	1084	0	1783	1	0.37831	0.37831	100	1163	cks1b	CKS1B_1362	292.563	292.563		292.563		175.677	175.677	175.677		175.677		1156.55	1156.55	1156.55		1156.55		0	292.563	0	292.563	292.563	175.677	1156.55	3.2375
AFFF2-Chemguard_Run1-uM-gene	57016	292.794	6.72164	6.72164	akr1b10	1	1	1	1	1	1	1	1	1	1084	0	1783	1	0.37831	0.37831	100	57016	akr1b10	AKR1B10_19908	292.794	292.794		292.794		249.172	249.172	249.172		249.172		353.153	353.153	353.153		353.153		0	292.794	0	292.794	292.794	249.172	353.153	6.72164
AFFF2-Chemguard_Run1-uM-gene	27284	294.119	4.51914	4.51914	sult1b1	1	1	1	1	1	1	1	1	1	1084	0	1783	1	0.37831	0.37831	100	27284	sult1b1	SULT1B1_13188	294.119	294.119		294.119		175.687	175.687	175.687		175.687		1132.77	1132.77	1132.77		1132.77		0	294.119	0	294.119	294.119	175.687	1132.77	4.51914
AFFF2-Chemguard_Run1-uM-gene	3013	294.221	4.40177	4.40177	h2ac7	1	1	1	1	1	1	1	1	1	1084	0	1783	1	0.37831	0.37831	100	3013	h2ac7	H3C4_17823	294.221	294.221		294.221		245.952	245.952	245.952		245.952		364.026	364.026	364.026		364.026		0	294.221	0	294.221	294.221	245.952	364.026	4.40177
AFFF2-Chemguard_Run1-uM-gene	8351	294.221	4.40177	4.40177	h3c4	1	1	1	1	1	1	1	1	1	1084	0	1783	1	0.37831	0.37831	100	8351	h3c4	H3C4_17823	294.221	294.221		294.221		245.952	245.952	245.952		245.952		364.026	364.026	364.026		364.026		0	294.221	0	294.221	294.221	245.952	364.026	4.40177
AFFF2-Chemguard_Run1-uM-gene	51001	297.321	2.12022	2.12022	mterf3	1	1	1	1	1	1	1	1	1	1084	0	1783	1	0.37831	0.37831	100	51001	mterf3	MTERF3_12919	297.321	297.321		297.321		178.007	178.007	178.007		178.007		1192.08	1192.08	1192.08		1192.08		0	297.321	0	297.321	297.321	178.007	1192.08	2.12022
AFFF2-Chemguard_Run1-uM-gene	51203	300.674	4.705	4.705	nusap1	1	1	1	1	1	1	1	1	1	1084	0	1783	1	0.37831	0.37831	100	51203	nusap1	NUSAP1_4789	300.674	300.674		300.674		250.993	250.993	250.993		250.993		372.822	372.822	372.822		372.822		0	300.674	0	300.674	300.674	250.993	372.822	4.705
AFFF2-Chemguard_Run1-uM-gene	8795	300.895	2.72401	2.72401	tnfrsf10b	1	1	1	1	1	1	1	1	1	1084	0	1783	1	0.37831	0.37831	100	8795	tnfrsf10b	TNFRSF10B_7241	300.895	300.895		300.895		177.873	177.873	177.873		177.873		1131.83	1131.83	1131.83		1131.83		0	300.895	0	300.895	300.895	177.873	1131.83	2.72401
AFFF2-Chemguard_Run1-uM-gene	4584	304.602	3.11247	3.11247	muc3a	1	1	1	1	1	1	1	1	1	1084	0	1783	1	0.37831	0.37831	100	4584	muc3a	MUC3A_34067	304.602	304.602		304.602		182.068	182.068	182.068		182.068		1276.1	1276.1	1276.1		1276.1		0	304.602	0	304.602	304.602	182.068	1276.1	3.11247
AFFF2-Chemguard_Run1-uM-gene	10513	305.271	2.31764	2.31764	appbp2	1	1	1	1	1	1	1	1	1	1084	0	1783	1	0.37831	0.37831	100	10513	appbp2	APPBP2_370	305.271	305.271		305.271		181.518	181.518	181.518		181.518		1234.81	1234.81	1234.81		1234.81		0	305.271	0	305.271	305.271	181.518	1234.81	2.31764
AFFF2-Chemguard_Run1-uM-gene	4193	307.3	2.78141	8.96825	mdm2	1	1	1	1	1	1	1	1	1	1084	0	1783	1	0.37831	0.37831	100	4193	mdm2	MDM2_23384,MDM2_27496,MDM2_27497	307.3	307.3		307.3		182.24	182.24	182.24		182.24		1356.46	1356.46	1356.46		1356.46		0	307.3	0	307.3	307.3	182.24	1356.46	3.49116
AFFF2-Chemguard_Run1-uM-gene	1266	308.416	2.05273	2.05273	cnn3	1	1	1	1	1	1	1	1	1	1084	0	1783	1	0.37831	0.37831	100	1266	cnn3	CNN3_11840	308.416	308.416		308.416		255.059	255.059	255.059		255.059		387.501	387.501	387.501		387.501		0	308.416	0	308.416	308.416	255.059	387.501	2.05273
AFFF2-Chemguard_Run1-uM-gene	55244	308.449	2.01962	2.01962	slc47a1	1	1	1	1	1	1	1	1	1	1084	0	1783	1	0.37831	0.37831	100	55244	slc47a1	SLC47A1_90244	308.449	308.449		308.449		257.043	257.043	257.043		257.043		383.485	383.485	383.485		383.485		0	308.449	0	308.449	308.449	257.043	383.485	2.01962
AFFF2-Chemguard_Run1-uM-gene	10013	310.209	2.16523	2.16523	hdac6	1	1	1	1	1	1	1	1	1	1084	0	1783	1	0.37831	0.37831	100	10013	hdac6	HDAC6_91428	310.209	310.209		310.209		185.958	185.958	185.958		185.958		1395.12	1395.12	1395.12		1395.12		0	310.209	0	310.209	310.209	185.958	1395.12	2.16523
AFFF2-Chemguard_Run1-uM-gene	3396	311.795	2.98347	2.98347	mrpl58	1	1	1	1	1	1	1	1	1	1084	0	1783	1	0.37831	0.37831	100	3396	mrpl58	MRPL58_3192	311.795	311.795		311.795		181.016	181.016	181.016		181.016		1121.5	1121.5	1121.5		1121.5		0	311.795	0	311.795	311.795	181.016	1121.5	2.98347
AFFF2-Chemguard_Run1-uM-gene	11224	312.946	3.50957	3.50957	rpl35	1	1	1	1	1	1	1	1	1	1084	0	1783	1	0.37831	0.37831	100	11224	rpl35	RPL35_92767	312.946	312.946		312.946		182.663	182.663	182.663		182.663		1173.18	1173.18	1173.18		1173.18		0	312.946	0	312.946	312.946	182.663	1173.18	3.50957
AFFF2-Chemguard_Run1-uM-gene	6009	313.738	3.43798	3.43798	rheb	1	1	1	1	1	1	1	1	1	1084	0	1783	1	0.37831	0.37831	100	6009	rheb	RHEB_92516	313.738	313.738		313.738		175.44	175.44	175.44		175.44		938.224	938.224	938.224		938.224		0	313.738	0	313.738	313.738	175.44	938.224	3.43798
AFFF2-Chemguard_Run1-uM-gene	5889	313.953	2.55653	2.55653	rad51c	1	1	1	1	1	1	1	1	1	1084	0	1783	1	0.37831	0.37831	100	5889	rad51c	RAD51C_5708	313.953	313.953		313.953		186.386	186.386	186.386		186.386		1341.48	1341.48	1341.48		1341.48		0	313.953	0	313.953	313.953	186.386	1341.48	2.55653
AFFF2-Chemguard_Run1-uM-gene	55620	314.883	3.34178	3.34178	stap2	1	1	1	1	1	1	1	1	1	1084	0	1783	1	0.37831	0.37831	100	55620	stap2	STAP2_6820	314.883	314.883		314.883		267.34	267.34	267.34		267.34		381.31	381.31	381.31		381.31		0	314.883	0	314.883	314.883	267.34	381.31	3.34178
AFFF2-Chemguard_Run1-uM-gene	3306	316.346	3.57088	3.57088	hspa2	1	1	1	1	1	1	1	1	1	1084	0	1783	1	0.37831	0.37831	100	3306	hspa2	HSPA2_13514	316.346	316.346		316.346		263.158	263.158	263.158		263.158		394.389	394.389	394.389		394.389		0	316.346	0	316.346	316.346	263.158	394.389	3.57088
AFFF2-Chemguard_Run1-uM-gene	8352	317.535	5.40492	5.40492	h3c3	1	1	1	1	1	1	1	1	1	1084	0	1783	1	0.37831	0.37831	100	8352	h3c3	H3C3_19157	317.535	317.535		317.535		264.077	264.077	264.077		264.077		396.037	396.037	396.037		396.037		0	317.535	0	317.535	317.535	264.077	396.037	5.40492
AFFF2-Chemguard_Run1-uM-gene	7083	318.537	6.07741	6.07741	tk1	1	1	1	1	1	1	1	1	1	1084	0	1783	1	0.37831	0.37831	100	7083	tk1	TK1_7120	318.537	318.537		318.537		264.85	264.85	264.85		264.85		397.427	397.427	397.427		397.427		0	318.537	0	318.537	318.537	264.85	397.427	6.07741
AFFF2-Chemguard_Run1-uM-gene	25842	318.725	3.97576	3.97576	asf1a	1	1	1	1	1	1	1	1	1	1084	0	1783	1	0.37831	0.37831	100	25842	asf1a	ASF1A_18396	318.725	318.725		318.725		180.589	180.589	180.589		180.589		1040.17	1040.17	1040.17		1040.17		0	318.725	0	318.725	318.725	180.589	1040.17	3.97576
AFFF2-Chemguard_Run1-uM-gene	151887	319.844	5.08339	5.08339	ccdc80	1	1	1	1	1	1	1	1	1	1084	0	1783	1	0.37831	0.37831	100	151887	ccdc80	CCDC80_14320	319.844	319.844		319.844		265.859	265.859	265.859		265.859		399.243	399.243	399.243		399.243		0	319.844	0	319.844	319.844	265.859	399.243	5.08339
AFFF2-Chemguard_Run1-uM-gene	54386	320.689	3.11155	3.11155	terf2ip	1	1	1	1	1	1	1	1	1	1084	0	1783	1	0.37831	0.37831	100	54386	terf2ip	TERF2IP_92977	320.689	320.689		320.689		184.153	184.153	184.153		184.153		1139.38	1139.38	1139.38		1139.38		0	320.689	0	320.689	320.689	184.153	1139.38	3.11155
AFFF2-Chemguard_Run1-uM-gene	23764	321.707	5.03806	10.0761	maff	1	1	1	1	1	1	1	1	1	1084	0	1783	1	0.37831	0.37831	100	23764	maff	MAFF_27478,MAFF_28315	321.707	321.707		321.707		197.515	197.515	197.515		197.515		1306.17	1306.17	1306.17		1306.17		0	321.707	0	321.707	321.707	197.515	1306.17	5.16614
AFFF2-Chemguard_Run1-uM-gene	84319	323.081	10.3048	10.3048	cmss1	1	1	1	1	1	1	1	1	1	1084	0	1783	1	0.37831	0.37831	100	84319	cmss1	CMSS1_22063	323.081	323.081		323.081		181.003	181.003	181.003		181.003		1018.9	1018.9	1018.9		1018.9		0	323.081	0	323.081	323.081	181.003	1018.9	10.3048
AFFF2-Chemguard_Run1-uM-gene	27113	323.587	2.15192	4.30384	bbc3	1	1	1	1	1	1	1	1	1	1084	0	1783	1	0.37831	0.37831	100	27113	bbc3	BBC3_25556,BBC3_640	323.587	323.587		323.587		191.829	191.829	191.829		191.829		1482.98	1482.98	1482.98		1482.98		0	323.587	0	323.587	323.587	191.829	1482.98	2.21004
AFFF2-Chemguard_Run1-uM-gene	57122	323.785	2.59889	2.59889	nup107	1	1	1	1	1	1	1	1	1	1084	0	1783	1	0.37831	0.37831	100	57122	nup107	NUP107_4770	323.785	323.785		323.785		186.985	186.985	186.985		186.985		1214.23	1214.23	1214.23		1214.23		0	323.785	0	323.785	323.785	186.985	1214.23	2.59889
AFFF2-Chemguard_Run1-uM-gene	5627	323.991	3.15406	3.15406	pros1	1	1	1	1	1	1	1	1	1	1084	0	1783	1	0.37831	0.37831	100	5627	pros1	PROS1_5451	323.991	323.991		323.991		269.052	269.052	269.052		269.052		405.016	405.016	405.016		405.016		0	323.991	0	323.991	323.991	269.052	405.016	3.15406
AFFF2-Chemguard_Run1-uM-gene	2168	325.089	21.4467	42.8935	fabp1	1	1	1	1	1	1	1	1	1	1084	0	1783	1	0.37831	0.37831	100	2168	fabp1	FABP1_11582,FABP1_2298	325.089	325.089		325.089		169.525	169.525	169.525		169.525		939.239	939.239	939.239		939.239		0	325.089	0	325.089	325.089	169.525	939.239	29.1665
AFFF2-Chemguard_Run1-uM-gene	84958	325.992	2.00268	2.00268	sytl1	1	1	1	1	1	1	1	1	1	1084	0	1783	1	0.37831	0.37831	100	84958	sytl1	SYTL1_6923	325.992	325.992		325.992		192.383	192.383	192.383		192.383		1461.8	1461.8	1461.8		1461.8		0	325.992	0	325.992	325.992	192.383	1461.8	2.00268
AFFF2-Chemguard_Run1-uM-gene	1635	326.042	3.93562	3.93562	dctd	1	1	1	1	1	1	1	1	1	1084	0	1783	1	0.37831	0.37831	100	1635	dctd	DCTD_1785	326.042	326.042		326.042		181.919	181.919	181.919		181.919		1022.91	1022.91	1022.91		1022.91		0	326.042	0	326.042	326.042	181.919	1022.91	3.93562
AFFF2-Chemguard_Run1-uM-gene	8607	326.165	2.10139	2.10139	ruvbl1	1	1	1	1	1	1	1	1	1	1084	0	1783	1	0.37831	0.37831	100	8607	ruvbl1	RUVBL1_6065	326.165	326.165		326.165		191.758	191.758	191.758		191.758		1417.99	1417.99	1417.99		1417.99		0	326.165	0	326.165	326.165	191.758	1417.99	2.10139
AFFF2-Chemguard_Run1-uM-gene	1958	326.879	4.57901	4.57901	egr1	1	1	1	1	1	1	1	1	1	1084	0	1783	1	0.37831	0.37831	100	1958	egr1	EGR1_2068	326.879	326.879		326.879		264.737	264.737	264.737		264.737		422.697	422.697	422.697		422.697		0	326.879	0	326.879	326.879	264.737	422.697	4.57901
AFFF2-Chemguard_Run1-uM-gene	8340	327.186	6.12747	6.12747	h2bc13	1	1	1	1	1	1	1	1	1	1084	0	1783	1	0.37831	0.37831	100	8340	h2bc13	H2BC13_93142	327.186	327.186		327.186		271.507	271.507	271.507		271.507		409.478	409.478	409.478		409.478		0	327.186	0	327.186	327.186	271.507	409.478	6.12747
AFFF2-Chemguard_Run1-uM-gene	6133	327.864	2.91855	2.91855	rpl9	1	1	1	1	1	1	1	1	1	1084	0	1783	1	0.37831	0.37831	100	6133	rpl9	RPL9_5956	327.864	327.864		327.864		187.284	187.284	187.284		187.284		1177.44	1177.44	1177.44		1177.44		0	327.864	0	327.864	327.864	187.284	1177.44	2.91855
AFFF2-Chemguard_Run1-uM-gene	4001	328.034	5.51246	5.51246	lmnb1	1	1	1	1	1	1	1	1	1	1084	0	1783	1	0.37831	0.37831	100	4001	lmnb1	LMNB1_27441	328.034	328.034		328.034		272.158	272.158	272.158		272.158		410.665	410.665	410.665		410.665		0	328.034	0	328.034	328.034	272.158	410.665	5.51246
AFFF2-Chemguard_Run1-uM-gene	8438	329.723	3.62635	3.62635	rad54l	1	1	1	1	1	1	1	1	1	1084	0	1783	1	0.37831	0.37831	100	8438	rad54l	RAD54L_14089	329.723	329.723		329.723		241.717	241.717	241.717		241.717		478.655	478.655	478.655		478.655		0	329.723	0	329.723	329.723	241.717	478.655	3.62635
AFFF2-Chemguard_Run1-uM-gene	7358	330.109	2.32424	2.32424	ugdh	1	1	1	1	1	1	1	1	1	1084	0	1783	1	0.37831	0.37831	100	7358	ugdh	UGDH_7525	330.109	330.109		330.109		212.866	212.866	212.866		212.866		508.707	508.707	508.707		508.707		0	330.109	0	330.109	330.109	212.866	508.707	2.32424
AFFF2-Chemguard_Run1-uM-gene	6158	330.507	3.18443	3.18443	rpl28	1	1	1	1	1	1	1	1	1	1084	0	1783	1	0.37831	0.37831	100	6158	rpl28	RPL28_92522	330.507	330.507		330.507		189.99	189.99	189.99		189.99		1255.12	1255.12	1255.12		1255.12		0	330.507	0	330.507	330.507	189.99	1255.12	3.18443
AFFF2-Chemguard_Run1-uM-gene	1559	330.611	3.33238	3.33238	cyp2c9	1	1	1	1	1	1	1	1	1	1084	0	1783	1	0.37831	0.37831	100	1559	cyp2c9	CYP2C9_12062	330.611	330.611		330.611		191.714	191.714	191.714		191.714		1334.65	1334.65	1334.65		1334.65		0	330.611	0	330.611	330.611	191.714	1334.65	3.33238
AFFF2-Chemguard_Run1-uM-gene	3376	330.727	6.60519	13.2104	iars1	1	1	1	1	1	1	1	1	1	1084	0	1783	1	0.37831	0.37831	100	3376	iars1	IARS1_88338,IARS1_90192	330.727	330.727		330.727		174.226	174.226	174.226		174.226		1070.24	1070.24	1070.24		1070.24		0	330.727	0	330.727	330.727	174.226	1070.24	8.32627
AFFF2-Chemguard_Run1-uM-gene	6591	330.751	2.30135	2.30135	snai2	1	1	1	1	1	1	1	1	1	1084	0	1783	1	0.37831	0.37831	100	6591	snai2	SNAI2_6603	330.751	330.751		330.751		189.075	189.075	189.075		189.075		1213.92	1213.92	1213.92		1213.92		0	330.751	0	330.751	330.751	189.075	1213.92	2.30135
AFFF2-Chemguard_Run1-uM-gene	8357	331.966	10.1334	10.1334	h3c10	1	1	1	1	1	1	1	1	1	1084	0	1783	1	0.37831	0.37831	100	8357	h3c10	H3C10_2957	331.966	331.966		331.966		203.192	203.192	203.192		203.192		539.085	539.085	539.085		539.085		0	331.966	0	331.966	331.966	203.192	539.085	10.1334
AFFF2-Chemguard_Run1-uM-gene	102606465	333.843	3.65082	3.65082	loc102606465	1	1	1	1	1	1	1	1	1	1084	0	1783	1	0.37831	0.37831	100	102606465	loc102606465	LOC102606465_3829	333.843	333.843		333.843		184.75	184.75	184.75		184.75		1045.36	1045.36	1045.36		1045.36		0	333.843	0	333.843	333.843	184.75	1045.36	3.65082
AFFF2-Chemguard_Run1-uM-gene	8467	335.453	2.26844	2.26844	smarca5	1	1	1	1	1	1	1	1	1	1084	0	1783	1	0.37831	0.37831	100	8467	smarca5	SMARCA5_87620	335.453	335.453		335.453		189.965	189.965	189.965		189.965		1195.39	1195.39	1195.39		1195.39		0	335.453	0	335.453	335.453	189.965	1195.39	2.26844
AFFF2-Chemguard_Run1-uM-gene	4998	335.49	3.03669	3.03669	orc1	1	1	1	1	1	1	1	1	1	1084	0	1783	1	0.37831	0.37831	100	4998	orc1	ORC1_4828	335.49	335.49		335.49		247.635	247.635	247.635		247.635		483.898	483.898	483.898		483.898		0	335.49	0	335.49	335.49	247.635	483.898	3.03669
AFFF2-Chemguard_Run1-uM-gene	3015	335.751	2.16546	2.16546	h2az1	1	1	1	1	1	1	1	1	1	1084	0	1783	1	0.37831	0.37831	100	3015	h2az1	H2AZ1_92938	335.751	335.751		335.751		192.517	192.517	192.517		192.517		1296.42	1296.42	1296.42		1296.42		0	335.751	0	335.751	335.751	192.517	1296.42	2.16546
AFFF2-Chemguard_Run1-uM-gene	1846	337.32	5.98273	5.98273	dusp4	1	1	1	1	1	1	1	1	1	1084	0	1783	1	0.37831	0.37831	100	1846	dusp4	DUSP4_27145	337.32	337.32		337.32		186.154	186.154	186.154		186.154		1059.45	1059.45	1059.45		1059.45		0	337.32	0	337.32	337.32	186.154	1059.45	5.98273
AFFF2-Chemguard_Run1-uM-gene	1649	338.262	15.1173	30.2345	ddit3	1	1	1	1	1	1	1	1	1	1084	0	1783	1	0.37831	0.37831	100	1649	ddit3	DDIT3_16736,DDIT3_1800	338.262	338.262		338.262		174.179	174.179	174.179		174.179		1152.01	1152.01	1152.01		1152.01		0	338.262	0	338.262	338.262	174.179	1152.01	16.6662
AFFF2-Chemguard_Run1-uM-gene	57761	338.301	24.1943	24.1943	trib3	1	1	1	1	1	1	1	1	1	1084	0	1783	1	0.37831	0.37831	100	57761	trib3	TRIB3_7337	338.301	338.301		338.301		270.553	270.553	270.553		270.553		433.374	433.374	433.374		433.374		0	338.301	0	338.301	338.301	270.553	433.374	24.1943
AFFF2-Chemguard_Run1-uM-gene	293	339.363	2.10508	2.10508	slc25a6	1	1	1	1	1	1	1	1	1	1084	0	1783	1	0.37831	0.37831	100	293	slc25a6	SLC25A6_93015	339.363	339.363		339.363		196.283	196.283	196.283		196.283		1430.67	1430.67	1430.67		1430.67		0	339.363	0	339.363	339.363	196.283	1430.67	2.10508
AFFF2-Chemguard_Run1-uM-gene	10257	339.999	3.27546	6.55093	abcc4	1	1	1	1	1	1	1	1	1	1084	0	1783	1	0.37831	0.37831	100	10257	abcc4	ABCC4_16668,ABCC4_26789	339.999	339.999		339.999		180.446	180.446	180.446		180.446		822.086	822.086	822.086		822.086		0	339.999	0	339.999	339.999	180.446	822.086	3.77822
AFFF2-Chemguard_Run1-uM-gene	53343	340.658	2.46571	2.46571	nudt9	1	1	1	1	1	1	1	1	1	1084	0	1783	1	0.37831	0.37831	100	53343	nudt9	NUDT9_4763	340.658	340.658		340.658		185.557	185.557	185.557		185.557		1023.65	1023.65	1023.65		1023.65		0	340.658	0	340.658	340.658	185.557	1023.65	2.46571
AFFF2-Chemguard_Run1-uM-gene	65072	340.8	3.85045	3.85045	cflar-as1	1	1	1	1	1	1	1	1	1	1084	0	1783	1	0.37831	0.37831	100	65072	cflar-as1	CFLAR_1269	340.8	340.8		340.8		183.773	183.773	183.773		183.773		982.429	982.429	982.429		982.429		0	340.8	0	340.8	340.8	183.773	982.429	3.85045
AFFF2-Chemguard_Run1-uM-gene	23300	341.762	2.04911	2.04911	atmin	1	1	1	1	1	1	1	1	1	1084	0	1783	1	0.37831	0.37831	100	23300	atmin	ATMIN_513	341.762	341.762		341.762		192.329	192.329	192.329		192.329		1216.3	1216.3	1216.3		1216.3		0	341.762	0	341.762	341.762	192.329	1216.3	2.04911
AFFF2-Chemguard_Run1-uM-gene	50486	347.456	5.03947	5.03947	g0s2	1	1	1	1	1	1	1	1	1	1084	0	1783	1	0.37831	0.37831	100	50486	g0s2	G0S2_2539	347.456	347.456		347.456		286.973	286.973	286.973		286.973		438.089	438.089	438.089		438.089		0	347.456	0	347.456	347.456	286.973	438.089	5.03947
AFFF2-Chemguard_Run1-uM-gene	54600	347.78	4.91988	4.91988	ugt1a9	1	1	1	1	1	1	1	1	1	1084	0	1783	1	0.37831	0.37831	100	54600	ugt1a9	UGT1A9_7544	347.78	347.78		347.78		287.218	287.218	287.218		287.218		438.55	438.55	438.55		438.55		0	347.78	0	347.78	347.78	287.218	438.55	4.91988
AFFF2-Chemguard_Run1-uM-gene	3852	349.246	20.6064	41.2128	krt5	1	1	1	1	1	1	1	1	1	1084	0	1783	1	0.37831	0.37831	100	3852	krt5	KRT5_88409,KRT5_90226	349.246	349.246		349.246		254.069	254.069	254.069		254.069		493.407	493.407	493.407		493.407		0	349.246	0	349.246	349.246	254.069	493.407	25.4185
AFFF2-Chemguard_Run1-uM-gene	2357	351.518	4.07024	4.07024	fpr1	1	1	1	1	1	1	1	1	1	1084	0	1783	1	0.37831	0.37831	100	2357	fpr1	FPR1_13192	351.518	351.518		351.518		250.073	250.073	250.073		250.073		502.696	502.696	502.696		502.696		0	351.518	0	351.518	351.518	250.073	502.696	4.07024
AFFF2-Chemguard_Run1-uM-gene	2539	353.046	3.11508	3.11508	g6pd	1	1	1	1	1	1	1	1	1	1084	0	1783	1	0.37831	0.37831	100	2539	g6pd	G6PD_2548	353.046	353.046		353.046		197.679	197.679	197.679		197.679		1298.97	1298.97	1298.97		1298.97		0	353.046	0	353.046	353.046	197.679	1298.97	3.11508
AFFF2-Chemguard_Run1-uM-gene	6782	354.516	9.07218	9.07218	hspa13	1	1	1	1	1	1	1	1	1	1084	0	1783	1	0.37831	0.37831	100	6782	hspa13	HSPA13_3134	354.516	354.516		354.516		189.47	189.47	189.47		189.47		1040.84	1040.84	1040.84		1040.84		0	354.516	0	354.516	354.516	189.47	1040.84	9.07218
AFFF2-Chemguard_Run1-uM-gene	51514	354.7	4.68135	9.36269	dtl	1	1	1	1	1	1	1	1	1	1084	0	1783	1	0.37831	0.37831	100	51514	dtl	DTL_18569,DTL_28312	354.7	354.7		354.7		292.2	292.2	292.2		292.2		449.161	449.161	449.161		449.16		0	354.7	0	354.7	354.7	292.2	449.161	5.11341
AFFF2-Chemguard_Run1-uM-gene	29128	355.154	3.71663	3.71663	uhrf1	1	1	1	1	1	1	1	1	1	1084	0	1783	1	0.37831	0.37831	100	29128	uhrf1	UHRF1_17708	355.154	355.154		355.154		197.239	197.239	197.239		197.239		673.563	673.563	673.563		673.563		0	355.154	0	355.154	355.154	197.239	673.563	3.71663
AFFF2-Chemguard_Run1-uM-gene	1195	356.59	2.29501	2.29501	clk1	1	1	1	1	1	1	1	1	1	1084	0	1783	1	0.37831	0.37831	100	1195	clk1	CLK1_27025	356.59	356.59		356.59		201.949	201.949	201.949		201.949		1446.85	1446.85	1446.85		1446.85		0	356.59	0	356.59	356.59	201.949	1446.85	2.29501
AFFF2-Chemguard_Run1-uM-gene	113130	357.159	4.04933	4.04933	cdca5	1	1	1	1	1	1	1	1	1	1084	0	1783	1	0.37831	0.37831	100	113130	cdca5	CDCA5_1184	357.159	357.159		357.159		294.309	294.309	294.309		294.309		451.971	451.971	451.971		451.971		0	357.159	0	357.159	357.159	294.309	451.971	4.04933
AFFF2-Chemguard_Run1-uM-gene	11004	363.213	3.45049	3.45049	kif2c	1	1	1	1	1	1	1	1	1	1084	0	1783	1	0.37831	0.37831	100	11004	kif2c	KIF2C_3603	363.213	363.213		363.213		298.864	298.864	298.864		298.864		460.695	460.695	460.695		460.695		0	363.213	0	363.213	363.213	298.864	460.695	3.45049
AFFF2-Chemguard_Run1-uM-gene	1490	363.387	7.94566	7.94566	ccn2	1	1	1	1	1	1	1	1	1	1084	0	1783	1	0.37831	0.37831	100	1490	ccn2	CCN2_17007	363.387	363.387		363.387		244.662	244.662	244.662		244.662		544.622	544.622	544.622		544.622		0	363.387	0	363.387	363.387	244.662	544.622	7.94566
AFFF2-Chemguard_Run1-uM-gene	2353	365.083	3.3266	3.3266	fos	1	1	1	1	1	1	1	1	1	1084	0	1783	1	0.37831	0.37831	100	2353	fos	FOS_2461	365.083	365.083		365.083		285.697	285.697	285.697		285.697		494.527	494.527	494.527		494.527		0	365.083	0	365.083	365.083	285.697	494.527	3.3266
AFFF2-Chemguard_Run1-uM-gene	80758	366.589	2.35739	2.35739	prr7	1	1	1	1	1	1	1	1	1	1084	0	1783	1	0.37831	0.37831	100	80758	prr7	PRR7_5473	366.589	366.589		366.589		301.397	301.397	301.397		301.397		465.581	465.581	465.581		465.581		0	366.589	0	366.589	366.589	301.397	465.581	2.35739
AFFF2-Chemguard_Run1-uM-gene	8358	366.806	14.1283	14.1283	h3c2	1	1	1	1	1	1	1	1	1	1084	0	1783	1	0.37831	0.37831	100	8358	h3c2	H3C2_12576	366.806	366.806		366.806		233.921	233.921	233.921		233.921		612.607	612.607	612.607		612.607		0	366.806	0	366.806	366.806	233.921	612.607	14.1283
AFFF2-Chemguard_Run1-uM-gene	728113	368.993	13.6864	27.3728	anxa8l1	1	1	1	1	1	1	1	1	1	1084	0	1783	1	0.37831	0.37831	100	728113	anxa8l1	ANXA8L1_19389,ANXA8_17897	368.993	368.993		368.993		276.538	276.538	276.538		276.538		512.582	512.582	512.582		512.582		0	368.993	0	368.993	368.993	276.538	512.582	17.4965
AFFF2-Chemguard_Run1-uM-gene	653145	368.993	13.6864	27.3728	anxa8	1	1	1	1	1	1	1	1	1	1084	0	1783	1	0.37831	0.37831	100	653145	anxa8	ANXA8L1_19389,ANXA8_17897	368.993	368.993		368.993		276.538	276.538	276.538		276.538		512.582	512.582	512.582		512.582		0	368.993	0	368.993	368.993	276.538	512.582	17.4965
AFFF2-Chemguard_Run1-uM-gene	6715	369.585	5.27996	5.27996	srd5a1	1	1	1	1	1	1	1	1	1	1084	0	1783	1	0.37831	0.37831	100	6715	srd5a1	SRD5A1_14585	369.585	369.585		369.585		314.576	314.576	314.576		314.576		446.599	446.599	446.599		446.599		0	369.585	0	369.585	369.585	314.576	446.599	5.27996
AFFF2-Chemguard_Run1-uM-gene	6279	370.991	99.1057	99.1057	s100a8	1	1	1	1	1	1	1	1	1	1084	0	1783	1	0.37831	0.37831	100	6279	s100a8	S100A8_88727	370.991	370.991		370.991		286.76	286.76	286.76		286.76		492.468	492.468	492.468		492.468		0	370.991	0	370.991	370.991	286.76	492.468	99.1057
AFFF2-Chemguard_Run1-uM-gene	4671	371.535	2.26423	2.26423	naip	1	1	1	1	1	1	1	1	1	1084	0	1783	1	0.37831	0.37831	100	4671	naip	NAIP_20391	371.535	371.535		371.535		296.823	296.823	296.823		296.823		490.538	490.538	490.538		490.538		0	371.535	0	371.535	371.535	296.823	490.538	2.26423
AFFF2-Chemguard_Run1-uM-gene	54881	374.763	2.77386	2.77386	tex10	1	1	1	1	1	1	1	1	1	1084	0	1783	1	0.37831	0.37831	100	54881	tex10	TEX10_87577	374.763	374.763		374.763		201.42	201.42	201.42		201.42		1228.27	1228.27	1228.27		1228.27		0	374.763	0	374.763	374.763	201.42	1228.27	2.77386
AFFF2-Chemguard_Run1-uM-gene	64422	375.823	4.71703	4.71703	atg3	1	1	1	1	1	1	1	1	1	1084	0	1783	1	0.37831	0.37831	100	64422	atg3	ATG3_504	375.823	375.823		375.823		194.281	194.281	194.281		194.281		1048.71	1048.71	1048.71		1048.71		0	375.823	0	375.823	375.823	194.281	1048.71	4.71703
AFFF2-Chemguard_Run1-uM-gene	6347	376.069	2.8628	2.8628	ccl2	1	1	1	1	1	1	1	1	1	1084	0	1783	1	0.37831	0.37831	100	6347	ccl2	CCL2_1039	376.069	376.069		376.069		308.48	308.48	308.48		308.48		479.384	479.384	479.384		479.384		0	376.069	0	376.069	376.069	308.48	479.384	2.8628
AFFF2-Chemguard_Run1-uM-gene	9296	377.159	5.46734	5.46734	atp6v1f	1	1	1	1	1	1	1	1	1	1084	0	1783	1	0.37831	0.37831	100	9296	atp6v1f	ATP6V1F_92696	377.159	377.159		377.159		184.572	184.572	184.572		184.572		891.634	891.634	891.634		891.634		0	377.159	0	377.159	377.159	184.572	891.634	5.46734
AFFF2-Chemguard_Run1-uM-gene	3161	379.065	3.61048	3.61048	hmmr	1	1	1	1	1	1	1	1	1	1084	0	1783	1	0.37831	0.37831	100	3161	hmmr	HMMR_3040	379.065	379.065		379.065		310.711	310.711	310.711		310.711		483.773	483.773	483.773		483.773		0	379.065	0	379.065	379.065	310.711	483.773	3.61048
AFFF2-Chemguard_Run1-uM-gene	7027	382.641	4.667	4.667	tfdp1	1	1	1	1	1	1	1	1	1	1084	0	1783	1	0.37831	0.37831	100	7027	tfdp1	TFDP1_7045	382.641	382.641		382.641		248.225	248.225	248.225		248.225		602.508	602.508	602.508		602.508		0	382.641	0	382.641	382.641	248.225	602.508	4.667
AFFF2-Chemguard_Run1-uM-gene	2328	383.694	4.09792	4.09792	fmo3	1	1	1	1	1	1	1	1	1	1084	0	1783	1	0.37831	0.37831	100	2328	fmo3	FMO3_14602	383.694	383.694		383.694		314.148	314.148	314.148		314.148		490.576	490.576	490.576		490.576		0	383.694	0	383.694	383.694	314.148	490.576	4.09792
AFFF2-Chemguard_Run1-uM-gene	3909	385.527	2.92717	2.92717	lama3	1	1	1	1	1	1	1	1	1	1084	0	1783	1	0.37831	0.37831	100	3909	lama3	LAMA3_3717	385.527	385.527		385.527		323.597	323.597	323.597		323.597		475.797	475.797	475.797		475.797		0	385.527	0	385.527	385.527	323.597	475.797	2.92717
AFFF2-Chemguard_Run1-uM-gene	5715	387.266	2.12917	2.12917	psmd9	1	1	1	1	1	1	1	1	1	1084	0	1783	1	0.37831	0.37831	100	5715	psmd9	PSMD9_27739	387.266	387.266		387.266		209.089	209.089	209.089		209.089		1378.89	1378.89	1378.89		1378.89		0	387.266	0	387.266	387.266	209.089	1378.89	2.12917
AFFF2-Chemguard_Run1-uM-gene	6649	389.509	2.74568	5.49136	sod3	1	1	1	1	1	1	1	1	1	1084	0	1783	1	0.37831	0.37831	100	6649	sod3	SOD3_17377,SOD3_6668	389.509	389.509		389.509		257.368	257.368	257.368		257.368		669.845	669.845	669.845		669.845		0	389.509	0	389.509	389.509	257.368	669.845	2.97099
AFFF2-Chemguard_Run1-uM-gene	387103	390.743	2.48682	2.48682	cenpw	1	1	1	1	1	1	1	1	1	1084	0	1783	1	0.37831	0.37831	100	387103	cenpw	CENPW_1256	390.743	390.743		390.743		312.525	312.525	312.525		312.525		515.876	515.876	515.876		515.876		0	390.743	0	390.743	390.743	312.525	515.876	2.48682
AFFF2-Chemguard_Run1-uM-gene	64151	391.348	4.605	4.605	ncapg	1	1	1	1	1	1	1	1	1	1084	0	1783	1	0.37831	0.37831	100	64151	ncapg	NCAPG_4478	391.348	391.348		391.348		319.81	319.81	319.81		319.81		501.891	501.891	501.891		501.891		0	391.348	0	391.348	391.348	319.81	501.891	4.605
AFFF2-Chemguard_Run1-uM-gene	84312	393.617	2.20074	2.20074	brms1l	1	1	1	1	1	1	1	1	1	1084	0	1783	1	0.37831	0.37831	100	84312	brms1l	BRMS1L_22068	393.617	393.617		393.617		209.693	209.693	209.693		209.693		1342.67	1342.67	1342.67		1342.67		0	393.617	0	393.617	393.617	209.693	1342.67	2.20074
AFFF2-Chemguard_Run1-uM-gene	892	394.303	3.32094	3.32094	ccnc	1	1	1	1	1	1	1	1	1	1084	0	1783	1	0.37831	0.37831	100	892	ccnc	CCNC_28233	394.303	394.303		394.303		210.111	210.111	210.111		210.111		1351.03	1351.03	1351.03		1351.03		0	394.303	0	394.303	394.303	210.111	1351.03	3.32094
AFFF2-Chemguard_Run1-uM-gene	915	396.965	10.6573	10.6573	cd3d	1	1	1	1	1	1	1	1	1	1084	0	1783	1	0.37831	0.37831	100	915	cd3d	CD3D_1127	396.965	396.965		396.965		198.902	198.902	198.902		198.902		1062.67	1062.67	1062.67		1062.67		0	396.965	0	396.965	396.965	198.902	1062.67	10.6573
AFFF2-Chemguard_Run1-uM-gene	30836	399.449	2.53568	2.53568	dnttip2	1	1	1	1	1	1	1	1	1	1084	0	1783	1	0.37831	0.37831	100	30836	dnttip2	DNTTIP2_1936	399.449	399.449		399.449		198.663	198.663	198.663		198.663		1051.27	1051.27	1051.27		1051.27		0	399.449	0	399.449	399.449	198.663	1051.27	2.53568
AFFF2-Chemguard_Run1-uM-gene	51279	405.294	2.3791	2.3791	c1rl	1	1	1	1	1	1	1	1	1	1084	0	1783	1	0.37831	0.37831	100	51279	c1rl	C1RL_28410	405.294	405.294		405.294		318.213	318.213	318.213		318.213		548.785	548.785	548.785		548.785		0	405.294	0	405.294	405.294	318.213	548.785	2.3791
AFFF2-Chemguard_Run1-uM-gene	5473	405.427	13.3637	13.3637	ppbp	1	1	1	1	1	1	1	1	1	1084	0	1783	1	0.37831	0.37831	100	5473	ppbp	PPBP_24138	405.427	405.427		405.427		256.042	256.042	256.042		256.042		647.113	647.113	647.113		647.113		0	405.427	0	405.427	405.427	256.042	647.113	13.3637
AFFF2-Chemguard_Run1-uM-gene	29968	405.515	19.6604	19.6604	psat1	1	1	1	1	1	1	1	1	1	1084	0	1783	1	0.37831	0.37831	100	29968	psat1	PSAT1_10692	405.515	405.515		405.515		198.209	198.209	198.209		198.209		1028.62	1028.62	1028.62		1028.62		0	405.515	0	405.515	405.515	198.209	1028.62	19.6604
AFFF2-Chemguard_Run1-uM-gene	128	406.529	2.76532	2.76532	adh5	1	1	1	1	1	1	1	1	1	1084	0	1783	1	0.37831	0.37831	100	128	adh5	ADH5_93188	406.529	406.529		406.529		202.073	202.073	202.073		202.073		1090.12	1090.12	1090.12		1090.12		0	406.529	0	406.529	406.529	202.073	1090.12	2.76532
AFFF2-Chemguard_Run1-uM-gene	9412	406.955	2.04197	2.04197	med21	1	1	1	1	1	1	1	1	1	1084	0	1783	1	0.37831	0.37831	100	9412	med21	MED21_4109	406.955	406.955		406.955		213.25	213.25	213.25		213.25		1352.82	1352.82	1352.82		1352.82		0	406.955	0	406.955	406.955	213.25	1352.82	2.04197
AFFF2-Chemguard_Run1-uM-gene	55165	408.76	3.37084	3.37084	cep55	1	1	1	1	1	1	1	1	1	1084	0	1783	1	0.37831	0.37831	100	55165	cep55	CEP55_20707	408.76	408.76		408.76		332.59	332.59	332.59		332.59		527.943	527.943	527.943		527.943		0	408.76	0	408.76	408.76	332.59	527.943	3.37084
AFFF2-Chemguard_Run1-uM-gene	7923	410.602	3.26994	3.26994	hsd17b8	1	1	1	1	1	1	1	1	1	1084	0	1783	1	0.37831	0.37831	100	7923	hsd17b8	HSD17B8_24850	410.602	410.602		410.602		198.342	198.342	198.342		198.342		1019.8	1019.8	1019.8		1019.8		0	410.602	0	410.602	410.602	198.342	1019.8	3.26994
AFFF2-Chemguard_Run1-uM-gene	4605	411.315	5.5432	5.5432	mybl2	1	1	1	1	1	1	1	1	1	1084	0	1783	1	0.37831	0.37831	100	4605	mybl2	MYBL2_4391	411.315	411.315		411.315		334.453	334.453	334.453		334.453		531.802	531.802	531.802		531.802		0	411.315	0	411.315	411.315	334.453	531.802	5.5432
AFFF2-Chemguard_Run1-uM-gene	79682	414.4	2.96594	2.96594	cenpu	1	1	1	1	1	1	1	1	1	1084	0	1783	1	0.37831	0.37831	100	79682	cenpu	CENPU_24681	414.4	414.4		414.4		325.829	325.829	325.829		325.829		560.527	560.527	560.527		560.527		0	414.4	0	414.4	414.4	325.829	560.527	2.96594
AFFF2-Chemguard_Run1-uM-gene	10046	417.447	2.69394	2.69394	mamld1	1	1	1	1	1	1	1	1	1	1084	0	1783	1	0.37831	0.37831	100	10046	mamld1	MAMLD1_89512	417.447	417.447		417.447		338.913	338.913	338.913		338.913		541.104	541.104	541.104		541.104		0	417.447	0	417.447	417.447	338.913	541.104	2.69394
AFFF2-Chemguard_Run1-uM-gene	55388	418.366	3.68078	3.68078	mcm10	1	1	1	1	1	1	1	1	1	1084	0	1783	1	0.37831	0.37831	100	55388	mcm10	MCM10_4071	418.366	418.366		418.366		339.58	339.58	339.58		339.58		542.503	542.503	542.503		542.503		0	418.366	0	418.366	418.366	339.58	542.503	3.68078
AFFF2-Chemguard_Run1-uM-gene	1401	419.936	17.9267	17.9267	crp	1	1	1	1	1	1	1	1	1	1084	0	1783	1	0.37831	0.37831	100	1401	crp	CRP_89694	419.936	419.936		419.936		192.092	192.092	192.092		192.092		929.47	929.47	929.47		929.47		0	419.936	0	419.936	419.936	192.092	929.47	17.9267
AFFF2-Chemguard_Run1-uM-gene	467	421.548	14.3061	14.3061	atf3	1	1	1	1	1	1	1	1	1	1084	0	1783	1	0.37831	0.37831	100	467	atf3	ATF3_499	421.548	421.548		421.548		198.071	198.071	198.071		198.071		997.56	997.56	997.56		997.56		0	421.548	0	421.548	421.548	198.071	997.56	14.3061
AFFF2-Chemguard_Run1-uM-gene	10410	421.676	2.29463	2.29463	ifitm3	1	1	1	1	1	1	1	1	1	1084	0	1783	1	0.37831	0.37831	100	10410	ifitm3	IFITM3_93285	421.676	421.676		421.676		337.935	337.935	337.935		337.935		556.545	556.545	556.545		556.545		0	421.676	0	421.676	421.676	337.935	556.545	2.29463
AFFF2-Chemguard_Run1-uM-gene	55599	423.588	2.00355	2.00355	rnpc3	1	1	1	1	1	1	1	1	1	1084	0	1783	1	0.37831	0.37831	100	55599	rnpc3	RNPC3_28272	423.588	423.588		423.588		212.324	212.324	212.324		212.324		1232.96	1232.96	1232.96		1232.96		0	423.588	0	423.588	423.588	212.324	1232.96	2.00355
AFFF2-Chemguard_Run1-uM-gene	4494	423.72	2.62215	2.62215	mt1f	1	1	1	1	1	1	1	1	1	1084	0	1783	1	0.37831	0.37831	100	4494	mt1f	MT1F_24226	423.72	423.72		423.72		343.458	343.458	343.458		343.458		550.679	550.679	550.679		550.679		0	423.72	0	423.72	423.72	343.458	550.679	2.62215
AFFF2-Chemguard_Run1-uM-gene	3851	424.088	14.459	14.459	krt4	1	1	1	1	1	1	1	1	1	1084	0	1783	1	0.37831	0.37831	100	3851	krt4	KRT4_88410	424.088	424.088		424.088		269.244	269.244	269.244		269.244		666.555	666.555	666.555		666.555		0	424.088	0	424.088	424.088	269.244	666.555	14.459
AFFF2-Chemguard_Run1-uM-gene	6241	428.913	7.61538	7.61538	rrm2	1	1	1	1	1	1	1	1	1	1084	0	1783	1	0.37831	0.37831	100	6241	rrm2	RRM2_6034	428.913	428.913		428.913		347.206	347.206	347.206		347.206		558.649	558.649	558.649		558.649		0	428.913	0	428.913	428.913	347.206	558.649	7.61538
AFFF2-Chemguard_Run1-uM-gene	8529	428.995	2.27712	2.27712	cyp4f2	1	1	1	1	1	1	1	1	1	1084	0	1783	1	0.37831	0.37831	100	8529	cyp4f2	CYP4F2_17490	428.995	428.995		428.995		212.459	212.459	212.459		212.459		1618.87	1618.87	1618.87		1618.87		0	428.995	0	428.995	428.995	212.459	1618.87	2.27712
AFFF2-Chemguard_Run1-uM-gene	11130	430.091	6.63045	6.63045	zwint	1	1	1	1	1	1	1	1	1	1084	0	1783	1	0.37831	0.37831	100	11130	zwint	ZWINT_14161	430.091	430.091		430.091		348.055	348.055	348.055		348.055		560.462	560.462	560.462		560.462		0	430.091	0	430.091	430.091	348.055	560.462	6.63045
AFFF2-Chemguard_Run1-uM-gene	1293	432.052	4.79898	4.79898	col6a3	1	1	1	1	1	1	1	1	1	1084	0	1783	1	0.37831	0.37831	100	1293	col6a3	COL6A3_13292	432.052	432.052		432.052		349.466	349.466	349.466		349.466		563.486	563.486	563.486		563.486		0	432.052	0	432.052	432.052	349.466	563.486	4.79898
AFFF2-Chemguard_Run1-uM-gene	6696	436.388	103.132	103.132	spp1	1	1	1	1	1	1	1	1	1	1084	0	1783	1	0.37831	0.37831	100	6696	spp1	SPP1_6720	436.388	436.388		436.388		352.58	352.58	352.58		352.58		570.192	570.192	570.192		570.192		0	436.388	0	436.388	436.388	352.58	570.192	103.132
AFFF2-Chemguard_Run1-uM-gene	114569	436.548	2.84527	2.84527	mal2	1	1	1	1	1	1	1	1	1	1084	0	1783	1	0.37831	0.37831	100	114569	mal2	MAL2_23815	436.548	436.548		436.548		214.903	214.903	214.903		214.903		1236.24	1236.24	1236.24		1236.24		0	436.548	0	436.548	436.548	214.903	1236.24	2.84527
AFFF2-Chemguard_Run1-uM-gene	5552	439.831	2.86975	2.86975	srgn	1	1	1	1	1	1	1	1	1	1084	0	1783	1	0.37831	0.37831	100	5552	srgn	SRGN_24666	439.831	439.831		439.831		355.046	355.046	355.046		355.046		575.538	575.538	575.538		575.538		0	439.831	0	439.831	439.831	355.046	575.538	2.86975
AFFF2-Chemguard_Run1-uM-gene	1281	440.077	64.3529	128.706	col3a1	1	1	1	1	1	1	1	1	1	1084	0	1783	1	0.37831	0.37831	100	1281	col3a1	COL3A1_26690,COL3A1_28516	440.077	440.077		440.077		348.34	348.34	348.34		348.34		554.055	554.055	554.055		554.055		0	440.077	0	440.077	440.077	348.34	554.055	65.1291
AFFF2-Chemguard_Run1-uM-gene	3689	442.881	3.18456	3.18456	itgb2	1	1	1	1	1	1	1	1	1	1084	0	1783	1	0.37831	0.37831	100	3689	itgb2	ITGB2_27367	442.881	442.881		442.881		311.279	311.279	311.279		311.279		685.03	685.03	685.03		685.03		0	442.881	0	442.881	442.881	311.279	685.03	3.18456
AFFF2-Chemguard_Run1-uM-gene	55723	442.882	8.91571	8.91571	asf1b	1	1	1	1	1	1	1	1	1	1084	0	1783	1	0.37831	0.37831	100	55723	asf1b	ASF1B_26041	442.882	442.882		442.882		256.224	256.224	256.224		256.224		765.765	765.765	765.765		765.765		0	442.882	0	442.882	442.882	256.224	765.765	8.91571
AFFF2-Chemguard_Run1-uM-gene	6143	445.295	2.75749	2.75749	rpl19	1	1	1	1	1	1	1	1	1	1084	0	1783	1	0.37831	0.37831	100	6143	rpl19	RPL19_92524	445.295	445.295		445.295		223.529	223.529	223.529		223.529		1402.87	1402.87	1402.87		1402.87		0	445.295	0	445.295	445.295	223.529	1402.87	2.75749
AFFF2-Chemguard_Run1-uM-gene	1307	445.675	3.88264	3.88264	col16a1	1	1	1	1	1	1	1	1	1	1084	0	1783	1	0.37831	0.37831	100	1307	col16a1	COL16A1_11319	445.675	445.675		445.675		202.455	202.455	202.455		202.455		1021.61	1021.61	1021.61		1021.61		0	445.675	0	445.675	445.675	202.455	1021.61	3.88264
AFFF2-Chemguard_Run1-uM-gene	7057	446.031	21.9627	21.9627	thbs1	1	1	1	1	1	1	1	1	1	1084	0	1783	1	0.37831	0.37831	100	7057	thbs1	THBS1_24188	446.031	446.031		446.031		277.689	277.689	277.689		277.689		710.247	710.247	710.247		710.247		0	446.031	0	446.031	446.031	277.689	710.247	21.9627
AFFF2-Chemguard_Run1-uM-gene	3554	449.212	3.12223	6.24445	il1r1	1	1	1	1	1	1	1	1	1	1084	0	1783	1	0.37831	0.37831	100	3554	il1r1	IL1R1_21162,IL1R1_3326	449.212	449.212		449.212		326.445	326.445	326.445		326.445		647.736	647.736	647.736		647.736		0	449.212	0	449.212	449.212	326.445	647.736	3.55005
AFFF2-Chemguard_Run1-uM-gene	5694	454.476	2.94963	2.94963	psmb6	1	1	1	1	1	1	1	1	1	1084	0	1783	1	0.37831	0.37831	100	5694	psmb6	PSMB6_12772	454.476	454.476		454.476		209.476	209.476	209.476		209.476		1099.52	1099.52	1099.52		1099.52		0	454.476	0	454.476	454.476	209.476	1099.52	2.94963
AFFF2-Chemguard_Run1-uM-gene	2961	454.988	2.07212	2.07212	gtf2e2	1	1	1	1	1	1	1	1	1	1084	0	1783	1	0.37831	0.37831	100	2961	gtf2e2	GTF2E2_2835	454.988	454.988		454.988		216.147	216.147	216.147		216.147		1201.56	1201.56	1201.56		1201.56		0	454.988	0	454.988	454.988	216.147	1201.56	2.07212
AFFF2-Chemguard_Run1-uM-gene	79801	455.928	2.67582	2.67582	shcbp1	1	1	1	1	1	1	1	1	1	1084	0	1783	1	0.37831	0.37831	100	79801	shcbp1	SHCBP1_6304	455.928	455.928		455.928		366.507	366.507	366.507		366.507		600.779	600.779	600.779		600.779		0	455.928	0	455.928	455.928	366.507	600.779	2.67582
AFFF2-Chemguard_Run1-uM-gene	1571	456.461	12.0711	12.0711	cyp2e1	1	1	1	1	1	1	1	1	1	1084	0	1783	1	0.37831	0.37831	100	1571	cyp2e1	CYP2E1_1722	456.461	456.461		456.461		290.378	290.378	290.378		290.378		696.055	696.055	696.055		696.055		0	456.461	0	456.461	456.461	290.378	696.055	12.0711
AFFF2-Chemguard_Run1-uM-gene	25873	457.785	3.32279	3.32279	rpl36	1	1	1	1	1	1	1	1	1	1084	0	1783	1	0.37831	0.37831	100	25873	rpl36	RPL36_5938	457.785	457.785		457.785		216.879	216.879	216.879		216.879		1206.96	1206.96	1206.96		1206.96		0	457.785	0	457.785	457.785	216.879	1206.96	3.32279
AFFF2-Chemguard_Run1-uM-gene	4246	458.182	8.65023	8.65023	scgb2a1	1	1	1	1	1	1	1	1	1	1084	0	1783	1	0.37831	0.37831	100	4246	scgb2a1	SCGB2A1_28268	458.182	458.182		458.182		292.496	292.496	292.496		292.496		725.434	725.434	725.434		725.434		0	458.182	0	458.182	458.182	292.496	725.434	8.65023
AFFF2-Chemguard_Run1-uM-gene	8840	458.2	7.56317	15.1263	ccn4	1	1	1	1	1	1	1	1	1	1084	0	1783	1	0.37831	0.37831	100	8840	ccn4	CCN4_26670,CCN4_28074	458.2	458.2		458.2		336.37	336.37	336.37		336.37		653.248	653.248	653.248		653.248		0	458.2	0	458.2	458.2	336.37	653.248	11.2618
AFFF2-Chemguard_Run1-uM-gene	29948	461.286	2.79369	2.79369	osgin1	1	1	1	1	1	1	1	1	1	1084	0	1783	1	0.37831	0.37831	100	29948	osgin1	OSGIN1_4849	461.286	461.286		461.286		380.186	380.186	380.186		380.186		586.82	586.82	586.82		586.82		0	461.286	0	461.286	461.286	380.186	586.82	2.79369
AFFF2-Chemguard_Run1-uM-gene	2550	463.135	2.40246	2.40246	gabbr1	1	1	1	1	1	1	1	1	1	1084	0	1783	1	0.37831	0.37831	100	2550	gabbr1	GABBR1_2553	463.135	463.135		463.135		209.505	209.505	209.505		209.505		1087.66	1087.66	1087.66		1087.66		0	463.135	0	463.135	463.135	209.505	1087.66	2.40246
AFFF2-Chemguard_Run1-uM-gene	282991	463.418	2.56462	2.56462	bloc1s2	1	1	1	1	1	1	1	1	1	1084	0	1783	1	0.37831	0.37831	100	282991	bloc1s2	BLOC1S2_28331	463.418	463.418		463.418		222.172	222.172	222.172		222.172		1289.05	1289.05	1289.05		1289.05		0	463.418	0	463.418	463.418	222.172	1289.05	2.56462
AFFF2-Chemguard_Run1-uM-gene	9519	467.776	3.76417	3.76417	tbpl1	1	1	1	1	1	1	1	1	1	1084	0	1783	1	0.37831	0.37831	100	9519	tbpl1	TBPL1_6978	467.776	467.776		467.776		222.69	222.69	222.69		222.69		1284.98	1284.98	1284.98		1284.98		0	467.776	0	467.776	467.776	222.69	1284.98	3.76417
AFFF2-Chemguard_Run1-uM-gene	6193	468.269	2.33837	2.33837	rps5	1	1	1	1	1	1	1	1	1	1084	0	1783	1	0.37831	0.37831	100	6193	rps5	RPS5_6011	468.269	468.269		468.269		222.312	222.312	222.312		222.312		1708.34	1708.34	1708.34		1708.34		0	468.269	0	468.269	468.269	222.312	1708.34	2.33837
AFFF2-Chemguard_Run1-uM-gene	81853	469.416	2.6547	2.6547	tmem14b	1	1	1	1	1	1	1	1	1	1084	0	1783	1	0.37831	0.37831	100	81853	tmem14b	TMEM14B_18304	469.416	469.416		469.416		220.406	220.406	220.406		220.406		1238.17	1238.17	1238.17		1238.17		0	469.416	0	469.416	469.416	220.406	1238.17	2.6547
AFFF2-Chemguard_Run1-uM-gene	51647	471.163	2.03468	2.03468	ciao2b	1	1	1	1	1	1	1	1	1	1084	0	1783	1	0.37831	0.37831	100	51647	ciao2b	CIAO2B_26073	471.163	471.163		471.163		222.815	222.815	222.815		222.815		1276.97	1276.97	1276.97		1276.97		0	471.163	0	471.163	471.163	222.815	1276.97	2.03468
AFFF2-Chemguard_Run1-uM-gene	11001	471.963	3.433	3.433	slc27a2	1	1	1	1	1	1	1	1	1	1084	0	1783	1	0.37831	0.37831	100	11001	slc27a2	SLC27A2_6426	471.963	471.963		471.963		393.887	393.887	393.887		393.887		589.789	589.789	589.789		589.789		0	471.963	0	471.963	471.963	393.887	589.789	3.433
AFFF2-Chemguard_Run1-uM-gene	332	476.302	3.48921	3.48921	birc5	1	1	1	1	1	1	1	1	1	1084	0	1783	1	0.37831	0.37831	100	332	birc5	BIRC5_709	476.302	476.302		476.302		380.844	380.844	380.844		380.844		633.316	633.316	633.316		633.316		0	476.302	0	476.302	476.302	380.844	633.316	3.48921
AFFF2-Chemguard_Run1-uM-gene	9212	480.624	4.52075	4.52075	aurkb	1	1	1	1	1	1	1	1	1	1084	0	1783	1	0.37831	0.37831	100	9212	aurkb	AURKB_587	480.624	480.624		480.624		383.862	383.862	383.862		383.862		640.307	640.307	640.307		640.307		0	480.624	0	480.624	480.624	383.862	640.307	4.52075
AFFF2-Chemguard_Run1-uM-gene	54512	480.746	2.00523	2.00523	exosc4	1	1	1	1	1	1	1	1	1	1084	0	1783	1	0.37831	0.37831	100	54512	exosc4	EXOSC4_2269	480.746	480.746		480.746		227.245	227.245	227.245		227.245		1333.18	1333.18	1333.18		1333.18		0	480.746	0	480.746	480.746	227.245	1333.18	2.00523
AFFF2-Chemguard_Run1-uM-gene	900	484.723	3.08243	3.08243	ccng1	1	1	1	1	1	1	1	1	1	1084	0	1783	1	0.37831	0.37831	100	900	ccng1	CCNG1_1079	484.723	484.723		484.723		219.743	219.743	219.743		219.743		1195	1195	1195		1195		0	484.723	0	484.723	484.723	219.743	1195	3.08243
AFFF2-Chemguard_Run1-uM-gene	3071	485.133	7.06152	7.06152	nckap1l	1	1	1	1	1	1	1	1	1	1084	0	1783	1	0.37831	0.37831	100	3071	nckap1l	NCKAP1L_88119	485.133	485.133		485.133		387.001	387.001	387.001		387.001		647.632	647.632	647.632		647.632		0	485.133	0	485.133	485.133	387.001	647.632	7.06152
AFFF2-Chemguard_Run1-uM-gene	30001	489.84	2.24421	2.24421	ero1a	1	1	1	1	1	1	1	1	1	1084	0	1783	1	0.37831	0.37831	100	30001	ero1a	ERO1A_2227	489.84	489.84		489.84		218.206	218.206	218.206		218.206		1165.74	1165.74	1165.74		1165.74		0	489.84	0	489.84	489.84	218.206	1165.74	2.24421
AFFF2-Chemguard_Run1-uM-gene	723790	489.981	2.89884	2.89884	h2ac19	1	1	1	1	1	1	1	1	1	1084	0	1783	1	0.37831	0.37831	100	723790	h2ac19	H2AC19_2963	489.981	489.981		489.981		378.063	378.063	378.063		378.063		684.448	684.448	684.448		684.448		0	489.981	0	489.981	489.981	378.063	684.448	2.89884
AFFF2-Chemguard_Run1-uM-gene	8337	489.981	2.89884	2.89884	h2ac18	1	1	1	1	1	1	1	1	1	1084	0	1783	1	0.37831	0.37831	100	8337	h2ac18	H2AC19_2963	489.981	489.981		489.981		378.063	378.063	378.063		378.063		684.448	684.448	684.448		684.448		0	489.981	0	489.981	489.981	378.063	684.448	2.89884
AFFF2-Chemguard_Run1-uM-gene	211	490.618	4.91714	4.91714	alas1	1	1	1	1	1	1	1	1	1	1084	0	1783	1	0.37831	0.37831	100	211	alas1	ALAS1_28273	490.618	490.618		490.618		355.26	355.26	355.26		355.26		706.052	706.052	706.052		706.052		0	490.618	0	490.618	490.618	355.26	706.052	4.91714
AFFF2-Chemguard_Run1-uM-gene	29083	490.78	2.54966	2.54966	gtpbp8	1	1	1	1	1	1	1	1	1	1084	0	1783	1	0.37831	0.37831	100	29083	gtpbp8	GTPBP8_2849	490.78	490.78		490.78		227.231	227.231	227.231		227.231		1750.17	1750.17	1750.17		1750.17		0	490.78	0	490.78	490.78	227.231	1750.17	2.54966
AFFF2-Chemguard_Run1-uM-gene	3490	495.843	4.70303	4.70303	igfbp7	1	1	1	1	1	1	1	1	1	1084	0	1783	1	0.37831	0.37831	100	3490	igfbp7	IGFBP7_26667	495.843	495.843		495.843		394.42	394.42	394.42		394.42		665.168	665.168	665.168		665.168		0	495.843	0	495.843	495.843	394.42	665.168	4.70303
AFFF2-Chemguard_Run1-uM-gene	22974	497.65	4.51083	4.51083	tpx2	1	1	1	1	1	1	1	1	1	1084	0	1783	1	0.37831	0.37831	100	22974	tpx2	TPX2_7308	497.65	497.65		497.65		292.271	292.271	292.271		292.271		860.664	860.664	860.664		860.664		0	497.65	0	497.65	497.65	292.271	860.664	4.51083
AFFF2-Chemguard_Run1-uM-gene	3880	503.06	2.90962	5.81924	krt19	1	1	1	1	1	1	1	1	1	1084	0	1783	1	0.37831	0.37831	100	3880	krt19	KRT19_10816,KRT19_3690	503.06	503.06		503.06		393.338	393.338	393.338		393.338		701.018	701.018	701.018		701.018		0	503.06	0	503.06	503.06	393.338	701.018	2.96783
AFFF2-Chemguard_Run1-uM-gene	5770	507.612	2.67153	2.67153	ptpn1	1	1	1	1	1	1	1	1	1	1084	0	1783	1	0.37831	0.37831	100	5770	ptpn1	PTPN1_5592	507.612	507.612		507.612		313.333	313.333	313.333		313.333		831.445	831.445	831.445		831.445		0	507.612	0	507.612	507.612	313.333	831.445	2.67153
AFFF2-Chemguard_Run1-uM-gene	9055	508.025	2.88295	2.88295	prc1	1	1	1	1	1	1	1	1	1	1084	0	1783	1	0.37831	0.37831	100	9055	prc1	PRC1_14588	508.025	508.025		508.025		402.797	402.797	402.797		402.797		685.354	685.354	685.354		685.354		0	508.025	0	508.025	508.025	402.797	685.354	2.88295
AFFF2-Chemguard_Run1-uM-gene	304	509.038	2.53195	2.53195	anxa2p2	1	1	1	1	1	1	1	1	1	1084	0	1783	1	0.37831	0.37831	100	304	anxa2p2	ANXA2_93121	509.038	509.038		509.038		403.49	403.49	403.49		403.49		687.043	687.043	687.043		687.043		0	509.038	0	509.038	509.038	403.49	687.043	2.53195
AFFF2-Chemguard_Run1-uM-gene	302	509.038	2.53195	2.53195	anxa2	1	1	1	1	1	1	1	1	1	1084	0	1783	1	0.37831	0.37831	100	302	anxa2	ANXA2_93121	509.038	509.038		509.038		403.49	403.49	403.49		403.49		687.043	687.043	687.043		687.043		0	509.038	0	509.038	509.038	403.49	687.043	2.53195
AFFF2-Chemguard_Run1-uM-gene	4522	511.255	2.57172	2.57172	mthfd1	1	1	1	1	1	1	1	1	1	1084	0	1783	1	0.37831	0.37831	100	4522	mthfd1	MTHFD1_4346	511.255	511.255		511.255		224.604	224.604	224.604		224.604		1222.41	1222.41	1222.41		1222.41		0	511.255	0	511.255	511.255	224.604	1222.41	2.57172
AFFF2-Chemguard_Run1-uM-gene	7597	511.255	2.57172	2.57172	zbtb25	1	1	1	1	1	1	1	1	1	1084	0	1783	1	0.37831	0.37831	100	7597	zbtb25	MTHFD1_4346	511.255	511.255		511.255		224.604	224.604	224.604		224.604		1222.41	1222.41	1222.41		1222.41		0	511.255	0	511.255	511.255	224.604	1222.41	2.57172
AFFF2-Chemguard_Run1-uM-gene	10059	511.29	2.34647	2.34647	dnm1l	1	1	1	1	1	1	1	1	1	1084	0	1783	1	0.37831	0.37831	100	10059	dnm1l	DNM1L_1927	511.29	511.29		511.29		219.381	219.381	219.381		219.381		1156.7	1156.7	1156.7		1156.7		0	511.29	0	511.29	511.29	219.381	1156.7	2.34647
AFFF2-Chemguard_Run1-uM-gene	9156	512.423	3.68072	3.68072	exo1	1	1	1	1	1	1	1	1	1	1084	0	1783	1	0.37831	0.37831	100	9156	exo1	EXO1_17006	512.423	512.423		512.423		405.805	405.805	405.805		405.805		692.705	692.705	692.705		692.705		0	512.423	0	512.423	512.423	405.805	692.705	3.68072
AFFF2-Chemguard_Run1-uM-gene	4499	515.531	2.55733	2.55733	mt1m	1	1	1	1	1	1	1	1	1	1084	0	1783	1	0.37831	0.37831	100	4499	mt1m	MT1M_28215	515.531	515.531		515.531		407.926	407.926	407.926		407.926		697.92	697.92	697.92		697.92		0	515.531	0	515.531	515.531	407.926	697.92	2.55733
AFFF2-Chemguard_Run1-uM-gene	890	521.451	2.59666	2.59666	ccna2	1	1	1	1	1	1	1	1	1	1084	0	1783	1	0.37831	0.37831	100	890	ccna2	CCNA2_1050	521.451	521.451		521.451		384.751	384.751	384.751		384.751		774.006	774.006	774.006		774.006		0	521.451	0	521.451	521.451	384.751	774.006	2.59666
AFFF2-Chemguard_Run1-uM-gene	6233	521.516	2.55035	2.55035	rps27a	1	1	1	1	1	1	1	1	1	1084	0	1783	1	0.37831	0.37831	100	6233	rps27a	RPS27A_5998	521.516	521.516		521.516		234.343	234.343	234.343		234.343		1352.37	1352.37	1352.37		1352.37		0	521.516	0	521.516	521.516	234.343	1352.37	2.55035
AFFF2-Chemguard_Run1-uM-gene	6908	525.441	2.06689	2.06689	tbp	1	1	1	1	1	1	1	1	1	1084	0	1783	1	0.37831	0.37831	100	6908	tbp	TBP_28217	525.441	525.441		525.441		221.662	221.662	221.662		221.662		1171.26	1171.26	1171.26		1171.26		0	525.441	0	525.441	525.441	221.662	1171.26	2.06689
AFFF2-Chemguard_Run1-uM-gene	1906	526.848	3.36405	3.36405	edn1	1	1	1	1	1	1	1	1	1	1084	0	1783	1	0.37831	0.37831	100	1906	edn1	EDN1_2029	526.848	526.848		526.848		415.611	415.611	415.611		415.611		717.054	717.054	717.054		717.054		0	526.848	0	526.848	526.848	415.611	717.054	3.36405
AFFF2-Chemguard_Run1-uM-gene	5004	527.651	2.3488	2.3488	orm1	1	1	1	1	1	1	1	1	1	1084	0	1783	1	0.37831	0.37831	100	5004	orm1	ORM1_4833	527.651	527.651		527.651		227.927	227.927	227.927		227.927		1245.4	1245.4	1245.4		1245.4		0	527.651	0	527.651	527.651	227.927	1245.4	2.3488
AFFF2-Chemguard_Run1-uM-gene	9056	529.05	2.81079	2.81079	slc7a7	1	1	1	1	1	1	1	1	1	1084	0	1783	1	0.37831	0.37831	100	9056	slc7a7	SLC7A7_91117	529.05	529.05		529.05		394.498	394.498	394.498		394.498		775.889	775.889	775.889		775.889		0	529.05	0	529.05	529.05	394.498	775.889	2.81079
AFFF2-Chemguard_Run1-uM-gene	4837	529.149	2.51195	2.51195	nnmt	1	1	1	1	1	1	1	1	1	1084	0	1783	1	0.37831	0.37831	100	4837	nnmt	NNMT_16600	529.149	529.149		529.149		417.168	417.168	417.168		417.168		720.974	720.974	720.974		720.974		0	529.149	0	529.149	529.149	417.168	720.974	2.51195
AFFF2-Chemguard_Run1-uM-gene	8446	537.898	2.34574	2.34574	dusp11	1	1	1	1	1	1	1	1	1	1084	0	1783	1	0.37831	0.37831	100	8446	dusp11	DUSP11_1981	537.898	537.898		537.898		229.63	229.63	229.63		229.63		1255.36	1255.36	1255.36		1255.36		0	537.898	0	537.898	537.898	229.63	1255.36	2.34574
AFFF2-Chemguard_Run1-uM-gene	64105	538.014	3.49347	3.49347	cenpk	1	1	1	1	1	1	1	1	1	1084	0	1783	1	0.37831	0.37831	100	64105	cenpk	CENPK_14270	538.014	538.014		538.014		423.141	423.141	423.141		423.141		736.162	736.162	736.162		736.162		0	538.014	0	538.014	538.014	423.141	736.162	3.49347
AFFF2-Chemguard_Run1-uM-gene	857	540.708	7.49047	7.49047	cav1	1	1	1	1	1	1	1	1	1	1084	0	1783	1	0.37831	0.37831	100	857	cav1	CAV1_20077	540.708	540.708		540.708		318.459	318.459	318.459		318.459		862.764	862.764	862.764		862.764		0	540.708	0	540.708	540.708	318.459	862.764	7.49047
AFFF2-Chemguard_Run1-uM-gene	3832	542.586	2.79626	2.79626	kif11	1	1	1	1	1	1	1	1	1	1084	0	1783	1	0.37831	0.37831	100	3832	kif11	KIF11_3588	542.586	542.586		542.586		406.95	406.95	406.95		406.95		791.566	791.566	791.566		791.566		0	542.586	0	542.586	542.586	406.95	791.566	2.79626
AFFF2-Chemguard_Run1-uM-gene	10671	544.151	2.05172	2.05172	dctn6	1	1	1	1	1	1	1	1	1	1084	0	1783	1	0.37831	0.37831	100	10671	dctn6	DCTN6_1789	544.151	544.151		544.151		221.669	221.669	221.669		221.669		1160.46	1160.46	1160.46		1160.46		0	544.151	0	544.151	544.151	221.669	1160.46	2.05172
AFFF2-Chemguard_Run1-uM-gene	8140	545.264	2.46446	2.46446	slc7a5	1	1	1	1	1	1	1	1	1	1084	0	1783	1	0.37831	0.37831	100	8140	slc7a5	SLC7A5_13711	545.264	545.264		545.264		439.697	439.697	439.697		439.697		720.471	720.471	720.471		720.471		0	545.264	0	545.264	545.264	439.697	720.471	2.46446
AFFF2-Chemguard_Run1-uM-gene	3786	549.165	9.72443	9.72443	kcnq3	1	1	1	1	1	1	1	1	1	1084	0	1783	1	0.37831	0.37831	100	3786	kcnq3	KCNQ3_3528	549.165	549.165		549.165		347.517	347.517	347.517		347.517		798.306	798.306	798.306		798.306		0	549.165	0	549.165	549.165	347.517	798.306	9.72443
AFFF2-Chemguard_Run1-uM-gene	5243	551.775	4.71303	4.71303	abcb1	1	1	1	1	1	1	1	1	1	1084	0	1783	1	0.37831	0.37831	100	5243	abcb1	ABCB1_12	551.775	551.775		551.775		350.768	350.768	350.768		350.768		920.918	920.918	920.918		920.918		0	551.775	0	551.775	551.775	350.768	920.918	4.71303
AFFF2-Chemguard_Run1-uM-gene	9787	552.293	3.36297	3.36297	dlgap5	1	1	1	1	1	1	1	1	1	1084	0	1783	1	0.37831	0.37831	100	9787	dlgap5	DLGAP5_1882	552.293	552.293		552.293		432.69	432.69	432.69		432.69		760.93	760.93	760.93		760.93		0	552.293	0	552.293	552.293	432.69	760.93	3.36297
AFFF2-Chemguard_Run1-uM-gene	54438	568.594	3.57118	3.57118	gfod1	1	1	1	1	1	1	1	1	1	1084	0	1783	1	0.37831	0.37831	100	54438	gfod1	GFOD1_28179	568.594	568.594		568.594		443.483	443.483	443.483		443.483		789.675	789.675	789.675		789.675		0	568.594	0	568.594	568.594	443.483	789.675	3.57118
AFFF2-Chemguard_Run1-uM-gene	9641	571.062	2.58759	2.58759	ikbke	1	1	1	1	1	1	1	1	1	1084	0	1783	1	0.37831	0.37831	100	9641	ikbke	IKBKE_3290	571.062	571.062		571.062		354.685	354.685	354.685		354.685		1031.1	1031.1	1031.1		1031.1		0	571.062	0	571.062	571.062	354.685	1031.1	2.58759
AFFF2-Chemguard_Run1-uM-gene	54657	575.269	3.94572	3.94572	ugt1a4	1	1	1	1	1	1	1	1	1	1084	0	1783	1	0.37831	0.37831	100	54657	ugt1a4	UGT1A4_7535	575.269	575.269		575.269		477.917	477.917	477.917		477.917		728.363	728.363	728.363		728.363		0	575.269	0	575.269	575.269	477.917	728.363	3.94572
AFFF2-Chemguard_Run1-uM-gene	5796	575.673	2.16105	2.16105	ptprk	1	1	1	1	1	1	1	1	1	1084	0	1783	1	0.37831	0.37831	100	5796	ptprk	PTPRK_5618	575.673	575.673		575.673		233.477	233.477	233.477		233.477		1268.01	1268.01	1268.01		1268.01		0	575.673	0	575.673	575.673	233.477	1268.01	2.16105
AFFF2-Chemguard_Run1-uM-gene	2042	579.087	3.24624	3.24624	epha3	1	1	1	1	1	1	1	1	1	1084	0	1783	1	0.37831	0.37831	100	2042	epha3	EPHA3_2188	579.087	579.087		579.087		450.372	450.372	450.372		450.372		808.452	808.452	808.452		808.452		0	579.087	0	579.087	579.087	450.372	808.452	3.24624
AFFF2-Chemguard_Run1-uM-gene	5347	589.715	2.60464	2.60464	plk1	1	1	1	1	1	1	1	1	1	1084	0	1783	1	0.37831	0.37831	100	5347	plk1	PLK1_5203	589.715	589.715		589.715		457.302	457.302	457.302		457.302		827.692	827.692	827.692		827.692		0	589.715	0	589.715	589.715	457.302	827.692	2.60464
AFFF2-Chemguard_Run1-uM-gene	8714	592.454	2.22315	2.22315	abcc3	1	1	1	1	1	1	1	1	1	1084	0	1783	1	0.37831	0.37831	100	8714	abcc3	ABCC3_23353	592.454	592.454		592.454		459.08	459.08	459.08		459.08		832.689	832.689	832.689		832.689		0	592.454	0	592.454	592.454	459.08	832.689	2.22315
AFFF2-Chemguard_Run1-uM-gene	55215	592.979	2.69475	2.69475	fanci	1	1	1	1	1	1	1	1	1	1084	0	1783	1	0.37831	0.37831	100	55215	fanci	FANCI_2338	592.979	592.979		592.979		459.42	459.42	459.42		459.42		833.647	833.647	833.647		833.647		0	592.979	0	592.979	592.979	459.42	833.647	2.69475
AFFF2-Chemguard_Run1-uM-gene	54843	598.683	4.81042	4.81042	sytl2	1	1	1	1	1	1	1	1	1	1084	0	1783	1	0.37831	0.37831	100	54843	sytl2	SYTL2_21368	598.683	598.683		598.683		376.753	376.753	376.753		376.753		993.405	993.405	993.405		993.405		0	598.683	0	598.683	598.683	376.753	993.405	4.81042
AFFF2-Chemguard_Run1-uM-gene	6402	599.844	2.34479	2.34479	sell	1	1	1	1	1	1	1	1	1	1084	0	1783	1	0.37831	0.37831	100	6402	sell	SELL_28347	599.844	599.844		599.844		463.863	463.863	463.863		463.863		846.243	846.243	846.243		846.243		0	599.844	0	599.844	599.844	463.863	846.243	2.34479
AFFF2-Chemguard_Run1-uM-gene	983	608.001	4.68618	4.68618	cdk1	1	1	1	1	1	1	1	1	1	1084	0	1783	1	0.37831	0.37831	100	983	cdk1	CDK1_1196	608.001	608.001		608.001		355.583	355.583	355.583		355.583		931.499	931.499	931.499		931.499		0	608.001	0	608.001	608.001	355.583	931.499	4.68618
AFFF2-Chemguard_Run1-uM-gene	8343	608.177	3.46288	3.46288	h2bc7	1	1	1	1	1	1	1	1	1	1084	0	1783	1	0.37831	0.37831	100	8343	h2bc7	H2BC7_93273	608.177	608.177		608.177		469.228	469.228	469.228		469.228		861.659	861.659	861.659		861.659		0	608.177	0	608.177	608.177	469.228	861.659	3.46288
AFFF2-Chemguard_Run1-uM-gene	8517	608.464	7.97082	7.97082	ikbkg	1	1	1	1	1	1	1	1	1	1084	0	1783	1	0.37831	0.37831	100	8517	ikbkg	IKBKG_3291	608.464	608.464		608.464		379.814	379.814	379.814		379.814		1028.36	1028.36	1028.36		1028.36		0	608.464	0	608.464	608.464	379.814	1028.36	7.97082
AFFF2-Chemguard_Run1-uM-gene	55143	609.913	2.4901	2.4901	cdca8	1	1	1	1	1	1	1	1	1	1084	0	1783	1	0.37831	0.37831	100	55143	cdca8	CDCA8_1185	609.913	609.913		609.913		432.676	432.676	432.676		432.676		964.533	964.533	964.533		964.533		0	609.913	0	609.913	609.913	432.676	964.533	2.4901
AFFF2-Chemguard_Run1-uM-gene	5118	610.508	3.86786	3.86786	pcolce	1	1	1	1	1	1	1	1	1	1084	0	1783	1	0.37831	0.37831	100	5118	pcolce	PCOLCE_12241	610.508	610.508		610.508		470.723	470.723	470.723		470.723		865.998	865.998	865.998		865.998		0	610.508	0	610.508	610.508	470.723	865.998	3.86786
AFFF2-Chemguard_Run1-uM-gene	26128	613.748	3.44747	3.44747	kifbp	1	1	1	1	1	1	1	1	1	1084	0	1783	1	0.37831	0.37831	100	26128	kifbp	KIFBP_3583	613.748	613.748		613.748		501.95	501.95	501.95		501.95		798.574	798.574	798.574		798.574		0	613.748	0	613.748	613.748	501.95	798.574	3.44747
AFFF2-Chemguard_Run1-uM-gene	72	619.394	2.83977	5.67953	actg2	1	1	1	1	1	1	1	1	1	1084	0	1783	1	0.37831	0.37831	100	72	actg2	ACTG2_24661,ACTG2_28389	619.394	619.394		619.394		416.41	416.41	416.41		416.41		994.722	994.722	994.722		994.722		0	619.394	0	619.394	619.394	416.41	994.722	3.30746
AFFF2-Chemguard_Run1-uM-gene	2982	624.248	2.4325	4.865	gucy1a1	1	1	1	1	1	1	1	1	1	1084	0	1783	1	0.37831	0.37831	100	2982	gucy1a1	GUCY1A1_26526,GUCY1A1_27296	624.248	624.248		624.248		466.516	466.516	466.516		466.516		927.216	927.216	927.216		927.216		0	624.248	0	624.248	624.248	466.516	927.216	2.72354
AFFF2-Chemguard_Run1-uM-gene	991	625.872	3.12071	3.12071	cdc20	1	1	1	1	1	1	1	1	1	1084	0	1783	1	0.37831	0.37831	100	991	cdc20	CDC20_1157	625.872	625.872		625.872		359.363	359.363	359.363		359.363		1140.71	1140.71	1140.71		1140.71		0	625.872	0	625.872	625.872	359.363	1140.71	3.12071
AFFF2-Chemguard_Run1-uM-gene	1843	627.595	3.10416	3.10416	dusp1	1	1	1	1	1	1	1	1	1	1084	0	1783	1	0.37831	0.37831	100	1843	dusp1	DUSP1_1978	627.595	627.595		627.595		419.529	419.529	419.529		419.529		1036.43	1036.43	1036.43		1036.43		0	627.595	0	627.595	627.595	419.529	1036.43	3.10416
AFFF2-Chemguard_Run1-uM-gene	291	630.853	2.63795	2.63795	slc25a4	1	1	1	1	1	1	1	1	1	1084	0	1783	1	0.37831	0.37831	100	291	slc25a4	SLC25A4_6406	630.853	630.853		630.853		341.597	341.597	341.597		341.597		1323.72	1323.72	1323.72		1323.72		0	630.853	0	630.853	630.853	341.597	1323.72	2.63795
AFFF2-Chemguard_Run1-uM-gene	7153	630.906	2.94369	2.94369	top2a	1	1	1	1	1	1	1	1	1	1084	0	1783	1	0.37831	0.37831	100	7153	top2a	TOP2A_7277	630.906	630.906		630.906		483.717	483.717	483.717		483.717		904.456	904.456	904.456		904.456		0	630.906	0	630.906	630.906	483.717	904.456	2.94369
AFFF2-Chemguard_Run1-uM-gene	23379	631.492	4.74659	4.74659	ice1	1	1	1	1	1	1	1	1	1	1084	0	1783	1	0.37831	0.37831	100	23379	ice1	ICE1_21898	631.492	631.492		631.492		527.505	527.505	527.505		527.505		795.774	795.774	795.774		795.774		0	631.492	0	631.492	631.492	527.505	795.774	4.74659
AFFF2-Chemguard_Run1-uM-gene	8996	631.527	2.74852	2.74852	nol3	1	1	1	1	1	1	1	1	1	1084	0	1783	1	0.37831	0.37831	100	8996	nol3	NOL3_4625	631.527	631.527		631.527		537.637	537.637	537.637		537.637		772.269	772.269	772.269		772.269		0	631.527	0	631.527	631.527	537.637	772.269	2.74852
AFFF2-Chemguard_Run1-uM-gene	10007	634.992	2.53876	5.07751	gnpda1	1	1	1	1	1	1	1	1	1	1084	0	1783	1	0.37831	0.37831	100	10007	gnpda1	GNPDA1_2723,GNPDA1_28283	634.992	634.992		634.992		515.753	515.753	515.753		515.753		889.104	889.104	889.104		889.104		0	634.992	0	634.992	634.992	515.753	889.104	3.06377
AFFF2-Chemguard_Run1-uM-gene	8503	635.044	3.60597	3.60597	pik3r3	1	1	1	1	1	1	1	1	1	1084	0	1783	1	0.37831	0.37831	100	8503	pik3r3	PIK3R3_5150	635.044	635.044		635.044		532.524	532.524	532.524		532.524		795.242	795.242	795.242		795.242		0	635.044	0	635.044	635.044	532.524	795.242	3.60597
AFFF2-Chemguard_Run1-uM-gene	110117499	635.044	3.60597	3.60597	p3r3urf-pik3r3	1	1	1	1	1	1	1	1	1	1084	0	1783	1	0.37831	0.37831	100	110117499	p3r3urf-pik3r3	PIK3R3_5150	635.044	635.044		635.044		532.524	532.524	532.524		532.524		795.242	795.242	795.242		795.242		0	635.044	0	635.044	635.044	532.524	795.242	3.60597
AFFF2-Chemguard_Run1-uM-gene	4288	635.737	4.55523	4.55523	mki67	1	1	1	1	1	1	1	1	1	1084	0	1783	1	0.37831	0.37831	100	4288	mki67	MKI67_28355	635.737	635.737		635.737		335.165	335.165	335.165		335.165		1334.67	1334.67	1334.67		1334.67		0	635.737	0	635.737	635.737	335.165	1334.67	4.55523
AFFF2-Chemguard_Run1-uM-gene	8076	638.83	4.17375	8.3475	mfap5	1	1	1	1	1	1	1	1	1	1084	0	1783	1	0.37831	0.37831	100	8076	mfap5	MFAP5_90460,MFAP5_91292	638.83	638.83		638.83		396.705	396.705	396.705		396.705		1248.46	1248.46	1248.46		1248.46		0	638.83	0	638.83	638.83	396.705	1248.46	5.14529
AFFF2-Chemguard_Run1-uM-gene	7168	639.264	2.35901	2.35901	tpm1	1	1	1	1	1	1	1	1	1	1084	0	1783	1	0.37831	0.37831	100	7168	tpm1	TPM1_28000	639.264	639.264		639.264		488.993	488.993	488.993		488.993		920.473	920.473	920.473		920.473		0	639.264	0	639.264	639.264	488.993	920.473	2.35901
AFFF2-Chemguard_Run1-uM-gene	9572	642.23	3.07995	3.07995	nr1d1	1	1	1	1	1	1	1	1	1	1084	0	1783	1	0.37831	0.37831	100	9572	nr1d1	NR1D1_16735	642.23	642.23		642.23		512.71	512.71	512.71		512.71		869.374	869.374	869.374		869.374		0	642.23	0	642.23	642.23	512.71	869.374	3.07995
AFFF2-Chemguard_Run1-uM-gene	3283	642.961	2.64388	2.64388	hsd3b1	1	1	1	1	1	1	1	1	1	1084	0	1783	1	0.37831	0.37831	100	3283	hsd3b1	HSD3B1_90693	642.961	642.961		642.961		491.317	491.317	491.317		491.317		927.606	927.606	927.606		927.606		0	642.961	0	642.961	642.961	491.317	927.606	2.64388
AFFF2-Chemguard_Run1-uM-gene	9928	644.341	2.40192	2.40192	kif14	1	1	1	1	1	1	1	1	1	1084	0	1783	1	0.37831	0.37831	100	9928	kif14	KIF14_3592	644.341	644.341		644.341		492.183	492.183	492.183		492.183		930.277	930.277	930.277		930.277		0	644.341	0	644.341	644.341	492.183	930.277	2.40192
AFFF2-Chemguard_Run1-uM-gene	123	649.372	2.35449	2.35449	plin2	1	1	1	1	1	1	1	1	1	1084	0	1783	1	0.37831	0.37831	100	123	plin2	PLIN2_21957	649.372	649.372		649.372		495.335	495.335	495.335		495.335		940.049	940.049	940.049		940.049		0	649.372	0	649.372	649.372	495.335	940.049	2.35449
AFFF2-Chemguard_Run1-uM-gene	1581	650.634	10.86	10.86	cyp7a1	1	1	1	1	1	1	1	1	1	1084	0	1783	1	0.37831	0.37831	100	1581	cyp7a1	CYP7A1_89758	650.634	650.634		650.634		471.582	471.582	471.582		471.582		1090.47	1090.47	1090.47		1090.47		0	650.634	0	650.634	650.634	471.582	1090.47	10.86
AFFF2-Chemguard_Run1-uM-gene	10112	652.435	5.8341	5.8341	kif20a	1	1	1	1	1	1	1	1	1	1084	0	1783	1	0.37831	0.37831	100	10112	kif20a	KIF20A_3601	652.435	652.435		652.435		364.593	364.593	364.593		364.593		1544.15	1544.15	1544.15		1544.15		0	652.435	0	652.435	652.435	364.593	1544.15	5.8341
AFFF2-Chemguard_Run1-uM-gene	8436	663.588	2.20339	2.20339	cavin2	1	1	1	1	1	1	1	1	1	1084	0	1783	1	0.37831	0.37831	100	8436	cavin2	CAVIN2_18531	663.588	663.588		663.588		470.067	470.067	470.067		470.067		1062.42	1062.42	1062.42		1062.42		0	663.588	0	663.588	663.588	470.067	1062.42	2.20339
AFFF2-Chemguard_Run1-uM-gene	2597	664.763	4.65084	4.65084	gapdh	1	1	1	1	1	1	1	1	1	1084	0	1783	1	0.37831	0.37831	100	2597	gapdh	GAPDH_93317	664.763	664.763		664.763		394.354	394.354	394.354		394.354		1272.88	1272.88	1272.88		1272.88		0	664.763	0	664.763	664.763	394.354	1272.88	4.65084
AFFF2-Chemguard_Run1-uM-gene	6941	666.454	2.43216	2.43216	tcf19	1	1	1	1	1	1	1	1	1	1084	0	1783	1	0.37831	0.37831	100	6941	tcf19	TCF19_7001	666.454	666.454		666.454		442.697	442.697	442.697		442.697		1151.96	1151.96	1151.96		1151.96		0	666.454	0	666.454	666.454	442.697	1151.96	2.43216
AFFF2-Chemguard_Run1-uM-gene	9429	667.503	9.79823	29.1097	abcg2	1	1	1	1	1	1	1	1	1	1084	0	1783	1	0.37831	0.37831	100	9429	abcg2	ABCG2_25072,ABCG2_39,ABCG2_41	667.503	667.503		667.503		443.621	443.621	443.621		443.621		1017.23	1017.23	1017.23		1017.23		0	667.503	0	667.503	667.503	443.621	1017.23	9.83321
AFFF2-Chemguard_Run1-uM-gene	54443	668.824	3.18412	3.18412	anln	1	1	1	1	1	1	1	1	1	1084	0	1783	1	0.37831	0.37831	100	54443	anln	ANLN_12002	668.824	668.824		668.824		507.426	507.426	507.426		507.426		978.37	978.37	978.37		978.37		0	668.824	0	668.824	668.824	507.426	978.37	3.18412
AFFF2-Chemguard_Run1-uM-gene	101929520	669.056	2.96854	2.96854	linc00993	1	1	1	1	1	1	1	1	1	1084	0	1783	1	0.37831	0.37831	100	101929520	linc00993	LINC00993_28202	669.056	669.056		669.056		507.569	507.569	507.569		507.569		978.832	978.832	978.832		978.832		0	669.056	0	669.056	669.056	507.569	978.832	2.96854
AFFF2-Chemguard_Run1-uM-gene	26291	676.581	126.392	126.392	fgf21	1	1	1	1	1	1	1	1	1	1084	0	1783	1	0.37831	0.37831	100	26291	fgf21	FGF21_89050	676.581	676.581		676.581		551.134	551.134	551.134		551.134		929.386	929.386	929.386		929.386		0	676.581	0	676.581	676.581	551.134	929.386	126.392
AFFF2-Chemguard_Run1-uM-gene	81610	676.837	5.71451	5.71451	fam83d	1	1	1	1	1	1	1	1	1	1084	0	1783	1	0.37831	0.37831	100	81610	fam83d	FAM83D_14832	676.837	676.837		676.837		376.15	376.15	376.15		376.15		1820.81	1820.81	1820.81		1820.81		0	676.837	0	676.837	676.837	376.15	1820.81	5.71451
AFFF2-Chemguard_Run1-uM-gene	5737	678.356	2.11632	2.11632	ptgfr	1	1	1	1	1	1	1	1	1	1084	0	1783	1	0.37831	0.37831	100	5737	ptgfr	PTGFR_5569	678.356	678.356		678.356		455.379	455.379	455.379		455.379		1163.59	1163.59	1163.59		1163.59		0	678.356	0	678.356	678.356	455.379	1163.59	2.11632
AFFF2-Chemguard_Run1-uM-gene	121457	685.838	2.35024	2.35024	ikbip	1	1	1	1	1	1	1	1	1	1084	0	1783	1	0.37831	0.37831	100	121457	ikbip	IKBIP_28307	685.838	685.838		685.838		517.88	517.88	517.88		517.88		1012.61	1012.61	1012.61		1012.61		0	685.838	0	685.838	685.838	517.88	1012.61	2.35024
AFFF2-Chemguard_Run1-uM-gene	3399	686.496	8.20626	8.20626	id3	1	1	1	1	1	1	1	1	1	1084	0	1783	1	0.37831	0.37831	100	3399	id3	ID3_89698	686.496	686.496		686.496		591.591	591.591	591.591		591.591		823.984	823.984	823.984		823.984		0	686.496	0	686.496	686.496	591.591	823.984	8.20626
AFFF2-Chemguard_Run1-uM-gene	10123	688.192	5.80333	5.80333	arl4c	1	1	1	1	1	1	1	1	1	1084	0	1783	1	0.37831	0.37831	100	10123	arl4c	ARL4C_89956	688.192	688.192		688.192		417.977	417.977	417.977		417.977		1791.27	1791.27	1791.27		1791.27		0	688.192	0	688.192	688.192	417.977	1791.27	5.80333
AFFF2-Chemguard_Run1-uM-gene	23643	691.376	2.47125	2.47125	ly96	1	1	1	1	1	1	1	1	1	1084	0	1783	1	0.37831	0.37831	100	23643	ly96	LY96_89839	691.376	691.376		691.376		543.911	543.911	543.911		543.911		962.223	962.223	962.223		962.223		0	691.376	0	691.376	691.376	543.911	962.223	2.47125
AFFF2-Chemguard_Run1-uM-gene	9245	693.354	5.73934	5.73934	gcnt3	1	1	1	1	1	1	1	1	1	1084	0	1783	1	0.37831	0.37831	100	9245	gcnt3	GCNT3_13241	693.354	693.354		693.354		415.052	415.052	415.052		415.052		1278.1	1278.1	1278.1		1278.1		0	693.354	0	693.354	693.354	415.052	1278.1	5.73934
AFFF2-Chemguard_Run1-uM-gene	768	693.624	137.554	275.107	ca9	1	1	1	1	1	1	1	1	1	1084	0	1783	1	0.37831	0.37831	100	768	ca9	CA9_14814,CA9_915	693.624	693.624		693.624		499.241	499.241	499.241		499.241		1275.78	1275.78	1275.78		1275.78		0	693.624	0	693.624	693.624	499.241	1275.78	232.744
AFFF2-Chemguard_Run1-uM-gene	100132116	699.103	3.2868	3.2868	acta2-as1	1	1	1	1	1	1	1	1	1	1084	0	1783	1	0.37831	0.37831	100	100132116	acta2-as1	ACTA2_14836	699.103	699.103		699.103		388.602	388.602	388.602		388.602		1419.76	1419.76	1419.76		1419.76		0	699.103	0	699.103	699.103	388.602	1419.76	3.2868
AFFF2-Chemguard_Run1-uM-gene	59	699.103	3.2868	3.2868	acta2	1	1	1	1	1	1	1	1	1	1084	0	1783	1	0.37831	0.37831	100	59	acta2	ACTA2_14836	699.103	699.103		699.103		388.602	388.602	388.602		388.602		1419.76	1419.76	1419.76		1419.76		0	699.103	0	699.103	699.103	388.602	1419.76	3.2868
AFFF2-Chemguard_Run1-uM-gene	7056	701.432	11.7106	11.7106	thbd	1	1	1	1	1	1	1	1	1	1084	0	1783	1	0.37831	0.37831	100	7056	thbd	THBD_7074	701.432	701.432		701.432		433.751	433.751	433.751		433.751		979.634	979.634	979.634		979.634		0	701.432	0	701.432	701.432	433.751	979.634	11.7106
AFFF2-Chemguard_Run1-uM-gene	63932	703.407	3.89109	3.89109	cxorf56	1	1	1	1	1	1	1	1	1	1084	0	1783	1	0.37831	0.37831	100	63932	cxorf56	CXorf56_28414	703.407	703.407		703.407		580.729	580.729	580.729		580.729		1863.19	1863.19	1863.19		1863.19		0	703.407	0	703.407	703.407	580.729	1863.19	3.89109
AFFF2-Chemguard_Run1-uM-gene	10110	709.276	2.74059	5.48118	sgk2	1	1	1	1	1	1	1	1	1	1084	0	1783	1	0.37831	0.37831	100	10110	sgk2	SGK2_10628,SGK2_6283	709.276	709.276		709.276		569.183	569.183	569.183		569.183		966.514	966.514	966.514		966.514		0	709.276	0	709.276	709.276	569.183	966.514	2.86194
AFFF2-Chemguard_Run1-uM-gene	51015	711.166	2.13993	2.13993	isoc1	1	1	1	1	1	1	1	1	1	1084	0	1783	1	0.37831	0.37831	100	51015	isoc1	ISOC1_3421	711.166	711.166		711.166		553.63	553.63	553.63		553.63		1008.35	1008.35	1008.35		1008.35		0	711.166	0	711.166	711.166	553.63	1008.35	2.13993
AFFF2-Chemguard_Run1-uM-gene	1845	711.392	3.79287	3.79287	dusp3	1	1	1	1	1	1	1	1	1	1084	0	1783	1	0.37831	0.37831	100	1845	dusp3	DUSP3_1987	711.392	711.392		711.392		459.028	459.028	459.028		459.028		1779.93	1779.93	1779.93		1779.93		0	711.392	0	711.392	711.392	459.028	1779.93	3.79287
AFFF2-Chemguard_Run1-uM-gene	7133	712.989	2.23336	2.23336	tnfrsf1b	1	1	1	1	1	1	1	1	1	1084	0	1783	1	0.37831	0.37831	100	7133	tnfrsf1b	TNFRSF1B_14069	712.989	712.989		712.989		534.329	534.329	534.329		534.329		1068.69	1068.69	1068.69		1068.69		0	712.989	0	712.989	712.989	534.329	1068.69	2.23336
AFFF2-Chemguard_Run1-uM-gene	5997	717.556	2.70908	2.70908	rgs2	1	1	1	1	1	1	1	1	1	1084	0	1783	1	0.37831	0.37831	100	5997	rgs2	RGS2_28241	717.556	717.556		717.556		537.069	537.069	537.069		537.069		1078.31	1078.31	1078.31		1078.31		0	717.556	0	717.556	717.556	537.069	1078.31	2.70908
AFFF2-Chemguard_Run1-uM-gene	3482	721.868	2.98129	2.98129	igf2r	1	1	1	1	1	1	1	1	1	1084	0	1783	1	0.37831	0.37831	100	3482	igf2r	IGF2R_3263	721.868	721.868		721.868		385.744	385.744	385.744		385.744		1837.75	1837.75	1837.75		1837.75		0	721.868	0	721.868	721.868	385.744	1837.75	2.98129
AFFF2-Chemguard_Run1-uM-gene	83461	723.521	4.11043	8.22087	cdca3	1	1	1	1	1	1	1	1	1	1084	0	1783	1	0.37831	0.37831	100	83461	cdca3	CDCA3_19307,CDCA3_26988	723.521	723.521		723.521		423.042	423.042	423.042		423.042		1170.71	1170.71	1170.71		1170.71		0	723.521	0	723.521	723.521	423.042	1170.71	5.68508
AFFF2-Chemguard_Run1-uM-gene	6888	727.738	2.0578	2.0578	taldo1	1	1	1	1	1	1	1	1	1	1084	0	1783	1	0.37831	0.37831	100	6888	taldo1	TALDO1_6942	727.738	727.738		727.738		257.168	257.168	257.168		257.168		1452.67	1452.67	1452.67		1452.67		0	727.738	0	727.738	727.738	257.168	1452.67	2.0578
AFFF2-Chemguard_Run1-uM-gene	4016	730.836	3.34931	3.34931	loxl1	1	1	1	1	1	1	1	1	1	1084	0	1783	1	0.37831	0.37831	100	4016	loxl1	LOXL1_3850	730.836	730.836		730.836		544.99	544.99	544.99		544.99		1106.57	1106.57	1106.57		1106.57		0	730.836	0	730.836	730.836	544.99	1106.57	3.34931
AFFF2-Chemguard_Run1-uM-gene	4582	735.571	5.78729	5.78729	muc1	1	1	1	1	1	1	1	1	1	1084	0	1783	1	0.37831	0.37831	100	4582	muc1	MUC1_4366	735.571	735.571		735.571		421.429	421.429	421.429		421.429		1073.69	1073.69	1073.69		1073.69		0	735.571	0	735.571	735.571	421.429	1073.69	5.78729
AFFF2-Chemguard_Run1-uM-gene	9842	739.236	3.72689	3.72689	plekhm1	1	1	1	1	1	1	1	1	1	1084	0	1783	1	0.37831	0.37831	100	9842	plekhm1	PLEKHM1_93235	739.236	739.236		739.236		618.866	618.866	618.866		618.866		935.938	935.938	935.938		935.938		0	739.236	0	739.236	739.236	618.866	935.938	3.72689
AFFF2-Chemguard_Run1-uM-gene	1070	739.624	2.22027	7.13887	cetn3	1	1	1	1	1	1	1	1	1	1084	0	1783	1	0.37831	0.37831	100	1070	cetn3	CETN3_1262,CETN3_27006,CETN3_28289	739.624	739.624		739.624		572.647	572.647	572.647		572.647		1477.74	1477.74	1477.74		1477.74		0	739.624	0	739.624	739.624	572.647	1477.74	2.74227
AFFF2-Chemguard_Run1-uM-gene	38	741.41	2.04807	2.04807	acat1	1	1	1	1	1	1	1	1	1	1084	0	1783	1	0.37831	0.37831	100	38	acat1	ACAT1_22692	741.41	741.41		741.41		563.623	563.623	563.623		563.623		1093.93	1093.93	1093.93		1093.93		0	741.41	0	741.41	741.41	563.623	1093.93	2.04807
AFFF2-Chemguard_Run1-uM-gene	26872	743.84	6.18251	6.18251	steap1	1	1	1	1	1	1	1	1	1	1084	0	1783	1	0.37831	0.37831	100	26872	steap1	STEAP1_20305	743.84	743.84		743.84		465.43	465.43	465.43		465.43		1813.42	1813.42	1813.42		1813.42		0	743.84	0	743.84	743.84	465.43	1813.42	6.18251
AFFF2-Chemguard_Run1-uM-gene	1301	745.388	3.04429	3.04429	col11a1	1	1	1	1	1	1	1	1	1	1084	0	1783	1	0.37831	0.37831	100	1301	col11a1	COL11A1_12599	745.388	745.388		745.388		553.594	553.594	553.594		553.594		1138.06	1138.06	1138.06		1138.06		0	745.388	0	745.388	745.388	553.594	1138.06	3.04429
AFFF2-Chemguard_Run1-uM-gene	3454	747.752	2.37907	2.37907	ifnar1	1	1	1	1	1	1	1	1	1	1084	0	1783	1	0.37831	0.37831	100	3454	ifnar1	IFNAR1_3235	747.752	747.752		747.752		577.703	577.703	577.703		577.703		1078.17	1078.17	1078.17		1078.17		0	747.752	0	747.752	747.752	577.703	1078.17	2.37907
AFFF2-Chemguard_Run1-uM-gene	51097	749.792	2.93529	2.93529	sccpdh	1	1	1	1	1	1	1	1	1	1084	0	1783	1	0.37831	0.37831	100	51097	sccpdh	SCCPDH_6120	749.792	749.792		749.792		469.834	469.834	469.834		469.834		1022.6	1022.6	1022.6		1022.6		0	749.792	0	749.792	749.792	469.834	1022.6	2.93529
AFFF2-Chemguard_Run1-uM-gene	11168	755.906	3.54143	7.08287	psip1	1	1	1	1	1	1	1	1	1	1084	0	1783	1	0.37831	0.37831	100	11168	psip1	PSIP1_92954,PSIP1_92955	755.906	755.906		755.906		591.665	591.665	591.665		591.665		922.582	922.582	922.582		922.582		0	755.906	0	755.906	755.906	591.665	922.582	4.66205
AFFF2-Chemguard_Run1-uM-gene	2153	761.729	2.48949	2.48949	f5	1	1	1	1	1	1	1	1	1	1084	0	1783	1	0.37831	0.37831	100	2153	f5	F5_24874	761.729	761.729		761.729		563.163	563.163	563.163		563.163		1174.1	1174.1	1174.1		1174.1		0	761.729	0	761.729	761.729	563.163	1174.1	2.48949
AFFF2-Chemguard_Run1-uM-gene	118788	765.318	2.17922	2.17922	pik3ap1	1	1	1	1	1	1	1	1	1	1084	0	1783	1	0.37831	0.37831	100	118788	pik3ap1	PIK3AP1_14739	765.318	765.318		765.318		565.251	565.251	565.251		565.251		1182.11	1182.11	1182.11		1182.11		0	765.318	0	765.318	765.318	565.251	1182.11	2.17922
AFFF2-Chemguard_Run1-uM-gene	50515	767.236	3.94858	7.89716	chst11	1	1	1	1	1	1	1	1	1	1084	0	1783	1	0.37831	0.37831	100	50515	chst11	CHST11_20899,CHST11_28342	767.236	767.236		767.236		608.871	608.871	608.871		608.871		1132.54	1132.54	1132.54		1132.54		0	767.236	0	767.236	767.236	608.871	1132.54	4.5223
AFFF2-Chemguard_Run1-uM-gene	3669	771.725	2.00317	2.00317	isg20	1	1	1	1	1	1	1	1	1	1084	0	1783	1	0.37831	0.37831	100	3669	isg20	ISG20_11135	771.725	771.725		771.725		568.969	568.969	568.969		568.969		1196.51	1196.51	1196.51		1196.51		0	771.725	0	771.725	771.725	568.969	1196.51	2.00317
AFFF2-Chemguard_Run1-uM-gene	2887	773.43	3.42329	3.42329	grb10	1	1	1	1	1	1	1	1	1	1084	0	1783	1	0.37831	0.37831	100	2887	grb10	GRB10_2771	773.43	773.43		773.43		501.643	501.643	501.643		501.643		1775.59	1775.59	1775.59		1775.59		0	773.43	0	773.43	773.43	501.643	1775.59	3.42329
AFFF2-Chemguard_Run1-uM-gene	1719	774.957	2.49132	2.49132	dhfr	1	1	1	1	1	1	1	1	1	1084	0	1783	1	0.37831	0.37831	100	1719	dhfr	DHFR_93238	774.957	774.957		774.957		570.838	570.838	570.838		570.838		1203.81	1203.81	1203.81		1203.81		0	774.957	0	774.957	774.957	570.838	1203.81	2.49132
AFFF2-Chemguard_Run1-uM-gene	4616	779.217	2.60348	5.20696	gadd45b	1	1	1	1	1	1	1	1	1	1084	0	1783	1	0.37831	0.37831	100	4616	gadd45b	GADD45B_2570,GADD45B_28755	779.217	779.217		779.217		504.713	504.713	504.713		504.713		1492.51	1492.51	1492.51		1492.51		0	779.217	0	779.217	779.217	504.713	1492.51	2.98777
AFFF2-Chemguard_Run1-uM-gene	4938	780.151	2.52518	2.52518	oas1	1	1	1	1	1	1	1	1	1	1084	0	1783	1	0.37831	0.37831	100	4938	oas1	OAS1_25326	780.151	780.151		780.151		604.303	604.303	604.303		604.303		1125.84	1125.84	1125.84		1125.84		0	780.151	0	780.151	780.151	604.303	1125.84	2.52518
AFFF2-Chemguard_Run1-uM-gene	1191	784.119	2.31694	2.31694	clu	1	1	1	1	1	1	1	1	1	1084	0	1783	1	0.37831	0.37831	100	1191	clu	CLU_15548	784.119	784.119		784.119		576.116	576.116	576.116		576.116		1224.68	1224.68	1224.68		1224.68		0	784.119	0	784.119	784.119	576.116	1224.68	2.31694
AFFF2-Chemguard_Run1-uM-gene	2266	784.334	6.08441	6.08441	fgg	1	1	1	1	1	1	1	1	1	1084	0	1783	1	0.37831	0.37831	100	2266	fgg	FGG_23945	784.334	784.334		784.334		557.509	557.509	557.509		557.509		1699.54	1699.54	1699.54		1699.54		0	784.334	0	784.334	784.334	557.509	1699.54	6.08441
AFFF2-Chemguard_Run1-uM-gene	9687	787.559	3.05925	6.11851	greb1	1	1	1	1	1	1	1	1	1	1084	0	1783	1	0.37831	0.37831	100	9687	greb1	GREB1_14205,GREB1_2778	787.559	787.559		787.559		532.942	532.942	532.942		532.942		1350.69	1350.69	1350.69		1350.69		0	787.559	0	787.559	787.559	532.942	1350.69	4.09153
AFFF2-Chemguard_Run1-uM-gene	965	788.487	2.05207	2.05207	cd58	1	1	1	1	1	1	1	1	1	1084	0	1783	1	0.37831	0.37831	100	965	cd58	CD58_1144	788.487	788.487		788.487		486.069	486.069	486.069		486.069		1802.07	1802.07	1802.07		1802.07		0	788.487	0	788.487	788.487	486.069	1802.07	2.05207
AFFF2-Chemguard_Run1-uM-gene	140809	790.598	17.5024	17.5024	srxn1	1	1	1	1	1	1	1	1	1	1084	0	1783	1	0.37831	0.37831	100	140809	srxn1	SRXN1_88916	790.598	790.598		790.598		669.007	669.007	669.007		669.007		902.126	902.126	902.126		902.126		0	790.598	0	790.598	790.598	669.007	902.126	17.5024
AFFF2-Chemguard_Run1-uM-gene	10135	794.344	4.44932	4.44932	nampt	1	1	1	1	1	1	1	1	1	1084	0	1783	1	0.37831	0.37831	100	10135	nampt	NAMPT_92506	794.344	794.344		794.344		516.633	516.633	516.633		516.633		1781.34	1781.34	1781.34		1781.34		0	794.344	0	794.344	794.344	516.633	1781.34	4.44932
AFFF2-Chemguard_Run1-uM-gene	3329	795.045	7.76415	27.0798	hspd1	1	1	1	1	1	1	1	1	1	1084	0	1783	1	0.37831	0.37831	100	3329	hspd1	HSPD1_92838,HSPD1_92839,HSPD1_93359,HSPD1_93360	795.045	795.045		795.045		621.47	621.47	621.47		621.47		1071.81	1071.81	1071.81		1071.81		0	795.045	0	795.045	795.045	621.47	1071.81	9.35457
AFFF2-Chemguard_Run1-uM-gene	146909	799.636	3.1149	3.1149	kif18b	1	1	1	1	1	1	1	1	1	1084	0	1783	1	0.37831	0.37831	100	146909	kif18b	KIF18B_3598	799.636	799.636		799.636		584.989	584.989	584.989		584.989		1260.59	1260.59	1260.59		1260.59		0	799.636	0	799.636	799.636	584.989	1260.59	3.1149
AFFF2-Chemguard_Run1-uM-gene	718	803.487	2.98774	2.98774	c3	1	1	1	1	1	1	1	1	1	1084	0	1783	1	0.37831	0.37831	100	718	c3	C3_886	803.487	803.487		803.487		558.301	558.301	558.301		558.301		1021.59	1021.59	1021.59		1021.59		0	803.487	0	803.487	803.487	558.301	1021.59	2.98774
AFFF2-Chemguard_Run1-uM-gene	2687	804.995	2.35685	2.35685	ggt5	1	1	1	1	1	1	1	1	1	1084	0	1783	1	0.37831	0.37831	100	2687	ggt5	GGT5_11580	804.995	804.995		804.995		554.861	554.861	554.861		554.861		1378.99	1378.99	1378.99		1378.99		0	804.995	0	804.995	804.995	554.861	1378.99	2.35685
AFFF2-Chemguard_Run1-uM-gene	3158	810.333	67.067	67.067	hmgcs2	1	1	1	1	1	1	1	1	1	1084	0	1783	1	0.37831	0.37831	100	3158	hmgcs2	HMGCS2_16503	810.333	810.333		810.333		585.081	585.081	585.081		585.081		1662.68	1662.68	1662.68		1662.68		0	810.333	0	810.333	810.333	585.081	1662.68	67.067
AFFF2-Chemguard_Run1-uM-gene	2063	813.321	2.75147	2.75147	nr2f6	1	1	1	1	1	1	1	1	1	1084	0	1783	1	0.37831	0.37831	100	2063	nr2f6	NR2F6_4684	813.321	813.321		813.321		644.723	644.723	644.723		644.723		1136.64	1136.64	1136.64		1136.64		0	813.321	0	813.321	813.321	644.723	1136.64	2.75147
AFFF2-Chemguard_Run1-uM-gene	1514	814.847	2.4701	4.94019	ctsl	1	1	1	1	1	1	1	1	1	1084	0	1783	1	0.37831	0.37831	100	1514	ctsl	CTSL_1645,CTSL_1647	814.847	814.847		814.847		621.481	621.481	621.481		621.481		1183.27	1183.27	1183.27		1183.27		0	814.847	0	814.847	814.847	621.481	1183.27	2.73849
AFFF2-Chemguard_Run1-uM-gene	1264	816.075	7.55682	7.55682	cnn1	1	1	1	1	1	1	1	1	1	1084	0	1783	1	0.37831	0.37831	100	1264	cnn1	CNN1_12800	816.075	816.075		816.075		448.666	448.666	448.666		448.666		1852.15	1852.15	1852.15		1852.15		0	816.075	0	816.075	816.075	448.666	1852.15	7.55682
AFFF2-Chemguard_Run1-uM-gene	27335	819.118	3.71078	3.71078	eif3k	1	1	1	1	1	1	1	1	1	1084	0	1783	1	0.37831	0.37831	100	27335	eif3k	EIF3K_93095	819.118	819.118		819.118		698.274	698.274	698.274		698.274		1010.11	1010.11	1010.11		1010.11		0	819.118	0	819.118	819.118	698.274	1010.11	3.71078
AFFF2-Chemguard_Run1-uM-gene	83540	822.439	3.0971	3.0971	nuf2	1	1	1	1	1	1	1	1	1	1084	0	1783	1	0.37831	0.37831	100	83540	nuf2	NUF2_28336	822.439	822.439		822.439		597.873	597.873	597.873		597.873		1314.65	1314.65	1314.65		1314.65		0	822.439	0	822.439	822.439	597.873	1314.65	3.0971
AFFF2-Chemguard_Run1-uM-gene	55256	826.345	2.0678	2.0678	adi1	1	1	1	1	1	1	1	1	1	1084	0	1783	1	0.37831	0.37831	100	55256	adi1	ADI1_135	826.345	826.345		826.345		577.864	577.864	577.864		577.864		1396.2	1396.2	1396.2		1396.2		0	826.345	0	826.345	826.345	577.864	1396.2	2.0678
AFFF2-Chemguard_Run1-uM-gene	3936	829.017	2.53425	2.53425	lcp1	1	1	1	1	1	1	1	1	1	1084	0	1783	1	0.37831	0.37831	100	3936	lcp1	LCP1_3761	829.017	829.017		829.017		631.415	631.415	631.415		631.415		1237.53	1237.53	1237.53		1237.53		0	829.017	0	829.017	829.017	631.415	1237.53	2.53425
AFFF2-Chemguard_Run1-uM-gene	10673	829.965	2.85761	2.85761	tnfsf13b	1	1	1	1	1	1	1	1	1	1084	0	1783	1	0.37831	0.37831	100	10673	tnfsf13b	TNFSF13B_19280	829.965	829.965		829.965		657.213	657.213	657.213		657.213		1165.16	1165.16	1165.16		1165.16		0	829.965	0	829.965	829.965	657.213	1165.16	2.85761
AFFF2-Chemguard_Run1-uM-gene	570	833.054	6.04059	6.04059	baat	1	1	1	1	1	1	1	1	1	1084	0	1783	1	0.37831	0.37831	100	570	baat	BAAT_614	833.054	833.054		833.054		641.37	641.37	641.37		641.37		1000.5	1000.5	1000.5		1000.5		0	833.054	0	833.054	833.054	641.37	1000.5	6.04059
AFFF2-Chemguard_Run1-uM-gene	2771	844.435	2.0258	2.0258	gnai2	1	1	1	1	1	1	1	1	1	1084	0	1783	1	0.37831	0.37831	100	2771	gnai2	GNAI2_28208	844.435	844.435		844.435		610.132	610.132	610.132		610.132		1368.32	1368.32	1368.32		1368.32		0	844.435	0	844.435	844.435	610.132	1368.32	2.0258
AFFF2-Chemguard_Run1-uM-gene	2627	863.495	16.1788	16.1788	gata6	1	1	1	1	1	1	1	1	1	1084	0	1783	1	0.37831	0.37831	100	2627	gata6	GATA6_11986	863.495	863.495		863.495		567.561	567.561	567.561		567.561		1117.24	1117.24	1117.24		1117.24		0	863.495	0	863.495	863.495	567.561	1117.24	16.1788
AFFF2-Chemguard_Run1-uM-gene	9833	863.541	2.03313	2.03313	melk	1	1	1	1	1	1	1	1	1	1084	0	1783	1	0.37831	0.37831	100	9833	melk	MELK_4117	863.541	863.541		863.541		560.066	560.066	560.066		560.066		1628.96	1628.96	1628.96		1628.96		0	863.541	0	863.541	863.541	560.066	1628.96	2.03313
AFFF2-Chemguard_Run1-uM-gene	9837	869.189	2.04104	2.04104	gins1	1	1	1	1	1	1	1	1	1	1084	0	1783	1	0.37831	0.37831	100	9837	gins1	GINS1_12127	869.189	869.189		869.189		289.925	289.925	289.925		289.925		2851.7	2851.7	2851.7		2851.7		0	869.189	0	869.189	869.189	289.925	2851.7	2.04104
AFFF2-Chemguard_Run1-uM-gene	9493	869.289	3.07195	3.07195	kif23	1	1	1	1	1	1	1	1	1	1084	0	1783	1	0.37831	0.37831	100	9493	kif23	KIF23_14714	869.289	869.289		869.289		477.31	477.31	477.31		477.31		1835.72	1835.72	1835.72		1835.72		0	869.289	0	869.289	869.289	477.31	1835.72	3.07195
AFFF2-Chemguard_Run1-uM-gene	5230	870.052	2.01125	2.01125	pgk1	1	1	1	1	1	1	1	1	1	1084	0	1783	1	0.37831	0.37831	100	5230	pgk1	PGK1_92458	870.052	870.052		870.052		624.202	624.202	624.202		624.202		1432.82	1432.82	1432.82		1432.82		0	870.052	0	870.052	870.052	624.202	1432.82	2.01125
AFFF2-Chemguard_Run1-uM-gene	10581	871.44	2.12521	2.12521	ifitm2	1	1	1	1	1	1	1	1	1	1084	0	1783	1	0.37831	0.37831	100	10581	ifitm2	IFITM2_93143	871.44	871.44		871.44		594.869	594.869	594.869		594.869		1539.22	1539.22	1539.22		1539.22		0	871.44	0	871.44	871.44	594.869	1539.22	2.12521
AFFF2-Chemguard_Run1-uM-gene	127544	873.973	4.32479	4.32479	rnf19b	1	1	1	1	1	1	1	1	1	1084	0	1783	1	0.37831	0.37831	100	127544	rnf19b	RNF19B_24383	873.973	873.973		873.973		707.822	707.822	707.822		707.822		1018.49	1018.49	1018.49		1018.49		0	873.973	0	873.973	873.973	707.822	1018.49	4.32479
AFFF2-Chemguard_Run1-uM-gene	24149	874.513	2.68403	2.68403	znf318	1	1	1	1	1	1	1	1	1	1084	0	1783	1	0.37831	0.37831	100	24149	znf318	ZNF318_7889	874.513	874.513		874.513		705.203	705.203	705.203		705.203		1197.9	1197.9	1197.9		1197.9		0	874.513	0	874.513	874.513	705.203	1197.9	2.68403
AFFF2-Chemguard_Run1-uM-gene	1050	875.416	6.39783	6.39783	cebpa	1	1	1	1	1	1	1	1	1	1084	0	1783	1	0.37831	0.37831	100	1050	cebpa	CEBPA_1240	875.416	875.416		875.416		505.076	505.076	505.076		505.076		1819.81	1819.81	1819.81		1819.81		0	875.416	0	875.416	875.416	505.076	1819.81	6.39783
AFFF2-Chemguard_Run1-uM-gene	4210	875.513	8.57481	8.57481	mefv	1	1	1	1	1	1	1	1	1	1084	0	1783	1	0.37831	0.37831	100	4210	mefv	MEFV_4116	875.513	875.513		875.513		561.396	561.396	561.396		561.396		1769.29	1769.29	1769.29		1769.29		0	875.513	0	875.513	875.513	561.396	1769.29	8.57481
AFFF2-Chemguard_Run1-uM-gene	54796	876.001	2.28739	2.28739	bnc2	1	1	1	1	1	1	1	1	1	1084	0	1783	1	0.37831	0.37831	100	54796	bnc2	BNC2_15341	876.001	876.001		876.001		627.438	627.438	627.438		627.438		1448.11	1448.11	1448.11		1448.11		0	876.001	0	876.001	876.001	627.438	1448.11	2.28739
AFFF2-Chemguard_Run1-uM-gene	6514	882.015	15.1557	15.1557	slc2a2	1	1	1	1	1	1	1	1	1	1084	0	1783	1	0.37831	0.37831	100	6514	slc2a2	SLC2A2_6439	882.015	882.015		882.015		577.101	577.101	577.101		577.101		1742.49	1742.49	1742.49		1742.49		0	882.015	0	882.015	882.015	577.101	1742.49	15.1557
AFFF2-Chemguard_Run1-uM-gene	1583	883.06	2.59467	2.59467	cyp11a1	1	1	1	1	1	1	1	1	1	1084	0	1783	1	0.37831	0.37831	100	1583	cyp11a1	CYP11A1_11890	883.06	883.06		883.06		761.35	761.35	761.35		761.35		1070.13	1070.13	1070.13		1070.13		0	883.06	0	883.06	883.06	761.35	1070.13	2.59467
AFFF2-Chemguard_Run1-uM-gene	6500	887.338	2.24588	4.49176	skp1	1	1	1	1	1	1	1	1	1	1084	0	1783	1	0.37831	0.37831	100	6500	skp1	SKP1_92579,SKP1_92581	887.338	887.338		887.338		659.289	659.289	659.289		659.289		1624.6	1624.6	1624.6		1624.6		0	887.338	0	887.338	887.338	659.289	1624.6	2.32194
AFFF2-Chemguard_Run1-uM-gene	144571	887.738	4.27058	4.27058	a2m-as1	1	1	1	1	1	1	1	1	1	1084	0	1783	1	0.37831	0.37831	100	144571	a2m-as1	A2M_1	887.738	887.738		887.738		633.789	633.789	633.789		633.789		1478.64	1478.64	1478.64		1478.64		0	887.738	0	887.738	887.738	633.789	1478.64	4.27058
AFFF2-Chemguard_Run1-uM-gene	29089	889.508	2.20492	2.20492	ube2t	1	1	1	1	1	1	1	1	1	1084	0	1783	1	0.37831	0.37831	100	29089	ube2t	UBE2T_7492	889.508	889.508		889.508		586.99	586.99	586.99		586.99		1652.21	1652.21	1652.21		1652.21		0	889.508	0	889.508	889.508	586.99	1652.21	2.20492
AFFF2-Chemguard_Run1-uM-gene	3939	894.169	2.86079	2.86079	ldha	1	1	1	1	1	1	1	1	1	1084	0	1783	1	0.37831	0.37831	100	3939	ldha	LDHA_3766	894.169	894.169		894.169		637.249	637.249	637.249		637.249		1495.58	1495.58	1495.58		1495.58		0	894.169	0	894.169	894.169	637.249	1495.58	2.86079
AFFF2-Chemguard_Run1-uM-gene	90427	894.971	4.05122	8.10244	bmf	1	1	1	1	1	1	1	1	1	1084	0	1783	1	0.37831	0.37831	100	90427	bmf	BMF_16921,BMF_26899	894.971	894.971		894.971		731.529	731.529	731.529		731.529		1096.38	1096.38	1096.38		1096.38		0	894.971	0	894.971	894.971	731.529	1096.38	4.18612
AFFF2-Chemguard_Run1-uM-gene	578	897.446	2.13195	2.13195	bak1	1	1	1	1	1	1	1	1	1	1084	0	1783	1	0.37831	0.37831	100	578	bak1	BAK1_631	897.446	897.446		897.446		691.921	691.921	691.921		691.921		1330.91	1330.91	1330.91		1330.91		0	897.446	0	897.446	897.446	691.921	1330.91	2.13195
AFFF2-Chemguard_Run1-uM-gene	4133	897.76	3.38622	6.77244	map2	1	1	1	1	1	1	1	1	1	1084	0	1783	1	0.37831	0.37831	100	4133	map2	MAP2_26319,MAP2_3965	897.76	897.76		897.76		609.475	609.475	609.475		609.475		1316.08	1316.08	1316.08		1316.08		0	897.76	0	897.76	897.76	609.475	1316.08	3.52788
AFFF2-Chemguard_Run1-uM-gene	5045	899.373	2.08955	2.08955	furin	1	1	1	1	1	1	1	1	1	1084	0	1783	1	0.37831	0.37831	100	5045	furin	FURIN_27246	899.373	899.373		899.373		685.806	685.806	685.806		685.806		1359.24	1359.24	1359.24		1359.24		0	899.373	0	899.373	899.373	685.806	1359.24	2.08955
AFFF2-Chemguard_Run1-uM-gene	2335	899.376	2.09976	4.19952	fn1	1	1	1	1	1	1	1	1	1	1084	0	1783	1	0.37831	0.37831	100	2335	fn1	FN1_13666,FN1_27231	899.376	899.376		899.376		493.893	493.893	493.893		493.893		1857.16	1857.16	1857.16		1857.16		0	899.376	0	899.376	899.376	493.893	1857.16	2.14738
AFFF2-Chemguard_Run1-uM-gene	4189	902.715	10.6333	10.6333	dnajb9	1	1	1	1	1	1	1	1	1	1084	0	1783	1	0.37831	0.37831	100	4189	dnajb9	DNAJB9_18970	902.715	902.715		902.715		618.024	618.024	618.024		618.024		1138.08	1138.08	1138.08		1138.08		0	902.715	0	902.715	902.715	618.024	1138.08	10.6333
AFFF2-Chemguard_Run1-uM-gene	23526	905.409	2.28946	4.57891	arhgap45	1	1	1	1	1	1	1	1	1	1084	0	1783	1	0.37831	0.37831	100	23526	arhgap45	ARHGAP45_19382,ARHGAP45_28322	905.409	905.409		905.409		706.66	706.66	706.66		706.66		1263.39	1263.39	1263.39		1263.39		0	905.409	0	905.409	905.409	706.66	1263.39	2.53392
AFFF2-Chemguard_Run1-uM-gene	22794	908.854	2.82983	2.82983	casc3	1	1	1	1	1	1	1	1	1	1084	0	1783	1	0.37831	0.37831	100	22794	casc3	CASC3_973	908.854	908.854		908.854		750.537	750.537	750.537		750.537		1198.55	1198.55	1198.55		1198.55		0	908.854	0	908.854	908.854	750.537	1198.55	2.82983
AFFF2-Chemguard_Run1-uM-gene	3791	914.149	6.97381	6.97381	kdr	1	1	1	1	1	1	1	1	1	1084	0	1783	1	0.37831	0.37831	100	3791	kdr	KDR_3546	914.149	914.149		914.149		495.726	495.726	495.726		495.726		1853.86	1853.86	1853.86		1853.86		0	914.149	0	914.149	914.149	495.726	1853.86	6.97381
AFFF2-Chemguard_Run1-uM-gene	4776	914.402	2.11562	2.11562	nfatc4	1	1	1	1	1	1	1	1	1	1084	0	1783	1	0.37831	0.37831	100	4776	nfatc4	NFATC4_4563	914.402	914.402		914.402		648.05	648.05	648.05		648.05		1549.84	1549.84	1549.84		1549.84		0	914.402	0	914.402	914.402	648.05	1549.84	2.11562
AFFF2-Chemguard_Run1-uM-gene	10656	915.851	2.79797	5.59595	khdrbs3	1	1	1	1	1	1	1	1	1	1084	0	1783	1	0.37831	0.37831	100	10656	khdrbs3	KHDRBS3_22399,KHDRBS3_28184	915.851	915.851		915.851		675.082	675.082	675.082		675.082		1765.95	1765.95	1765.95		1765.95		0	915.851	0	915.851	915.851	675.082	1765.95	3.29184
AFFF2-Chemguard_Run1-uM-gene	2706	920.938	2.69095	2.69095	gjb2	1	1	1	1	1	1	1	1	1	1084	0	1783	1	0.37831	0.37831	100	2706	gjb2	GJB2_2653	920.938	920.938		920.938		560.287	560.287	560.287		560.287		1220.81	1220.81	1220.81		1220.81		0	920.938	0	920.938	920.938	560.287	1220.81	2.69095
AFFF2-Chemguard_Run1-uM-gene	7494	929.293	6.31146	6.31146	xbp1	1	1	1	1	1	1	1	1	1	1084	0	1783	1	0.37831	0.37831	100	7494	xbp1	XBP1_7759	929.293	929.293		929.293		507.519	507.519	507.519		507.519		1852.51	1852.51	1852.51		1852.51		0	929.293	0	929.293	929.293	507.519	1852.51	6.31146
AFFF2-Chemguard_Run1-uM-gene	55872	929.799	4.3379	4.3379	pbk	1	1	1	1	1	1	1	1	1	1084	0	1783	1	0.37831	0.37831	100	55872	pbk	PBK_19921	929.799	929.799		929.799		459.049	459.049	459.049		459.049		1853.96	1853.96	1853.96		1853.96		0	929.799	0	929.799	929.799	459.049	1853.96	4.3379
AFFF2-Chemguard_Run1-uM-gene	51031	931.499	2.74242	2.74242	glod4	1	1	1	1	1	1	1	1	1	1084	0	1783	1	0.37831	0.37831	100	51031	glod4	GLOD4_2670	931.499	931.499		931.499		746.863	746.863	746.863		746.863		1300.21	1300.21	1300.21		1300.21		0	931.499	0	931.499	931.499	746.863	1300.21	2.74242
AFFF2-Chemguard_Run1-uM-gene	90861	932.243	2.73213	2.73213	jpt2	1	1	1	1	1	1	1	1	1	1084	0	1783	1	0.37831	0.37831	100	90861	jpt2	JPT2_3042	932.243	932.243		932.243		650.052	650.052	650.052		650.052		1160.63	1160.63	1160.63		1160.63		0	932.243	0	932.243	932.243	650.052	1160.63	2.73213
AFFF2-Chemguard_Run1-uM-gene	8837	934.12	2.99206	5.98412	cflar	1	1	1	1	1	1	1	1	1	1084	0	1783	1	0.37831	0.37831	100	8837	cflar	CFLAR_1269,CFLAR_1270	934.12	934.12		934.12		701.666	701.666	701.666		701.666		1355.3	1355.3	1355.3		1355.3		0	934.12	0	934.12	934.12	701.666	1355.3	3.85045
AFFF2-Chemguard_Run1-uM-gene	9289	936.617	12.6574	12.6574	adgrg1	1	1	1	1	1	1	1	1	1	1084	0	1783	1	0.37831	0.37831	100	9289	adgrg1	ADGRG1_2761	936.617	936.617		936.617		632.64	632.64	632.64		632.64		1181.53	1181.53	1181.53		1181.53		0	936.617	0	936.617	936.617	632.64	1181.53	12.6574
AFFF2-Chemguard_Run1-uM-gene	3249	939.521	3.12844	6.25688	hpn	1	1	1	1	1	1	1	1	1	1084	0	1783	1	0.37831	0.37831	100	3249	hpn	HPN_25853,HPN_3091	939.521	939.521		939.521		776.556	776.556	776.556		776.556		1147.6	1147.6	1147.6		1147.6		0	939.521	0	939.521	939.521	776.556	1147.6	4.15425
AFFF2-Chemguard_Run1-uM-gene	23588	943.067	3.41682	3.41682	klhdc2	1	1	1	1	1	1	1	1	1	1084	0	1783	1	0.37831	0.37831	100	23588	klhdc2	KLHDC2_3630	943.067	943.067		943.067		730.693	730.693	730.693		730.693		1118.24	1118.24	1118.24		1118.24		0	943.067	0	943.067	943.067	730.693	1118.24	3.41682
AFFF2-Chemguard_Run1-uM-gene	1802	943.513	3.03898	8.63568	dph2	1	1	1	1	1	1	1	1	1	1084	0	1783	1	0.37831	0.37831	100	1802	dph2	DPH2_90831,DPH2_91556,DPH2_91691	943.513	943.513		943.513		739.211	739.211	739.211		739.211		1435.93	1435.93	1435.93		1435.93		0	943.513	0	943.513	943.513	739.211	1435.93	3.2459
AFFF2-Chemguard_Run1-uM-gene	8809	944.142	9.50947	9.50947	il18r1	1	1	1	1	1	1	1	1	1	1084	0	1783	1	0.37831	0.37831	100	8809	il18r1	IL18R1_28357	944.142	944.142		944.142		614.118	614.118	614.118		614.118		1208.93	1208.93	1208.93		1208.93		0	944.142	0	944.142	944.142	614.118	1208.93	9.50947
AFFF2-Chemguard_Run1-uM-gene	64968	944.239	8.90392	8.90392	mrps6	1	1	1	1	1	1	1	1	1	1084	0	1783	1	0.37831	0.37831	100	64968	mrps6	MRPS6_93244	944.239	944.239		944.239		649.723	649.723	649.723		649.723		1180.3	1180.3	1180.3		1180.3		0	944.239	0	944.239	944.239	649.723	1180.3	8.90392
AFFF2-Chemguard_Run1-uM-gene	5241	950.302	2.05398	2.05398	pgr	1	1	1	1	1	1	1	1	1	1084	0	1783	1	0.37831	0.37831	100	5241	pgr	PGR_28384	950.302	950.302		950.302		836.434	836.434	836.434		836.434		1097.7	1097.7	1097.7		1097.7		0	950.302	0	950.302	950.302	836.434	1097.7	2.05398
AFFF2-Chemguard_Run1-uM-gene	170575	955.886	2.38826	2.38826	gimap1	1	1	1	1	1	1	1	1	1	1084	0	1783	1	0.37831	0.37831	100	170575	gimap1	GIMAP1-GIMAP5_20869	955.886	955.886		955.886		829.662	829.662	829.662		829.662		1145.31	1145.31	1145.31		1145.31		0	955.886	0	955.886	955.886	829.662	1145.31	2.38826
AFFF2-Chemguard_Run1-uM-gene	130013	958.034	2.44209	2.44209	acmsd	1	1	1	1	1	1	1	1	1	1084	0	1783	1	0.37831	0.37831	100	130013	acmsd	ACMSD_89639	958.034	958.034		958.034		724.152	724.152	724.152		724.152		1486.9	1486.9	1486.9		1486.9		0	958.034	0	958.034	958.034	724.152	1486.9	2.44209
AFFF2-Chemguard_Run1-uM-gene	3702	958.951	2.00462	2.00462	itk	1	1	1	1	1	1	1	1	1	1084	0	1783	1	0.37831	0.37831	100	3702	itk	ITK_28236	958.951	958.951		958.951		840.782	840.782	840.782		840.782		1119.21	1119.21	1119.21		1119.21		0	958.951	0	958.951	958.951	840.782	1119.21	2.00462
AFFF2-Chemguard_Run1-uM-gene	8878	961.441	7.67804	7.67804	sqstm1	1	1	1	1	1	1	1	1	1	1084	0	1783	1	0.37831	0.37831	100	8878	sqstm1	SQSTM1_6740	961.441	961.441		961.441		681.533	681.533	681.533		681.533		1183.84	1183.84	1183.84		1183.84		0	961.441	0	961.441	961.441	681.533	1183.84	7.67804
AFFF2-Chemguard_Run1-uM-gene	23029	966.058	2.18821	4.37641	rbm34	1	1	1	1	1	1	1	1	1	1084	0	1783	1	0.37831	0.37831	100	23029	rbm34	RBM34_28235,RBM34_5768	966.058	966.058		966.058		712.464	712.464	712.464		712.464		1483.76	1483.76	1483.76		1483.77		0	966.058	0	966.058	966.058	712.464	1483.76	2.31268
AFFF2-Chemguard_Run1-uM-gene	3175	970.86	7.46713	7.46713	onecut1	1	1	1	1	1	1	1	1	1	1084	0	1783	1	0.37831	0.37831	100	3175	onecut1	ONECUT1_4810	970.86	970.86		970.86		523.187	523.187	523.187		523.187		1855.01	1855.01	1855.01		1855.01		0	970.86	0	970.86	970.86	523.187	1855.01	7.46713
AFFF2-Chemguard_Run1-uM-gene	10397	973.125	3.18476	6.36951	ndrg1	1	1	1	1	1	1	1	1	1	1084	0	1783	1	0.37831	0.37831	100	10397	ndrg1	NDRG1_21187,NDRG1_4510	973.125	973.125		973.125		759.405	759.405	759.405		759.405		1560.01	1560.01	1560.01		1560.01		0	973.125	0	973.125	973.125	759.405	1560.01	4.30002
AFFF2-Chemguard_Run1-uM-gene	1063	974.419	2.48704	2.48704	cenpf	1	1	1	1	1	1	1	1	1	1084	0	1783	1	0.37831	0.37831	100	1063	cenpf	CENPF_1252	974.419	974.419		974.419		679.327	679.327	679.327		679.327		1720.04	1720.04	1720.04		1720.04		0	974.419	0	974.419	974.419	679.327	1720.04	2.48704
AFFF2-Chemguard_Run1-uM-gene	2069	975.11	6.95428	6.95428	ereg	1	1	1	1	1	1	1	1	1	1084	0	1783	1	0.37831	0.37831	100	2069	ereg	EREG_21427	975.11	975.11		975.11		592.013	592.013	592.013		592.013		1277.55	1277.55	1277.55		1277.55		0	975.11	0	975.11	975.11	592.013	1277.55	6.95428
AFFF2-Chemguard_Run1-uM-gene	22934	975.18	2.31817	2.31817	rpia	1	1	1	1	1	1	1	1	1	1084	0	1783	1	0.37831	0.37831	100	22934	rpia	RPIA_5911	975.18	975.18		975.18		738.909	738.909	738.909		738.909		1512.31	1512.31	1512.31		1512.31		0	975.18	0	975.18	975.18	738.909	1512.31	2.31817
AFFF2-Chemguard_Run1-uM-gene	9637	976.614	4.34654	4.34654	fez2	1	1	1	1	1	1	1	1	1	1084	0	1783	1	0.37831	0.37831	100	9637	fez2	FEZ2_2394	976.614	976.614		976.614		660.005	660.005	660.005		660.005		1223.97	1223.97	1223.97		1223.97		0	976.614	0	976.614	976.614	660.005	1223.97	4.34654
AFFF2-Chemguard_Run1-uM-gene	10678	978.541	2.37986	2.37986	b3gnt2	1	1	1	1	1	1	1	1	1	1084	0	1783	1	0.37831	0.37831	100	10678	b3gnt2	B3GNT2_21862	978.541	978.541		978.541		844.113	844.113	844.113		844.113		1190.78	1190.78	1190.78		1190.78		0	978.541	0	978.541	978.541	844.113	1190.78	2.37986
AFFF2-Chemguard_Run1-uM-gene	26020	981.245	4.61915	4.61915	lrp10	1	1	1	1	1	1	1	1	1	1084	0	1783	1	0.37831	0.37831	100	26020	lrp10	LRP10_3874	981.245	981.245		981.245		717.217	717.217	717.217		717.217		1189.81	1189.81	1189.81		1189.81		0	981.245	0	981.245	981.245	717.217	1189.81	4.61915
AFFF2-Chemguard_Run1-uM-gene	6535	983.774	5.26568	10.5314	slc6a8	1	1	1	1	1	1	1	1	1	1084	0	1783	1	0.37831	0.37831	100	6535	slc6a8	SLC6A8_27878,SLC6A8_6522	983.774	983.774		983.774		553.347	553.347	553.347		553.347		1515.77	1515.77	1515.77		1515.77		0	983.774	0	983.774	983.774	553.347	1515.77	6.37308
AFFF2-Chemguard_Run1-uM-gene	4171	984.792	2.0415	2.0415	mcm2	1	1	1	1	1	1	1	1	1	1084	0	1783	1	0.37831	0.37831	100	4171	mcm2	MCM2_12650	984.792	984.792		984.792		523.751	523.751	523.751		523.751		2403.94	2403.94	2403.94		2403.94		0	984.792	0	984.792	984.792	523.751	2403.94	2.0415
AFFF2-Chemguard_Run1-uM-gene	9700	985.964	2.12551	2.12551	espl1	1	1	1	1	1	1	1	1	1	1084	0	1783	1	0.37831	0.37831	100	9700	espl1	ESPL1_23715	985.964	985.964		985.964		685.216	685.216	685.216		685.216		1754.47	1754.47	1754.47		1754.47		0	985.964	0	985.964	985.964	685.216	1754.47	2.12551
AFFF2-Chemguard_Run1-uM-gene	83667	989.939	13.3869	13.3869	sesn2	1	1	1	1	1	1	1	1	1	1084	0	1783	1	0.37831	0.37831	100	83667	sesn2	SESN2_18106	989.939	989.939		989.939		734.779	734.779	734.779		734.779		1191.42	1191.42	1191.42		1191.42		0	989.939	0	989.939	989.939	734.779	1191.42	13.3869
AFFF2-Chemguard_Run1-uM-gene	5873	991.012	4.60843	4.60843	rab27a	1	1	1	1	1	1	1	1	1	1084	0	1783	1	0.37831	0.37831	100	5873	rab27a	RAB27A_5667	991.012	991.012		991.012		522.749	522.749	522.749		522.749		1862.6	1862.6	1862.6		1862.6		0	991.012	0	991.012	991.012	522.749	1862.6	4.60843
AFFF2-Chemguard_Run1-uM-gene	8644	991.122	8.40583	8.40583	akr1c3	1	1	1	1	1	1	1	1	1	1084	0	1783	1	0.37831	0.37831	100	8644	akr1c3	AKR1C3_203	991.122	991.122		991.122		644.331	644.331	644.331		644.331		1258.68	1258.68	1258.68		1258.68		0	991.122	0	991.122	991.122	644.331	1258.68	8.40583
AFFF2-Chemguard_Run1-uM-gene	64979	994.24	2.97743	2.97743	mrpl36	1	1	1	1	1	1	1	1	1	1084	0	1783	1	0.37831	0.37831	100	64979	mrpl36	MRPL36_93037	994.24	994.24		994.24		647.537	647.537	647.537		647.537		1261.04	1261.04	1261.04		1261.04		0	994.24	0	994.24	994.24	647.537	1261.04	2.97743
AFFF2-Chemguard_Run1-uM-gene	3014	998.659	2.28308	2.28308	h2ax	1	1	1	1	1	1	1	1	1	1084	0	1783	1	0.37831	0.37831	100	3014	h2ax	H2AX_26072	998.659	998.659		998.659		691.646	691.646	691.646		691.646		1793.01	1793.01	1793.01		1793.01		0	998.659	0	998.659	998.659	691.646	1793.01	2.28308
AFFF2-Chemguard_Run1-uM-gene	9670	1001.56	2.69446	2.69446	ipo13	1	1	1	1	1	1	1	1	1	1084	0	1783	1	0.37831	0.37831	100	9670	ipo13	IPO13_3398	1001.56	1001.56		1001.56		777.657	777.657	777.657		777.657		1496.23	1496.23	1496.23		1496.23		0	1001.56	0	1001.56	1001.56	777.657	1496.23	2.69446
AFFF2-Chemguard_Run1-uM-gene	2026	1002.09	5.39911	10.7982	eno2	1	1	1	1	1	1	1	1	1	1084	0	1783	1	0.37831	0.37831	100	2026	eno2	ENO2_13140,ENO2_2153	1002.09	1002.09		1002.09		608.333	608.333	608.333		608.333		1304.89	1304.89	1304.89		1304.89		0	1002.09	0	1002.09	1002.09	608.333	1304.89	5.40115
AFFF2-Chemguard_Run1-uM-gene	6400	1002.23	3.43034	3.43034	sel1l	1	1	1	1	1	1	1	1	1	1084	0	1783	1	0.37831	0.37831	100	6400	sel1l	SEL1L_11119	1002.23	1002.23		1002.23		800.183	800.183	800.183		800.183		1166.38	1166.38	1166.38		1166.38		0	1002.23	0	1002.23	1002.23	800.183	1166.38	3.43034
AFFF2-Chemguard_Run1-uM-gene	5742	1003.84	5.30802	5.30802	ptgs1	1	1	1	1	1	1	1	1	1	1084	0	1783	1	0.37831	0.37831	100	5742	ptgs1	PTGS1_22773	1003.84	1003.84		1003.84		623.05	623.05	623.05		623.05		1295.38	1295.38	1295.38		1295.38		0	1003.84	0	1003.84	1003.84	623.05	1295.38	5.30802
AFFF2-Chemguard_Run1-uM-gene	63924	1006.18	4.60441	4.60441	cidec	1	1	1	1	1	1	1	1	1	1084	0	1783	1	0.37831	0.37831	100	63924	cidec	CIDEC_20342	1006.18	1006.18		1006.18		720.666	720.666	720.666		720.666		1226.76	1226.76	1226.76		1226.76		0	1006.18	0	1006.18	1006.18	720.666	1226.76	4.60441
AFFF2-Chemguard_Run1-uM-gene	5290	1007.05	2.17749	2.17749	pik3ca	1	1	1	1	1	1	1	1	1	1084	0	1783	1	0.37831	0.37831	100	5290	pik3ca	PIK3CA_5146	1007.05	1007.05		1007.05		761.776	761.776	761.776		761.776		1579.85	1579.85	1579.85		1579.85		0	1007.05	0	1007.05	1007.05	761.776	1579.85	2.17749
AFFF2-Chemguard_Run1-uM-gene	51321	1008.57	2.93933	5.87867	amz2	1	1	1	1	1	1	1	1	1	1084	0	1783	1	0.37831	0.37831	100	51321	amz2	AMZ2_93171,AMZ2_93173	1008.57	1008.57		1008.57		429.325	429.325	429.325		429.325		1551.56	1551.56	1551.56		1551.56		0	1008.57	0	1008.57	1008.57	429.325	1551.56	3.11484
AFFF2-Chemguard_Run1-uM-gene	55893	1013.44	3.44748	3.44748	znf395	1	1	1	1	1	1	1	1	1	1084	0	1783	1	0.37831	0.37831	100	55893	znf395	ZNF395_7894	1013.44	1013.44		1013.44		601.972	601.972	601.972		601.972		1834.6	1834.6	1834.6		1834.6		0	1013.44	0	1013.44	1013.44	601.972	1834.6	3.44748
AFFF2-Chemguard_Run1-uM-gene	780	1018	2.09746	2.09746	ddr1	1	1	1	1	1	1	1	1	1	1084	0	1783	1	0.37831	0.37831	100	780	ddr1	DDR1_1804	1018	1018		1018		554.348	554.348	554.348		554.348		1889.29	1889.29	1889.29		1889.29		0	1018	0	1018	1018	554.348	1889.29	2.09746
AFFF2-Chemguard_Run1-uM-gene	3717	1021.71	3.65781	3.65781	jak2	1	1	1	1	1	1	1	1	1	1084	0	1783	1	0.37831	0.37831	100	3717	jak2	JAK2_3466	1021.71	1021.71		1021.71		732.017	732.017	732.017		732.017		1243.23	1243.23	1243.23		1243.23		0	1021.71	0	1021.71	1021.71	732.017	1243.23	3.65781
AFFF2-Chemguard_Run1-uM-gene	3078	1022.8	3.11609	3.11609	cfhr1	1	1	1	1	1	1	1	1	1	1084	0	1783	1	0.37831	0.37831	100	3078	cfhr1	CFHR1_28694	1022.8	1022.8		1022.8		525.345	525.345	525.345		525.345		1875.13	1875.13	1875.13		1875.13		0	1022.8	0	1022.8	1022.8	525.345	1875.13	3.11609
AFFF2-Chemguard_Run1-uM-gene	57406	1023.42	2.04845	2.04845	abhd6	1	1	1	1	1	1	1	1	1	1084	0	1783	1	0.37831	0.37831	100	57406	abhd6	ABHD6_45	1023.42	1023.42		1023.42		516.34	516.34	516.34		516.34		1868.39	1868.39	1868.39		1868.39		0	1023.42	0	1023.42	1023.42	516.34	1868.39	2.04845
AFFF2-Chemguard_Run1-uM-gene	3312	1027.42	2.65581	2.65581	hspa8	1	1	1	1	1	1	1	1	1	1084	0	1783	1	0.37831	0.37831	100	3312	hspa8	HSPA8_92547	1027.42	1027.42		1027.42		829.462	829.462	829.462		829.462		1440.34	1440.34	1440.34		1440.34		0	1027.42	0	1027.42	1027.42	829.462	1440.34	2.65581
AFFF2-Chemguard_Run1-uM-gene	26520	1028.04	2.67304	2.67304	timm9	1	1	1	1	1	1	1	1	1	1084	0	1783	1	0.37831	0.37831	100	26520	timm9	TIMM9_7106	1028.04	1028.04		1028.04		834.252	834.252	834.252		834.252		1426.12	1426.12	1426.12		1426.12		0	1028.04	0	1028.04	1028.04	834.252	1426.12	2.67304
AFFF2-Chemguard_Run1-uM-gene	9903	1028.57	2.69545	2.69545	klhl21	1	1	1	1	1	1	1	1	1	1084	0	1783	1	0.37831	0.37831	100	9903	klhl21	KLHL21_3635	1028.57	1028.57		1028.57		626.082	626.082	626.082		626.082		1854.44	1854.44	1854.44		1854.44		0	1028.57	0	1028.57	1028.57	626.082	1854.44	2.69545
AFFF2-Chemguard_Run1-uM-gene	106821730	1030.92	2.26443	2.26443	bub1b-pak6	1	1	1	1	1	1	1	1	1	1084	0	1783	1	0.37831	0.37831	100	106821730	bub1b-pak6	PAK6_4917	1030.92	1030.92		1030.92		864.886	864.886	864.886		864.886		1339.51	1339.51	1339.51		1339.51		0	1030.92	0	1030.92	1030.92	864.886	1339.51	2.26443
AFFF2-Chemguard_Run1-uM-gene	56924	1030.92	2.26443	2.26443	pak6	1	1	1	1	1	1	1	1	1	1084	0	1783	1	0.37831	0.37831	100	56924	pak6	PAK6_4917	1030.92	1030.92		1030.92		864.886	864.886	864.886		864.886		1339.51	1339.51	1339.51		1339.51		0	1030.92	0	1030.92	1030.92	864.886	1339.51	2.26443
AFFF2-Chemguard_Run1-uM-gene	79094	1033.94	18.8767	18.8767	chac1	1	1	1	1	1	1	1	1	1	1084	0	1783	1	0.37831	0.37831	100	79094	chac1	CHAC1_1279	1033.94	1033.94		1033.94		619.367	619.367	619.367		619.367		1789.12	1789.12	1789.12		1789.12		0	1033.94	0	1033.94	1033.94	619.367	1789.12	18.8767
AFFF2-Chemguard_Run1-uM-gene	54541	1034.65	2.13119	2.13119	ddit4	1	1	1	1	1	1	1	1	1	1084	0	1783	1	0.37831	0.37831	100	54541	ddit4	DDIT4_1803	1034.65	1034.65		1034.65		709.619	709.619	709.619		709.619		1906.24	1906.24	1906.24		1906.24		0	1034.65	0	1034.65	1034.65	709.619	1906.24	2.13119
AFFF2-Chemguard_Run1-uM-gene	1234	1035.78	6.97874	6.97874	ccr5	1	1	1	1	1	1	1	1	1	1084	0	1783	1	0.37831	0.37831	100	1234	ccr5	CCR5_88516	1035.78	1035.78		1035.78		717.379	717.379	717.379		717.379		1274.7	1274.7	1274.7		1274.7		0	1035.78	0	1035.78	1035.78	717.379	1274.7	6.97874
AFFF2-Chemguard_Run1-uM-gene	25939	1036.21	6.18037	6.18037	samhd1	1	1	1	1	1	1	1	1	1	1084	0	1783	1	0.37831	0.37831	100	25939	samhd1	SAMHD1_11680	1036.21	1036.21		1036.21		600.147	600.147	600.147		600.147		1364.38	1364.38	1364.38		1364.38		0	1036.21	0	1036.21	1036.21	600.147	1364.38	6.18037
AFFF2-Chemguard_Run1-uM-gene	2729	1036.66	4.19649	4.19649	gclc	1	1	1	1	1	1	1	1	1	1084	0	1783	1	0.37831	0.37831	100	2729	gclc	GCLC_22866	1036.66	1036.66		1036.66		723.327	723.327	723.327		723.327		1272.07	1272.07	1272.07		1272.07		0	1036.66	0	1036.66	1036.66	723.327	1272.07	4.19649
AFFF2-Chemguard_Run1-uM-gene	3708	1039.07	5.18095	5.18095	itpr1	1	1	1	1	1	1	1	1	1	1084	0	1783	1	0.37831	0.37831	100	3708	itpr1	ITPR1_20884	1039.07	1039.07		1039.07		819.313	819.313	819.313		819.313		1212.95	1212.95	1212.95		1212.95		0	1039.07	0	1039.07	1039.07	819.313	1212.95	5.18095
AFFF2-Chemguard_Run1-uM-gene	5876	1042.14	6.34855	6.34855	rabggtb	1	1	1	1	1	1	1	1	1	1084	0	1783	1	0.37831	0.37831	100	5876	rabggtb	RABGGTB_92775	1042.14	1042.14		1042.14		848.039	848.039	848.039		848.039		1198.88	1198.88	1198.88		1198.88		0	1042.14	0	1042.14	1042.14	848.039	1198.88	6.34855
AFFF2-Chemguard_Run1-uM-gene	1459	1043.57	4.02977	4.02977	csnk2a2	1	1	1	1	1	1	1	1	1	1084	0	1783	1	0.37831	0.37831	100	1459	csnk2a2	CSNK2A2_1609	1043.57	1043.57		1043.57		809.896	809.896	809.896		809.896		1226.25	1226.25	1226.25		1226.25		0	1043.57	0	1043.57	1043.57	809.896	1226.25	4.02977
AFFF2-Chemguard_Run1-uM-gene	3925	1043.77	2.44297	2.44297	stmn1	1	1	1	1	1	1	1	1	1	1084	0	1783	1	0.37831	0.37831	100	3925	stmn1	STMN1_92605	1043.77	1043.77		1043.77		650.964	650.964	650.964		650.964		2198.56	2198.56	2198.56		2198.56		0	1043.77	0	1043.77	1043.77	650.964	2198.56	2.44297
AFFF2-Chemguard_Run1-uM-gene	5108	1045.33	3.55706	7.11412	pcm1	1	1	1	1	1	1	1	1	1	1084	0	1783	1	0.37831	0.37831	100	5108	pcm1	PCM1_87931,PCM1_90337	1045.33	1045.33		1045.33		564.901	564.901	564.901		564.901		1394.82	1394.82	1394.82		1394.82		0	1045.33	0	1045.33	1045.33	564.901	1394.82	3.57484
AFFF2-Chemguard_Run1-uM-gene	23512	1047.16	4.50766	4.50766	suz12	1	1	1	1	1	1	1	1	1	1084	0	1783	1	0.37831	0.37831	100	23512	suz12	SUZ12_6905	1047.16	1047.16		1047.16		692.792	692.792	692.792		692.792		1308.72	1308.72	1308.72		1308.72		0	1047.16	0	1047.16	1047.16	692.792	1308.72	4.50766
AFFF2-Chemguard_Run1-uM-gene	8807	1051.03	6.50557	6.50557	il18rap	1	1	1	1	1	1	1	1	1	1084	0	1783	1	0.37831	0.37831	100	8807	il18rap	IL18RAP_28858	1051.03	1051.03		1051.03		606.549	606.549	606.549		606.549		1832.68	1832.68	1832.68		1832.68		0	1051.03	0	1051.03	1051.03	606.549	1832.68	6.50557
AFFF2-Chemguard_Run1-uM-gene	6990	1052.12	4.44796	4.44796	dynlt3	1	1	1	1	1	1	1	1	1	1084	0	1783	1	0.37831	0.37831	100	6990	dynlt3	DYNLT3_2000	1052.12	1052.12		1052.12		719.371	719.371	719.371		719.371		1298.15	1298.15	1298.15		1298.15		0	1052.12	0	1052.12	1052.12	719.371	1298.15	4.44796
AFFF2-Chemguard_Run1-uM-gene	100528032	1053.12	3.74929	3.74929	klrc4-klrk1	1	1	1	1	1	1	1	1	1	1084	0	1783	1	0.37831	0.37831	100	100528032	klrc4-klrk1	KLRK1_20413	1053.12	1053.12		1053.12		552.866	552.866	552.866		552.866		1855.37	1855.37	1855.37		1855.37		0	1053.12	0	1053.12	1053.12	552.866	1855.37	3.74929
AFFF2-Chemguard_Run1-uM-gene	22914	1053.12	3.74929	3.74929	klrk1	1	1	1	1	1	1	1	1	1	1084	0	1783	1	0.37831	0.37831	100	22914	klrk1	KLRK1_20413	1053.12	1053.12		1053.12		552.866	552.866	552.866		552.866		1855.37	1855.37	1855.37		1855.37		0	1053.12	0	1053.12	1053.12	552.866	1855.37	3.74929
AFFF2-Chemguard_Run1-uM-gene	1646	1055.79	12.3166	12.3166	akr1c2	1	1	1	1	1	1	1	1	1	1084	0	1783	1	0.37831	0.37831	100	1646	akr1c2	AKR1C2_28246	1055.79	1055.79		1055.79		706.096	706.096	706.096		706.096		1312.55	1312.55	1312.55		1312.55		0	1055.79	0	1055.79	1055.79	706.096	1312.55	12.3166
AFFF2-Chemguard_Run1-uM-gene	201965	1056.48	3.17758	6.35516	rwdd4	1	1	1	1	1	1	1	1	1	1084	0	1783	1	0.37831	0.37831	100	201965	rwdd4	RWDD4_93117,RWDD4_93118	1056.48	1056.48		1056.48		793.352	793.352	793.352		793.352		1377.38	1377.38	1377.38		1377.38		0	1056.48	0	1056.48	1056.48	793.352	1377.38	4.10536
AFFF2-Chemguard_Run1-uM-gene	9481	1058.31	2.94045	5.88091	slc25a27	1	1	1	1	1	1	1	1	1	1084	0	1783	1	0.37831	0.37831	100	9481	slc25a27	SLC25A27_23627,SLC25A27_27869	1058.31	1058.31		1058.31		566.319	566.319	566.319		566.319		1612.88	1612.88	1612.88		1612.88		0	1058.31	0	1058.31	1058.31	566.319	1612.88	3.79837
AFFF2-Chemguard_Run1-uM-gene	10557	1058.43	4.22382	4.22382	rpp38	1	1	1	1	1	1	1	1	1	1084	0	1783	1	0.37831	0.37831	100	10557	rpp38	RPP38_28323	1058.43	1058.43		1058.43		844.065	844.065	844.065		844.065		1227.66	1227.66	1227.66		1227.66		0	1058.43	0	1058.43	1058.43	844.065	1227.66	4.22382
AFFF2-Chemguard_Run1-uM-gene	6921	1061.84	3.56332	3.56332	eloc	1	1	1	1	1	1	1	1	1	1084	0	1783	1	0.37831	0.37831	100	6921	eloc	ELOC_6998	1061.84	1061.84		1061.84		799.514	799.514	799.514		799.514		1261.44	1261.44	1261.44		1261.44		0	1061.84	0	1061.84	1061.84	799.514	1261.44	3.56332
AFFF2-Chemguard_Run1-uM-gene	2152	1062.21	10.5312	21.0625	f3	1	1	1	1	1	1	1	1	1	1084	0	1783	1	0.37831	0.37831	100	2152	f3	F3_21670,F3_2289	1062.21	1062.21		1062.21		868.754	868.754	868.754		868.754		1217.27	1217.27	1217.27		1217.27		0	1062.21	0	1062.21	1062.21	868.754	1217.27	13.5595
AFFF2-Chemguard_Run1-uM-gene	23443	1062.56	2.00646	2.00646	slc35a3	1	1	1	1	1	1	1	1	1	1084	0	1783	1	0.37831	0.37831	100	23443	slc35a3	SLC35A3_6466	1062.56	1062.56		1062.56		538.341	538.341	538.341		538.341		1867.83	1867.83	1867.83		1867.83		0	1062.56	0	1062.56	1062.56	538.341	1867.83	2.00646
AFFF2-Chemguard_Run1-uM-gene	4047	1064.99	2.06188	2.06188	lss	1	1	1	1	1	1	1	1	1	1084	0	1783	1	0.37831	0.37831	100	4047	lss	LSS_14888	1064.99	1064.99		1064.99		619.953	619.953	619.953		619.953		1390.12	1390.12	1390.12		1390.12		0	1064.99	0	1064.99	1064.99	619.953	1390.12	2.06188
AFFF2-Chemguard_Run1-uM-gene	6154	1066.76	2.68413	8.37953	rpl26	1	1	1	1	1	1	1	1	1	1084	0	1783	1	0.37831	0.37831	100	6154	rpl26	RPL26_92918,RPL26_92919,RPL26_92920	1066.76	1066.76		1066.76		724.709	724.709	724.709		724.709		1494.24	1494.24	1494.24		1494.24		0	1066.76	0	1066.76	1066.76	724.709	1494.24	3.1061
AFFF2-Chemguard_Run1-uM-gene	9595	1067.19	2.28954	2.28954	cytip	1	1	1	1	1	1	1	1	1	1084	0	1783	1	0.37831	0.37831	100	9595	cytip	CYTIP_17298	1067.19	1067.19		1067.19		725.543	725.543	725.543		725.543		2013.99	2013.99	2013.99		2013.99		0	1067.19	0	1067.19	1067.19	725.543	2013.99	2.28954
AFFF2-Chemguard_Run1-uM-gene	1666	1070.24	3.34542	3.34542	decr1	1	1	1	1	1	1	1	1	1	1084	0	1783	1	0.37831	0.37831	100	1666	decr1	DECR1_91221	1070.24	1070.24		1070.24		584.223	584.223	584.223		584.223		1893.33	1893.33	1893.33		1893.33		0	1070.24	0	1070.24	1070.24	584.223	1893.33	3.34542
AFFF2-Chemguard_Run1-uM-gene	10782	1072.74	3.7161	3.7161	znf274	1	1	1	1	1	1	1	1	1	1084	0	1783	1	0.37831	0.37831	100	10782	znf274	ZNF274_7885	1072.74	1072.74		1072.74		637.064	637.064	637.064		637.064		1824.09	1824.09	1824.09		1824.09		0	1072.74	0	1072.74	1072.74	637.064	1824.09	3.7161
AFFF2-Chemguard_Run1-uM-gene	22926	1074.07	3.99877	3.99877	atf6	1	1	1	1	1	1	1	1	1	1084	0	1783	1	0.37831	0.37831	100	22926	atf6	ATF6_502	1074.07	1074.07		1074.07		873.64	873.64	873.64		873.64		1233.47	1233.47	1233.47		1233.47		0	1074.07	0	1074.07	1074.07	873.64	1233.47	3.99877
AFFF2-Chemguard_Run1-uM-gene	60493	1075.16	2.99338	2.99338	fastkd5	1	1	1	1	1	1	1	1	1	1084	0	1783	1	0.37831	0.37831	100	60493	fastkd5	FASTKD5_2353	1075.16	1075.16		1075.16		688.849	688.849	688.849		688.849		1353.05	1353.05	1353.05		1353.05		0	1075.16	0	1075.16	1075.16	688.849	1353.05	2.99338
AFFF2-Chemguard_Run1-uM-gene	55699	1076.43	4.45469	4.45469	iars2	1	1	1	1	1	1	1	1	1	1084	0	1783	1	0.37831	0.37831	100	55699	iars2	IARS2_3181	1076.43	1076.43		1076.43		690.368	690.368	690.368		690.368		1353.87	1353.87	1353.87		1353.87		0	1076.43	0	1076.43	1076.43	690.368	1353.87	4.45469
AFFF2-Chemguard_Run1-uM-gene	11340	1079.6	8.64283	8.64283	exosc8	1	1	1	1	1	1	1	1	1	1084	0	1783	1	0.37831	0.37831	100	11340	exosc8	EXOSC8_92627	1079.6	1079.6		1079.6		735.62	735.62	735.62		735.62		1328.63	1328.63	1328.63		1328.63		0	1079.6	0	1079.6	1079.6	735.62	1328.63	8.64283
AFFF2-Chemguard_Run1-uM-gene	55748	1085.46	2.38038	2.38038	cndp2	1	1	1	1	1	1	1	1	1	1084	0	1783	1	0.37831	0.37831	100	55748	cndp2	CNDP2_1408	1085.46	1085.46		1085.46		914.638	914.638	914.638		914.638		1406.34	1406.34	1406.34		1406.34		0	1085.46	0	1085.46	1085.46	914.638	1406.34	2.38038
AFFF2-Chemguard_Run1-uM-gene	567	1091.65	2.58499	2.58499	b2m	1	1	1	1	1	1	1	1	1	1084	0	1783	1	0.37831	0.37831	100	567	b2m	B2M_596	1091.65	1091.65		1091.65		666.231	666.231	666.231		666.231		1393.1	1393.1	1393.1		1393.1		0	1091.65	0	1091.65	1091.65	666.231	1393.1	2.58499
AFFF2-Chemguard_Run1-uM-gene	1147	1094.45	8.80351	8.80351	chuk	1	1	1	1	1	1	1	1	1	1084	0	1783	1	0.37831	0.37831	100	1147	chuk	CHUK_1342	1094.45	1094.45		1094.45		597.091	597.091	597.091		597.091		1841.93	1841.93	1841.93		1841.93		0	1094.45	0	1094.45	1094.45	597.091	1841.93	8.80351
AFFF2-Chemguard_Run1-uM-gene	4051	1095.14	4.05061	4.05061	cyp4f3	1	1	1	1	1	1	1	1	1	1084	0	1783	1	0.37831	0.37831	100	4051	cyp4f3	CYP4F3_1739	1095.14	1095.14		1095.14		533.002	533.002	533.002		533.002		1877.44	1877.44	1877.44		1877.44		0	1095.14	0	1095.14	1095.14	533.002	1877.44	4.05061
AFFF2-Chemguard_Run1-uM-gene	22908	1095.56	2.92731	2.92731	sacm1l	1	1	1	1	1	1	1	1	1	1084	0	1783	1	0.37831	0.37831	100	22908	sacm1l	SACM1L_6098	1095.56	1095.56		1095.56		734.174	734.174	734.174		734.174		1353.06	1353.06	1353.06		1353.06		0	1095.56	0	1095.56	1095.56	734.174	1353.06	2.92731
AFFF2-Chemguard_Run1-uM-gene	3098	1098.38	15.1844	15.1844	hk1	1	1	1	1	1	1	1	1	1	1084	0	1783	1	0.37831	0.37831	100	3098	hk1	HK1_2971	1098.38	1098.38		1098.38		590.124	590.124	590.124		590.124		1862.15	1862.15	1862.15		1862.15		0	1098.38	0	1098.38	1098.38	590.124	1862.15	15.1844
AFFF2-Chemguard_Run1-uM-gene	56134	1099.47	3.92805	3.92805	pcdhac2	1	1	1	1	1	1	1	1	1	1084	0	1783	1	0.37831	0.37831	100	56134	pcdhac2	PCDHAC2_4966	1099.47	1099.47		1099.47		840.214	840.214	840.214		840.214		1294.1	1294.1	1294.1		1294.1		0	1099.47	0	1099.47	1099.47	840.214	1294.1	3.92805
AFFF2-Chemguard_Run1-uM-gene	9209	1102.24	4.22745	4.22745	lrrfip2	1	1	1	1	1	1	1	1	1	1084	0	1783	1	0.37831	0.37831	100	9209	lrrfip2	LRRFIP2_14725	1102.24	1102.24		1102.24		689.082	689.082	689.082		689.082		1392.34	1392.34	1392.34		1392.34		0	1102.24	0	1102.24	1102.24	689.082	1392.34	4.22745
AFFF2-Chemguard_Run1-uM-gene	6482	1105.5	2.06399	2.06399	st3gal1	1	1	1	1	1	1	1	1	1	1084	0	1783	1	0.37831	0.37831	100	6482	st3gal1	ST3GAL1_16088	1105.5	1105.5		1105.5		783.772	783.772	783.772		783.772		1983.86	1983.86	1983.86		1983.86		0	1105.5	0	1105.5	1105.5	783.772	1983.86	2.06399
AFFF2-Chemguard_Run1-uM-gene	116150	1105.83	2.84688	2.84688	nus1	1	1	1	1	1	1	1	1	1	1084	0	1783	1	0.37831	0.37831	100	116150	nus1	NUS1_4786	1105.83	1105.83		1105.83		821.941	821.941	821.941		821.941		1314.76	1314.76	1314.76		1314.76		0	1105.83	0	1105.83	1105.83	821.941	1314.76	2.84688
AFFF2-Chemguard_Run1-uM-gene	6659	1106.34	2.32928	2.32928	sox4	1	1	1	1	1	1	1	1	1	1084	0	1783	1	0.37831	0.37831	100	6659	sox4	SOX4_6686	1106.34	1106.34		1106.34		744.314	744.314	744.314		744.314		2151.03	2151.03	2151.03		2151.03		0	1106.34	0	1106.34	1106.34	744.314	2151.03	2.32928
AFFF2-Chemguard_Run1-uM-gene	84824	1106.65	6.80303	6.80303	fcrla	1	1	1	1	1	1	1	1	1	1084	0	1783	1	0.37831	0.37831	100	84824	fcrla	FCRLA_88950	1106.65	1106.65		1106.65		586.395	586.395	586.395		586.395		1876.87	1876.87	1876.87		1876.87		0	1106.65	0	1106.65	1106.65	586.395	1876.87	6.80303
AFFF2-Chemguard_Run1-uM-gene	230	1111.43	5.18259	5.18259	aldoc	1	1	1	1	1	1	1	1	1	1084	0	1783	1	0.37831	0.37831	100	230	aldoc	ALDOC_233	1111.43	1111.43		1111.43		590.215	590.215	590.215		590.215		1864.92	1864.92	1864.92		1864.92		0	1111.43	0	1111.43	1111.43	590.215	1864.92	5.18259
AFFF2-Chemguard_Run1-uM-gene	843	1115.8	2.61264	2.61264	casp10	1	1	1	1	1	1	1	1	1	1084	0	1783	1	0.37831	0.37831	100	843	casp10	CASP10_978	1115.8	1115.8		1115.8		921.915	921.915	921.915		921.915		1515.59	1515.59	1515.59		1515.59		0	1115.8	0	1115.8	1115.8	921.915	1515.59	2.61264
AFFF2-Chemguard_Run1-uM-gene	79850	1116.93	2.19373	2.19373	tlcd3a	1	1	1	1	1	1	1	1	1	1084	0	1783	1	0.37831	0.37831	100	79850	tlcd3a	TLCD3A_2328	1116.93	1116.93		1116.93		605.639	605.639	605.639		605.639		1904.94	1904.94	1904.94		1904.94		0	1116.93	0	1116.93	1116.93	605.639	1904.94	2.19373
AFFF2-Chemguard_Run1-uM-gene	10018	1118.68	2.96973	15.5414	bcl2l11	1	1	1	1	1	1	1	1	1	1084	0	1783	1	0.37831	0.37831	100	10018	bcl2l11	BCL2L11_26447,BCL2L11_26886,BCL2L11_29027,BCL2L11_661	1118.68	1118.68		1118.68		668.061	668.061	668.061		668.061		1541.51	1541.51	1541.51		1541.51		0	1118.68	0	1118.68	1118.68	668.061	1541.51	7.16318
AFFF2-Chemguard_Run1-uM-gene	100527949	1118.92	2.57542	5.15084	gimap1-gimap5	1	1	1	1	1	1	1	1	1	1084	0	1783	1	0.37831	0.37831	100	100527949	gimap1-gimap5	GIMAP1-GIMAP5_20869,GIMAP5_27272	1118.92	1118.92		1118.92		731.452	731.452	731.452		731.452		1509.73	1509.73	1509.73		1509.73		0	1118.92	0	1118.92	1118.92	731.452	1509.73	2.76258
AFFF2-Chemguard_Run1-uM-gene	10038	1123.32	2.4631	4.9262	parp2	1	1	1	1	1	1	1	1	1	1084	0	1783	1	0.37831	0.37831	100	10038	parp2	PARP2_28373,PARP2_4940	1123.32	1123.32		1123.32		600.676	600.676	600.676		600.676		1568.12	1568.12	1568.12		1568.12		0	1123.32	0	1123.32	1123.32	600.676	1568.12	2.64236
AFFF2-Chemguard_Run1-uM-gene	11309	1123.55	7.00979	7.00979	slco2b1	1	1	1	1	1	1	1	1	1	1084	0	1783	1	0.37831	0.37831	100	11309	slco2b1	SLCO2B1_6541	1123.55	1123.55		1123.55		867.949	867.949	867.949		867.949		1314.2	1314.2	1314.2		1314.2		0	1123.55	0	1123.55	1123.55	867.949	1314.2	7.00979
AFFF2-Chemguard_Run1-uM-gene	5270	1125.77	5.17538	13.4879	serpine2	1	1	1	1	1	1	1	1	1	1084	0	1783	1	0.37831	0.37831	100	5270	serpine2	SERPINE2_11933,SERPINE2_27841,SERPINE2_27842	1125.77	1125.77		1125.77		598.53	598.53	598.53		598.53		1572.71	1572.71	1572.71		1572.71		0	1125.77	0	1125.77	1125.77	598.53	1572.71	5.72835
AFFF2-Chemguard_Run1-uM-gene	55012	1126.64	4.89368	4.89368	ppp2r3c	1	1	1	1	1	1	1	1	1	1084	0	1783	1	0.37831	0.37831	100	55012	ppp2r3c	PPP2R3C_5360	1126.64	1126.64		1126.64		675.068	675.068	675.068		675.068		1866.61	1866.61	1866.61		1866.61		0	1126.64	0	1126.64	1126.64	675.068	1866.61	4.89368
AFFF2-Chemguard_Run1-uM-gene	5660	1128.12	2.73539	2.73539	psap	1	1	1	1	1	1	1	1	1	1084	0	1783	1	0.37831	0.37831	100	5660	psap	PSAP_5489	1128.12	1128.12		1128.12		786.195	786.195	786.195		786.195		2098.64	2098.64	2098.64		2098.64		0	1128.12	0	1128.12	1128.12	786.195	2098.64	2.73539
AFFF2-Chemguard_Run1-uM-gene	1407	1129.08	2.44742	2.44742	cry1	1	1	1	1	1	1	1	1	1	1084	0	1783	1	0.37831	0.37831	100	1407	cry1	CRY1_15619	1129.08	1129.08		1129.08		775.765	775.765	775.765		775.765		1376.42	1376.42	1376.42		1376.42		0	1129.08	0	1129.08	1129.08	775.765	1376.42	2.44742
AFFF2-Chemguard_Run1-uM-gene	5000	1129.51	2.53582	5.07164	orc4	1	1	1	1	1	1	1	1	1	1084	0	1783	1	0.37831	0.37831	100	5000	orc4	ORC4_28406,ORC4_4831	1129.51	1129.51		1129.51		630.341	630.341	630.341		630.341		1657.94	1657.94	1657.94		1657.94		0	1129.51	0	1129.51	1129.51	630.341	1657.94	2.63693
AFFF2-Chemguard_Run1-uM-gene	51335	1131.21	2.38568	2.38568	ngrn	1	1	1	1	1	1	1	1	1	1084	0	1783	1	0.37831	0.37831	100	51335	ngrn	NGRN_93126	1131.21	1131.21		1131.21		863.566	863.566	863.566		863.566		1800.5	1800.5	1800.5		1800.5		0	1131.21	0	1131.21	1131.21	863.566	1800.5	2.38568
AFFF2-Chemguard_Run1-uM-gene	1632	1140.09	4.07813	4.07813	eci1	1	1	1	1	1	1	1	1	1	1084	0	1783	1	0.37831	0.37831	100	1632	eci1	ECI1_22689	1140.09	1140.09		1140.09		819.572	819.572	819.572		819.572		1366.98	1366.98	1366.98		1366.98		0	1140.09	0	1140.09	1140.09	819.572	1366.98	4.07813
AFFF2-Chemguard_Run1-uM-gene	2553	1140.48	2.43999	2.43999	gabpb1	1	1	1	1	1	1	1	1	1	1084	0	1783	1	0.37831	0.37831	100	2553	gabpb1	GABPB1_2555	1140.48	1140.48		1140.48		654.563	654.563	654.563		654.563		1471.48	1471.48	1471.48		1471.48		0	1140.48	0	1140.48	1140.48	654.563	1471.48	2.43999
AFFF2-Chemguard_Run1-uM-gene	7016	1141.17	2.27885	4.55771	tesk1	1	1	1	1	1	1	1	1	1	1084	0	1783	1	0.37831	0.37831	100	7016	tesk1	TESK1_28302,TESK1_7032	1141.17	1141.17		1141.17		812.813	812.813	812.813		812.813		2073.18	2073.18	2073.18		2073.18		0	1141.17	0	1141.17	1141.17	812.813	2073.18	2.38182
AFFF2-Chemguard_Run1-uM-gene	162466	1141.98	2.50382	2.50382	phospho1	1	1	1	1	1	1	1	1	1	1084	0	1783	1	0.37831	0.37831	100	162466	phospho1	PHOSPHO1_5125	1141.98	1141.98		1141.98		855.687	855.687	855.687		855.687		1887.7	1887.7	1887.7		1887.7		0	1141.98	0	1141.98	1141.98	855.687	1887.7	2.50382
AFFF2-Chemguard_Run1-uM-gene	8573	1142.2	3.25664	3.25664	cask	1	1	1	1	1	1	1	1	1	1084	0	1783	1	0.37831	0.37831	100	8573	cask	CASK_976	1142.2	1142.2		1142.2		777.11	777.11	777.11		777.11		1394.55	1394.55	1394.55		1394.55		0	1142.2	0	1142.2	1142.2	777.11	1394.55	3.25664
AFFF2-Chemguard_Run1-uM-gene	10509	1149.59	2.47418	2.47418	sema4b	1	1	1	1	1	1	1	1	1	1084	0	1783	1	0.37831	0.37831	100	10509	sema4b	SEMA4B_91297	1149.59	1149.59		1149.59		764.567	764.567	764.567		764.567		2312.64	2312.64	2312.64		2312.64		0	1149.59	0	1149.59	1149.59	764.567	2312.64	2.47418
AFFF2-Chemguard_Run1-uM-gene	64902	1151.51	7.60218	7.60218	agxt2	1	1	1	1	1	1	1	1	1	1084	0	1783	1	0.37831	0.37831	100	64902	agxt2	AGXT2_88650	1151.51	1151.51		1151.51		876.49	876.49	876.49		876.49		1351.39	1351.39	1351.39		1351.39		0	1151.51	0	1151.51	1151.51	876.49	1351.39	7.60218
AFFF2-Chemguard_Run1-uM-gene	3075	1152.78	3.02015	11.2375	cfh	1	1	1	1	1	1	1	1	1	1084	0	1783	1	0.37831	0.37831	100	3075	cfh	CFHR1_28694,CFH_1265,CFH_1266,CFH_27007	1152.78	1152.78		1152.78		568.836	568.836	568.836		568.836		1851.22	1851.22	1851.22		1851.22		0	1152.78	0	1152.78	1152.78	568.836	1851.22	3.13103
AFFF2-Chemguard_Run1-uM-gene	8743	1153.46	2.56765	5.1353	tnfsf10	1	1	1	1	1	1	1	1	1	1084	0	1783	1	0.37831	0.37831	100	8743	tnfsf10	TNFSF10_17292,TNFSF10_7256	1153.46	1153.46		1153.46		566.584	566.584	566.584		566.584		1354.41	1354.41	1354.41		1354.41		0	1153.46	0	1153.46	1153.46	566.584	1354.41	2.76818
AFFF2-Chemguard_Run1-uM-gene	5986	1153.54	3.99867	3.99867	rfng	1	1	1	1	1	1	1	1	1	1084	0	1783	1	0.37831	0.37831	100	5986	rfng	RFNG_5813	1153.54	1153.54		1153.54		866.775	866.775	866.775		866.775		1359.93	1359.93	1359.93		1359.93		0	1153.54	0	1153.54	1153.54	866.775	1359.93	3.99867
AFFF2-Chemguard_Run1-uM-gene	3419	1153.94	2.89405	2.89405	idh3a	1	1	1	1	1	1	1	1	1	1084	0	1783	1	0.37831	0.37831	100	3419	idh3a	IDH3A_15224	1153.94	1153.94		1153.94		932.971	932.971	932.971		932.971		1322.22	1322.22	1322.22		1322.22		0	1153.94	0	1153.94	1153.94	932.971	1322.22	2.89405
AFFF2-Chemguard_Run1-uM-gene	868	1154.15	2.04714	2.04714	cblb	1	1	1	1	1	1	1	1	1	1084	0	1783	1	0.37831	0.37831	100	868	cblb	CBLB_28242	1154.15	1154.15		1154.15		814.179	814.179	814.179		814.179		2125.63	2125.63	2125.63		2125.63		0	1154.15	0	1154.15	1154.15	814.179	2125.63	2.04714
AFFF2-Chemguard_Run1-uM-gene	51160	1154.28	2.23529	2.23529	vps28	1	1	1	1	1	1	1	1	1	1084	0	1783	1	0.37831	0.37831	100	51160	vps28	VPS28_7671	1154.28	1154.28		1154.28		810.199	810.199	810.199		810.199		2145.48	2145.48	2145.48		2145.48		0	1154.28	0	1154.28	1154.28	810.199	2145.48	2.23529
AFFF2-Chemguard_Run1-uM-gene	665	1155.49	2.65466	2.65466	bnip3l	1	1	1	1	1	1	1	1	1	1084	0	1783	1	0.37831	0.37831	100	665	bnip3l	BNIP3L_746	1155.49	1155.49		1155.49		606.371	606.371	606.371		606.371		1890.57	1890.57	1890.57		1890.57		0	1155.49	0	1155.49	1155.49	606.371	1890.57	2.65466
AFFF2-Chemguard_Run1-uM-gene	27249	1159.33	2.93049	2.93049	mmadhc	1	1	1	1	1	1	1	1	1	1084	0	1783	1	0.37831	0.37831	100	27249	mmadhc	MMADHC_10852	1159.33	1159.33		1159.33		884.596	884.596	884.596		884.596		1358.45	1358.45	1358.45		1358.45		0	1159.33	0	1159.33	1159.33	884.596	1358.45	2.93049
AFFF2-Chemguard_Run1-uM-gene	56605	1160.36	5.66139	5.66139	ero1b	1	1	1	1	1	1	1	1	1	1084	0	1783	1	0.37831	0.37831	100	56605	ero1b	ERO1B_15346	1160.36	1160.36		1160.36		739.094	739.094	739.094		739.094		1442.85	1442.85	1442.85		1442.85		0	1160.36	0	1160.36	1160.36	739.094	1442.85	5.66139
AFFF2-Chemguard_Run1-uM-gene	51100	1162.4	3.18963	3.18963	sh3glb1	1	1	1	1	1	1	1	1	1	1084	0	1783	1	0.37831	0.37831	100	51100	sh3glb1	SH3GLB1_16515	1162.4	1162.4		1162.4		724.633	724.633	724.633		724.633		1454.59	1454.59	1454.59		1454.59		0	1162.4	0	1162.4	1162.4	724.633	1454.59	3.18963
AFFF2-Chemguard_Run1-uM-gene	9181	1163.21	7.17575	7.17575	arhgef2	1	1	1	1	1	1	1	1	1	1084	0	1783	1	0.37831	0.37831	100	9181	arhgef2	ARHGEF2_423	1163.21	1163.21		1163.21		627.906	627.906	627.906		627.906		1840.88	1840.88	1840.88		1840.88		0	1163.21	0	1163.21	1163.21	627.906	1840.88	7.17575
AFFF2-Chemguard_Run1-uM-gene	1588	1166.35	2.05597	2.05597	cyp19a1	1	1	1	1	1	1	1	1	1	1084	0	1783	1	0.37831	0.37831	100	1588	cyp19a1	CYP19A1_25213	1166.35	1166.35		1166.35		847.365	847.365	847.365		847.365		2055.7	2055.7	2055.7		2055.7		0	1166.35	0	1166.35	1166.35	847.365	2055.7	2.05597
AFFF2-Chemguard_Run1-uM-gene	6745	1167.68	2.07554	2.07554	ssr1	1	1	1	1	1	1	1	1	1	1084	0	1783	1	0.37831	0.37831	100	6745	ssr1	SSR1_6784	1167.68	1167.68		1167.68		727.75	727.75	727.75		727.75		1460.03	1460.03	1460.03		1460.03		0	1167.68	0	1167.68	1167.68	727.75	1460.03	2.07554
AFFF2-Chemguard_Run1-uM-gene	5359	1173.41	7.66636	7.66636	plscr1	1	1	1	1	1	1	1	1	1	1084	0	1783	1	0.37831	0.37831	100	5359	plscr1	PLSCR1_5214	1173.41	1173.41		1173.41		926.379	926.379	926.379		926.379		1355.84	1355.84	1355.84		1355.84		0	1173.41	0	1173.41	1173.41	926.379	1355.84	7.66636
AFFF2-Chemguard_Run1-uM-gene	55876	1173.67	3.75177	3.75177	gsdmb	1	1	1	1	1	1	1	1	1	1084	0	1783	1	0.37831	0.37831	100	55876	gsdmb	GSDMB_87658	1173.67	1173.67		1173.67		780.617	780.617	780.617		780.617		1437.24	1437.24	1437.24		1437.24		0	1173.67	0	1173.67	1173.67	780.617	1437.24	3.75177
AFFF2-Chemguard_Run1-uM-gene	51635	1173.73	3.69515	3.69515	dhrs7	1	1	1	1	1	1	1	1	1	1084	0	1783	1	0.37831	0.37831	100	51635	dhrs7	DHRS7_1861	1173.73	1173.73		1173.73		607.995	607.995	607.995		607.995		1895.09	1895.09	1895.09		1895.09		0	1173.73	0	1173.73	1173.73	607.995	1895.09	3.69515
AFFF2-Chemguard_Run1-uM-gene	6358	1173.95	2.21072	2.21072	ccl14	1	1	1	1	1	1	1	1	1	1084	0	1783	1	0.37831	0.37831	100	6358	ccl14	CCL14_11163	1173.95	1173.95		1173.95		864.321	864.321	864.321		864.321		2026.66	2026.66	2026.66		2026.66		0	1173.95	0	1173.95	1173.95	864.321	2026.66	2.21072
AFFF2-Chemguard_Run1-uM-gene	348249	1173.95	2.21072	2.21072	ccl15-ccl14	1	1	1	1	1	1	1	1	1	1084	0	1783	1	0.37831	0.37831	100	348249	ccl15-ccl14	CCL14_11163	1173.95	1173.95		1173.95		864.321	864.321	864.321		864.321		2026.66	2026.66	2026.66		2026.66		0	1173.95	0	1173.95	1173.95	864.321	2026.66	2.21072
AFFF2-Chemguard_Run1-uM-gene	80308	1174.02	6.3503	6.3503	flad1	1	1	1	1	1	1	1	1	1	1084	0	1783	1	0.37831	0.37831	100	80308	flad1	FLAD1_28296	1174.02	1174.02		1174.02		839.759	839.759	839.759		839.759		1404.86	1404.86	1404.86		1404.86		0	1174.02	0	1174.02	1174.02	839.759	1404.86	6.3503
AFFF2-Chemguard_Run1-uM-gene	10647	1174.57	4.74046	4.74046	scgb1d2	1	1	1	1	1	1	1	1	1	1084	0	1783	1	0.37831	0.37831	100	10647	scgb1d2	SCGB1D2_12936	1174.57	1174.57		1174.57		588.531	588.531	588.531		588.531		1849.62	1849.62	1849.62		1849.62		0	1174.57	0	1174.57	1174.57	588.531	1849.62	4.74046
AFFF2-Chemguard_Run1-uM-gene	9223	1177.22	2.02259	2.02259	magi1	1	1	1	1	1	1	1	1	1	1084	0	1783	1	0.37831	0.37831	100	9223	magi1	MAGI1_26483	1177.22	1177.22		1177.22		597.634	597.634	597.634		597.634		1875.27	1875.27	1875.27		1875.27		0	1177.22	0	1177.22	1177.22	597.634	1875.27	2.02259
AFFF2-Chemguard_Run1-uM-gene	7376	1180.02	2.54252	2.54252	nr1h2	1	1	1	1	1	1	1	1	1	1084	0	1783	1	0.37831	0.37831	100	7376	nr1h2	NR1H2_4670	1180.02	1180.02		1180.02		926.236	926.236	926.236		926.236		1365.9	1365.9	1365.9		1365.9		0	1180.02	0	1180.02	1180.02	926.236	1365.9	2.54252
AFFF2-Chemguard_Run1-uM-gene	84722	1180.53	3.65045	3.65045	psrc1	1	1	1	1	1	1	1	1	1	1084	0	1783	1	0.37831	0.37831	100	84722	psrc1	PSRC1_5548	1180.53	1180.53		1180.53		549.519	549.519	549.519		549.519		1896.66	1896.66	1896.66		1896.66		0	1180.53	0	1180.53	1180.53	549.519	1896.66	3.65045
AFFF2-Chemguard_Run1-uM-gene	57103	1183.91	2.33654	4.67307	tigar	1	1	1	1	1	1	1	1	1	1084	0	1783	1	0.37831	0.37831	100	57103	tigar	TIGAR_25932,TIGAR_823	1183.91	1183.91		1183.91		805.199	805.199	805.199		805.199		1438.73	1438.73	1438.73		1438.73		0	1183.91	0	1183.91	1183.91	805.199	1438.73	2.44796
AFFF2-Chemguard_Run1-uM-gene	114926	1184.38	3.82291	3.82291	smim19	1	1	1	1	1	1	1	1	1	1084	0	1783	1	0.37831	0.37831	100	114926	smim19	SMIM19_6589	1184.38	1184.38		1184.38		872.498	872.498	872.498		872.498		1401.96	1401.96	1401.96		1401.96		0	1184.38	0	1184.38	1184.38	872.498	1401.96	3.82291
AFFF2-Chemguard_Run1-uM-gene	55342	1186.02	3.54336	3.54336	strbp	1	1	1	1	1	1	1	1	1	1084	0	1783	1	0.37831	0.37831	100	55342	strbp	STRBP_13783	1186.02	1186.02		1186.02		947.188	947.188	947.188		947.188		1363.06	1363.06	1363.06		1363.06		0	1186.02	0	1186.02	1186.02	947.188	1363.06	3.54336
AFFF2-Chemguard_Run1-uM-gene	29088	1187.13	4.27442	4.27442	mrpl15	1	1	1	1	1	1	1	1	1	1084	0	1783	1	0.37831	0.37831	100	29088	mrpl15	MRPL15_4264	1187.13	1187.13		1187.13		987.87	987.87	987.87		987.87		1340.95	1340.95	1340.95		1340.95		0	1187.13	0	1187.13	1187.13	987.87	1340.95	4.27442
AFFF2-Chemguard_Run1-uM-gene	22933	1191.1	4.25065	4.25065	sirt2	1	1	1	1	1	1	1	1	1	1084	0	1783	1	0.37831	0.37831	100	22933	sirt2	NFKBIB_88520	1191.1	1191.1		1191.1		681.776	681.776	681.776		681.776		1826.04	1826.04	1826.04		1826.04		0	1191.1	0	1191.1	1191.1	681.776	1826.04	4.25065
AFFF2-Chemguard_Run1-uM-gene	4137	1191.13	2.14022	2.14022	mapt	1	1	1	1	1	1	1	1	1	1084	0	1783	1	0.37831	0.37831	100	4137	mapt	MAPT_11555	1191.13	1191.13		1191.13		855.494	855.494	855.494		855.494		1420.85	1420.85	1420.85		1420.85		0	1191.13	0	1191.13	1191.13	855.494	1420.85	2.14022
AFFF2-Chemguard_Run1-uM-gene	5110	1191.85	3.37614	3.37614	pcmt1	1	1	1	1	1	1	1	1	1	1084	0	1783	1	0.37831	0.37831	100	5110	pcmt1	PCMT1_4984	1191.85	1191.85		1191.85		873.693	873.693	873.693		873.693		1412.12	1412.12	1412.12		1412.12		0	1191.85	0	1191.85	1191.85	873.693	1412.12	3.37614
AFFF2-Chemguard_Run1-uM-gene	1452	1194.36	3.11129	3.11129	csnk1a1	1	1	1	1	1	1	1	1	1	1084	0	1783	1	0.37831	0.37831	100	1452	csnk1a1	CSNK1A1_27068	1194.36	1194.36		1194.36		951.229	951.229	951.229		951.229		1373.39	1373.39	1373.39		1373.39		0	1194.36	0	1194.36	1194.36	951.229	1373.39	3.11129
AFFF2-Chemguard_Run1-uM-gene	26001	1196.36	2.69593	2.69593	rnf167	1	1	1	1	1	1	1	1	1	1084	0	1783	1	0.37831	0.37831	100	26001	rnf167	RNF167_5885	1196.36	1196.36		1196.36		970.185	970.185	970.185		970.185		1365.63	1365.63	1365.63		1365.63		0	1196.36	0	1196.36	1196.36	970.185	1365.63	2.69593
AFFF2-Chemguard_Run1-uM-gene	3394	1197.54	2.06461	2.06461	irf8	1	1	1	1	1	1	1	1	1	1084	0	1783	1	0.37831	0.37831	100	3394	irf8	IRF8_20223	1197.54	1197.54		1197.54		884.401	884.401	884.401		884.401		2061.09	2061.09	2061.09		2061.09		0	1197.54	0	1197.54	1197.54	884.401	2061.09	2.06461
AFFF2-Chemguard_Run1-uM-gene	4921	1197.78	3.74768	3.74768	ddr2	1	1	1	1	1	1	1	1	1	1084	0	1783	1	0.37831	0.37831	100	4921	ddr2	DDR2_13092	1197.78	1197.78		1197.78		777.718	777.718	777.718		777.718		1472.51	1472.51	1472.51		1472.51		0	1197.78	0	1197.78	1197.78	777.718	1472.51	3.74768
AFFF2-Chemguard_Run1-uM-gene	54800	1198.35	2.68865	2.68865	klhl24	1	1	1	1	1	1	1	1	1	1084	0	1783	1	0.37831	0.37831	100	54800	klhl24	KLHL24_20638	1198.35	1198.35		1198.35		807.509	807.509	807.509		807.509		1456.89	1456.89	1456.89		1456.89		0	1198.35	0	1198.35	1198.35	807.509	1456.89	2.68865
AFFF2-Chemguard_Run1-uM-gene	3916	1199.06	3.60255	3.60255	lamp1	1	1	1	1	1	1	1	1	1	1084	0	1783	1	0.37831	0.37831	100	3916	lamp1	LAMP1_3730	1199.06	1199.06		1199.06		665.739	665.739	665.739		665.739		1820.13	1820.13	1820.13		1820.13		0	1199.06	0	1199.06	1199.06	665.739	1820.13	3.60255
AFFF2-Chemguard_Run1-uM-gene	23463	1199.07	2.20419	2.20419	icmt	1	1	1	1	1	1	1	1	1	1084	0	1783	1	0.37831	0.37831	100	23463	icmt	ICMT_3191	1199.07	1199.07		1199.07		898.115	898.115	898.115		898.115		2022.07	2022.07	2022.07		2022.07		0	1199.07	0	1199.07	1199.07	898.115	2022.07	2.20419
AFFF2-Chemguard_Run1-uM-gene	23244	1201.31	4.70419	4.70419	pds5a	1	1	1	1	1	1	1	1	1	1084	0	1783	1	0.37831	0.37831	100	23244	pds5a	PDS5A_5046	1201.31	1201.31		1201.31		995.289	995.289	995.289		995.289		1358.62	1358.62	1358.62		1358.62		0	1201.31	0	1201.31	1201.31	995.289	1358.62	4.70419
AFFF2-Chemguard_Run1-uM-gene	9689	1201.44	2.51087	2.51087	bzw1	1	1	1	1	1	1	1	1	1	1084	0	1783	1	0.37831	0.37831	100	9689	bzw1	BZW1_92393	1201.44	1201.44		1201.44		832.066	832.066	832.066		832.066		1448	1448	1448		1448		0	1201.44	0	1201.44	1201.44	832.066	1448	2.51087
AFFF2-Chemguard_Run1-uM-gene	55825	1201.56	3.25932	3.25932	pecr	1	1	1	1	1	1	1	1	1	1084	0	1783	1	0.37831	0.37831	100	55825	pecr	PECR_27673	1201.56	1201.56		1201.56		997.954	997.954	997.954		997.954		1357.44	1357.44	1357.44		1357.44		0	1201.56	0	1201.56	1201.56	997.954	1357.44	3.25932
AFFF2-Chemguard_Run1-uM-gene	6139	1201.57	3.25726	13.72	rpl17	1	1	1	1	1	1	1	1	1	1084	0	1783	1	0.37831	0.37831	100	6139	rpl17	RPL17_93254,RPL17_93255,RPL17_93256,RPL17_93257	1201.57	1201.57		1201.57		794.838	794.838	794.838		794.838		1562.47	1562.47	1562.47		1562.47		0	1201.57	0	1201.57	1201.57	794.838	1562.47	4.73786
AFFF2-Chemguard_Run1-uM-gene	9491	1202.55	2.74352	2.74352	psmf1	1	1	1	1	1	1	1	1	1	1084	0	1783	1	0.37831	0.37831	100	9491	psmf1	PSMF1_5541	1202.55	1202.55		1202.55		791.425	791.425	791.425		791.425		1471.51	1471.51	1471.51		1471.51		0	1202.55	0	1202.55	1202.55	791.425	1471.51	2.74352
AFFF2-Chemguard_Run1-uM-gene	51026	1202.59	3.57482	3.57482	golt1b	1	1	1	1	1	1	1	1	1	1084	0	1783	1	0.37831	0.37831	100	51026	golt1b	GOLT1B_2734	1202.59	1202.59		1202.59		825.362	825.362	825.362		825.362		1453.19	1453.19	1453.19		1453.19		0	1202.59	0	1202.59	1202.59	825.362	1453.19	3.57482
AFFF2-Chemguard_Run1-uM-gene	10599	1204.42	4.15551	4.15551	slco1b1	1	1	1	1	1	1	1	1	1	1084	0	1783	1	0.37831	0.37831	100	10599	slco1b1	SLCO1B1_14765	1204.42	1204.42		1204.42		797.999	797.999	797.999		797.999		1470.51	1470.51	1470.51		1470.51		0	1204.42	0	1204.42	1204.42	797.999	1470.51	4.15551
AFFF2-Chemguard_Run1-uM-gene	8661	1204.93	3.03382	3.03382	eif3a	1	1	1	1	1	1	1	1	1	1084	0	1783	1	0.37831	0.37831	100	8661	eif3a	EIF3A_14222	1204.93	1204.93		1204.93		902.149	902.149	902.149		902.149		1415.83	1415.83	1415.83		1415.83		0	1204.93	0	1204.93	1204.93	902.149	1415.83	3.03382
AFFF2-Chemguard_Run1-uM-gene	2288	1207.87	3.41506	13.839	fkbp4	1	1	1	1	1	1	1	1	1	1084	0	1783	1	0.37831	0.37831	100	2288	fkbp4	FKBP4_92324,FKBP4_92325,FKBP4_92326,FKBP4_92327	1207.87	1207.87		1207.87		898.948	898.948	898.948		898.948		1504.97	1504.97	1504.97		1504.97		0	1207.87	0	1207.87	1207.87	898.948	1504.97	4.4446
AFFF2-Chemguard_Run1-uM-gene	8312	1208.71	3.00685	3.00685	axin1	1	1	1	1	1	1	1	1	1	1084	0	1783	1	0.37831	0.37831	100	8312	axin1	AXIN1_87624	1208.71	1208.71		1208.71		631.255	631.255	631.255		631.255		1872.26	1872.26	1872.26		1872.26		0	1208.71	0	1208.71	1208.71	631.255	1872.26	3.00685
AFFF2-Chemguard_Run1-uM-gene	4731	1209.06	3.43252	3.43252	ndufv3	1	1	1	1	1	1	1	1	1	1084	0	1783	1	0.37831	0.37831	100	4731	ndufv3	NDUFV3_27573	1209.06	1209.06		1209.06		961.121	961.121	961.121		961.121		1389.97	1389.97	1389.97		1389.97		0	1209.06	0	1209.06	1209.06	961.121	1389.97	3.43252
AFFF2-Chemguard_Run1-uM-gene	3887	1209.65	16.2759	16.2759	krt81	1	1	1	1	1	1	1	1	1	1084	0	1783	1	0.37831	0.37831	100	3887	krt81	KRT81_93222	1209.65	1209.65		1209.65		975.092	975.092	975.092		975.092		1383.04	1383.04	1383.04		1383.04		0	1209.65	0	1209.65	1209.65	975.092	1383.04	16.2759
AFFF2-Chemguard_Run1-uM-gene	6775	1210.08	2.06816	2.06816	stat4	1	1	1	1	1	1	1	1	1	1084	0	1783	1	0.37831	0.37831	100	6775	stat4	STAT4_25843	1210.08	1210.08		1210.08		901.348	901.348	901.348		901.348		2069.48	2069.48	2069.48		2069.48		0	1210.08	0	1210.08	1210.08	901.348	2069.48	2.06816
AFFF2-Chemguard_Run1-uM-gene	6188	1210.25	2.77929	5.55859	rps3	1	1	1	1	1	1	1	1	1	1084	0	1783	1	0.37831	0.37831	100	6188	rps3	RPS3_92871,RPS3_92872	1210.25	1210.25		1210.25		579.226	579.226	579.226		579.226		1663.09	1663.09	1663.09		1663.09		0	1210.25	0	1210.25	1210.25	579.226	1663.09	3.4586
AFFF2-Chemguard_Run1-uM-gene	3005	1210.48	4.24112	4.24112	h1-0	1	1	1	1	1	1	1	1	1	1084	0	1783	1	0.37831	0.37831	100	3005	h1-0	H1-0_22378	1210.48	1210.48		1210.48		960.447	960.447	960.447		960.447		1392.46	1392.46	1392.46		1392.46		0	1210.48	0	1210.48	1210.48	960.447	1392.46	4.24112
AFFF2-Chemguard_Run1-uM-gene	5861	1214.06	2.25212	2.25212	rab1a	1	1	1	1	1	1	1	1	1	1084	0	1783	1	0.37831	0.37831	100	5861	rab1a	RAB1A_92777	1214.06	1214.06		1214.06		920.567	920.567	920.567		920.567		1419.29	1419.29	1419.29		1419.29		0	1214.06	0	1214.06	1214.06	920.567	1419.29	2.25212
AFFF2-Chemguard_Run1-uM-gene	348654	1214.31	2.1125	2.1125	gen1	1	1	1	1	1	1	1	1	1	1084	0	1783	1	0.37831	0.37831	100	348654	gen1	GEN1_12237	1214.31	1214.31		1214.31		600.537	600.537	600.537		600.537		1863.38	1863.38	1863.38		1863.38		0	1214.31	0	1214.31	1214.31	600.537	1863.38	2.1125
AFFF2-Chemguard_Run1-uM-gene	10150	1215.76	3.39554	3.39554	mbnl2	1	1	1	1	1	1	1	1	1	1084	0	1783	1	0.37831	0.37831	100	10150	mbnl2	MBNL2_4059	1215.76	1215.76		1215.76		971.113	971.113	971.113		971.113		1394.48	1394.48	1394.48		1394.48		0	1215.76	0	1215.76	1215.76	971.113	1394.48	3.39554
AFFF2-Chemguard_Run1-uM-gene	22809	1216.99	2.25347	2.25347	atf5	1	1	1	1	1	1	1	1	1	1084	0	1783	1	0.37831	0.37831	100	22809	atf5	ATF5_501	1216.99	1216.99		1216.99		990.106	990.106	990.106		990.106		1385.7	1385.7	1385.7		1385.7		0	1216.99	0	1216.99	1216.99	990.106	1385.7	2.25347
AFFF2-Chemguard_Run1-uM-gene	1026	1217.47	3.93349	3.93349	cdkn1a	1	1	1	1	1	1	1	1	1	1084	0	1783	1	0.37831	0.37831	100	1026	cdkn1a	CDKN1A_1219	1217.47	1217.47		1217.47		772.784	772.784	772.784		772.784		1502.38	1502.38	1502.38		1502.38		0	1217.47	0	1217.47	1217.47	772.784	1502.38	3.93349
AFFF2-Chemguard_Run1-uM-gene	81537	1220.24	4.64444	4.64444	sgpp1	1	1	1	1	1	1	1	1	1	1084	0	1783	1	0.37831	0.37831	100	81537	sgpp1	SGPP1_24607	1220.24	1220.24		1220.24		675.891	675.891	675.891		675.891		1877.85	1877.85	1877.85		1877.85		0	1220.24	0	1220.24	1220.24	675.891	1877.85	4.64444
AFFF2-Chemguard_Run1-uM-gene	1983	1221.63	4.52943	4.52943	eif5	1	1	1	1	1	1	1	1	1	1084	0	1783	1	0.37831	0.37831	100	1983	eif5	EIF5_91015	1221.63	1221.63		1221.63		918.826	918.826	918.826		918.826		1431.19	1431.19	1431.19		1431.19		0	1221.63	0	1221.63	1221.63	918.826	1431.19	4.52943
AFFF2-Chemguard_Run1-uM-gene	5468	1222.54	3.07643	3.07643	pparg	1	1	1	1	1	1	1	1	1	1084	0	1783	1	0.37831	0.37831	100	5468	pparg	PPARG_28287	1222.54	1222.54		1222.54		897.017	897.017	897.017		897.017		1443.83	1443.83	1443.83		1443.83		0	1222.54	0	1222.54	1222.54	897.017	1443.83	3.07643
AFFF2-Chemguard_Run1-uM-gene	51374	1223.11	4.06078	4.06078	atraid	1	1	1	1	1	1	1	1	1	1084	0	1783	1	0.37831	0.37831	100	51374	atraid	ATRAID_20268	1223.11	1223.11		1223.11		973.028	973.028	973.028		973.028		1404.43	1404.43	1404.43		1404.43		0	1223.11	0	1223.11	1223.11	973.028	1404.43	4.06078
AFFF2-Chemguard_Run1-uM-gene	6832	1226.93	3.41081	3.41081	supv3l1	1	1	1	1	1	1	1	1	1	1084	0	1783	1	0.37831	0.37831	100	6832	supv3l1	SUPV3L1_6897	1226.93	1226.93		1226.93		1010.37	1010.37	1010.37		1010.37		1389.33	1389.33	1389.33		1389.33		0	1226.93	0	1226.93	1226.93	1010.37	1389.33	3.41081
AFFF2-Chemguard_Run1-uM-gene	1595	1227.53	3.17365	6.34729	cyp51a1	1	1	1	1	1	1	1	1	1	1084	0	1783	1	0.37831	0.37831	100	1595	cyp51a1	CYP51A1_92319,CYP51A1_92320	1227.53	1227.53		1227.53		781.662	781.662	781.662		781.662		2237.36	2237.36	2237.36		2237.36		0	1227.53	0	1227.53	1227.53	781.662	2237.36	4.23678
AFFF2-Chemguard_Run1-uM-gene	9131	1228.03	4.64781	4.64781	aifm1	1	1	1	1	1	1	1	1	1	1084	0	1783	1	0.37831	0.37831	100	9131	aifm1	AIFM1_183	1228.03	1228.03		1228.03		845.152	845.152	845.152		845.152		1478.29	1478.29	1478.29		1478.29		0	1228.03	0	1228.03	1228.03	845.152	1478.29	4.64781
AFFF2-Chemguard_Run1-uM-gene	64838	1229.99	2.88981	2.88981	fndc4	1	1	1	1	1	1	1	1	1	1084	0	1783	1	0.37831	0.37831	100	64838	fndc4	FNDC4_26595	1229.99	1229.99		1229.99		605.694	605.694	605.694		605.694		1884.6	1884.6	1884.6		1884.6		0	1229.99	0	1229.99	1229.99	605.694	1884.6	2.88981
AFFF2-Chemguard_Run1-uM-gene	1662	1230.12	2.43603	2.43603	ddx10	1	1	1	1	1	1	1	1	1	1084	0	1783	1	0.37831	0.37831	100	1662	ddx10	DDX10_93091	1230.12	1230.12		1230.12		853.945	853.945	853.945		853.945		1476.67	1476.67	1476.67		1476.67		0	1230.12	0	1230.12	1230.12	853.945	1476.67	2.43603
AFFF2-Chemguard_Run1-uM-gene	79947	1230.72	2.24849	2.24849	dhdds	1	1	1	1	1	1	1	1	1	1084	0	1783	1	0.37831	0.37831	100	79947	dhdds	DHDDS_1856	1230.72	1230.72		1230.72		986.214	986.214	986.214		986.214		1408.57	1408.57	1408.57		1408.57		0	1230.72	0	1230.72	1230.72	986.214	1408.57	2.24849
AFFF2-Chemguard_Run1-uM-gene	2330	1231.19	2.10378	2.10378	fmo5	1	1	1	1	1	1	1	1	1	1084	0	1783	1	0.37831	0.37831	100	2330	fmo5	FMO5_2453	1231.19	1231.19		1231.19		872.1	872.1	872.1		872.1		2315.93	2315.93	2315.93		2315.93		0	1231.19	0	1231.19	1231.19	872.1	2315.93	2.10378
AFFF2-Chemguard_Run1-uM-gene	196	1231.86	2.65277	2.65277	ahr	1	1	1	1	1	1	1	1	1	1084	0	1783	1	0.37831	0.37831	100	196	ahr	AHR_23752	1231.86	1231.86		1231.86		1011.99	1011.99	1011.99		1011.99		1395.93	1395.93	1395.93		1395.93		0	1231.86	0	1231.86	1231.86	1011.99	1395.93	2.65277
AFFF2-Chemguard_Run1-uM-gene	2888	1236	2.39959	2.39959	grb14	1	1	1	1	1	1	1	1	1	1084	0	1783	1	0.37831	0.37831	100	2888	grb14	GRB14_22206	1236	1236		1236		643.873	643.873	643.873		643.873		1903.81	1903.81	1903.81		1903.81		0	1236	0	1236	1236	643.873	1903.81	2.39959
AFFF2-Chemguard_Run1-uM-gene	9455	1236.01	5.8595	5.8595	homer2	1	1	1	1	1	1	1	1	1	1084	0	1783	1	0.37831	0.37831	100	9455	homer2	HOMER2_3072	1236.01	1236.01		1236.01		795.243	795.243	795.243		795.243		1515.43	1515.43	1515.43		1515.43		0	1236.01	0	1236.01	1236.01	795.243	1515.43	5.8595
AFFF2-Chemguard_Run1-uM-gene	9375	1236.21	2.1239	2.1239	tm9sf2	1	1	1	1	1	1	1	1	1	1084	0	1783	1	0.37831	0.37831	100	9375	tm9sf2	TM9SF2_7142	1236.21	1236.21		1236.21		707.637	707.637	707.637		707.637		1566.63	1566.63	1566.63		1566.63		0	1236.21	0	1236.21	1236.21	707.637	1566.63	2.1239
AFFF2-Chemguard_Run1-uM-gene	2852	1238.47	3.50339	3.50339	gper1	1	1	1	1	1	1	1	1	1	1084	0	1783	1	0.37831	0.37831	100	2852	gper1	GPER1_2750	1238.47	1238.47		1238.47		765.756	765.756	765.756		765.756		1534.91	1534.91	1534.91		1534.91		0	1238.47	0	1238.47	1238.47	765.756	1534.91	3.50339
AFFF2-Chemguard_Run1-uM-gene	4314	1246.89	6.5459	6.5459	mmp3	1	1	1	1	1	1	1	1	1	1084	0	1783	1	0.37831	0.37831	100	4314	mmp3	MMP3_4216	1246.89	1246.89		1246.89		1014.92	1014.92	1014.92		1014.92		1417.08	1417.08	1417.08		1417.08		0	1246.89	0	1246.89	1246.89	1014.92	1417.08	6.5459
AFFF2-Chemguard_Run1-uM-gene	50865	1248.23	2.55824	2.55824	hebp1	1	1	1	1	1	1	1	1	1	1084	0	1783	1	0.37831	0.37831	100	50865	hebp1	HEBP1_2919	1248.23	1248.23		1248.23		752.442	752.442	752.442		752.442		1555.67	1555.67	1555.67		1555.67		0	1248.23	0	1248.23	1248.23	752.442	1555.67	2.55824
AFFF2-Chemguard_Run1-uM-gene	664	1250.68	2.77016	2.77016	bnip3	1	1	1	1	1	1	1	1	1	1084	0	1783	1	0.37831	0.37831	100	664	bnip3	BNIP3_93079	1250.68	1250.68		1250.68		748.33	748.33	748.33		748.33		1561.35	1561.35	1561.35		1561.35		0	1250.68	0	1250.68	1250.68	748.33	1561.35	2.77016
AFFF2-Chemguard_Run1-uM-gene	1891	1251.69	2.29635	2.29635	ech1	1	1	1	1	1	1	1	1	1	1084	0	1783	1	0.37831	0.37831	100	1891	ech1	ECH1_2022	1251.69	1251.69		1251.69		618.306	618.306	618.306		618.306		1893.2	1893.2	1893.2		1893.2		0	1251.69	0	1251.69	1251.69	618.306	1893.2	2.29635
AFFF2-Chemguard_Run1-uM-gene	23271	1252.34	2.2921	2.2921	camsap2	1	1	1	1	1	1	1	1	1	1084	0	1783	1	0.37831	0.37831	100	23271	camsap2	CAMSAP2_955	1252.34	1252.34		1252.34		1027.49	1027.49	1027.49		1027.49		1418.36	1418.36	1418.36		1418.36		0	1252.34	0	1252.34	1252.34	1027.49	1418.36	2.2921
AFFF2-Chemguard_Run1-uM-gene	26227	1252.41	7.37906	7.37906	phgdh	1	1	1	1	1	1	1	1	1	1084	0	1783	1	0.37831	0.37831	100	26227	phgdh	PHGDH_5113	1252.41	1252.41		1252.41		946.592	946.592	946.592		946.592		1461.16	1461.16	1461.16		1461.16		0	1252.41	0	1252.41	1252.41	946.592	1461.16	7.37906
AFFF2-Chemguard_Run1-uM-gene	10959	1254.44	3.52101	3.52101	tmed2	1	1	1	1	1	1	1	1	1	1084	0	1783	1	0.37831	0.37831	100	10959	tmed2	TMED2_92403	1254.44	1254.44		1254.44		950.851	950.851	950.851		950.851		1461.91	1461.91	1461.91		1461.91		0	1254.44	0	1254.44	1254.44	950.851	1461.91	3.52101
AFFF2-Chemguard_Run1-uM-gene	10668	1254.91	4.80986	4.80986	cgrrf1	1	1	1	1	1	1	1	1	1	1084	0	1783	1	0.37831	0.37831	100	10668	cgrrf1	CGRRF1_1278	1254.91	1254.91		1254.91		909.638	909.638	909.638		909.638		1483.23	1483.23	1483.23		1483.23		0	1254.91	0	1254.91	1254.91	909.638	1483.23	4.80986
AFFF2-Chemguard_Run1-uM-gene	51014	1255.14	2.40273	2.40273	tmed7	1	1	1	1	1	1	1	1	1	1084	0	1783	1	0.37831	0.37831	100	51014	tmed7	TMED7_27963	1255.14	1255.14		1255.14		863.199	863.199	863.199		863.199		1506.62	1506.62	1506.62		1506.62		0	1255.14	0	1255.14	1255.14	863.199	1506.62	2.40273
AFFF2-Chemguard_Run1-uM-gene	374	1257	7.23592	14.4718	areg	1	1	1	1	1	1	1	1	1	1084	0	1783	1	0.37831	0.37831	100	374	areg	AREG_19834,AREG_385	1257	1257		1257		991.501	991.501	991.501		991.501		1445.42	1445.42	1445.42		1445.42		0	1257	0	1257	1257	991.501	1445.42	8.73245
AFFF2-Chemguard_Run1-uM-gene	63933	1260.83	4.64795	4.64795	mcur1	1	1	1	1	1	1	1	1	1	1084	0	1783	1	0.37831	0.37831	100	63933	mcur1	MCUR1_4086	1260.83	1260.83		1260.83		870.392	870.392	870.392		870.392		1510.88	1510.88	1510.88		1510.88		0	1260.83	0	1260.83	1260.83	870.392	1510.88	4.64795
AFFF2-Chemguard_Run1-uM-gene	6038	1264.89	2.00277	2.00277	rnase4	1	1	1	1	1	1	1	1	1	1084	0	1783	1	0.37831	0.37831	100	6038	rnase4	RNASE4_25972	1264.89	1264.89		1264.89		1029.09	1029.09	1029.09		1029.09		1436.38	1436.38	1436.38		1436.38		0	1264.89	0	1264.89	1264.89	1029.09	1436.38	2.00277
AFFF2-Chemguard_Run1-uM-gene	1213	1265.85	4.57257	4.57257	cltc	1	1	1	1	1	1	1	1	1	1084	0	1783	1	0.37831	0.37831	100	1213	cltc	CLTC_1405	1265.85	1265.85		1265.85		955.342	955.342	955.342		955.342		1475.98	1475.98	1475.98		1475.98		0	1265.85	0	1265.85	1265.85	955.342	1475.98	4.57257
AFFF2-Chemguard_Run1-uM-gene	60592	1266.79	3.66329	3.66329	scoc	1	1	1	1	1	1	1	1	1	1084	0	1783	1	0.37831	0.37831	100	60592	scoc	SCOC_12252	1266.79	1266.79		1266.79		936.09	936.09	936.09		936.09		1486.86	1486.86	1486.86		1486.86		0	1266.79	0	1266.79	1266.79	936.09	1486.86	3.66329
AFFF2-Chemguard_Run1-uM-gene	6880	1268.08	3.77103	3.77103	taf9	1	1	1	1	1	1	1	1	1	1084	0	1783	1	0.37831	0.37831	100	6880	taf9	TAF9_93269	1268.08	1268.08		1268.08		974.752	974.752	974.752		974.752		1469.43	1469.43	1469.43		1469.43		0	1268.08	0	1268.08	1268.08	974.752	1469.43	3.77103
AFFF2-Chemguard_Run1-uM-gene	102157402	1268.08	3.77103	3.77103	ak6	1	1	1	1	1	1	1	1	1	1084	0	1783	1	0.37831	0.37831	100	102157402	ak6	TAF9_93269	1268.08	1268.08		1268.08		974.752	974.752	974.752		974.752		1469.43	1469.43	1469.43		1469.43		0	1268.08	0	1268.08	1268.08	974.752	1469.43	3.77103
AFFF2-Chemguard_Run1-uM-gene	51649	1269	2.85571	2.85571	mrps23	1	1	1	1	1	1	1	1	1	1084	0	1783	1	0.37831	0.37831	100	51649	mrps23	MRPS23_4296	1269	1269		1269		768.088	768.088	768.088		768.088		1574.8	1574.8	1574.8		1574.8		0	1269	0	1269	1269	768.088	1574.8	2.85571
AFFF2-Chemguard_Run1-uM-gene	8647	1270.11	2.49448	4.98896	abcb11	1	1	1	1	1	1	1	1	1	1084	0	1783	1	0.37831	0.37831	100	8647	abcb11	ABCB11_82408,ABCB11_88549	1270.11	1270.11		1270.11		881.869	881.869	881.869		881.869		1880.88	1880.88	1880.88		1880.88		0	1270.11	0	1270.11	1270.11	881.869	1880.88	2.82899
AFFF2-Chemguard_Run1-uM-gene	841	1270.76	3.38732	3.38732	casp8	1	1	1	1	1	1	1	1	1	1084	0	1783	1	0.37831	0.37831	100	841	casp8	CASP8_26967	1270.76	1270.76		1270.76		838.357	838.357	838.357		838.357		1540.37	1540.37	1540.37		1540.37		0	1270.76	0	1270.76	1270.76	838.357	1540.37	3.38732
AFFF2-Chemguard_Run1-uM-gene	23710	1271.69	3.85084	3.85084	gabarapl1	1	1	1	1	1	1	1	1	1	1084	0	1783	1	0.37831	0.37831	100	23710	gabarapl1	GABARAPL1_2552	1271.69	1271.69		1271.69		814.602	814.602	814.602		814.602		1553.65	1553.65	1553.65		1553.65		0	1271.69	0	1271.69	1271.69	814.602	1553.65	3.85084
AFFF2-Chemguard_Run1-uM-gene	10797	1272.07	4.28178	4.28178	mthfd2	1	1	1	1	1	1	1	1	1	1084	0	1783	1	0.37831	0.37831	100	10797	mthfd2	MTHFD2_92375	1272.07	1272.07		1272.07		583.307	583.307	583.307		583.307		1861.03	1861.03	1861.03		1861.03		0	1272.07	0	1272.07	1272.07	583.307	1861.03	4.28178
AFFF2-Chemguard_Run1-uM-gene	128346	1275.83	5.42456	5.42456	c1orf162	1	1	1	1	1	1	1	1	1	1084	0	1783	1	0.37831	0.37831	100	128346	c1orf162	C1orf162_20673	1275.83	1275.83		1275.83		951.794	951.794	951.794		951.794		1491.91	1491.91	1491.91		1491.91		0	1275.83	0	1275.83	1275.83	951.794	1491.91	5.42456
AFFF2-Chemguard_Run1-uM-gene	5357	1276.57	2.46782	2.46782	pls1	1	1	1	1	1	1	1	1	1	1084	0	1783	1	0.37831	0.37831	100	5357	pls1	PLS1_5211	1276.57	1276.57		1276.57		684.667	684.667	684.667		684.667		1858.99	1858.99	1858.99		1858.99		0	1276.57	0	1276.57	1276.57	684.667	1858.99	2.46782
AFFF2-Chemguard_Run1-uM-gene	51382	1276.92	2.38468	2.38468	atp6v1d	1	1	1	1	1	1	1	1	1	1084	0	1783	1	0.37831	0.37831	100	51382	atp6v1d	ATP6V1D_574	1276.92	1276.92		1276.92		989.8	989.8	989.8		989.8		1474.59	1474.59	1474.59		1474.59		0	1276.92	0	1276.92	1276.92	989.8	1474.59	2.38468
AFFF2-Chemguard_Run1-uM-gene	2936	1277.9	2.50717	5.01434	gsr	1	1	1	1	1	1	1	1	1	1084	0	1783	1	0.37831	0.37831	100	2936	gsr	GSR_21104,GSR_28346	1277.9	1277.9		1277.9		1010.77	1010.77	1010.77		1010.77		1465.3	1465.3	1465.3		1465.3		0	1277.9	0	1277.9	1277.9	1010.77	1465.3	2.89594
AFFF2-Chemguard_Run1-uM-gene	55340	1281.95	2.76258	2.76258	gimap5	1	1	1	1	1	1	1	1	1	1084	0	1783	1	0.37831	0.37831	100	55340	gimap5	GIMAP5_27272	1281.95	1281.95		1281.95		633.242	633.242	633.242		633.242		1874.16	1874.16	1874.16		1874.16		0	1281.95	0	1281.95	1281.95	633.242	1874.16	2.76258
AFFF2-Chemguard_Run1-uM-gene	9695	1282.54	3.20294	3.20294	edem1	1	1	1	1	1	1	1	1	1	1084	0	1783	1	0.37831	0.37831	100	9695	edem1	EDEM1_2027	1282.54	1282.54		1282.54		591.016	591.016	591.016		591.016		1909.24	1909.24	1909.24		1909.24		0	1282.54	0	1282.54	1282.54	591.016	1909.24	3.20294
AFFF2-Chemguard_Run1-uM-gene	292	1286.83	3.92131	3.92131	slc25a5	1	1	1	1	1	1	1	1	1	1084	0	1783	1	0.37831	0.37831	100	292	slc25a5	SLC25A5_92330	1286.83	1286.83		1286.83		984.17	984.17	984.17		984.17		1491.63	1491.63	1491.63		1491.63		0	1286.83	0	1286.83	1286.83	984.17	1491.63	3.92131
AFFF2-Chemguard_Run1-uM-gene	7009	1288.14	3.34475	3.34475	tmbim6	1	1	1	1	1	1	1	1	1	1084	0	1783	1	0.37831	0.37831	100	7009	tmbim6	TMBIM6_22300	1288.14	1288.14		1288.14		778.166	778.166	778.166		778.166		1594.93	1594.93	1594.93		1594.93		0	1288.14	0	1288.14	1288.14	778.166	1594.93	3.34475
AFFF2-Chemguard_Run1-uM-gene	4860	1289.3	3.82698	3.82698	pnp	1	1	1	1	1	1	1	1	1	1084	0	1783	1	0.37831	0.37831	100	4860	pnp	PNP_87491	1289.3	1289.3		1289.3		938.057	938.057	938.057		938.057		1517.46	1517.46	1517.46		1517.46		0	1289.3	0	1289.3	1289.3	938.057	1517.46	3.82698
AFFF2-Chemguard_Run1-uM-gene	153339	1289.37	3.69157	3.69157	tmem167a	1	1	1	1	1	1	1	1	1	1084	0	1783	1	0.37831	0.37831	100	153339	tmem167a	TMEM167A_93061	1289.37	1289.37		1289.37		702.181	702.181	702.181		702.181		1860.83	1860.83	1860.83		1860.83		0	1289.37	0	1289.37	1289.37	702.181	1860.83	3.69157
AFFF2-Chemguard_Run1-uM-gene	5495	1289.51	2.09139	2.09139	ppm1b	1	1	1	1	1	1	1	1	1	1084	0	1783	1	0.37831	0.37831	100	5495	ppm1b	PPM1B_13805	1289.51	1289.51		1289.51		931.561	931.561	931.561		931.561		1520.86	1520.86	1520.86		1520.86		0	1289.51	0	1289.51	1289.51	931.561	1520.86	2.09139
AFFF2-Chemguard_Run1-uM-gene	834	1290.89	2.04055	2.04055	casp1	1	1	1	1	1	1	1	1	1	1084	0	1783	1	0.37831	0.37831	100	834	casp1	CASP1_977	1290.89	1290.89		1290.89		891.063	891.063	891.063		891.063		2618.7	2618.7	2618.7		2618.7		0	1290.89	0	1290.89	1290.89	891.063	2618.7	2.04055
AFFF2-Chemguard_Run1-uM-gene	10165	1293.45	2.92578	2.92578	slc25a13	1	1	1	1	1	1	1	1	1	1084	0	1783	1	0.37831	0.37831	100	10165	slc25a13	SLC25A13_6394	1293.45	1293.45		1293.45		819.773	819.773	819.773		819.773		1580.3	1580.3	1580.3		1580.3		0	1293.45	0	1293.45	1293.45	819.773	1580.3	2.92578
AFFF2-Chemguard_Run1-uM-gene	2113	1295.16	3.0432	3.0432	ets1	1	1	1	1	1	1	1	1	1	1084	0	1783	1	0.37831	0.37831	100	2113	ets1	ETS1_27185	1295.16	1295.16		1295.16		677.892	677.892	677.892		677.892		1911.11	1911.11	1911.11		1911.11		0	1295.16	0	1295.16	1295.16	677.892	1911.11	3.0432
AFFF2-Chemguard_Run1-uM-gene	54733	1296.03	3.03022	3.03022	slc35f2	1	1	1	1	1	1	1	1	1	1084	0	1783	1	0.37831	0.37831	100	54733	slc35f2	SLC35F2_6477	1296.03	1296.03		1296.03		1024.73	1024.73	1024.73		1024.73		1484.64	1484.64	1484.64		1484.64		0	1296.03	0	1296.03	1296.03	1024.73	1484.64	3.03022
AFFF2-Chemguard_Run1-uM-gene	84890	1299.7	2.10095	2.10095	ado	1	1	1	1	1	1	1	1	1	1084	0	1783	1	0.37831	0.37831	100	84890	ado	ADO_144	1299.7	1299.7		1299.7		985.644	985.644	985.644		985.644		1509.21	1509.21	1509.21		1509.21		0	1299.7	0	1299.7	1299.7	985.644	1509.21	2.10095
AFFF2-Chemguard_Run1-uM-gene	224	1300.22	3.5825	3.5825	aldh3a2	1	1	1	1	1	1	1	1	1	1084	0	1783	1	0.37831	0.37831	100	224	aldh3a2	ALDH3A2_26575	1300.22	1300.22		1300.22		967.381	967.381	967.381		967.381		1518.72	1518.72	1518.72		1518.72		0	1300.22	0	1300.22	1300.22	967.381	1518.72	3.5825
AFFF2-Chemguard_Run1-uM-gene	9702	1301.57	4.96496	4.96496	cep57	1	1	1	1	1	1	1	1	1	1084	0	1783	1	0.37831	0.37831	100	9702	cep57	CEP57_1257	1301.57	1301.57		1301.57		992.846	992.846	992.846		992.846		1508.39	1508.39	1508.39		1508.39		0	1301.57	0	1301.57	1301.57	992.846	1508.39	4.96496
AFFF2-Chemguard_Run1-uM-gene	7319	1302.03	2.87779	2.87779	ube2a	1	1	1	1	1	1	1	1	1	1084	0	1783	1	0.37831	0.37831	100	7319	ube2a	UBE2A_28335	1302.03	1302.03		1302.03		701.72	701.72	701.72		701.72		1903.77	1903.77	1903.77		1903.77		0	1302.03	0	1302.03	1302.03	701.72	1903.77	2.87779
AFFF2-Chemguard_Run1-uM-gene	654466	1302.2	3.82298	3.82298	fgf7p3	1	1	1	1	1	1	1	1	1	1084	0	1783	1	0.37831	0.37831	100	654466	fgf7p3	FGF7P3_29030	1302.2	1302.2		1302.2		971.291	971.291	971.291		971.291		1519.64	1519.64	1519.64		1519.64		0	1302.2	0	1302.2	1302.2	971.291	1519.64	3.82298
AFFF2-Chemguard_Run1-uM-gene	8444	1302.68	2.78049	2.78049	dyrk3	1	1	1	1	1	1	1	1	1	1084	0	1783	1	0.37831	0.37831	100	8444	dyrk3	DYRK3_2006	1302.68	1302.68		1302.68		990.91	990.91	990.91		990.91		1510.9	1510.9	1510.9		1510.9		0	1302.68	0	1302.68	1302.68	990.91	1510.9	2.78049
AFFF2-Chemguard_Run1-uM-gene	10915	1302.9	2.19009	2.19009	tcerg1	1	1	1	1	1	1	1	1	1	1084	0	1783	1	0.37831	0.37831	100	10915	tcerg1	TCERG1_7000	1302.9	1302.9		1302.9		932.73	932.73	932.73		932.73		1538.84	1538.84	1538.84		1538.84		0	1302.9	0	1302.9	1302.9	932.73	1538.84	2.19009
AFFF2-Chemguard_Run1-uM-gene	6118	1303.4	2.14793	2.14793	rpa2	1	1	1	1	1	1	1	1	1	1084	0	1783	1	0.37831	0.37831	100	6118	rpa2	RPA2_5905	1303.4	1303.4		1303.4		945.631	945.631	945.631		945.631		2436.99	2436.99	2436.99		2436.99		0	1303.4	0	1303.4	1303.4	945.631	2436.99	2.14793
AFFF2-Chemguard_Run1-uM-gene	596	1303.95	4.25024	4.25024	bcl2	1	1	1	1	1	1	1	1	1	1084	0	1783	1	0.37831	0.37831	100	596	bcl2	BCL2_658	1303.95	1303.95		1303.95		980.919	980.919	980.919		980.919		1517.5	1517.5	1517.5		1517.5		0	1303.95	0	1303.95	1303.95	980.919	1517.5	4.25024
AFFF2-Chemguard_Run1-uM-gene	1558	1306.02	7.9496	7.9496	cyp2c8	1	1	1	1	1	1	1	1	1	1084	0	1783	1	0.37831	0.37831	100	1558	cyp2c8	CYP2C8_15146	1306.02	1306.02		1306.02		1040.64	1040.64	1040.64		1040.64		1491.14	1491.14	1491.14		1491.14		0	1306.02	0	1306.02	1306.02	1040.64	1491.14	7.9496
AFFF2-Chemguard_Run1-uM-gene	1398	1310.79	2.27653	2.27653	crk	1	1	1	1	1	1	1	1	1	1084	0	1783	1	0.37831	0.37831	100	1398	crk	CRK_1571	1310.79	1310.79		1310.79		619.474	619.474	619.474		619.474		1893.56	1893.56	1893.56		1893.56		0	1310.79	0	1310.79	1310.79	619.474	1893.56	2.27653
AFFF2-Chemguard_Run1-uM-gene	10987	1314.68	2.87739	2.87739	cops5	1	1	1	1	1	1	1	1	1	1084	0	1783	1	0.37831	0.37831	100	10987	cops5	COPS5_1497	1314.68	1314.68		1314.68		957.419	957.419	957.419		957.419		1543.58	1543.58	1543.58		1543.58		0	1314.68	0	1314.68	1314.68	957.419	1543.58	2.87739
AFFF2-Chemguard_Run1-uM-gene	613126	1314.72	2.11051	2.11051	cyp51a1-as1	1	1	1	1	1	1	1	1	1	1084	0	1783	1	0.37831	0.37831	100	613126	cyp51a1-as1	CYP51A1_92319	1314.72	1314.72		1314.72		837.545	837.545	837.545		837.545		3051.9	3051.9	3051.9		3051.9		0	1314.72	0	1314.72	1314.72	837.545	3051.9	2.11051
AFFF2-Chemguard_Run1-uM-gene	6390	1315.62	3.57591	3.57591	sdhb	1	1	1	1	1	1	1	1	1	1084	0	1783	1	0.37831	0.37831	100	6390	sdhb	SDHB_92602	1315.62	1315.62		1315.62		916.308	916.308	916.308		916.308		1563.93	1563.93	1563.93		1563.93		0	1315.62	0	1315.62	1315.62	916.308	1563.93	3.57591
AFFF2-Chemguard_Run1-uM-gene	55293	1316.51	5.34772	5.34772	uevld	1	1	1	1	1	1	1	1	1	1084	0	1783	1	0.37831	0.37831	100	55293	uevld	UEVLD_11769	1316.51	1316.51		1316.51		613.912	613.912	613.912		613.912		1895.98	1895.98	1895.98		1895.98		0	1316.51	0	1316.51	1316.51	613.912	1895.98	5.34772
AFFF2-Chemguard_Run1-uM-gene	25878	1316.98	3.56669	3.56669	mxra5	1	1	1	1	1	1	1	1	1	1084	0	1783	1	0.37831	0.37831	100	25878	mxra5	MXRA5_12061	1316.98	1316.98		1316.98		691.791	691.791	691.791		691.791		1845.65	1845.65	1845.65		1845.65		0	1316.98	0	1316.98	1316.98	691.791	1845.65	3.56669
AFFF2-Chemguard_Run1-uM-gene	223	1318.43	2.56861	2.56861	aldh9a1	1	1	1	1	1	1	1	1	1	1084	0	1783	1	0.37831	0.37831	100	223	aldh9a1	ALDH9A1_231	1318.43	1318.43		1318.43		990.057	990.057	990.057		990.057		1533.53	1533.53	1533.53		1533.53		0	1318.43	0	1318.43	1318.43	990.057	1533.53	2.56861
AFFF2-Chemguard_Run1-uM-gene	56267	1318.57	2.57221	2.57221	kyat3	1	1	1	1	1	1	1	1	1	1084	0	1783	1	0.37831	0.37831	100	56267	kyat3	KYAT3_26971	1318.57	1318.57		1318.57		996.425	996.425	996.425		996.425		1530.72	1530.72	1530.72		1530.72		0	1318.57	0	1318.57	1318.57	996.425	1530.72	2.57221
AFFF2-Chemguard_Run1-uM-gene	100532742	1319.58	2.62667	2.62667	pir-figf	1	1	1	1	1	1	1	1	1	1084	0	1783	1	0.37831	0.37831	100	100532742	pir-figf	VEGFD_34005	1319.58	1319.58		1319.58		678.202	678.202	678.202		678.202		1895.86	1895.86	1895.86		1895.86		0	1319.58	0	1319.58	1319.58	678.202	1895.86	2.62667
AFFF2-Chemguard_Run1-uM-gene	10437	1320.25	2.06132	2.06132	ifi30	1	1	1	1	1	1	1	1	1	1084	0	1783	1	0.37831	0.37831	100	10437	ifi30	IFI30_22048	1320.25	1320.25		1320.25		983.161	983.161	983.161		983.161		1539.32	1539.32	1539.32		1539.32		0	1320.25	0	1320.25	1320.25	983.161	1539.32	2.06132
AFFF2-Chemguard_Run1-uM-gene	7866	1320.77	2.99837	2.99837	ifrd2	1	1	1	1	1	1	1	1	1	1084	0	1783	1	0.37831	0.37831	100	7866	ifrd2	IFRD2_3246	1320.77	1320.77		1320.77		963.475	963.475	963.475		963.475		1549.21	1549.21	1549.21		1549.21		0	1320.77	0	1320.77	1320.77	963.475	1549.21	2.99837
AFFF2-Chemguard_Run1-uM-gene	84661	1327.3	2.60856	2.60856	dpy30	1	1	1	1	1	1	1	1	1	1084	0	1783	1	0.37831	0.37831	100	84661	dpy30	DPY30_92931	1327.3	1327.3		1327.3		956.548	956.548	956.548		956.548		1561.41	1561.41	1561.41		1561.41		0	1327.3	0	1327.3	1327.3	956.548	1561.41	2.60856
AFFF2-Chemguard_Run1-uM-gene	5607	1328.73	3.51867	3.51867	map2k5	1	1	1	1	1	1	1	1	1	1084	0	1783	1	0.37831	0.37831	100	5607	map2k5	MAP2K5_3975	1328.73	1328.73		1328.73		1038.68	1038.68	1038.68		1038.68		1524.96	1524.96	1524.96		1524.96		0	1328.73	0	1328.73	1328.73	1038.68	1524.96	3.51867
AFFF2-Chemguard_Run1-uM-gene	8818	1328.85	2.44228	2.44228	dpm2	1	1	1	1	1	1	1	1	1	1084	0	1783	1	0.37831	0.37831	100	8818	dpm2	DPM2_1947	1328.85	1328.85		1328.85		979.08	979.08	979.08		979.08		1553.21	1553.21	1553.21		1553.21		0	1328.85	0	1328.85	1328.85	979.08	1553.21	2.44228
AFFF2-Chemguard_Run1-uM-gene	91137	1330.14	5.7129	5.7129	slc25a46	1	1	1	1	1	1	1	1	1	1084	0	1783	1	0.37831	0.37831	100	91137	slc25a46	SLC25A46_6412	1330.14	1330.14		1330.14		997.975	997.975	997.975		997.975		1546.26	1546.26	1546.26		1546.26		0	1330.14	0	1330.14	1330.14	997.975	1546.26	5.7129
AFFF2-Chemguard_Run1-uM-gene	22796	1330.57	3.80147	3.80147	cog2	1	1	1	1	1	1	1	1	1	1084	0	1783	1	0.37831	0.37831	100	22796	cog2	COG2_1441	1330.57	1330.57		1330.57		1093.94	1093.94	1093.94		1093.94		1499.94	1499.94	1499.94		1499.94		0	1330.57	0	1330.57	1330.57	1093.94	1499.94	3.80147
AFFF2-Chemguard_Run1-uM-gene	10914	1330.63	3.0196	3.0196	papola	1	1	1	1	1	1	1	1	1	1084	0	1783	1	0.37831	0.37831	100	10914	papola	PAPOLA_28387	1330.63	1330.63		1330.63		1011.66	1011.66	1011.66		1011.66		1540.55	1540.55	1540.55		1540.55		0	1330.63	0	1330.63	1330.63	1011.66	1540.55	3.0196
AFFF2-Chemguard_Run1-uM-gene	3073	1331.35	3.31247	3.31247	hexa	1	1	1	1	1	1	1	1	1	1084	0	1783	1	0.37831	0.37831	100	3073	hexa	HEXA_2929	1331.35	1331.35		1331.35		1016.69	1016.69	1016.69		1016.69		1539.19	1539.19	1539.19		1539.19		0	1331.35	0	1331.35	1331.35	1016.69	1539.19	3.31247
AFFF2-Chemguard_Run1-uM-gene	10606	1331.7	3.47347	3.47347	paics	1	1	1	1	1	1	1	1	1	1084	0	1783	1	0.37831	0.37831	100	10606	paics	PAICS_92694	1331.7	1331.7		1331.7		1045.84	1045.84	1045.84		1045.84		1525.75	1525.75	1525.75		1525.75		0	1331.7	0	1331.7	1331.7	1045.84	1525.75	3.47347
AFFF2-Chemguard_Run1-uM-gene	400	1332.06	3.93555	3.93555	arl1	1	1	1	1	1	1	1	1	1	1084	0	1783	1	0.37831	0.37831	100	400	arl1	ARL1_17096	1332.06	1332.06		1332.06		1049.57	1049.57	1049.57		1049.57		1524.45	1524.45	1524.45		1524.45		0	1332.06	0	1332.06	1332.06	1049.57	1524.45	3.93555
AFFF2-Chemguard_Run1-uM-gene	4317	1332.91	3.17089	3.17089	mmp8	1	1	1	1	1	1	1	1	1	1084	0	1783	1	0.37831	0.37831	100	4317	mmp8	MMP8_90174	1332.91	1332.91		1332.91		704.511	704.511	704.511		704.511		1814.7	1814.7	1814.7		1814.7		0	1332.91	0	1332.91	1332.91	704.511	1814.7	3.17089
AFFF2-Chemguard_Run1-uM-gene	4864	1333.76	2.03202	2.03202	npc1	1	1	1	1	1	1	1	1	1	1084	0	1783	1	0.37831	0.37831	100	4864	npc1	NPC1_4646	1333.76	1333.76		1333.76		677.216	677.216	677.216		677.216		1906.61	1906.61	1906.61		1906.61		0	1333.76	0	1333.76	1333.76	677.216	1906.61	2.03202
AFFF2-Chemguard_Run1-uM-gene	339745	1335.03	2.36541	2.36541	spopl	1	1	1	1	1	1	1	1	1	1084	0	1783	1	0.37831	0.37831	100	339745	spopl	SPOPL_12140	1335.03	1335.03		1335.03		1098.5	1098.5	1098.5		1098.5		1504.2	1504.2	1504.2		1504.2		0	1335.03	0	1335.03	1335.03	1098.5	1504.2	2.36541
AFFF2-Chemguard_Run1-uM-gene	63971	1336.59	2.42763	2.42763	kif13a	1	1	1	1	1	1	1	1	1	1084	0	1783	1	0.37831	0.37831	100	63971	kif13a	KIF13A_22151	1336.59	1336.59		1336.59		1072.36	1072.36	1072.36		1072.36		1519.78	1519.78	1519.78		1519.78		0	1336.59	0	1336.59	1336.59	1072.36	1519.78	2.42763
AFFF2-Chemguard_Run1-uM-gene	2	1337.37	4.24519	8.49037	a2m	1	1	1	1	1	1	1	1	1	1084	0	1783	1	0.37831	0.37831	100	2	a2m	A2M_1,A2M_12371	1337.37	1337.37		1337.37		678.501	678.501	678.501		678.501		1681.59	1681.59	1681.59		1681.59		0	1337.37	0	1337.37	1337.37	678.501	1681.59	4.27058
AFFF2-Chemguard_Run1-uM-gene	22948	1338.87	2.85778	2.85778	cct5	1	1	1	1	1	1	1	1	1	1084	0	1783	1	0.37831	0.37831	100	22948	cct5	CCT5_92875	1338.87	1338.87		1338.87		1050.54	1050.54	1050.54		1050.54		1533.78	1533.78	1533.78		1533.78		0	1338.87	0	1338.87	1338.87	1050.54	1533.78	2.85778
AFFF2-Chemguard_Run1-uM-gene	8663	1342.12	2.51518	2.51518	eif3c	1	1	1	1	1	1	1	1	1	1084	0	1783	1	0.37831	0.37831	100	8663	eif3c	EIF3C_28624	1342.12	1342.12		1342.12		1058.88	1058.88	1058.88		1058.88		1534.41	1534.41	1534.41		1534.41		0	1342.12	0	1342.12	1342.12	1058.88	1534.41	2.51518
AFFF2-Chemguard_Run1-uM-gene	728689	1342.12	2.51518	2.51518	eif3cl	1	1	1	1	1	1	1	1	1	1084	0	1783	1	0.37831	0.37831	100	728689	eif3cl	EIF3C_28624	1342.12	1342.12		1342.12		1058.88	1058.88	1058.88		1058.88		1534.41	1534.41	1534.41		1534.41		0	1342.12	0	1342.12	1342.12	1058.88	1534.41	2.51518
AFFF2-Chemguard_Run1-uM-gene	4599	1343.05	4.55611	4.55611	mx1	1	1	1	1	1	1	1	1	1	1084	0	1783	1	0.37831	0.37831	100	4599	mx1	MX1_4382	1343.05	1343.05		1343.05		647.543	647.543	647.543		647.543		1891.48	1891.48	1891.48		1891.48		0	1343.05	0	1343.05	1343.05	647.543	1891.48	4.55611
AFFF2-Chemguard_Run1-uM-gene	310	1343.23	2.69751	2.69751	anxa7	1	1	1	1	1	1	1	1	1	1084	0	1783	1	0.37831	0.37831	100	310	anxa7	ANXA7_312	1343.23	1343.23		1343.23		977.234	977.234	977.234		977.234		1573.96	1573.96	1573.96		1573.96		0	1343.23	0	1343.23	1343.23	977.234	1573.96	2.69751
AFFF2-Chemguard_Run1-uM-gene	5714	1346.03	3.15503	3.15503	psmd8	1	1	1	1	1	1	1	1	1	1084	0	1783	1	0.37831	0.37831	100	5714	psmd8	PSMD8_16404	1346.03	1346.03		1346.03		1111.22	1111.22	1111.22		1111.22		1513.94	1513.94	1513.94		1513.94		0	1346.03	0	1346.03	1346.03	1111.22	1513.94	3.15503
AFFF2-Chemguard_Run1-uM-gene	5460	1349.57	2.96218	2.96218	pou5f1	1	1	1	1	1	1	1	1	1	1084	0	1783	1	0.37831	0.37831	100	5460	pou5f1	POU5F1_5291	1349.57	1349.57		1349.57		825.704	825.704	825.704		825.704		1652.42	1652.42	1652.42		1652.42		0	1349.57	0	1349.57	1349.57	825.704	1652.42	2.96218
AFFF2-Chemguard_Run1-uM-gene	642559	1349.57	2.96218	2.96218	pou5f1p3	1	1	1	1	1	1	1	1	1	1084	0	1783	1	0.37831	0.37831	100	642559	pou5f1p3	POU5F1_5291	1349.57	1349.57		1349.57		825.704	825.704	825.704		825.704		1652.42	1652.42	1652.42		1652.42		0	1349.57	0	1349.57	1349.57	825.704	1652.42	2.96218
AFFF2-Chemguard_Run1-uM-gene	471	1350.02	3.18671	3.18671	atic	1	1	1	1	1	1	1	1	1	1084	0	1783	1	0.37831	0.37831	100	471	atic	ATIC_507	1350.02	1350.02		1350.02		1100.06	1100.06	1100.06		1100.06		1525.55	1525.55	1525.55		1525.55		0	1350.02	0	1350.02	1350.02	1100.06	1525.55	3.18671
AFFF2-Chemguard_Run1-uM-gene	25972	1352.06	3.9911	3.9911	unc50	1	1	1	1	1	1	1	1	1	1084	0	1783	1	0.37831	0.37831	100	25972	unc50	UNC50_7554	1352.06	1352.06		1352.06		711.961	711.961	711.961		711.961		1819.11	1819.11	1819.11		1819.11		0	1352.06	0	1352.06	1352.06	711.961	1819.11	3.9911
AFFF2-Chemguard_Run1-uM-gene	25978	1354.39	2.26041	2.26041	chmp2b	1	1	1	1	1	1	1	1	1	1084	0	1783	1	0.37831	0.37831	100	25978	chmp2b	CHMP2B_1301	1354.39	1354.39		1354.39		913.699	913.699	913.699		913.699		1617.66	1617.66	1617.66		1617.66		0	1354.39	0	1354.39	1354.39	913.699	1617.66	2.26041
AFFF2-Chemguard_Run1-uM-gene	55111	1355.28	3.02834	3.02834	plekhj1	1	1	1	1	1	1	1	1	1	1084	0	1783	1	0.37831	0.37831	100	55111	plekhj1	PLEKHJ1_5191	1355.28	1355.28		1355.28		993.669	993.669	993.669		993.669		1583.19	1583.19	1583.19		1583.19		0	1355.28	0	1355.28	1355.28	993.669	1583.19	3.02834
AFFF2-Chemguard_Run1-uM-gene	8803	1355.63	2.66856	2.66856	sucla2	1	1	1	1	1	1	1	1	1	1084	0	1783	1	0.37831	0.37831	100	8803	sucla2	SUCLA2_6870	1355.63	1355.63		1355.63		1079.25	1079.25	1079.25		1079.25		1544.02	1544.02	1544.02		1544.02		0	1355.63	0	1355.63	1355.63	1079.25	1544.02	2.66856
AFFF2-Chemguard_Run1-uM-gene	1950	1356.1	3.05713	3.05713	egf	1	1	1	1	1	1	1	1	1	1084	0	1783	1	0.37831	0.37831	100	1950	egf	EGF_2055	1356.1	1356.1		1356.1		830.79	830.79	830.79		830.79		1658.65	1658.65	1658.65		1658.65		0	1356.1	0	1356.1	1356.1	830.79	1658.65	3.05713
AFFF2-Chemguard_Run1-uM-gene	2990	1356.77	2.06552	2.06552	gusb	1	1	1	1	1	1	1	1	1	1084	0	1783	1	0.37831	0.37831	100	2990	gusb	GUSB_19359	1356.77	1356.77		1356.77		924.202	924.202	924.202		924.202		1616.16	1616.16	1616.16		1616.16		0	1356.77	0	1356.77	1356.77	924.202	1616.16	2.06552
AFFF2-Chemguard_Run1-uM-gene	3638	1356.87	3.57384	3.57384	insig1	1	1	1	1	1	1	1	1	1	1084	0	1783	1	0.37831	0.37831	100	3638	insig1	INSIG1_3385	1356.87	1356.87		1356.87		1123.37	1123.37	1123.37		1123.37		1523.77	1523.77	1523.77		1523.77		0	1356.87	0	1356.87	1356.87	1123.37	1523.77	3.57384
AFFF2-Chemguard_Run1-uM-gene	90417	1357.34	2.47659	2.47659	knstrn	1	1	1	1	1	1	1	1	1	1084	0	1783	1	0.37831	0.37831	100	90417	knstrn	KNSTRN_3668	1357.34	1357.34		1357.34		920.458	920.458	920.458		920.458		1618.61	1618.61	1618.61		1618.61		0	1357.34	0	1357.34	1357.34	920.458	1618.61	2.47659
AFFF2-Chemguard_Run1-uM-gene	509	1358.11	2.79768	5.59535	atp5f1c	1	1	1	1	1	1	1	1	1	1084	0	1783	1	0.37831	0.37831	100	509	atp5f1c	ATP5F1C_17193,ATP5F1C_537	1358.11	1358.11		1358.11		965.523	965.523	965.523		965.523		1603.2	1603.2	1603.2		1603.2		0	1358.11	0	1358.11	1358.11	965.523	1603.2	3.46664
AFFF2-Chemguard_Run1-uM-gene	9709	1358.51	2.6977	2.6977	herpud1	1	1	1	1	1	1	1	1	1	1084	0	1783	1	0.37831	0.37831	100	9709	herpud1	HERPUD1_2924	1358.51	1358.51		1358.51		1070.25	1070.25	1070.25		1070.25		1552.49	1552.49	1552.49		1552.49		0	1358.51	0	1358.51	1358.51	1070.25	1552.49	2.6977
AFFF2-Chemguard_Run1-uM-gene	9710	1359.15	2.03622	2.03622	garre1	1	1	1	1	1	1	1	1	1	1084	0	1783	1	0.37831	0.37831	100	9710	garre1	KIAA0355_3561	1359.15	1359.15		1359.15		1049.98	1049.98	1049.98		1049.98		1562.95	1562.95	1562.95		1562.95		0	1359.15	0	1359.15	1359.15	1049.98	1562.95	2.03622
AFFF2-Chemguard_Run1-uM-gene	79717	1359.25	2.23011	2.23011	ppcs	1	1	1	1	1	1	1	1	1	1084	0	1783	1	0.37831	0.37831	100	79717	ppcs	PPCS_25423	1359.25	1359.25		1359.25		884.522	884.522	884.522		884.522		1637.41	1637.41	1637.41		1637.41		0	1359.25	0	1359.25	1359.25	884.522	1637.41	2.23011
AFFF2-Chemguard_Run1-uM-gene	728621	1359.25	2.23011	2.23011	ccdc30	1	1	1	1	1	1	1	1	1	1084	0	1783	1	0.37831	0.37831	100	728621	ccdc30	PPCS_25423	1359.25	1359.25		1359.25		884.522	884.522	884.522		884.522		1637.41	1637.41	1637.41		1637.41		0	1359.25	0	1359.25	1359.25	884.522	1637.41	2.23011
AFFF2-Chemguard_Run1-uM-gene	10491	1360.28	2.31499	2.31499	crtap	1	1	1	1	1	1	1	1	1	1084	0	1783	1	0.37831	0.37831	100	10491	crtap	CRTAP_28374	1360.28	1360.28		1360.28		1072.37	1072.37	1072.37		1072.37		1554.02	1554.02	1554.02		1554.02		0	1360.28	0	1360.28	1360.28	1072.37	1554.02	2.31499
AFFF2-Chemguard_Run1-uM-gene	5929	1360.56	2.18135	2.18135	rbbp5	1	1	1	1	1	1	1	1	1	1084	0	1783	1	0.37831	0.37831	100	5929	rbbp5	RBBP5_17589	1360.56	1360.56		1360.56		959.818	959.818	959.818		959.818		1605.49	1605.49	1605.49		1605.49		0	1360.56	0	1360.56	1360.56	959.818	1605.49	2.18135
AFFF2-Chemguard_Run1-uM-gene	9712	1360.65	2.44957	2.44957	usp6nl	1	1	1	1	1	1	1	1	1	1084	0	1783	1	0.37831	0.37831	100	9712	usp6nl	USP6NL_7599	1360.65	1360.65		1360.65		753.133	753.133	753.133		753.133		1903.33	1903.33	1903.33		1903.33		0	1360.65	0	1360.65	1360.65	753.133	1903.33	2.44957
AFFF2-Chemguard_Run1-uM-gene	11230	1362.04	2.26973	2.26973	praf2	1	1	1	1	1	1	1	1	1	1084	0	1783	1	0.37831	0.37831	100	11230	praf2	PRAF2_28210	1362.04	1362.04		1362.04		1032.48	1032.48	1032.48		1032.48		1575.07	1575.07	1575.07		1575.07		0	1362.04	0	1362.04	1362.04	1032.48	1575.07	2.26973
AFFF2-Chemguard_Run1-uM-gene	476	1366.79	2.01099	2.01099	atp1a1	1	1	1	1	1	1	1	1	1	1084	0	1783	1	0.37831	0.37831	100	476	atp1a1	ATP1A1_12191	1366.79	1366.79		1366.79		967.209	967.209	967.209		967.209		1610.72	1610.72	1610.72		1610.72		0	1366.79	0	1366.79	1366.79	967.209	1610.72	2.01099
AFFF2-Chemguard_Run1-uM-gene	4216	1367.48	3.02626	3.02626	map3k4	1	1	1	1	1	1	1	1	1	1084	0	1783	1	0.37831	0.37831	100	4216	map3k4	MAP3K4_3982	1367.48	1367.48		1367.48		1103.71	1103.71	1103.71		1103.71		1549.29	1549.29	1549.29		1549.29		0	1367.48	0	1367.48	1367.48	1103.71	1549.29	3.02626
AFFF2-Chemguard_Run1-uM-gene	79053	1369.21	2.86104	2.86104	alg8	1	1	1	1	1	1	1	1	1	1084	0	1783	1	0.37831	0.37831	100	79053	alg8	ALG8_238	1369.21	1369.21		1369.21		1060.94	1060.94	1060.94		1060.94		1572.12	1572.12	1572.12		1572.12		0	1369.21	0	1369.21	1369.21	1060.94	1572.12	2.86104
AFFF2-Chemguard_Run1-uM-gene	26054	1374.98	3.81759	3.81759	senp6	1	1	1	1	1	1	1	1	1	1084	0	1783	1	0.37831	0.37831	100	26054	senp6	SENP6_6219	1374.98	1374.98		1374.98		1091.08	1091.08	1091.08		1091.08		1566.24	1566.24	1566.24		1566.24		0	1374.98	0	1374.98	1374.98	1091.08	1566.24	3.81759
AFFF2-Chemguard_Run1-uM-gene	54205	1376.18	3.33915	3.33915	cycs	1	1	1	1	1	1	1	1	1	1084	0	1783	1	0.37831	0.37831	100	54205	cycs	CYCS_1692	1376.18	1376.18		1376.18		1066.22	1066.22	1066.22		1066.22		1579.56	1579.56	1579.56		1579.56		0	1376.18	0	1376.18	1376.18	1066.22	1579.56	3.33915
AFFF2-Chemguard_Run1-uM-gene	11222	1376.53	2.88445	2.88445	mrpl3	1	1	1	1	1	1	1	1	1	1084	0	1783	1	0.37831	0.37831	100	11222	mrpl3	MRPL3_28349	1376.53	1376.53		1376.53		1126.75	1126.75	1126.75		1126.75		1551.13	1551.13	1551.13		1551.13		0	1376.53	0	1376.53	1376.53	1126.75	1551.13	2.88445
AFFF2-Chemguard_Run1-uM-gene	3133	1377.88	2.59734	2.59734	hla-e	1	1	1	1	1	1	1	1	1	1084	0	1783	1	0.37831	0.37831	100	3133	hla-e	HLA-E_3000	1377.88	1377.88		1377.88		1076.67	1076.67	1076.67		1076.67		1577.14	1577.14	1577.14		1577.14		0	1377.88	0	1377.88	1377.88	1076.67	1577.14	2.59734
AFFF2-Chemguard_Run1-uM-gene	5525	1378.21	3.12331	3.12331	ppp2r5a	1	1	1	1	1	1	1	1	1	1084	0	1783	1	0.37831	0.37831	100	5525	ppp2r5a	PPP2R5A_5364	1378.21	1378.21		1378.21		1055.65	1055.65	1055.65		1055.65		1587.27	1587.27	1587.27		1587.27		0	1378.21	0	1378.21	1378.21	1055.65	1587.27	3.12331
AFFF2-Chemguard_Run1-uM-gene	5921	1379.04	4.23643	4.23643	rasa1	1	1	1	1	1	1	1	1	1	1084	0	1783	1	0.37831	0.37831	100	5921	rasa1	RASA1_5742	1379.04	1379.04		1379.04		1105.6	1105.6	1105.6		1105.6		1565.16	1565.16	1565.16		1565.16		0	1379.04	0	1379.04	1379.04	1105.6	1565.16	4.23643
AFFF2-Chemguard_Run1-uM-gene	6138	1379.21	5.7534	5.7534	rpl15	1	1	1	1	1	1	1	1	1	1084	0	1783	1	0.37831	0.37831	100	6138	rpl15	RPL15_93062	1379.21	1379.21		1379.21		1015.46	1015.46	1015.46		1015.46		1606.59	1606.59	1606.59		1606.59		0	1379.21	0	1379.21	1379.21	1015.46	1606.59	5.7534
AFFF2-Chemguard_Run1-uM-gene	3569	1379.28	3.02839	3.02839	il6	1	1	1	1	1	1	1	1	1	1084	0	1783	1	0.37831	0.37831	100	3569	il6	IL6_3341	1379.28	1379.28		1379.28		926.86	926.86	926.86		926.86		1645.38	1645.38	1645.38		1645.38		0	1379.28	0	1379.28	1379.28	926.86	1645.38	3.02839
AFFF2-Chemguard_Run1-uM-gene	1312	1381.49	2.92799	2.92799	comt	1	1	1	1	1	1	1	1	1	1084	0	1783	1	0.37831	0.37831	100	1312	comt	COMT_20113	1381.49	1381.49		1381.49		1024.22	1024.22	1024.22		1024.22		1605.89	1605.89	1605.89		1605.89		0	1381.49	0	1381.49	1381.49	1024.22	1605.89	2.92799
AFFF2-Chemguard_Run1-uM-gene	23456	1382.48	4.10672	4.10672	abcb10	1	1	1	1	1	1	1	1	1	1084	0	1783	1	0.37831	0.37831	100	23456	abcb10	ABCB10_14348	1382.48	1382.48		1382.48		991.171	991.171	991.171		991.171		1621.7	1621.7	1621.7		1621.7		0	1382.48	0	1382.48	1382.48	991.171	1621.7	4.10672
AFFF2-Chemguard_Run1-uM-gene	7167	1383.88	3.13442	3.13442	tpi1	1	1	1	1	1	1	1	1	1	1084	0	1783	1	0.37831	0.37831	100	7167	tpi1	TPI1_93283	1383.88	1383.88		1383.88		690.326	690.326	690.326		690.326		1919.9	1919.9	1919.9		1919.9		0	1383.88	0	1383.88	1383.88	690.326	1919.9	3.13442
AFFF2-Chemguard_Run1-uM-gene	34	1386.63	3.14852	3.14852	acadm	1	1	1	1	1	1	1	1	1	1084	0	1783	1	0.37831	0.37831	100	34	acadm	ACADM_22566	1386.63	1386.63		1386.63		946.846	946.846	946.846		946.846		1646.57	1646.57	1646.57		1646.57		0	1386.63	0	1386.63	1386.63	946.846	1646.57	3.14852
AFFF2-Chemguard_Run1-uM-gene	5478	1386.94	2.43303	2.43303	ppia	1	1	1	1	1	1	1	1	1	1084	0	1783	1	0.37831	0.37831	100	5478	ppia	PPIA_93162	1386.94	1386.94		1386.94		1155.48	1155.48	1155.48		1155.48		1552	1552	1552		1552		0	1386.94	0	1386.94	1386.94	1155.48	1552	2.43303
AFFF2-Chemguard_Run1-uM-gene	894	1387.03	2.4097	2.4097	ccnd2	1	1	1	1	1	1	1	1	1	1084	0	1783	1	0.37831	0.37831	100	894	ccnd2	CCND2_1063	1387.03	1387.03		1387.03		1073.31	1073.31	1073.31		1073.31		1591.68	1591.68	1591.68		1591.68		0	1387.03	0	1387.03	1387.03	1073.31	1591.68	2.4097
AFFF2-Chemguard_Run1-uM-gene	29916	1387.17	2.03502	2.03502	snx11	1	1	1	1	1	1	1	1	1	1084	0	1783	1	0.37831	0.37831	100	29916	snx11	SNX11_90971	1387.17	1387.17		1387.17		744.895	744.895	744.895		744.895		1865.9	1865.9	1865.9		1865.9		0	1387.17	0	1387.17	1387.17	744.895	1865.9	2.03502
AFFF2-Chemguard_Run1-uM-gene	2107	1388.66	2.21759	2.21759	etf1	1	1	1	1	1	1	1	1	1	1084	0	1783	1	0.37831	0.37831	100	2107	etf1	ETF1_25817	1388.66	1388.66		1388.66		1092.68	1092.68	1092.68		1092.68		1585.08	1585.08	1585.08		1585.08		0	1388.66	0	1388.66	1388.66	1092.68	1585.08	2.21759
AFFF2-Chemguard_Run1-uM-gene	2876	1389.01	2.36993	2.36993	gpx1	1	1	1	1	1	1	1	1	1	1084	0	1783	1	0.37831	0.37831	100	2876	gpx1	GPX1_16566	1389.01	1389.01		1389.01		1145.93	1145.93	1145.93		1145.93		1559.92	1559.92	1559.92		1559.92		0	1389.01	0	1389.01	1389.01	1145.93	1559.92	2.36993
AFFF2-Chemguard_Run1-uM-gene	54517	1389.01	2.4564	2.4564	pus7	1	1	1	1	1	1	1	1	1	1084	0	1783	1	0.37831	0.37831	100	54517	pus7	PUS7_5632	1389.01	1389.01		1389.01		957.455	957.455	957.455		957.455		1645.2	1645.2	1645.2		1645.2		0	1389.01	0	1389.01	1389.01	957.455	1645.2	2.4564
AFFF2-Chemguard_Run1-uM-gene	8704	1390.45	2.10067	2.10067	b4galt2	1	1	1	1	1	1	1	1	1	1084	0	1783	1	0.37831	0.37831	100	8704	b4galt2	B4GALT2_89714	1390.45	1390.45		1390.45		1027.1	1027.1	1027.1		1027.1		1617.04	1617.04	1617.04		1617.04		0	1390.45	0	1390.45	1390.45	1027.1	1617.04	2.10067
AFFF2-Chemguard_Run1-uM-gene	23460	1391.1	6.54882	13.0976	abca6	1	1	1	1	1	1	1	1	1	1084	0	1783	1	0.37831	0.37831	100	23460	abca6	ABCA6_22690,ABCA6_28368	1391.1	1391.1		1391.1		647.427	647.427	647.427		647.427		1811.21	1811.21	1811.21		1811.21		0	1391.1	0	1391.1	1391.1	647.427	1811.21	6.84975
AFFF2-Chemguard_Run1-uM-gene	6879	1392.68	2.4377	2.4377	taf7	1	1	1	1	1	1	1	1	1	1084	0	1783	1	0.37831	0.37831	100	6879	taf7	TAF7_6938	1392.68	1392.68		1392.68		984.041	984.041	984.041		984.041		1638.73	1638.73	1638.73		1638.73		0	1392.68	0	1392.68	1392.68	984.041	1638.73	2.4377
AFFF2-Chemguard_Run1-uM-gene	10197	1392.74	2.73148	2.73148	psme3	1	1	1	1	1	1	1	1	1	1084	0	1783	1	0.37831	0.37831	100	10197	psme3	PSME3_5538	1392.74	1392.74		1392.74		850.194	850.194	850.194		850.194		1698.49	1698.49	1698.49		1698.49		0	1392.74	0	1392.74	1392.74	850.194	1698.49	2.73148
AFFF2-Chemguard_Run1-uM-gene	468	1394.48	3.49602	3.49602	atf4	1	1	1	1	1	1	1	1	1	1084	0	1783	1	0.37831	0.37831	100	468	atf4	ATF4_92695	1394.48	1394.48		1394.48		1077.71	1077.71	1077.71		1077.71		1600.22	1600.22	1600.22		1600.22		0	1394.48	0	1394.48	1394.48	1077.71	1600.22	3.49602
AFFF2-Chemguard_Run1-uM-gene	1644	1399.32	2.599	5.198	ddc	1	1	1	1	1	1	1	1	1	1084	0	1783	1	0.37831	0.37831	100	1644	ddc	DDC_18548,DDC_27100	1399.32	1399.32		1399.32		658.009	658.009	658.009		658.009		1804.42	1804.42	1804.42		1804.42		0	1399.32	0	1399.32	1399.32	658.009	1804.42	2.72545
AFFF2-Chemguard_Run1-uM-gene	6416	1400.37	2.14482	2.14482	map2k4	1	1	1	1	1	1	1	1	1	1084	0	1783	1	0.37831	0.37831	100	6416	map2k4	MAP2K4_92374	1400.37	1400.37		1400.37		962.33	962.33	962.33		962.33		1658.52	1658.52	1658.52		1658.52		0	1400.37	0	1400.37	1400.37	962.33	1658.52	2.14482
AFFF2-Chemguard_Run1-uM-gene	157378	1401.12	2.86017	5.72034	tmem65	1	1	1	1	1	1	1	1	1	1084	0	1783	1	0.37831	0.37831	100	157378	tmem65	TMEM65_21459,TMEM65_28194	1401.12	1401.12		1401.12		721.024	721.024	721.024		721.024		1823.76	1823.76	1823.76		1823.76		0	1401.12	0	1401.12	1401.12	721.024	1823.76	2.95585
AFFF2-Chemguard_Run1-uM-gene	101927761	1402.28	5.55168	5.55168	th2lcrr	1	1	1	1	1	1	1	1	1	1084	0	1783	1	0.37831	0.37831	100	101927761	th2lcrr	RAD50_91732	1402.28	1402.28		1402.28		1157.29	1157.29	1157.29		1157.29		1573.84	1573.84	1573.84		1573.84		0	1402.28	0	1402.28	1402.28	1157.29	1573.84	5.55168
AFFF2-Chemguard_Run1-uM-gene	1829	1403.22	2.30326	2.30326	dsg2	1	1	1	1	1	1	1	1	1	1084	0	1783	1	0.37831	0.37831	100	1829	dsg2	DSG2_1967	1403.22	1403.22		1403.22		1007.36	1007.36	1007.36		1007.36		1643.16	1643.16	1643.16		1643.16		0	1403.22	0	1403.22	1403.22	1007.36	1643.16	2.30326
AFFF2-Chemguard_Run1-uM-gene	9908	1405.45	2.67814	2.67814	g3bp2	1	1	1	1	1	1	1	1	1	1084	0	1783	1	0.37831	0.37831	100	9908	g3bp2	G3BP2_2545	1405.45	1405.45		1405.45		956.242	956.242	956.242		956.242		1668.02	1668.02	1668.02		1668.02		0	1405.45	0	1405.45	1405.45	956.242	1668.02	2.67814
AFFF2-Chemguard_Run1-uM-gene	4780	1406.85	2.27912	2.27912	nfe2l2	1	1	1	1	1	1	1	1	1	1084	0	1783	1	0.37831	0.37831	100	4780	nfe2l2	NFE2L2_4564	1406.85	1406.85		1406.85		1155.32	1155.32	1155.32		1155.32		1581.55	1581.55	1581.55		1581.55		0	1406.85	0	1406.85	1406.85	1155.32	1581.55	2.27912
AFFF2-Chemguard_Run1-uM-gene	308	1408.82	3.45367	3.45367	anxa5	1	1	1	1	1	1	1	1	1	1084	0	1783	1	0.37831	0.37831	100	308	anxa5	ANXA5_309	1408.82	1408.82		1408.82		1043.33	1043.33	1043.33		1043.33		1635.44	1635.44	1635.44		1635.44		0	1408.82	0	1408.82	1408.82	1043.33	1635.44	3.45367
AFFF2-Chemguard_Run1-uM-gene	9801	1410.24	2.78385	2.78385	mrpl19	1	1	1	1	1	1	1	1	1	1084	0	1783	1	0.37831	0.37831	100	9801	mrpl19	MRPL19_4268	1410.24	1410.24		1410.24		1049.98	1049.98	1049.98		1049.98		1634.55	1634.55	1634.55		1634.55		0	1410.24	0	1410.24	1410.24	1049.98	1634.55	2.78385
AFFF2-Chemguard_Run1-uM-gene	10574	1410.93	3.20206	3.20206	cct7	1	1	1	1	1	1	1	1	1	1084	0	1783	1	0.37831	0.37831	100	10574	cct7	CCT7_92759	1410.93	1410.93		1410.93		1170.77	1170.77	1170.77		1170.77		1579.9	1579.9	1579.9		1579.9		0	1410.93	0	1410.93	1410.93	1170.77	1579.9	3.20206
AFFF2-Chemguard_Run1-uM-gene	6195	1412.89	3.21454	3.21454	rps6ka1	1	1	1	1	1	1	1	1	1	1084	0	1783	1	0.37831	0.37831	100	6195	rps6ka1	RPS6KA1_6015	1412.89	1412.89		1412.89		904.012	904.012	904.012		904.012		1700.89	1700.89	1700.89		1700.89		0	1412.89	0	1412.89	1412.89	904.012	1700.89	3.21454
AFFF2-Chemguard_Run1-uM-gene	388650	1415.12	2.44995	2.44995	dipk1a	1	1	1	1	1	1	1	1	1	1084	0	1783	1	0.37831	0.37831	100	388650	dipk1a	DIPK1A_2333	1415.12	1415.12		1415.12		964.925	964.925	964.925		964.925		1677.47	1677.47	1677.47		1677.47		0	1415.12	0	1415.12	1415.12	964.925	1677.47	2.44995
AFFF2-Chemguard_Run1-uM-gene	60682	1416.2	2.56834	2.56834	smap1	1	1	1	1	1	1	1	1	1	1084	0	1783	1	0.37831	0.37831	100	60682	smap1	SMAP1_6570	1416.2	1416.2		1416.2		1012.59	1012.59	1012.59		1012.59		1658.75	1658.75	1658.75		1658.75		0	1416.2	0	1416.2	1416.2	1012.59	1658.75	2.56834
AFFF2-Chemguard_Run1-uM-gene	135152	1416.2	2.56834	2.56834	b3gat2	1	1	1	1	1	1	1	1	1	1084	0	1783	1	0.37831	0.37831	100	135152	b3gat2	SMAP1_6570	1416.2	1416.2		1416.2		1012.59	1012.59	1012.59		1012.59		1658.75	1658.75	1658.75		1658.75		0	1416.2	0	1416.2	1416.2	1012.59	1658.75	2.56834
AFFF2-Chemguard_Run1-uM-gene	3866	1416.9	2.55188	2.55188	krt15	1	1	1	1	1	1	1	1	1	1084	0	1783	1	0.37831	0.37831	100	3866	krt15	KRT15_19413	1416.9	1416.9		1416.9		609.224	609.224	609.224		609.224		1904.44	1904.44	1904.44		1904.44		0	1416.9	0	1416.9	1416.9	609.224	1904.44	2.55188
AFFF2-Chemguard_Run1-uM-gene	11118	1421.1	2.53517	2.53517	btn3a2	1	1	1	1	1	1	1	1	1	1084	0	1783	1	0.37831	0.37831	100	11118	btn3a2	BTN3A2_26908	1421.1	1421.1		1421.1		1077.64	1077.64	1077.64		1077.64		1637.71	1637.71	1637.71		1637.71		0	1421.1	0	1421.1	1421.1	1077.64	1637.71	2.53517
AFFF2-Chemguard_Run1-uM-gene	8161	1421.15	2.21286	2.21286	coil	1	1	1	1	1	1	1	1	1	1084	0	1783	1	0.37831	0.37831	100	8161	coil	COIL_92641	1421.15	1421.15		1421.15		916.524	916.524	916.524		916.524		1706.58	1706.58	1706.58		1706.58		0	1421.15	0	1421.15	1421.15	916.524	1706.58	2.21286
AFFF2-Chemguard_Run1-uM-gene	8050	1426.54	2.40961	2.40961	pdhx	1	1	1	1	1	1	1	1	1	1084	0	1783	1	0.37831	0.37831	100	8050	pdhx	PDHX_5033	1426.54	1426.54		1426.54		1040.14	1040.14	1040.14		1040.14		1661.35	1661.35	1661.35		1661.35		0	1426.54	0	1426.54	1426.54	1040.14	1661.35	2.40961
AFFF2-Chemguard_Run1-uM-gene	8894	1427.88	3.65326	3.65326	eif2s2	1	1	1	1	1	1	1	1	1	1084	0	1783	1	0.37831	0.37831	100	8894	eif2s2	EIF2S2_2088	1427.88	1427.88		1427.88		1020.94	1020.94	1020.94		1020.94		1671.3	1671.3	1671.3		1671.3		0	1427.88	0	1427.88	1427.88	1020.94	1671.3	3.65326
AFFF2-Chemguard_Run1-uM-gene	283464	1427.97	2.41778	2.41778	gxylt1	1	1	1	1	1	1	1	1	1	1084	0	1783	1	0.37831	0.37831	100	283464	gxylt1	GXYLT1_88908	1427.97	1427.97		1427.97		1156.73	1156.73	1156.73		1156.73		1611.75	1611.75	1611.75		1611.75		0	1427.97	0	1427.97	1427.97	1156.73	1611.75	2.41778
AFFF2-Chemguard_Run1-uM-gene	4086	1430.05	3.94853	3.94853	smad1	1	1	1	1	1	1	1	1	1	1084	0	1783	1	0.37831	0.37831	100	4086	smad1	SMAD1_6558	1430.05	1430.05		1430.05		1128.13	1128.13	1128.13		1128.13		1627.99	1627.99	1627.99		1627.99		0	1430.05	0	1430.05	1430.05	1128.13	1627.99	3.94853
AFFF2-Chemguard_Run1-uM-gene	1604	1435.2	11.3323	22.6646	cd55	1	1	1	1	1	1	1	1	1	1084	0	1783	1	0.37831	0.37831	100	1604	cd55	CD55_1141,CD55_28297	1435.2	1435.2		1435.2		855.123	855.123	855.123		855.123		1526.66	1526.66	1526.66		1526.66		0	1435.2	0	1435.2	1435.2	855.123	1526.66	15.3027
AFFF2-Chemguard_Run1-uM-gene	1676	1439.16	2.46817	2.46817	dffa	1	1	1	1	1	1	1	1	1	1084	0	1783	1	0.37831	0.37831	100	1676	dffa	DFFA_1850	1439.16	1439.16		1439.16		1073.09	1073.09	1073.09		1073.09		1664.93	1664.93	1664.93		1664.93		0	1439.16	0	1439.16	1439.16	1073.09	1664.93	2.46817
AFFF2-Chemguard_Run1-uM-gene	5321	1446.86	2.9497	2.9497	pla2g4a	1	1	1	1	1	1	1	1	1	1084	0	1783	1	0.37831	0.37831	100	5321	pla2g4a	PLA2G4A_5172	1446.86	1446.86		1446.86		1114.75	1114.75	1114.75		1114.75		1657.86	1657.86	1657.86		1657.86		0	1446.86	0	1446.86	1446.86	1114.75	1657.86	2.9497
AFFF2-Chemguard_Run1-uM-gene	6182	1447.58	2.85861	2.85861	mrpl12	1	1	1	1	1	1	1	1	1	1084	0	1783	1	0.37831	0.37831	100	6182	mrpl12	MRPL12_4260	1447.58	1447.58		1447.58		1167.73	1167.73	1167.73		1167.73		1635.1	1635.1	1635.1		1635.1		0	1447.58	0	1447.58	1447.58	1167.73	1635.1	2.85861
AFFF2-Chemguard_Run1-uM-gene	54739	1448.74	5.81975	5.81975	xaf1	1	1	1	1	1	1	1	1	1	1084	0	1783	1	0.37831	0.37831	100	54739	xaf1	XAF1_24041	1448.74	1448.74		1448.74		687.69	687.69	687.69		687.69		1828.28	1828.28	1828.28		1828.28		0	1448.74	0	1448.74	1448.74	687.69	1828.28	5.81975
AFFF2-Chemguard_Run1-uM-gene	136319	1449.2	3.08959	3.08959	mtpn	1	1	1	1	1	1	1	1	1	1084	0	1783	1	0.37831	0.37831	100	136319	mtpn	LUZP6_19140	1449.2	1449.2		1449.2		1144.26	1144.26	1144.26		1144.26		1648.15	1648.15	1648.15		1648.15		0	1449.2	0	1449.2	1449.2	1144.26	1648.15	3.08959
AFFF2-Chemguard_Run1-uM-gene	767558	1449.2	3.08959	3.08959	luzp6	1	1	1	1	1	1	1	1	1	1084	0	1783	1	0.37831	0.37831	100	767558	luzp6	LUZP6_19140	1449.2	1449.2		1449.2		1144.26	1144.26	1144.26		1144.26		1648.15	1648.15	1648.15		1648.15		0	1449.2	0	1449.2	1449.2	1144.26	1648.15	3.08959
AFFF2-Chemguard_Run1-uM-gene	84844	1454.77	2.04288	2.04288	phf5a	1	1	1	1	1	1	1	1	1	1084	0	1783	1	0.37831	0.37831	100	84844	phf5a	PHF5A_92446	1454.77	1454.77		1454.77		1137.45	1137.45	1137.45		1137.45		1659.15	1659.15	1659.15		1659.15		0	1454.77	0	1454.77	1454.77	1137.45	1659.15	2.04288
AFFF2-Chemguard_Run1-uM-gene	10776	1454.91	2.56892	2.56892	arpp19	1	1	1	1	1	1	1	1	1	1084	0	1783	1	0.37831	0.37831	100	10776	arpp19	ARPP19_466	1454.91	1454.91		1454.91		1080.39	1080.39	1080.39		1080.39		1683.87	1683.87	1683.87		1683.87		0	1454.91	0	1454.91	1454.91	1080.39	1683.87	2.56892
AFFF2-Chemguard_Run1-uM-gene	26993	1455.32	2.2985	2.2985	akap8l	1	1	1	1	1	1	1	1	1	1084	0	1783	1	0.37831	0.37831	100	26993	akap8l	AKAP8L_196	1455.32	1455.32		1455.32		1140.41	1140.41	1140.41		1140.41		1658.62	1658.62	1658.62		1658.62		0	1455.32	0	1455.32	1455.32	1140.41	1658.62	2.2985
AFFF2-Chemguard_Run1-uM-gene	1073	1455.63	2.93693	5.87385	cfl2	1	1	1	1	1	1	1	1	1	1084	0	1783	1	0.37831	0.37831	100	1073	cfl2	CFL2_15015,CFL2_27008	1455.63	1455.63		1455.63		1140.54	1140.54	1140.54		1140.54		1663.76	1663.76	1663.76		1663.76		0	1455.63	0	1455.63	1455.63	1140.54	1663.76	2.99883
AFFF2-Chemguard_Run1-uM-gene	5440	1458.17	2.23134	2.23134	polr2k	1	1	1	1	1	1	1	1	1	1084	0	1783	1	0.37831	0.37831	100	5440	polr2k	POLR2K_5263	1458.17	1458.17		1458.17		1114.78	1114.78	1114.78		1114.78		1673.86	1673.86	1673.86		1673.86		0	1458.17	0	1458.17	1458.17	1114.78	1673.86	2.23134
AFFF2-Chemguard_Run1-uM-gene	80204	1458.83	2.88343	2.88343	fbxo11	1	1	1	1	1	1	1	1	1	1084	0	1783	1	0.37831	0.37831	100	80204	fbxo11	FBXO11_2372	1458.83	1458.83		1458.83		1190.79	1190.79	1190.79		1190.79		1640.7	1640.7	1640.7		1640.7		0	1458.83	0	1458.83	1458.83	1190.79	1640.7	2.88343
AFFF2-Chemguard_Run1-uM-gene	58155	1460	2.51286	2.51286	ptbp2	1	1	1	1	1	1	1	1	1	1084	0	1783	1	0.37831	0.37831	100	58155	ptbp2	PTBP2_93377	1460	1460		1460		944.691	944.691	944.691		944.691		1747.7	1747.7	1747.7		1747.7		0	1460	0	1460	1460	944.691	1747.7	2.51286
AFFF2-Chemguard_Run1-uM-gene	91272	1461.02	2.74323	5.48645	bod1	1	1	1	1	1	1	1	1	1	1084	0	1783	1	0.37831	0.37831	100	91272	bod1	BOD1_88638,BOD1_89988	1461.02	1461.02		1461.02		1178.35	1178.35	1178.35		1178.35		1662.73	1662.73	1662.73		1662.73		0	1461.02	0	1461.02	1461.02	1178.35	1662.73	2.81209
AFFF2-Chemguard_Run1-uM-gene	51012	1461.17	3.87875	3.87875	prelid3b	1	1	1	1	1	1	1	1	1	1084	0	1783	1	0.37831	0.37831	100	51012	prelid3b	PRELID3B_6554	1461.17	1461.17		1461.17		1167.82	1167.82	1167.82		1167.82		1654.74	1654.74	1654.74		1654.74		0	1461.17	0	1461.17	1461.17	1167.82	1654.74	3.87875
AFFF2-Chemguard_Run1-uM-gene	100533975	1461.17	3.87875	3.87875	slmo2-atp5e	1	1	1	1	1	1	1	1	1	1084	0	1783	1	0.37831	0.37831	100	100533975	slmo2-atp5e	PRELID3B_6554	1461.17	1461.17		1461.17		1167.82	1167.82	1167.82		1167.82		1654.74	1654.74	1654.74		1654.74		0	1461.17	0	1461.17	1461.17	1167.82	1654.74	3.87875
AFFF2-Chemguard_Run1-uM-gene	10412	1461.37	3.57886	3.57886	nsa2	1	1	1	1	1	1	1	1	1	1084	0	1783	1	0.37831	0.37831	100	10412	nsa2	NSA2_92944	1461.37	1461.37		1461.37		1196.13	1196.13	1196.13		1196.13		1641.9	1641.9	1641.9		1641.9		0	1461.37	0	1461.37	1461.37	1196.13	1641.9	3.57886
AFFF2-Chemguard_Run1-uM-gene	5438	1461.9	2.71859	2.71859	polr2i	1	1	1	1	1	1	1	1	1	1084	0	1783	1	0.37831	0.37831	100	5438	polr2i	POLR2I_5260	1461.9	1461.9		1461.9		1114.22	1114.22	1114.22		1114.22		1679.38	1679.38	1679.38		1679.38		0	1461.9	0	1461.9	1461.9	1114.22	1679.38	2.71859
[truncated: 10,309 more rows]
[truncated: 4 more columns]

## Sheet: µM R2 BMC export
Analysis	GO/Pathway/Gene Set/Gene ID	BMD Median	Median Fold Change	Total Fold Change	GO/Pathway/Gene Set/Gene Name	All Genes (Platform)	Input Genes	Genes with BMD <= Highest Dose	Genes with BMD p-Value >=	Genes with BMDU/BMDL <=	Genes with BMD <= N-Fold Lowest Positive Dose	Genes with max Fold Change >=	Genes That Passed All Filters	Fisher's A Parameter	Fisher's B Parameter	Fisher's C Parameter	Fisher's D Parameter	Fisher's Exact Left P-Value	Fisher's Exact Right P-Value	Fisher's Exact Two Tail	Percentage	Entrez Gene IDs	Gene Symbols	Probe IDs	BMD Mean	BMD Minimum	BMD Standard Deviation	BMD wMean	BMD wSD	BMDL Mean	BMDL Median	BMDL Minimum	BMDL Standard Deviation	BMDL wMean	BMDL wSD	BMDU Mean	BMDU Median	BMDU Minimum	BMDU Standard Deviation	BMDU wMean	BMDU wSD	5th Percentile Index	BMD at 5th Percentile of Total Genes	10th Percentile Index	BMD at 10th Percentile of Total Genes	BMD List	BMDL List	BMDU List	Max Fold Change
[truncated: 11,164 more rows]
[truncated: 4 more columns]

[truncated: 1 more sheets: Summary of BMCs & Rankings]
