# Supplementary material for: Unraveling Human Hepatocellular Responses to PFAS and Aqueous Film-Forming Foams (AFFFs) for Molecular Hazard Prioritization and In Vivo Translation
Source: Environ Sci Technol. 2025 Feb 2;59(5):2423–35. doi: 10.1021/acs.est.4c10595 (PMC11823446; doi:10.1021/acs.est.4c10595)
Supplement: Supplementary file 7 — es4c10595_si_007.xlsx [file es4c10595_si_007.xlsx]

## Sheet: Final Wikipath-2genefilt
Analysis	GO/Pathway/Gene Set/Gene ID	GO/Pathway/Gene Set/Gene Name	BMD Rank	BMD Median	Max Fold Change	Median Fold Change	Overall Direction	All Genes (Expression Data)	All Genes (Platform)	Input Genes	Genes That Passed All Filters	Fisher's A Parameter	Fisher's B Parameter	Fisher's C Parameter	Fisher's D Parameter	Fisher's Exact Left P-Value	Fisher's Exact Right P-Value	Fisher's Exact Two Tail	Percentage	Entrez Gene IDs	Gene Symbols	Probe IDs	Genes with Conflicting Probesets	BMD Mean	BMD Minimum	BMD Standard Deviation	BMD wMean	BMD wSD	BMDL Mean	BMDL Median	BMDL Minimum	BMDL Standard Deviation	BMDL wMean	BMDL wSD	BMDU Mean	BMDU Median	BMDU Minimum	BMDU Standard Deviation	BMDU wMean	BMDU wSD	5th Percentile Index	BMD at 5th Percentile of Total Genes	10th Percentile Index	BMD at 10th Percentile of Total Genes	BMD List	BMDL List	BMDU List	Probes with Adverse Direction Up	Probes with Adverse Direction Down
2-(2-Butoxyethoxy)ethanol_Run1-uM-WP	M39338	WP_ANGIOPOIETIN_LIKE_PROTEIN_8_REGULATORY_PATHWAY	1	312.498	24.2661	11.5388	UP	39	39	2	2	2	15	37	1600	0.99344	0.058966	0.058966	5.13	1555;1576		CYP2B6_1710;CYP3A4_88797,CYP3A4_90076		312.498	153.778	224.464	255.419	209.447	218.361	218.361	73.3995	205.007	166.23	191.292	498.209	498.209	337.681	227.021	440.48	211.833	0.5	312.498			153.778;471.2175	73.3995;363.3225	337.681;658.737	3	0
2-(2-Butoxyethoxy)ethanol_Run1-uM-WP	M39557	WP_LIVER_X_RECEPTOR_PATHWAY	2	312.498	24.2661	11.5388	UP	5	5	2	2	2	15	3	1634	0.99999	0.0009769	0.0009769	40	1576;1555		CYP3A4_88797,CYP3A4_90076;CYP2B6_1710		312.498	153.778	224.464	255.419	209.447	218.361	218.361	73.3995	205.007	166.23	191.292	498.209	498.209	337.681	227.021	440.48	211.833	0	153.778	0	153.778	471.2175;153.778	363.3225;73.3995	658.737;337.681	3	0
2-(2-Butoxyethoxy)ethanol_Run1-uM-WP	M39476	WP_CONSTITUTIVE_ANDROSTANE_RECEPTOR_PATHWAY	3	471.217	24.2661	3.47809	UP	23	23	6	5	5	12	18	1619	1	1.8196e-06	1.8196e-06	21.74	1559;54658;1576;1555;1577		CYP2C9_12062,CYP2C9_1720;UGT1A1_82407,UGT1A1_89949;CYP3A4_88797,CYP3A4_90076;CYP2B6_1710;CYP3A5_27090	54658(-0.1792)	580.546	153.778	446.225	375.515	356.762	407.786	363.322	73.3995	359.729	251.249	287.747	929.866	658.737	337.681	613.527	632.11	488.526	0.5	185.31	1.5	344.029	849.7765;1211.115;471.2175;153.778;216.841	598.6935;919.9214999999999;363.3225;73.3995;83.5928	1377.3719999999998;1768.15;658.737;337.681;507.391	8	0
2-(2-Butoxyethoxy)ethanol_Run1-uM-WP	M39488	WP_NUCLEAR_RECEPTORS_IN_LIPID_METABOLISM_AND_TOXICITY	4	471.217	24.2661	8.41965	UP	21	21	4	3	3	14	18	1619	0.99996	0.001071	0.001071	14.29	1559;1576;1555		CYP2C9_12062,CYP2C9_1720;CYP3A4_88797,CYP3A4_90076;CYP2B6_1710		491.591	153.778	348.446	320.869	284.962	345.139	363.322	73.3995	263.119	213.853	227.844	791.263	658.737	337.681	532.364	543.65	398.712	0.5	312.498	1.5	660.497	849.7765;471.2175;153.778	598.6935;363.3225;73.3995	1377.3719999999998;658.737;337.681	5	0
2-(2-Butoxyethoxy)ethanol_Run1-uM-WP	M39567	WP_PREGNANE_X_RECEPTOR_PATHWAY	5	471.217	24.2661	3.47809	UP	24	24	5	5	5	12	19	1618	1	2.2844e-06	2.2844e-06	20.83	1559;54658;1576;1577;1555		CYP2C9_12062,CYP2C9_1720;UGT1A1_82407,UGT1A1_89949;CYP3A4_88797,CYP3A4_90076;CYP3A5_27090;CYP2B6_1710	54658(-0.1792)	580.546	153.778	446.225	375.515	356.762	407.786	363.322	73.3995	359.729	251.249	287.747	929.866	658.737	337.681	613.527	632.11	488.526	0.5	185.31	1.5	344.029	849.7765;1211.115;471.2175;216.841;153.778	598.6935;919.9214999999999;363.3225;83.5928;73.3995	1377.3719999999998;1768.15;658.737;507.391;337.681	8	0
2-(2-Butoxyethoxy)ethanol_Run1-uM-WP	M39611	WP_IRINOTECAN_PATHWAY	6	471.217	24.2661	4.08128	UP	11	11	3	3	3	14	8	1629	1	0.00014163	0.00014163	27.27	54658;1576;1577		UGT1A1_82407,UGT1A1_89949;CYP3A4_88797,CYP3A4_90076;CYP3A5_27090	54658(-0.1792)	633.058	216.841	516.517	528.464	410.967	455.612	363.322	83.5928	425.734	380.7	340.673	978.093	658.737	507.391	688.382	811.448	549.858	0	216.841	0.5	344.029	1211.115;471.2175;216.841	919.9214999999999;363.3225;83.5928	1768.15;658.737;507.391	5	0
2-(2-Butoxyethoxy)ethanol_Run1-uM-WP	M39653	WP_OXIDATION_BY_CYTOCHROME_P450	7	471.217	24.2661	4.08128	UP	30	30	5	5	5	12	25	1612	1	7.3824e-06	7.3824e-06	16.67	1559;1555;1558;1576;1577		CYP2C9_12062,CYP2C9_1720;CYP2B6_1710;CYP2C8_15146;CYP3A4_88797,CYP3A4_90076;CYP3A5_27090		455.779	153.778	283.312	328.75	250.024	280.246	282.223	73.3995	217.814	203.014	193.531	858.576	658.737	337.681	502.418	606.918	417.634	0.5	185.31	2	471.217	849.7765;153.778;587.284;471.2175;216.841	598.6935;73.3995;282.223;363.3225;83.5928	1377.3719999999998;337.681;1411.7;658.737;507.391	7	0
2-(2-Butoxyethoxy)ethanol_Run1-uM-WP	M39718	WP_VITAMIN_D_RECEPTOR_PATHWAY	8	471.217	24.2661	4.08128	UP	60	60	5	5	5	12	55	1582	0.99998	0.00023516	0.00023516	8.33	1559;1555;929;1576;1577		CYP2C9_12062,CYP2C9_1720;CYP2B6_1710;CD14_18823;CYP3A4_88797,CYP3A4_90076;CYP3A5_27090		1033.75	153.778	1393.03	613.966	1073.98	631.452	363.322	73.3995	816.03	374.739	638.02	3943.68	658.737	337.681	7218.57	2117.62	5399.43	2	471.217			849.7765;153.778;3477.13;471.2175;216.841	598.6935;73.3995;2038.25;363.3225;83.5928	1377.3719999999998;337.681;16837.2;658.737;507.391	7	0
2-(2-Butoxyethoxy)ethanol_Run1-uM-WP	M39371	WP_VALPROIC_ACID_PATHWAY	9	501.777	11.5388	2.87491	UP	6	6	2	2	2	15	4	1633	0.99998	0.0014565	0.0014565	33.33	1559;1555		CYP2C9_12062,CYP2C9_1720;CYP2B6_1710		501.777	153.778	492.145	260.96	355.277	336.046	336.046	73.3995	371.439	154.294	268.14	857.526	857.526	337.681	735.173	497.791	530.717	0	153.778	0	153.778	849.7765;153.778	598.6935;73.3995	1377.3719999999998;337.681	3	0
2-(2-Butoxyethoxy)ethanol_Run1-uM-WP	M39631	WP_TAMOXIFEN_METABOLISM	10	529.251	24.2661	3.47809	UP	16	16	4	4	4	13	12	1625	1	1.2921e-05	1.2921e-05	25	1559;1576;1577;1558		CYP2C9_12062,CYP2C9_1720;CYP3A4_88797,CYP3A4_90076;CYP3A5_27090;CYP2C8_15146		531.28	216.841	262.714	491.949	235.13	331.958	322.773	83.5928	213.143	323.907	191.923	988.8	1018.05	507.391	472.768	858.039	430.514	0	216.841	0.5	344.029	849.7765;471.2175;216.841;587.284	598.6935;363.3225;83.5928;282.223	1377.3719999999998;658.737;507.391;1411.7	6	0
2-(2-Butoxyethoxy)ethanol_Run1-uM-WP	M39328	WP_CODEINE_AND_MORPHINE_METABOLISM	11	587.284	24.2661	2.63783	UP	11	11	3	3	3	14	8	1629	1	0.00014163	0.00014163	27.27	54658;1576;1558		UGT1A1_82407,UGT1A1_89949;CYP3A4_88797,CYP3A4_90076;CYP2C8_15146	54658(-0.1792)	756.539	471.217	397.929	642.053	351.533	521.822	363.322	282.223	347.14	457.337	284.826	1279.53	1411.7	658.737	566.393	1033.48	574.892	0	471.217	0.5	529.251	1211.115;471.2175;587.284	919.9214999999999;363.3225;282.223	1768.15;658.737;1411.7	5	0
2-(2-Butoxyethoxy)ethanol_Run1-uM-WP	M39588	WP_METAPATHWAY_BIOTRANSFORMATION_PHASE_I_AND_II	12	587.284	24.2661	2.76238	UP	71	71	7	7	7	10	64	1573	1	2.7586e-06	2.7586e-06	9.86	1559;1555;1558;2877;54658;1576;1577		CYP2C9_12062,CYP2C9_1720;CYP2B6_1710;CYP2C8_15146;GPX2_2766;UGT1A1_82407,UGT1A1_89949;CYP3A4_88797,CYP3A4_90076;CYP3A5_27090	2877(0.3805);54658(-0.1792)	760.772	153.778	597.743	821.894	767.725	513.13	363.322	73.3995	447.294	557.027	550.531	1336.91	1377.37	337.681	1015.13	1467.06	1356.65	2.5	529.251			849.7765;153.778;587.284;1835.39;1211.115;471.2175;216.841	598.6935;73.3995;282.223;1270.76;919.9214999999999;363.3225;83.5928	1377.3719999999998;337.681;1411.7;3297.34;1768.15;658.737;507.391	10	0
2-(2-Butoxyethoxy)ethanol_Run1-uM-WP	M39676	WP_CANNABINOID_RECEPTOR_SIGNALING	13	660.497	24.2661	5.64728	UP	16	16	2	2	2	15	14	1623	0.99953	0.010967	0.010967	12.5	1559;1576		CYP2C9_12062,CYP2C9_1720;CYP3A4_88797,CYP3A4_90076		660.497	471.217	267.682	576.739	240.048	481.008	481.008	363.322	166.432	428.931	149.251	1018.05	1018.05	658.737	508.152	859.054	455.693	0	471.217	0.5	660.497	849.7765;471.2175	598.6935;363.3225	1377.3719999999998;658.737	4	0
2-(2-Butoxyethoxy)ethanol_Run1-uM-WP	M39515	WP_ARACHIDONATE_EPOXYGENASE_EPOXIDE_HYDROLASE	14	718.53	2.87491	2.64985	UP	5	5	2	2	2	15	3	1634	0.99999	0.0009769	0.0009769	40	1559;1558		CYP2C9_12062,CYP2C9_1720;CYP2C8_15146		718.53	587.284	185.61	726.261	185.288	440.458	440.458	282.223	223.778	449.779	223.39	1394.54	1394.54	1377.37	24.2736	1393.52	24.2314	0	587.284	0	587.284	849.7765;587.284	598.6935;282.223	1377.3719999999998;1411.7	3	0
2-(2-Butoxyethoxy)ethanol_Run1-uM-WP	M39424	WP_ESTROGEN_METABOLISM	15	841.166	24.2661	5.39528	UP	14	14	2	2	2	15	12	1625	0.99969	0.0084181	0.0084181	14.29	54658;1576		UGT1A1_82407,UGT1A1_89949;CYP3A4_88797,CYP3A4_90076	54658(-0.1792)	841.166	471.217	523.187	656.163	453.069	641.622	641.622	363.322	393.575	502.45	340.828	1213.44	1213.44	658.737	784.473	936.046	679.338	0	471.217	0.5	841.166	1211.115;471.2175	919.9214999999999;363.3225	1768.15;658.737	4	0
2-(2-Butoxyethoxy)ethanol_Run1-uM-WP	M39428	WP_NUCLEAR_RECEPTORS_METAPATHWAY	16	1030.45	24.2661	2.64985	UP	144	144	9	8	8	9	136	1501	1	3.3749e-05	3.3749e-05	5.56	1559;1555;2877;3280;54658;2168;1576;1577		CYP2C9_12062,CYP2C9_1720;CYP2B6_1710;GPX2_2766;HES1_2925;UGT1A1_82407,UGT1A1_89949;FABP1_11582;CYP3A4_88797,CYP3A4_90076;CYP3A5_27090	2877(0.3805);54658(-0.1792)	1064.55	153.778	806.951	1160.48	837.087	714.257	759.307	73.3995	515.913	782.234	541.719	2075.52	1572.76	337.681	2090.02	2253.56	2103.83	6.5	2144.3			849.7765;153.778;1835.39;2453.2;1211.115;1325.08;471.2175;216.841	598.6935;73.3995;1270.76;1414.41;919.9214999999999;989.958;363.3225;83.5928	1377.3719999999998;337.681;3297.34;6659.22;1768.15;1998.25;658.737;507.391	10	1
2-(2-Butoxyethoxy)ethanol_Run1-uM-WP	M39454	WP_NRF2_PATHWAY	17	1523.25	2.58065	2.37091	UP	67	67	2	2	2	15	65	1572	0.97125	0.1489	0.1489	2.99	2877;54658		GPX2_2766;UGT1A1_82407,UGT1A1_89949	2877(0.3805);54658(-0.1792)	1523.25	1211.12	441.429	1746.71	308.215	1095.34	1095.34	919.921	248.08	1220.92	173.215	2532.74	2532.74	1768.15	1081.3	3080.1	754.988					1835.39;1211.115	1270.76;919.9214999999999	3297.34;1768.15	3	0
2-(2-Butoxyethoxy)ethanol_Run1-uM-WP	M39615	WP_ARYL_HYDROCARBON_RECEPTOR_PATHWAY	18	1832.16	2.37091	2.19853	CONFLICT	30	30	2	2	2	15	28	1609	0.99691	0.036538	0.036538	6.67	54658;3280		UGT1A1_82407,UGT1A1_89949;HES1_2925	54658(-0.1792)	1832.16	1211.12	878.287	2197.79	709.943	1167.17	1167.17	919.921	349.656	1312.73	282.637	4213.69	4213.69	1768.15	3458.51	5653.45	2795.61	0.5	1832.16			1211.115;2453.2	919.9214999999999;1414.41	1768.15;6659.22	2	1
2-(2-Butoxyethoxy)ethanol_Run2-uM-WP	M39653	WP_OXIDATION_BY_CYTOCHROME_P450	1	141.858	40.0783	4.64742	UP	30	30	5	5	5	7	25	1617	1	1.007e-06	1.007e-06	16.67	1559;1555;1558;1576;1577		CYP2C9_12062,CYP2C9_1720;CYP2B6_1710;CYP2C8_15146;CYP3A4_88797,CYP3A4_90076;CYP3A5_27090		175.969	104.131	77.9709	150.891	56.8499	106.858	93.0828	74.4746	34.5583	96.1586	33.2255	331.422	283.778	169.608	189.385	262.37	128.938	0.5	121.619	2	141.858	304.1075;104.131;141.858;190.643;139.107	145.6657;74.4746;93.0828;142.1995;78.8653	657.4795;169.608;283.778;303.9535;242.291	7	0
2-(2-Butoxyethoxy)ethanol_Run2-uM-WP	M39338	WP_ANGIOPOIETIN_LIKE_PROTEIN_8_REGULATORY_PATHWAY	2	147.387	40.0783	12.1216	UP	39	39	2	2	2	10	37	1605	0.9977	0.030809	0.030809	5.13	1555;1576		CYP2B6_1710;CYP3A4_88797,CYP3A4_90076		147.387	104.131	61.1732	140.928	60.4875	108.337	108.337	74.4746	47.8887	103.281	47.3519	236.781	236.781	169.608	94.9966	226.751	93.9317	0.5	147.387			104.131;190.643	74.4746;142.1995	169.608;303.9535	3	0
2-(2-Butoxyethoxy)ethanol_Run2-uM-WP	M39557	WP_LIVER_X_RECEPTOR_PATHWAY	3	147.387	40.0783	12.1216	UP	5	5	2	2	2	10	3	1639	1	0.00047698	0.00047698	40	1576;1555		CYP3A4_88797,CYP3A4_90076;CYP2B6_1710		147.387	104.131	61.1732	140.928	60.4875	108.337	108.337	74.4746	47.8887	103.281	47.3519	236.781	236.781	169.608	94.9966	226.751	93.9317	0	104.131	0	104.131	190.643;104.131	142.1995;74.4746	303.9535;169.608	3	0
2-(2-Butoxyethoxy)ethanol_Run2-uM-WP	M39718	WP_VITAMIN_D_RECEPTOR_PATHWAY	4	164.875	40.0783	6.85438	UP	60	60	4	4	4	8	56	1586	0.99997	0.00062365	0.00062365	6.67	1559;1555;1576;1577		CYP2C9_12062,CYP2C9_1720;CYP2B6_1710;CYP3A4_88797,CYP3A4_90076;CYP3A5_27090		184.497	104.131	87.2991	151.107	59.3911	110.301	110.532	74.4746	38.9012	96.2323	34.7193	343.333	273.122	169.608	216.509	261.857	134.696	2	190.643			304.1075;104.131;190.643;139.107	145.6657;74.4746;142.1995;78.8653	657.4795;169.608;303.9535;242.291	6	0
2-(2-Butoxyethoxy)ethanol_Run2-uM-WP	M39631	WP_TAMOXIFEN_METABOLISM	5	166.25	40.0783	3.76868	UP	16	16	4	4	4	8	12	1630	1	2.7671e-06	2.7671e-06	25	1559;1576;1577;1558		CYP2C9_12062,CYP2C9_1720;CYP3A4_88797,CYP3A4_90076;CYP3A5_27090;CYP2C8_15146		193.929	139.107	77.1728	170.596	56.1592	114.953	117.641	78.8653	33.9915	105.297	36.0309	371.875	293.866	242.291	192.125	301.461	135.403	0	139.107	0.5	140.482	304.1075;190.643;139.107;141.858	145.6657;142.1995;78.8653;93.0828	657.4795;303.9535;242.291;283.778	6	0
2-(2-Butoxyethoxy)ethanol_Run2-uM-WP	M39328	WP_CODEINE_AND_MORPHINE_METABOLISM	6	190.643	40.0783	2.83325	UP	11	11	3	3	3	9	8	1634	1	4.6665e-05	4.6665e-05	27.27	54658;1576;1558		UGT1A1_7531,UGT1A1_82407,UGT1A1_89949;CYP3A4_88797,CYP3A4_90076;CYP2C8_15146	54658(0.3642)	369.456	141.858	352.807	316.193	300.086	265.429	142.2	93.0828	257.152	230.98	215.727	593.531	303.954	283.778	519.134	498.702	452.598	0	141.858	0.5	166.25	775.868;190.643;141.858	561.006;142.1995;93.0828	1192.8626666666667;303.9535;283.778	6	0
2-(2-Butoxyethoxy)ethanol_Run2-uM-WP	M39476	WP_CONSTITUTIVE_ANDROSTANE_RECEPTOR_PATHWAY	7	190.643	40.0783	2.97801	UP	23	23	5	5	5	7	18	1624	1	2.438e-07	2.438e-07	21.74	1559;54658;1576;1555;1577		CYP2C9_12062,CYP2C9_1720;UGT1A1_7531,UGT1A1_82407,UGT1A1_89949;CYP3A4_88797,CYP3A4_90076;CYP2B6_1710;CYP3A5_27090	54658(0.3642)	302.771	104.131	275.063	192.229	181.905	200.442	142.2	74.4746	204.357	126.824	132.885	513.239	303.954	169.608	423.671	323.136	287.244	0.5	121.619	1.5	164.875	304.1075;775.868;190.643;104.131;139.107	145.6657;561.006;142.1995;74.4746;78.8653	657.4795;1192.8626666666667;303.9535;169.608;242.291	9	0
2-(2-Butoxyethoxy)ethanol_Run2-uM-WP	M39488	WP_NUCLEAR_RECEPTORS_IN_LIPID_METABOLISM_AND_TOXICITY	8	190.643	40.0783	9.06134	UP	21	21	3	3	3	9	18	1624	0.99999	0.00036101	0.00036101	14.29	1559;1576;1555		CYP2C9_12062,CYP2C9_1720;CYP3A4_88797,CYP3A4_90076;CYP2B6_1710		199.627	104.131	100.291	159.27	80.1277	120.78	142.2	74.4746	40.139	108.045	41.9699	377.014	303.954	169.608	252.008	275.166	183.407	0.5	147.387	1.5	247.375	304.1075;190.643;104.131	145.6657;142.1995;74.4746	657.4795;303.9535;169.608	5	0
2-(2-Butoxyethoxy)ethanol_Run2-uM-WP	M39567	WP_PREGNANE_X_RECEPTOR_PATHWAY	9	190.643	40.0783	2.97801	UP	24	24	5	5	5	7	19	1623	1	3.0686e-07	3.0686e-07	20.83	1559;54658;1576;1577;1555		CYP2C9_12062,CYP2C9_1720;UGT1A1_7531,UGT1A1_82407,UGT1A1_89949;CYP3A4_88797,CYP3A4_90076;CYP3A5_27090;CYP2B6_1710	54658(0.3642)	302.771	104.131	275.063	192.229	181.905	200.442	142.2	74.4746	204.357	126.824	132.885	513.239	303.954	169.608	423.671	323.136	287.244	0.5	121.619	1.5	164.875	304.1075;775.868;190.643;139.107;104.131	145.6657;561.006;142.1995;78.8653;74.4746	657.4795;1192.8626666666667;303.9535;242.291;169.608	9	0
2-(2-Butoxyethoxy)ethanol_Run2-uM-WP	M39588	WP_METAPATHWAY_BIOTRANSFORMATION_PHASE_I_AND_II	10	190.643	40.0783	2.97801	UP	71	71	7	7	7	5	64	1578	1	1.3355e-07	1.3355e-07	9.86	1559;1555;1558;2877;54658;1576;1577		CYP2C9_12062,CYP2C9_1720;CYP2B6_1710;CYP2C8_15146;GPX2_2766;UGT1A1_7531,UGT1A1_82407,UGT1A1_89949;CYP3A4_88797,CYP3A4_90076;CYP3A5_27090	2877(0.2367);54658(0.3642)	402.138	104.131	406.811	191.771	176.005	283.58	142.2	74.4746	317.637	126.593	128.805	644.06	303.954	169.608	571.89	323.164	276.942	2.5	166.25			304.1075;104.131;141.858;1159.25;775.868;190.643;139.107	145.6657;74.4746;93.0828;889.769;561.006;142.1995;78.8653	657.4795;169.608;283.778;1658.45;1192.8626666666667;303.9535;242.291	11	0
2-(2-Butoxyethoxy)ethanol_Run2-uM-WP	M39611	WP_IRINOTECAN_PATHWAY	11	190.643	40.0783	3.81272	UP	11	11	3	3	3	9	8	1634	1	4.6665e-05	4.6665e-05	27.27	54658;1576;1577		UGT1A1_7531,UGT1A1_82407,UGT1A1_89949;CYP3A4_88797,CYP3A4_90076;CYP3A5_27090	54658(0.3642)	368.539	139.107	353.697	219.744	229.661	260.69	142.2	78.8653	262.002	147.726	172.963	579.702	303.954	242.291	531.907	357.766	343.884	0	139.107	0.5	164.875	775.868;190.643;139.107	561.006;142.1995;78.8653	1192.8626666666667;303.9535;242.291	6	0
2-(2-Butoxyethoxy)ethanol_Run2-uM-WP	M39371	WP_VALPROIC_ACID_PATHWAY	12	204.119	12.1216	2.88994	UP	6	6	2	2	2	10	4	1638	0.99999	0.00071258	0.00071258	33.33	1559;1555		CYP2C9_12062,CYP2C9_1720;CYP2B6_1710		204.119	104.131	141.405	140.242	108.787	110.07	110.07	74.4746	50.3397	87.33	38.7279	413.544	413.544	169.608	344.977	257.706	265.402	0	104.131	0	104.131	304.1075;104.131	145.6657;74.4746	657.4795;169.608	3	0
2-(2-Butoxyethoxy)ethanol_Run2-uM-WP	M39515	WP_ARACHIDONATE_EPOXYGENASE_EPOXIDE_HYDROLASE	13	222.983	2.88994	2.68849	UP	5	5	2	2	2	10	3	1639	1	0.00047698	0.00047698	40	1559;1558		CYP2C9_12062,CYP2C9_1720;CYP2C8_15146		222.983	141.858	114.728	261.323	101.106	119.374	119.374	93.0828	37.1817	131.8	32.7671	470.629	470.629	283.778	264.247	558.937	232.873	0	141.858	0	141.858	304.1075;141.858	145.6657;93.0828	657.4795;283.778	3	0
2-(2-Butoxyethoxy)ethanol_Run2-uM-WP	M39676	WP_CANNABINOID_RECEPTOR_SIGNALING	14	247.375	40.0783	5.97564	UP	16	16	2	2	2	10	14	1628	0.99984	0.0054748	0.0054748	12.5	1559;1576		CYP2C9_12062,CYP2C9_1720;CYP3A4_88797,CYP3A4_90076		247.375	190.643	80.2315	216.674	67.4684	143.933	143.933	142.2	2.45097	142.995	2.06108	480.716	480.716	303.954	249.981	385.06	210.214	0	190.643	0.5	247.375	304.1075;190.643	145.6657;142.1995	657.4795;303.9535	4	0
2-(2-Butoxyethoxy)ethanol_Run2-uM-WP	M39428	WP_NUCLEAR_RECEPTORS_METAPATHWAY	15	304.108	40.0783	2.93398	UP	144	144	7	7	7	5	137	1505	1	1.7984e-05	1.7984e-05	4.86	1559;1555;2877;54658;2168;1576;1577		CYP2C9_12062,CYP2C9_1720;CYP2B6_1710;GPX2_2766;UGT1A1_7531,UGT1A1_82407,UGT1A1_89949;FABP1_11582,FABP1_2298;CYP3A4_88797,CYP3A4_90076;CYP3A5_27090	2877(0.2367);54658(0.3642)	545.2	104.131	471.04	334.906	401.027	397.51	145.666	74.4746	375.649	241.394	317.464	832.246	657.48	169.608	645.565	514.871	555.412					304.1075;104.131;1159.25;775.868;1143.295;190.643;139.107	145.6657;74.4746;889.769;561.006;890.588;142.1995;78.8653	657.4795;169.608;1658.45;1192.8626666666667;1601.0749999999998;303.9535;242.291	12	0
2-(2-Butoxyethoxy)ethanol_Run2-uM-WP	M39424	WP_ESTROGEN_METABOLISM	16	483.255	40.0783	2.97801	UP	14	14	2	2	2	10	12	1630	0.9999	0.0041854	0.0041854	14.29	54658;1576		UGT1A1_7531,UGT1A1_82407,UGT1A1_89949;CYP3A4_88797,CYP3A4_90076	54658(0.3642)	483.255	190.643	413.817	330.344	352.817	351.603	351.603	142.2	296.141	242.174	252.488	748.408	748.408	303.954	628.554	516.147	535.901	0	190.643	0.5	483.255	775.868;190.643	561.006;142.1995	1192.8626666666667;303.9535	5	0
2-(2-Butoxyethoxy)ethanol_Run2-uM-WP	M39454	WP_NRF2_PATHWAY	17	967.559	3.01818	2.83121	UP	67	67	2	2	2	10	65	1577	0.98925	0.082127	0.082127	2.99	2877;54658		GPX2_2766;UGT1A1_7531,UGT1A1_82407,UGT1A1_89949	2877(0.2367);54658(0.3642)	967.559	775.868	271.092	779.793	54.5811	725.388	725.388	561.006	232.471	564.372	46.8051	1425.66	1425.66	1192.86	329.22	1197.63	66.2845					1159.25;775.868	889.769;561.006	1658.45;1192.8626666666667	4	0
2-methyl-2,4-pentanediol_Run1-uM-WP	M39565	WP_MIRNA_TARGETS_IN_ECM_AND_MEMBRANE_RECEPTORS	1	1422.66	6.81455	2.60912	DOWN	11	11	4	3	3	113	8	1530	0.99484	0.036624	0.036624	27.27	1289;7057;1281		COL5A1_1480;THBS1_24188;COL3A1_26690		1616.14	1393.53	360.633	1412.44	98.4935	1202.82	1090.23	1034.91	244.49	1080.2	70.3008	2436.34	2165.97	1924.11	688.461	2016.52	231.677	0	1393.53	0.5	1408.1	1393.53;1422.66;2032.22	1090.23;1034.91;1483.32	1924.11;2165.97;3218.95	0	3
2-methyl-2,4-pentanediol_Run1-uM-WP	M39411	WP_FARNESOID_X_RECEPTOR_PATHWAY	2	1483.07	5.47364	2.89142	UP	10	10	2	2	2	114	8	1530	0.97196	0.1518	0.1518	20	6822;1576		SULT2A1_24513;CYP3A4_88797,CYP3A4_90076		1483.07	1281.95	284.426	1525.21	278.114	1056.16	1056.16	835.395	312.212	1102.41	305.284	2381.28	2381.28	2296.38	120.07	2399.07	117.406	0	1281.95	0	1281.95	1684.19;1281.951	1276.93;835.395	2466.18;2296.375	3	0
2-methyl-2,4-pentanediol_Run1-uM-WP	M39448	WP_NEURAL_CREST_DIFFERENTIATION	3	1513.87	3.25956	2.98526	CONFLICT	27	27	3	2	2	114	25	1513	0.70705	0.5757	0.71384	7.41	3397;652		ID1_14943;BMP4_737		1513.87	1454.12	84.4993	1525.93	82.7607	1134.17	1134.17	1060.84	103.711	1148.97	101.577	2231.14	2231.14	2210.63	29.0126	2235.29	28.4156	0.5	1513.87			1573.62;1454.12	1207.51;1060.84	2251.66;2210.63	1	1
2-methyl-2,4-pentanediol_Run1-uM-WP	M39380	WP_THYMIC_STROMAL_LYMPHOPOIETIN_TSLP_SIGNALING_PATHWAY	4	1566.2	8.2981	2.51925	DOWN	30	30	7	3	3	113	27	1511	0.84595	0.35245	0.46309	10	1978;3575;3576		EIF4EBP1_2107;IL7R_3347;CXCL8_14324		1682.03	1397.36	356.975	1656.2	348.729	1212.1	1170.62	953.957	281.191	1191.27	277.204	2649.13	2323.56	2284.97	597.629	2608.83	578.706	0.5	1481.78	2	2082.54	2082.54;1397.36;1566.2	1511.73;953.957;1170.62	3338.85;2284.97;2323.56	1	2
2-methyl-2,4-pentanediol_Run1-uM-WP	M39398	WP_ALLOGRAFT_REJECTION	5	1566.2	3.51924	2.56419	DOWN	52	52	9	3	3	113	49	1489	0.49831	0.72031	1	5.77	1604;1289;3576		CD55_1141,CD55_28297;COL5A1_1480;CXCL8_14324		1664.52	1393.53	331.274	1504.34	177.574	1243.29	1170.62	1090.23	199.575	1145.64	100.49	2534.12	2323.56	1924.11	738.165	2178.05	400.148	1.5	1800.01			2033.8200000000002;1393.53;1566.2	1469.0149999999999;1090.23;1170.62	3354.6849999999995;1924.11;2323.56	2	2
2-methyl-2,4-pentanediol_Run1-uM-WP	M39523	WP_BLADDER_CANCER	6	1566.2	6.81455	2.548	DOWN	24	24	8	3	3	113	21	1517	0.91797	0.23435	0.23435	12.5	7057;3576;1612		THBS1_24188;CXCL8_14324;DAPK1_1752,DAPK1_28743		1589.89	1422.66	180.249	1598.65	160.176	1178.99	1170.62	1034.91	148.445	1188.81	130.515	2394.09	2323.56	2165.97	270.369	2398.83	245.545	0.5	1494.43	1.5	1673.51	1422.66;1566.2;1780.815	1034.91;1170.62;1331.445	2165.97;2323.56;2692.73	0	4
2-methyl-2,4-pentanediol_Run1-uM-WP	M39441	WP_CORTICOTROPINRELEASING_HORMONE_SIGNALING_PATHWAY	7	1625.19	3.02356	2.60051	CONFLICT	49	49	12	4	4	112	45	1493	0.74323	0.45428	0.77309	8.16	3861;3576;6822;1583		KRT14_89380;CXCL8_14324;SULT2A1_24513;CYP11A1_1693	1583(0.1769)	1639.51	1523.05	118.296	1599.13	95.8177	1219.87	1223.78	1093.61	109.012	1185.41	95.3758	2458.77	2420.46	2323.56	153.056	2404.03	111.514	1.5	1625.19			1523.05;1566.2;1684.19;1784.59	1093.61;1170.62;1276.93;1338.31	2374.74;2323.56;2466.18;2670.62	2	2
2-methyl-2,4-pentanediol_Run1-uM-WP	M39568	WP_NONGENOMIC_ACTIONS_OF_125_DIHYDROXYVITAMIN_D3	8	1680.26	3.28393	2.90159	DOWN	36	36	7	2	2	114	34	1504	0.53129	0.73221	1	5.56	857;3576		CAV1_20077;CXCL8_14324		1680.26	1566.2	161.305	1615.27	132.563	1235.4	1235.4	1170.62	91.6128	1198.49	75.2888	2571.07	2571.07	2323.56	350.032	2430.05	287.662	0.5	1680.26			1794.32;1566.2	1300.18;1170.62	2818.58;2323.56	0	2
2-methyl-2,4-pentanediol_Run1-uM-WP	M39338	WP_ANGIOPOIETIN_LIKE_PROTEIN_8_REGULATORY_PATHWAY	9	1682.25	5.47364	2.89142	UP	39	39	9	2	2	114	37	1501	0.47655	0.77234	1	5.13	1978;1576		EIF4EBP1_2107;CYP3A4_88797,CYP3A4_90076		1682.25	1281.95	566.102	1804.7	538.965	1173.56	1173.56	835.395	478.241	1277.01	455.316	2817.61	2817.61	2296.38	737.141	2977.06	701.805	0.5	1682.25			2082.54;1281.951	1511.73;835.395	3338.85;2296.375	3	0
2-methyl-2,4-pentanediol_Run1-uM-WP	M39718	WP_VITAMIN_D_RECEPTOR_PATHWAY	10	1684.19	10.5251	2.98576	CONFLICT	60	60	21	9	9	107	51	1487	0.99266	0.021168	0.032898	15	6696;7128;6280;6822;6279;3397;768;1576;1577		SPP1_6720;TNFAIP3_17927,TNFAIP3_7232;S100A9_25189;SULT2A1_24513;S100A8_88727;ID1_14943;CA9_14814,CA9_915;CYP3A4_88797,CYP3A4_90076;CYP3A5_27090		1823.64	1281.95	431.574	1808.47	393.51	1316.83	1276.93	835.395	278.985	1311.13	258.328	3002.92	2466.18	2251.66	1124.91	2913.05	933.99	2	1584.64	5	1756.13	2399.09;2657.48;1756.13;1684.19;1584.64;1573.62;1660.935;1281.951;1814.7	1682.73;1781.0;1281.26;1276.93;1167.78;1207.51;1262.4850000000001;835.395;1356.42	4169.98;5563.3550000000005;2726.07;2466.18;2398.6;2251.66;2420.2200000000003;2296.375;2733.84	6	6
2-methyl-2,4-pentanediol_Run1-uM-WP	M39812	WP_PROXIMAL_TUBULE_TRANSPORT	11	1686.41	3.17098	2.73319	UP	21	21	4	2	2	114	19	1519	0.82161	0.43972	0.65482	9.52	1244;9429		ABCC2_22;ABCG2_25072,ABCG2_39,ABCG2_41	9429(-0.06783)	1686.41	1647.82	54.5714	1678.07	53.2822	1180.26	1180.26	1058.44	172.272	1153.93	168.202	2786.14	2786.14	2548.13	336.604	2837.58	328.652	0.5	1686.41			1725.0;1647.8243333333332	1302.07;1058.4403333333332	2548.13;3024.16	4	0
2-methyl-2,4-pentanediol_Run1-uM-WP	M39473	WP_OVERVIEW_OF_NANOPARTICLE_EFFECTS	12	1692.21	2.70949	2.51925	DOWN	15	15	3	3	3	113	12	1526	0.98287	0.082364	0.082364	20	5742;3576;896		PTGS1_22773;CXCL8_14324;CCND3_91346	5742(0.3836)	2101.17	1566.2	819.898	1695.63	376.291	1409.61	1170.62	1063.27	509.739	1159.15	237.177	3953.14	3115.07	2323.56	2173.38	2890.42	1074.25	0	1566.2	0.5	1629.2	1692.21;1566.2;3045.11	1063.27;1170.62;1994.93	3115.07;2323.56;6420.79	0	3
2-methyl-2,4-pentanediol_Run1-uM-WP	M39421	WP_MIR5093P_ALTERATION_OF_YAP1ECM_AXIS	13	1712.88	2.60912	2.47012	DOWN	5	5	3	2	2	114	3	1535	0.99697	0.042397	0.042397	40	1289;1281		COL5A1_1480;COL3A1_26690		1712.88	1393.53	451.622	1408.15	135.067	1286.78	1286.78	1090.23	277.957	1099.23	83.1287	2571.53	2571.53	1924.11	915.59	1953.74	273.826	0	1393.53	0	1393.53	1393.53;2032.22	1090.23;1483.32	1924.11;3218.95	0	2
2-methyl-2,4-pentanediol_Run1-uM-WP	M39666	WP_DRUG_INDUCTION_OF_BILE_ACID_PATHWAY	14	1725	6.9282	2.70585	UP	16	16	6	5	5	111	11	1527	0.99953	0.0036357	0.0036357	31.25	6822;8714;1244;1576;200931		SULT2A1_24513;ABCC3_23353;ABCC2_22;CYP3A4_88797,CYP3A4_90076;SLC51A_15250	8714(0.4185)	2010.71	1281.95	832.937	1752.07	376.562	1377.92	1302.07	835.395	439.281	1278.93	257.649	3860.33	2548.13	2296.38	2898.73	2784.54	1111.6	0	1281.95	0.5	1483.07	1684.19;3441.69;1725.0;1281.951;1920.73	1276.93;2056.07;1302.07;835.395;1419.13	2466.18;9027.09;2548.13;2296.375;2963.86	4	2
2-methyl-2,4-pentanediol_Run1-uM-WP	M39354	WP_MIRNAS_INVOLVEMENT_IN_THE_IMMUNE_RESPONSE_IN_SEPSIS	15	1728.91	3.00457	2.76191	CONFLICT	25	25	4	2	2	114	23	1515	0.74632	0.5331	0.69325	8	3934;3576		LCN2_87640;CXCL8_14324		1728.91	1566.2	230.107	1732.75	230.042	1286.34	1286.34	1170.62	163.66	1289.08	163.614	2611.54	2611.54	2323.56	407.265	2618.34	407.152	0.5	1728.91			1891.62;1566.2	1402.07;1170.62	2899.52;2323.56	1	1
2-methyl-2,4-pentanediol_Run1-uM-WP	M39355	WP_PROSTAGLANDIN_SYNTHESIS_AND_REGULATION	16	1738.4	2.70949	2.69512	CONFLICT	19	19	5	2	2	114	17	1521	0.85649	0.38941	0.38941	10.53	5742;1583		PTGS1_22773;CYP11A1_1693	5742(0.3836);1583(0.1769)	1738.4	1692.21	65.3225	1710.41	51.961	1200.79	1200.79	1063.27	194.483	1117.45	154.702	2892.84	2892.84	2670.62	314.274	3027.52	249.99	0	1692.21	0.5	1738.4	1692.21;1784.59	1063.27;1338.31	3115.07;2670.62	1	1
2-methyl-2,4-pentanediol_Run1-uM-WP	M39631	WP_TAMOXIFEN_METABOLISM	17	1749.44	5.47364	2.52027	CONFLICT	16	16	8	6	6	110	10	1528	0.99995	0.00046882	0.00046882	37.5	6822;1576;1544;1577;2326;1571		SULT2A1_24513;CYP3A4_88797,CYP3A4_90076;CYP1A2_82402;CYP3A5_27090;FMO1_13664;CYP2E1_1722	1544(0.4462)	1881.39	1281.95	581.26	1740.81	325.274	1325.02	1316.67	835.395	385.396	1254.16	271.34	3207	2606.79	2296.38	1402.92	2772.39	509.873	0	1281.95	0.5	1395.92	1684.19;1281.951;2938.26;1814.7;1509.89;2059.35	1276.93;835.395;1946.39;1356.42;1036.3;1498.68	2466.18;2296.375;5982.66;2733.84;2479.74;3283.22	4	3
2-methyl-2,4-pentanediol_Run1-uM-WP	M39567	WP_PREGNANE_X_RECEPTOR_PATHWAY	18	1769.85	5.47364	2.51016	UP	24	24	10	6	6	110	18	1520	0.99911	0.004946	0.004946	25	8714;1244;54600;6822;1576;1577		ABCC3_23353;ABCC2_22;UGT1A9_7544;SULT2A1_24513;CYP3A4_88797,CYP3A4_90076;CYP3A5_27090	8714(0.4185)	2133.36	1281.95	827.528	1746.28	512.649	1455.59	1329.24	835.395	450.33	1257.02	324.974	4120.77	2640.99	2296.38	2715.98	2881.62	1489.95	0.5	1483.07	1.5	1704.6	3441.69;1725.0;2852.62;1684.19;1281.951;1814.7	2056.07;1302.07;1906.64;1276.93;835.395;1356.42	9027.09;2548.13;5653.03;2466.18;2296.375;2733.84	6	1
2-methyl-2,4-pentanediol_Run1-uM-WP	M39611	WP_IRINOTECAN_PATHWAY	19	1769.85	5.47364	2.54408	UP	11	11	8	6	6	110	5	1533	1	3.6251e-05	3.6251e-05	54.55	9429;1244;54600;1576;1577;1066		ABCG2_25072,ABCG2_39,ABCG2_41;ABCC2_22;UGT1A9_7544;CYP3A4_88797,CYP3A4_90076;CYP3A5_27090;CES1_1259	9429(-0.06783)	1930.04	1281.95	550.24	1740.44	407.789	1344.53	1329.24	835.395	381.705	1197.16	311.48	3339.68	2879	2296.38	1243.33	2990.12	842.063	0	1281.95	0.5	1464.89	1647.8243333333332;1725.0;2852.62;1281.951;1814.7;2258.15	1058.4403333333332;1302.07;1906.64;835.395;1356.42;1608.19	3024.16;2548.13;5653.03;2296.375;2733.84;3782.53	9	0
2-methyl-2,4-pentanediol_Run1-uM-WP	M39432	WP_TGFBETA_SIGNALING_PATHWAY	20	1794.32	6.81455	3.28393	DOWN	50	50	12	3	3	113	47	1491	0.52975	0.69466	1	6	857;10987;7057		CAV1_20077;COPS5_1497;THBS1_24188		2158.29	1422.66	970.244	1774.78	715.832	1499.88	1300.18	1034.91	590.699	1263.77	441.611	3992.3	2818.58	2165.97	2618.52	2984.14	1887.43	1.5	2526.11			1794.32;3257.89;1422.66	1300.18;2164.54;1034.91	2818.58;6992.34;2165.97	1	2
2-methyl-2,4-pentanediol_Run1-uM-WP	M39476	WP_CONSTITUTIVE_ANDROSTANE_RECEPTOR_PATHWAY	21	1814.7	5.47364	2.51522	UP	23	23	9	7	7	109	16	1522	0.99991	0.00066587	0.00066587	30.43	8714;1244;54600;6822;1576;1577;1579		ABCC3_23353;ABCC2_22;UGT1A9_7544;SULT2A1_24513;CYP3A4_88797,CYP3A4_90076;CYP3A5_27090;CYP4A11_89302	8714(0.4185)	2146.9	1281.95	756.275	1829.68	500.052	1475.07	1356.42	835.395	414.313	1315	321.929	4061.2	2733.84	2296.38	2484.34	3023.92	1377.52	0.5	1483.07	1.5	1704.6	3441.69;1725.0;2852.62;1684.19;1281.951;1814.7;2228.12	2056.07;1302.07;1906.64;1276.93;835.395;1356.42;1591.98	9027.09;2548.13;5653.03;2466.18;2296.375;2733.84;3703.73	6	2
2-methyl-2,4-pentanediol_Run1-uM-WP	M39588	WP_METAPATHWAY_BIOTRANSFORMATION_PHASE_I_AND_II	22	1814.7	5.47364	2.50889	CONFLICT	71	71	18	9	9	107	62	1476	0.97673	0.055624	0.089305	12.68	1571;6799;54600;1544;6822;2326;1576;1577;1583		CYP2E1_1722;SULT1A2_6875;UGT1A9_7544;CYP1A2_82402;SULT2A1_24513;FMO1_13664;CYP3A4_88797,CYP3A4_90076;CYP3A5_27090;CYP11A1_1693	1544(0.4462);1583(0.1769)	2280.55	1281.95	1036.56	1803.61	427.042	1531.75	1356.42	835.395	535.993	1293.8	297.756	5334.98	2733.84	2296.38	5837.92	2964.7	1456.8	2.5	1734.39	6.5	2895.44	2059.35;4599.42;2852.62;2938.26;1684.19;1509.89;1281.951;1814.7;1784.59	1498.68;2590.65;1906.64;1946.39;1276.93;1036.3;835.395;1356.42;1338.31	3283.22;20449.2;5653.03;5982.66;2466.18;2479.74;2296.375;2733.84;2670.62	6	4
2-methyl-2,4-pentanediol_Run1-uM-WP	M39688	WP_APOPTOSISRELATED_NETWORK_DUE_TO_ALTERED_NOTCH3_IN_OVARIAN_CANCER	23	1835.25	8.2981	4.51755	DOWN	34	34	6	4	4	112	30	1508	0.91557	0.21167	0.2939	11.76	3070;3575;3329;7057		HELLS_21751;IL7R_3347;HSPD1_92839;THBS1_24188	3329(-0.104)	1954.25	1397.36	660.999	1744.66	516.224	1340.57	1342.83	953.957	402.127	1234.92	383.322	3477.76	2938.78	2165.97	1719.27	2854.58	1031.66	0.5	1410.01	2.5	2498.49	2749.14;1397.36;2247.84;1422.66	1722.68;953.957;1650.75;1034.91	5867.51;2284.97;3592.6;2165.97	1	3
2-methyl-2,4-pentanediol_Run1-uM-WP	M39856	WP_GENES_INVOLVED_IN_MALE_INFERTILITY	24	1836.85	6.81455	4.71391	DOWN	45	45	8	2	2	114	43	1495	0.37695	0.83722	0.76607	4.44	7057;4842		THBS1_24188;NOS1_19006	4842(0.03754)	1836.85	1422.66	585.746	1898.87	579.14	1319.63	1319.63	1034.91	402.655	1362.27	398.114	2964.84	2964.84	2165.97	1129.78	3084.48	1117.04					1422.66;2251.03	1034.91;1604.35	2165.97;3763.72	0	2
2-methyl-2,4-pentanediol_Run1-uM-WP	M39427	WP_DIFFERENTIATION_PATHWAY	25	1844.8	2.71097	2.5282	DOWN	21	21	5	2	2	114	19	1519	0.82161	0.43972	0.65482	9.52	3479;652		IGF1_25126;BMP4_737	3479(0.1072)	1844.8	1454.12	552.505	2043.87	475.399	1251.8	1251.8	1060.84	270.065	1349.11	232.376	3241.34	3241.34	2210.63	1457.65	3766.54	1254.23	0.5	1844.8			2235.48;1454.12	1442.77;1060.84	4272.06;2210.63	0	2
2-methyl-2,4-pentanediol_Run1-uM-WP	M39775	WP_OLIGODENDROCYTE_SPECIFICATION_AND_DIFFERENTIATION_LEADING_TO_MYELIN_COMPONENTS_FOR_CNS	26	1844.8	2.71097	2.5282	DOWN	9	9	2	2	2	114	7	1531	0.97933	0.12705	0.12705	22.22	3479;652		IGF1_25126;BMP4_737	3479(0.1072)	1844.8	1454.12	552.505	2043.87	475.399	1251.8	1251.8	1060.84	270.065	1349.11	232.376	3241.34	3241.34	2210.63	1457.65	3766.54	1254.23	0	1454.12	0	1454.12	2235.48;1454.12	1442.77;1060.84	4272.06;2210.63	0	2
2-methyl-2,4-pentanediol_Run1-uM-WP	M39341	WP_SPINAL_CORD_INJURY	27	1908.62	2.61327	2.56626	DOWN	59	59	11	2	2	114	57	1481	0.20288	0.92885	0.43159	3.39	3576;4842		CXCL8_14324;NOS1_19006	4842(0.03754)	1908.62	1566.2	484.248	1824.73	469.491	1387.48	1387.48	1170.62	306.693	1334.36	297.348	3043.64	3043.64	2323.56	1018.35	2867.23	987.315					1566.2;2251.03	1170.62;1604.35	2323.56;3763.72	0	2
2-methyl-2,4-pentanediol_Run1-uM-WP	M39351	WP_TGFBETA_RECEPTOR_SIGNALING	28	1926.61	10.0594	4.76276	DOWN	31	31	11	4	4	112	27	1511	0.93914	0.16785	0.27059	12.9	5054;652;6696;7057		SERPINE1_6253;BMP4_737;SPP1_6720;THBS1_24188		2037.38	1422.66	718.39	2020.97	569.517	1423.74	1371.78	1034.91	444.501	1430.11	371.943	3569.72	3190.3	2165.97	1718	3409.37	1215.68	0.5	1438.39	2.5	2636.37	2873.65;1454.12;2399.09;1422.66	1916.47;1060.84;1682.73;1034.91	5732.28;2210.63;4169.98;2165.97	1	3
2-methyl-2,4-pentanediol_Run1-uM-WP	M39886	WP_TGFBETA_RECEPTOR_SIGNALLING_IN_SKELETAL_DYSPLASIAS	29	1926.61	10.0594	4.76276	DOWN	32	32	11	4	4	112	28	1510	0.93176	0.18208	0.27747	12.5	5054;652;6696;7057		SERPINE1_6253;BMP4_737;SPP1_6720;THBS1_24188		2037.38	1422.66	718.39	2020.97	569.517	1423.74	1371.78	1034.91	444.501	1430.11	371.943	3569.72	3190.3	2165.97	1718	3409.37	1215.68	0.5	1438.39	2.5	2636.37	2873.65;1454.12;2399.09;1422.66	1916.47;1060.84;1682.73;1034.91	5732.28;2210.63;4169.98;2165.97	1	3
2-methyl-2,4-pentanediol_Run1-uM-WP	M39653	WP_OXIDATION_BY_CYTOCHROME_P450	30	1937.03	5.47364	2.68076	CONFLICT	30	30	9	6	6	110	24	1514	0.99634	0.015428	0.015428	20	1571;1544;1576;1577;1579;1583		CYP2E1_1722;CYP1A2_82402;CYP3A4_88797,CYP3A4_90076;CYP3A5_27090;CYP4A11_89302;CYP11A1_1693	1544(0.4462);1583(0.1769)	2017.83	1281.95	553.23	1900.47	370.953	1427.86	1427.55	835.395	364.681	1363.23	300.11	3445.07	3008.53	2296.38	1338.48	3088.54	581.179	0.5	1533.27	2	1814.7	2059.35;2938.26;1281.951;1814.7;2228.12;1784.59	1498.68;1946.39;835.395;1356.42;1591.98;1338.31	3283.22;5982.66;2296.375;2733.84;3703.73;2670.62	4	3
2-methyl-2,4-pentanediol_Run1-uM-WP	M39782	WP_NETRINUNC5B_SIGNALING_PATHWAY	31	1938.16	2.79687	2.57675	DOWN	28	28	6	2	2	114	26	1512	0.68724	0.59593	1	7.14	3791;1612		KDR_3546;DAPK1_1752,DAPK1_28743		1938.16	1780.82	222.516	1813.87	136.455	1330.73	1330.73	1330.01	1.0147	1331.29	0.62225	3350.68	3350.68	2692.73	930.482	2830.97	570.606	0.5	1938.16			2095.5;1780.815	1330.01;1331.445	4008.63;2692.73	0	3
2-methyl-2,4-pentanediol_Run1-uM-WP	M39709	WP_PHOTODYNAMIC_THERAPYINDUCED_NFE2L2_NRF2_SURVIVAL_SIGNALING	32	1942.86	3.17098	2.51016	UP	19	19	6	5	5	111	14	1524	0.99867	0.0081625	0.0081625	26.32	8714;9429;1244;2730;1066		ABCC3_23353;ABCG2_25072,ABCG2_39,ABCG2_41;ABCC2_22;GCLM_25908;CES1_1259	8714(0.4185);9429(-0.06783);2730(0.4086)	2203.1	1647.82	731.74	1851.51	375.182	1496.65	1458.49	1058.44	373.074	1296.46	263.251	4263.14	3024.16	2548.13	2700.45	3143.62	1184.48	0	1647.82	0.5	1686.41	3441.69;1647.8243333333332;1725.0;1942.86;2258.15	2056.07;1058.4403333333332;1302.07;1458.49;1608.19	9027.09;3024.16;2548.13;2933.8;3782.53	6	1
2-methyl-2,4-pentanediol_Run1-uM-WP	M39612	WP_FLUOROPYRIMIDINE_ACTIVITY	33	1952.99	3.17098	2.57552	CONFLICT	18	18	6	4	4	112	14	1524	0.99363	0.032617	0.032617	22.22	9429;8714;978;1066		ABCG2_25072,ABCG2_39,ABCG2_41;ABCC3_23353;CDA_11848;CES1_1259	9429(-0.06783);8714(0.4185);978(0.498)	2246.36	1637.77	848.053	1787.54	427.915	1484.4	1411.55	1058.44	445.796	1225.49	272.5	4574.76	3403.34	2465.26	3016.91	3118.3	1347.92	0	1637.77	0.5	1642.8	1647.8243333333332;3441.69;1637.77;2258.15	1058.4403333333332;2056.07;1214.9;1608.19	3024.16;9027.09;2465.26;3782.53	4	2
2-methyl-2,4-pentanediol_Run1-uM-WP	M39597	WP_MAPK_SIGNALING_PATHWAY	34	1957.67	7.8324	2.76309	UP	87	87	17	3	3	113	84	1454	0.12612	0.95263	0.27631	3.45	1649;26291;2252		DDIT3_1800;FGF21_89050;FGF7_2409	2252(0.2948)	2005.89	1619.4	412.723	1749.31	244.151	1475.59	1486.07	1236.49	234.041	1327.92	163.034	3179.75	2910.09	2339.17	1002.97	2576.47	497.764					1957.67;1619.4;2440.61	1486.07;1236.49;1704.22	2910.09;2339.17;4289.98	3	0
2-methyl-2,4-pentanediol_Run1-uM-WP	M39618	WP_PHOTODYNAMIC_THERAPYINDUCED_UNFOLDED_PROTEIN_RESPONSE	35	1957.67	3.32728	2.76309	UP	16	16	4	3	3	113	13	1525	0.97837	0.09638	0.09638	18.75	1649;7453;57761		DDIT3_1800;WARS1_23223;TRIB3_7337		2376.7	1649.15	1004.88	1888.08	612.792	1698.97	1486.07	1255.14	580.353	1409.91	363.365	4410.19	2910.09	2397.03	3053.37	2986.32	1800.81	0	1649.15	0.5	1803.41	1957.67;3523.29;1649.15	1486.07;2355.71;1255.14	2910.09;7923.45;2397.03	3	0
2-methyl-2,4-pentanediol_Run1-uM-WP	M39851	WP_EICOSANOID_METABOLISM_VIA_CYCLO_OXYGENASES_COX	36	1960.16	3.41813	3.06381	DOWN	11	11	3	2	2	114	9	1529	0.96338	0.1774	0.1774	18.18	5742;1579		PTGS1_22773;CYP4A11_89302	5742(0.3836)	1960.16	1692.21	378.946	1859.39	351.127	1327.62	1327.62	1063.27	373.854	1228.21	346.409	3409.4	3409.4	3115.07	416.245	3298.71	385.688	0	1692.21	0.5	1960.16	1692.21;2228.12	1063.27;1591.98	3115.07;3703.73	0	2
2-methyl-2,4-pentanediol_Run1-uM-WP	M39806	WP_NONALCOHOLIC_FATTY_LIVER_DISEASE	37	2008.51	2.76309	2.55743	CONFLICT	60	60	15	4	4	112	56	1482	0.58636	0.61824	1	6.67	1571;3576;54205;1649		CYP2E1_1722;CXCL8_14324;CYCS_1692;DDIT3_1800		2066.36	1566.2	462.356	1883.45	322.091	1514.36	1492.38	1170.62	299.739	1391.65	217.405	3313.34	3096.65	2323.56	1027.71	2917.92	657.962	2	2059.35			2059.35;1566.2;2682.23;1957.67	1498.68;1170.62;1902.08;1486.07	3283.22;2323.56;4736.5;2910.09	2	2
2-methyl-2,4-pentanediol_Run1-uM-WP	M39349	WP_COPPER_HOMEOSTASIS	38	2024.55	2.96902	2.49345	CONFLICT	28	28	6	2	2	114	26	1512	0.68724	0.59593	1	7.14	26872;4494		STEAP1_20305;MT1F_24226		2024.55	1635.43	550.306	2007.93	549.803	1463.38	1463.38	1160.08	428.924	1450.42	428.532	3274.03	3274.03	2609.61	939.639	3245.65	938.781	0.5	2024.55			2413.68;1635.43	1766.67;1160.08	3938.46;2609.61	1	1
2-methyl-2,4-pentanediol_Run1-uM-WP	M39520	WP_REGULATION_OF_ACTIN_CYTOSKELETON	39	2030.01	7.8324	4.96225	UP	42	42	12	2	2	114	40	1498	0.42497	0.80717	0.76461	4.76	26291;2252		FGF21_89050;FGF7_2409	2252(0.2948)	2030.01	1619.4	580.683	1657.23	243.467	1470.36	1470.36	1236.49	330.735	1258.04	138.67	3314.57	3314.57	2339.17	1379.43	2429.05	578.364					1619.4;2440.61	1236.49;1704.22	2339.17;4289.98	2	0
2-methyl-2,4-pentanediol_Run1-uM-WP	M39530	WP_ESC_PLURIPOTENCY_PATHWAYS	40	2030.01	7.8324	2.53311	CONFLICT	33	33	10	4	4	112	29	1509	0.9239	0.1967	0.28527	12.12	26291;2252;8321;652		FGF21_89050;FGF7_2409;FZD1_2533;BMP4_737	2252(0.2948)	2403.21	1454.12	1209.86	1687.69	520.139	1514.09	1470.36	1060.84	451.3	1242	210.665	6482.42	3314.57	2210.63	7135.36	2810.6	2880.36	0.5	1536.76	2.5	3269.66	1619.4;2440.61;4098.71;1454.12	1236.49;1704.22;2054.8;1060.84	2339.17;4289.98;17089.9;2210.63	2	2
2-methyl-2,4-pentanediol_Run1-uM-WP	M39641	WP_INFLAMMATORY_RESPONSE_PATHWAY	41	2032.22	6.81455	2.43639	DOWN	17	17	5	3	3	113	14	1524	0.97322	0.11129	0.11129	17.65	7448;7057;1281		VTN_14427;THBS1_24188;COL3A1_26690		2201.44	1422.66	875.744	1522.64	439.687	1488.49	1483.32	1034.91	456.182	1094	245.26	4252.56	3218.95	2165.97	2752.99	2428.52	1273.52	0	1422.66	0.5	1727.44	3149.45;1422.66;2032.22	1947.23;1034.91;1483.32	7372.76;2165.97;3218.95	0	3
2-methyl-2,4-pentanediol_Run1-uM-WP	M39385	WP_SELENIUM_MICRONUTRIENT_NETWORK	42	2054.01	2.70949	2.28573	DOWN	41	41	10	3	3	113	38	1500	0.67682	0.55822	0.7621	7.32	5054;335;5742		SERPINE1_6253;APOA1_87403;PTGS1_22773	5742(0.3836)	2206.62	1692.21	605.325	1857.33	320.766	1491.8	1495.67	1063.27	426.613	1239.77	296.372	4039.29	3270.51	3115.07	1468.23	3264.7	601.477	1.5	2463.83			2873.65;2054.01;1692.21	1916.47;1495.67;1063.27	5732.28;3270.51;3115.07	1	2
2-methyl-2,4-pentanediol_Run1-uM-WP	M39581	WP_HUMAN_COMPLEMENT_SYSTEM	43	2054.01	10.0594	3.09488	CONFLICT	41	41	12	7	7	109	34	1504	0.99381	0.021216	0.021216	17.07	1604;335;6696;133;1634;7448;7057		CD55_1141,CD55_28297;APOA1_87403;SPP1_6720;ADM_12873,ADM_140;DCN_1779,DCN_27098;VTN_14427;THBS1_24188		2197.13	1422.66	530.787	2087.83	382.562	1523.39	1495.67	1034.91	286.919	1480.84	250.457	3967.22	3354.68	2165.97	1642.72	3517.67	841.234	1.5	1989.28	3.5	2215.08	2033.8200000000002;2054.01;2399.09;2376.1549999999997;1944.7350000000001;3149.45;1422.66	1469.0149999999999;1495.67;1682.73;1669.535;1364.615;1947.23;1034.91	3354.6849999999995;3270.51;4169.98;4120.465;3316.18;7372.76;2165.97	4	6
2-methyl-2,4-pentanediol_Run1-uM-WP	M39334	WP_EGFEGFR_SIGNALING_PATHWAY	44	2082.54	3.28393	2.14925	DOWN	71	71	19	3	3	113	68	1470	0.25171	0.88799	0.47735	4.23	857;4605;1978		CAV1_20077;MYBL2_4391;EIF4EBP1_2107		2363.74	1794.32	750.616	2425.64	708.409	1627.15	1511.73	1300.18	397.449	1669.96	364.672	4447.13	3338.85	2818.58	2384.4	4576.18	2317.84					1794.32;3214.35;2082.54	1300.18;2069.53;1511.73	2818.58;7183.97;3338.85	1	2
2-methyl-2,4-pentanediol_Run1-uM-WP	M39482	WP_INSULIN_SIGNALING	45	2082.54	3.32728	2.21093	UP	56	56	14	3	3	113	53	1485	0.438	0.7666	0.79386	5.36	2888;57761;1978		GRB14_22206;TRIB3_7337;EIF4EBP1_2107		2260.11	1649.15	716.449	1871.63	349.477	1587.8	1511.73	1255.14	376.503	1384.63	196.071	4057.25	3338.85	2397.03	2113.09	2905.96	899.565	1.5	2565.59			3048.65;1649.15;2082.54	1996.53;1255.14;1511.73	6435.88;2397.03;3338.85	3	0
2-methyl-2,4-pentanediol_Run1-uM-WP	M39866	WP_GASTRIN_SIGNALING_PATHWAY	46	2082.54	2.51925	2.18509	DOWN	64	64	15	3	3	113	61	1477	0.33017	0.84063	0.6199	4.69	3576;5054;1978		CXCL8_14324;SERPINE1_6253;EIF4EBP1_2107		2174.13	1566.2	658.519	1839.6	382.261	1532.94	1511.73	1170.62	373.377	1347.7	239.037	3798.23	3338.85	2323.56	1750.18	2886.26	865.295					1566.2;2873.65;2082.54	1170.62;1916.47;1511.73	2323.56;5732.28;3338.85	1	2
2-methyl-2,4-pentanediol_Run1-uM-WP	M39553	WP_PPAR_SIGNALING_PATHWAY	47	2087.69	3.41813	2.28573	UP	24	24	6	3	3	113	21	1517	0.91797	0.23435	0.23435	12.5	11001;335;1579		SLC27A2_6426;APOA1_87403;CYP4A11_89302		2123.27	2054.01	92.3483	2121.56	94.2512	1534.09	1514.61	1495.67	51.0236	1533.12	52.0908	3441.85	3351.3	3270.51	230.367	3437.77	234.959	0.5	2070.85	1.5	2157.9	2087.69;2054.01;2228.12	1514.61;1495.67;1591.98	3351.3;3270.51;3703.73	2	1
2-methyl-2,4-pentanediol_Run1-uM-WP	M39681	WP_CARDIAC_PROGENITOR_DIFFERENTIATION	48	2095.5	2.79687	2.71097	DOWN	16	16	4	3	3	113	13	1525	0.97837	0.09638	0.09638	18.75	3791;652;3479		KDR_3546;BMP4_737;IGF1_25126	3479(0.1072)	1928.37	1454.12	416.631	2046.76	400.293	1277.87	1330.01	1060.84	196.23	1348.04	195.609	3497.11	4008.63	2210.63	1121.88	3780.08	1057.58	0	1454.12	0.5	1774.81	2095.5;1454.12;2235.48	1330.01;1060.84;1442.77	4008.63;2210.63;4272.06	0	3
2-methyl-2,4-pentanediol_Run1-uM-WP	M39719	WP_FOCAL_ADHESIONPI3KAKTMTORSIGNALING_PATHWAY	49	2095.5	10.0594	2.60912	DOWN	108	108	33	13	13	103	95	1443	0.98443	0.034246	0.048213	12.04	6696;7057;1978;3479;5525;1289;26291;3575;1281;2252;3791;7448;4842		SPP1_6720;THBS1_24188;EIF4EBP1_2107;IGF1_25126;PPP2R5A_5364;COL5A1_1480;FGF21_89050;IL7R_3347;COL3A1_26690;FGF7_2409;KDR_3546;VTN_14427;NOS1_19006	3479(0.1072);2252(0.2948);4842(0.03754)	2096.35	1393.53	535.169	1880.06	449.748	1458.48	1483.32	953.957	321.467	1339.03	288.664	3692.98	3763.72	1924.11	1459.21	3102.9	1015.89	4.5	2057.38	9.5	2419.85	2399.09;1422.66;2082.54;2235.48;2733.7;1393.53;1619.4;1397.36;2032.22;2440.61;2095.5;3149.45;2251.03	1682.73;1034.91;1511.73;1442.77;1938.29;1090.23;1236.49;953.957;1483.32;1704.22;1330.01;1947.23;1604.35	4169.98;2165.97;3338.85;4272.06;4859.54;1924.11;2339.17;2284.97;3218.95;4289.98;4008.63;7372.76;3763.72	5	8
2-methyl-2,4-pentanediol_Run1-uM-WP	M39839	WP_EGFR_TYROSINE_KINASE_INHIBITOR_RESISTANCE	50	2095.5	2.79687	2.34543	DOWN	40	40	13	3	3	113	37	1501	0.69322	0.54102	0.75651	7.5	3791;1978;3479		KDR_3546;EIF4EBP1_2107;IGF1_25126	3479(0.1072)	2137.84	2082.54	84.8066	2158.04	93.0878	1428.17	1442.77	1330.01	91.7355	1470.92	53.9093	3873.18	4008.63	3338.85	481.124	3822.3	562.11	1	2095.5			2095.5;2082.54;2235.48	1330.01;1511.73;1442.77	4008.63;3338.85;4272.06	1	2
2-methyl-2,4-pentanediol_Run1-uM-WP	M39505	WP_ADIPOGENESIS	51	2096.57	3.32728	2.53311	DOWN	54	54	15	6	6	110	48	1490	0.92121	0.1727	0.26892	11.11	1649;5054;8321;57761;652;3479		DDIT3_1800;SERPINE1_6253;FZD1_2533;TRIB3_7337;BMP4_737;IGF1_25126	3479(0.1072)	2378.13	1454.12	978.599	1926.53	450.615	1536.02	1464.42	1060.84	382.035	1359.16	194.125	5768.66	3591.07	2210.63	5702.82	3335.84	2101.39	1.5	1803.41	4.5	3486.18	1957.67;2873.65;4098.71;1649.15;1454.12;2235.48	1486.07;1916.47;2054.8;1255.14;1060.84;1442.77	2910.09;5732.28;17089.9;2397.03;2210.63;4272.06	2	4
2-methyl-2,4-pentanediol_Run1-uM-WP	M39551	WP_AFLATOXIN_B1_METABOLISM	52	2110.11	5.47364	2.89142	CONFLICT	6	6	3	2	2	114	4	1534	0.99425	0.06072	0.06072	33.33	1576;1544		CYP3A4_88797,CYP3A4_90076;CYP1A2_82402	1544(0.4462)	2110.11	1281.95	1171.19	1325.36	374.193	1390.89	1390.89	835.395	785.592	864.511	250.996	4139.52	4139.52	2296.38	2606.6	2392.98	832.805	0	1281.95	0	1281.95	1281.951;2938.26	835.395;1946.39	2296.375;5982.66	2	1
2-methyl-2,4-pentanediol_Run1-uM-WP	M39500	WP_TRYPTOPHAN_METABOLISM	53	2122.26	5.47364	2.54358	UP	20	20	7	5	5	111	15	1523	0.9982	0.010284	0.010284	25	1544;223;1571;7453;1576		CYP1A2_82402;ALDH9A1_231;CYP2E1_1722;WARS1_23223;CYP3A4_88797,CYP3A4_90076	1544(0.4462)	2385.02	1281.95	865.101	1989.1	619.759	1634.01	1533.9	835.395	566.691	1405.76	440.399	4584.28	3435.68	2296.38	2310.42	3417.86	1525.04	0	1281.95	1	2059.35	2938.26;2122.26;2059.35;3523.29;1281.951	1946.39;1533.9;1498.68;2355.71;835.395	5982.66;3435.68;3283.22;7923.45;2296.375	4	2
2-methyl-2,4-pentanediol_Run1-uM-WP	M39801	WP_HEPATITIS_B_INFECTION	54	2124.22	2.51925	2.39825	CONFLICT	72	72	18	2	2	114	70	1468	0.10637	0.9684	0.23251	2.78	3576;54205		CXCL8_14324;CYCS_1692		2124.22	1566.2	789.152	1680.88	479.245	1536.35	1536.35	1170.62	517.22	1245.79	314.103	3530.03	3530.03	2323.56	1706.21	2571.51	1036.16					1566.2;2682.23	1170.62;1902.08	2323.56;4736.5	1	1
2-methyl-2,4-pentanediol_Run1-uM-WP	M39619	WP_SENESCENCE_AND_AUTOPHAGY_IN_CANCER	55	2133.85	6.81455	2.39091	DOWN	55	55	10	6	6	110	49	1489	0.91476	0.18341	0.27404	10.91	3576;1281;5054;7448;7057;3479		CXCL8_14324;COL3A1_26690;SERPINE1_6253;VTN_14427;THBS1_24188;IGF1_25126	3479(0.1072)	2213.28	1422.66	691.313	1836.52	437.435	1499.22	1463.05	1034.91	374.65	1273.81	216.636	4180.93	3745.51	2165.97	2051.25	3147.53	1210.55	1.5	1799.21	4.5	3011.55	1566.2;2032.22;2873.65;3149.45;1422.66;2235.48	1170.62;1483.32;1916.47;1947.23;1034.91;1442.77	2323.56;3218.95;5732.28;7372.76;2165.97;4272.06	0	6
2-methyl-2,4-pentanediol_Run1-uM-WP	M39488	WP_NUCLEAR_RECEPTORS_IN_LIPID_METABOLISM_AND_TOXICITY	56	2143.73	5.47364	2.59562	DOWN	21	21	9	6	6	110	15	1523	0.99964	0.0023735	0.0023735	28.57	8714;1244;1544;1571;1576;1579		ABCC3_23353;ABCC2_22;CYP1A2_82402;CYP2E1_1722;CYP3A4_88797,CYP3A4_90076;CYP4A11_89302	8714(0.4185);1544(0.4462)	2279.06	1281.95	792.254	1914.07	446.955	1538.43	1545.33	835.395	444.737	1369.32	308.828	4473.53	3493.47	2296.38	2587.24	3170.2	1183.98	0.5	1503.48	1.5	1892.17	3441.69;1725.0;2938.26;2059.35;1281.951;2228.12	2056.07;1302.07;1946.39;1498.68;835.395;1591.98	9027.09;2548.13;5982.66;3283.22;2296.375;3703.73	3	4
2-methyl-2,4-pentanediol_Run1-uM-WP	M39717	WP_FATTY_ACID_OMEGA_OXIDATION	57	2143.73	5.47364	2.89142	DOWN	9	9	5	4	4	112	5	1533	0.99984	0.0021988	0.0021988	44.44	1576;1544;1579;1571		CYP3A4_88797,CYP3A4_90076;CYP1A2_82402;CYP4A11_89302;CYP2E1_1722	1544(0.4462)	2126.92	1281.95	679.964	1920.11	422.048	1468.11	1545.33	835.395	463.81	1366.69	344.443	3816.5	3493.47	2296.38	1559.93	3162.39	631.617	0	1281.95	0	1281.95	1281.951;2938.26;2228.12;2059.35	835.395;1946.39;1591.98;1498.68	2296.375;5982.66;3703.73;3283.22	2	3
2-methyl-2,4-pentanediol_Run1-uM-WP	M39455	WP_MAMMARY_GLAND_DEVELOPMENT_PATHWAY_PREGNANCY_AND_LACTATION_STAGE_3_OF_4	58	2157.15	3.28393	2.65008	DOWN	18	18	4	2	2	114	16	1522	0.87297	0.36353	0.36353	11.11	2706;857		GJB2_2653;CAV1_20077		2157.15	1794.32	513.119	1841.96	254.16	1522.45	1522.45	1300.18	314.344	1329.36	155.702	3672.97	3672.97	2818.58	1208.3	2930.76	598.499	0	1794.32	0.5	2157.15	2519.98;1794.32	1744.73;1300.18	4527.37;2818.58	0	2
2-methyl-2,4-pentanediol_Run1-uM-WP	M39755	WP_MTHFR_DEFICIENCY	59	2184.66	2.29464	2.28594	CONFLICT	10	10	3	2	2	114	8	1530	0.97196	0.1518	0.1518	20	54205;501		CYCS_1692;ALDH7A1_227		2184.66	1687.09	703.67	1798.93	444.493	1553.03	1553.03	1203.97	493.638	1282.43	311.82	3709.61	3709.61	2682.72	1452.24	2913.53	917.348	0	1687.09	0	1687.09	2682.23;1687.09	1902.08;1203.97	4736.5;2682.72	1	1
2-methyl-2,4-pentanediol_Run1-uM-WP	M39546	WP_MESODERMAL_COMMITMENT_PATHWAY	60	2205.86	2.71097	2.37686	DOWN	37	37	6	3	3	113	34	1504	0.74169	0.48728	0.74107	8.11	2627;652;8553		GATA6_11986;BMP4_737;BHLHE40_689		2267.09	1454.12	845.255	2112.32	516.637	1559.47	1579.89	1060.84	488.735	1501.43	318.293	4233.39	3646.13	2210.63	2371.56	3571.55	1338.12	0.5	1829.99			2205.86;1454.12;3141.3	1579.89;1060.84;2037.67	3646.13;2210.63;6843.41	1	2
2-methyl-2,4-pentanediol_Run1-uM-WP	M39575	WP_ECTODERM_DIFFERENTIATION	61	2205.86	5.76131	2.71097	UP	28	28	6	5	5	111	23	1515	0.98902	0.041593	0.041593	17.86	2627;8835;6781;652;25987		GATA6_11986;SOCS2_6660;STC1_6839;BMP4_737;TSKU_7371		1774.88	253.464	956.393	1781.47	861.939	1225.21	1579.89	39.5568	719.287	1246.53	663.606	3146.99	3646.13	1011.39	1543.75	3064.88	1293.75	0.5	853.792	1.5	1829.99	2205.86;2653.19;2307.78;1454.12;253.464	1579.89;1811.05;1634.72;1060.84;39.5568	3646.13;4951.2;3915.58;2210.63;1011.39	3	2
2-methyl-2,4-pentanediol_Run1-uM-WP	M39610	WP_HEART_DEVELOPMENT	62	2205.86	2.71097	2.37686	DOWN	15	15	4	3	3	113	12	1526	0.98287	0.082364	0.082364	20	2627;652;8553		GATA6_11986;BMP4_737;BHLHE40_689		2267.09	1454.12	845.255	2112.32	516.637	1559.47	1579.89	1060.84	488.735	1501.43	318.293	4233.39	3646.13	2210.63	2371.56	3571.55	1338.12	0	1454.12	0.5	1829.99	2205.86;1454.12;3141.3	1579.89;1060.84;2037.67	3646.13;2210.63;6843.41	1	2
2-methyl-2,4-pentanediol_Run1-uM-WP	M39547	WP_PPAR_ALPHA_PATHWAY	63	2228.12	3.41813	2.28573	UP	14	14	6	3	3	113	11	1527	0.98673	0.069317	0.069317	21.43	54600;335;1579		UGT1A9_7544;APOA1_87403;CYP4A11_89302		2378.25	2054.01	419.939	2223.95	307.64	1664.76	1591.98	1495.67	214.935	1585.82	158.42	4209.09	3703.73	3270.51	1269.11	3742.81	918.546	0	2054.01	0.5	2141.07	2852.62;2054.01;2228.12	1906.64;1495.67;1591.98	5653.03;3270.51;3703.73	2	1
2-methyl-2,4-pentanediol_Run1-uM-WP	M39402	WP_FOCAL_ADHESION	64	2235.48	10.0594	2.79687	DOWN	71	71	22	7	7	109	64	1474	0.88121	0.22564	0.33765	9.86	6696;896;7057;3479;857;3791;7448		SPP1_6720;CCND3_91346;THBS1_24188;IGF1_25126;CAV1_20077;KDR_3546;VTN_14427	3479(0.1072)	2305.94	1422.66	626.863	2154.79	424.798	1533.25	1442.77	1034.91	355.675	1470.84	265.964	4461.25	4169.98	2165.97	1853.32	3853.57	1056.95	2.5	2165.49			2399.09;3045.11;1422.66;2235.48;1794.32;2095.5;3149.45	1682.73;1994.93;1034.91;1442.77;1300.18;1330.01;1947.23	4169.98;6420.79;2165.97;4272.06;2818.58;4008.63;7372.76	1	6
2-methyl-2,4-pentanediol_Run1-uM-WP	M39465	WP_HAIR_FOLLICLE_DEVELOPMENT_CYTODIFFERENTIATION_PART_3_OF_3	65	2235.48	2.71097	2.35526	DOWN	29	29	7	3	3	113	26	1512	0.8593	0.33261	0.45175	10.34	8321;652;3479		FZD1_2533;BMP4_737;IGF1_25126	3479(0.1072)	2596.1	1454.12	1358.68	2114.93	612.447	1519.47	1442.77	1060.84	501.399	1373.51	253.056	7857.53	4272.06	2210.63	8061.63	4227.28	3166.78	0.5	1844.8	1.5	3167.09	4098.71;1454.12;2235.48	2054.8;1060.84;1442.77	17089.9;2210.63;4272.06	0	3
2-methyl-2,4-pentanediol_Run1-uM-WP	M39735	WP_EXTRACELLULAR_VESICLES_IN_THE_CROSSTALK_OF_CARDIAC_CELLS	66	2235.48	10.0594	2.79687	DOWN	13	13	6	3	3	113	10	1528	0.98999	0.057306	0.057306	23.08	3791;3479;6696		KDR_3546;IGF1_25126;SPP1_6720	3479(0.1072)	2243.36	2095.5	151.948	2313.83	110.887	1485.17	1442.77	1330.01	180.142	1560.99	154.007	4150.22	4169.98	4008.63	132.822	4210.65	77.6052	0	2095.5	0.5	2165.49	2095.5;2235.48;2399.09	1330.01;1442.77;1682.73	4008.63;4272.06;4169.98	1	2
2-methyl-2,4-pentanediol_Run1-uM-WP	M39336	WP_PYRIMIDINE_METABOLISM	67	2239.72	2.60697	2.34497	CONFLICT	20	20	4	2	2	114	18	1520	0.83935	0.41483	0.64637	10	978;5440		CDA_11848;POLR2K_5263	978(0.498)	2239.72	1637.77	851.293	1702.16	383.064	1558.2	1558.2	1214.9	485.507	1251.62	218.468	4038.74	4038.74	2465.26	2225.24	2633.56	1001.31	0	1637.77	1	2841.68	1637.77;2841.68	1214.9;1901.51	2465.26;5612.23	1	1
2-methyl-2,4-pentanediol_Run1-uM-WP	M39691	WP_BRAINDERIVED_NEUROTROPHIC_FACTOR_BDNF_SIGNALING_PATHWAY	68	2240.82	10.0594	6.1043	UP	64	64	14	2	2	114	62	1476	0.15937	0.9477	0.31565	3.12	6696;1978		SPP1_6720;EIF4EBP1_2107		2240.82	2082.54	223.835	2252.94	223.177	1597.23	1597.23	1511.73	120.915	1603.78	120.56	3754.41	3754.41	3338.85	587.698	3786.25	585.971					2399.09;2082.54	1682.73;1511.73	4169.98;3338.85	2	0
2-methyl-2,4-pentanediol_Run1-uM-WP	M39428	WP_NUCLEAR_RECEPTORS_METAPATHWAY	69	2243.14	5.47364	2.41416	CONFLICT	144	144	34	14	14	102	130	1408	0.92828	0.1247	0.17411	9.72	335;1544;6535;8714;2730;1066;7128;54600;6822;1244;8553;1576;1577;1579		APOA1_87403;CYP1A2_82402;SLC6A8_27878,SLC6A8_6522;ABCC3_23353;GCLM_25908;CES1_1259;TNFAIP3_17927,TNFAIP3_7232;UGT1A9_7544;SULT2A1_24513;ABCC2_22;BHLHE40_689;CYP3A4_88797,CYP3A4_90076;CYP3A5_27090;CYP4A11_89302	1544(0.4462);8714(0.4185);2730(0.4086)	2323.2	1281.95	624.058	2012.36	480.698	1599.27	1600.09	835.395	343.419	1438.26	297.693	4377.49	3743.13	2296.38	1989.78	3409.02	1337.4	6.5	2243.14			2054.01;2938.26;2504.455;3441.69;1942.86;2258.15;2657.48;2852.62;1684.19;1725.0;3141.3;1281.951;1814.7;2228.12	1495.67;1946.39;1736.85;2056.07;1458.49;1608.19;1781.0;1906.64;1276.93;1302.07;2037.67;835.395;1356.42;1591.98	3270.51;5982.66;4480.18;9027.09;2933.8;3782.53;5563.3550000000005;5653.03;2466.18;2548.13;6843.41;2296.375;2733.84;3703.73	9	8
2-methyl-2,4-pentanediol_Run1-uM-WP	M39456	WP_RAC1PAK1P38MMP2_PATHWAY	70	2251.03	2.61327	2.21093	UP	46	46	14	3	3	113	43	1495	0.59444	0.63823	1	6.52	2888;1978;4842		GRB14_22206;EIF4EBP1_2107;NOS1_19006	4842(0.03754)	2460.74	2082.54	516.068	2181.72	222.325	1704.2	1604.35	1511.73	257.363	1564.68	113.147	4512.82	3763.72	3338.85	1678.92	3611.31	694.542	1.5	2649.84			3048.65;2082.54;2251.03	1996.53;1511.73;1604.35	6435.88;3338.85;3763.72	2	1
2-methyl-2,4-pentanediol_Run1-uM-WP	M39475	WP_MYOMETRIAL_RELAXATION_AND_CONTRACTION_PATHWAYS	71	2251.03	4.42071	3.42112	DOWN	52	52	10	3	3	113	49	1489	0.49831	0.72031	1	5.77	1264;133;4842		CNN1_12800;ADM_12873,ADM_140;NOS1_19006	4842(0.03754)	2178.47	1908.23	242.254	2111.06	230.083	1561.9	1604.35	1411.82	133.999	1525.14	128.198	3606.77	3763.72	2936.12	607.572	3432.24	566.913	1.5	2313.59			1908.23;2376.1549999999997;2251.03	1411.82;1669.535;1604.35	2936.12;4120.465;3763.72	0	4
2-methyl-2,4-pentanediol_Run1-uM-WP	M39617	WP_FOLATE_METABOLISM	72	2251.03	2.61327	2.28573	DOWN	35	35	11	3	3	113	32	1506	0.77305	0.44986	0.73229	8.57	5054;335;4842		SERPINE1_6253;APOA1_87403;NOS1_19006	4842(0.03754)	2392.9	2054.01	427.84	2194.97	222.12	1672.16	1604.35	1495.67	218.443	1571.89	115.577	4255.5	3763.72	3270.51	1302.48	3643.46	650.565	0.5	2152.52			2873.65;2054.01;2251.03	1916.47;1495.67;1604.35	5732.28;3270.51;3763.72	1	2
2-methyl-2,4-pentanediol_Run1-uM-WP	M39776	WP_VIRAL_ACUTE_MYOCARDITIS	73	2251.03	3.51924	2.4858	UP	58	58	13	5	5	111	53	1485	0.78295	0.38477	0.59743	8.62	1604;857;1234;54205;4842		CD55_1141,CD55_28297;CAV1_20077;CCR5_88516;CYCS_1692;NOS1_19006	4842(0.03754)	2318.01	1794.32	433.852	2456.11	429.545	1720.43	1604.35	1300.18	404.239	1890.98	456.97	3708.47	3763.72	2818.58	707.584	3713.77	488.61	1.5	2142.43			2033.8200000000002;1794.32;2828.65;2682.23;2251.03	1469.0149999999999;1300.18;2326.52;1902.08;1604.35	3354.6849999999995;2818.58;3868.89;4736.5;3763.72	4	2
2-methyl-2,4-pentanediol_Run1-uM-WP	M39454	WP_NRF2_PATHWAY	74	2258.15	3.41813	2.46216	CONFLICT	67	67	12	7	7	109	60	1478	0.90821	0.18469	0.22805	10.45	54600;6535;8714;1244;2730;1579;1066		UGT1A9_7544;SLC6A8_27878,SLC6A8_6522;ABCC3_23353;ABCC2_22;GCLM_25908;CYP4A11_89302;CES1_1259	8714(0.4185);2730(0.4086)	2421.84	1725	579.054	2141.74	421.212	1665.76	1608.19	1302.07	258.008	1537.53	209.722	4589.78	3782.53	2548.13	2205.28	3602.81	1364.09	2.5	2243.14	5.5	3147.15	2852.62;2504.455;3441.69;1725.0;1942.86;2228.12;2258.15	1906.64;1736.85;2056.07;1302.07;1458.49;1591.98;1608.19	5653.03;4480.18;9027.09;2548.13;2933.8;3703.73;3782.53	4	4
2-methyl-2,4-pentanediol_Run1-uM-WP	M39328	WP_CODEINE_AND_MORPHINE_METABOLISM	75	2288.81	5.47364	2.51016	UP	11	11	6	4	4	112	7	1531	0.99949	0.0051567	0.0051567	36.36	8714;1244;54600;1576		ABCC3_23353;ABCC2_22;UGT1A9_7544;CYP3A4_88797,CYP3A4_90076	8714(0.4185)	2325.32	1281.95	995.545	1774.09	694.23	1525.04	1604.36	835.395	563.601	1235.5	439.573	4881.16	4100.58	2296.38	3157.46	3130.56	1973.48	0	1281.95	0.5	1503.48	3441.69;1725.0;2852.62;1281.951	2056.07;1302.07;1906.64;835.395	9027.09;2548.13;5653.03;2296.375	4	1
2-methyl-2,4-pentanediol_Run1-uM-WP	M39373	WP_SUDDEN_INFANT_DEATH_SYNDROME_SIDS_SUSCEPTIBILITY_PATHWAYS	76	2302.05	2.51925	2.42628	DOWN	62	62	10	4	4	112	58	1480	0.55767	0.64464	1	6.45	3576;2597;3329;8553		CXCL8_14324;GAPDH_93317;HSPD1_92839;BHLHE40_689	3329(-0.104)	2327.9	1566.2	645.244	1958.19	500.241	1619.68	1635.21	1170.62	354.653	1430.43	313.275	4239.17	3894.85	2323.56	1903.63	3148.65	1238	2.5	2748.78			1566.2;2356.25;2247.84;3141.3	1170.62;1619.68;1650.75;2037.67	2323.56;4197.11;3592.6;6843.41	1	3
2-methyl-2,4-pentanediol_Run1-uM-WP	M39673	WP_FAS_LIGAND_FASL_PATHWAY_AND_STRESS_INDUCTION_OF_HEAT_SHOCK_PROTEINS_HSP_REGULATION	77	2311.32	2.5947	2.43597	CONFLICT	27	27	4	2	2	114	25	1513	0.70705	0.5757	0.71384	7.41	54205;4001		CYCS_1692;LMNB1_27441		2311.32	1940.4	524.553	2180.92	491.069	1626.95	1626.95	1351.82	389.093	1530.23	364.255	3993.64	3993.64	3250.79	1050.56	3732.49	983.495	0.5	2311.32			2682.23;1940.4	1902.08;1351.82	4736.5;3250.79	1	1
2-methyl-2,4-pentanediol_Run1-uM-WP	M39477	WP_LUNG_FIBROSIS	78	2317.28	10.0594	2.43234	CONFLICT	34	34	8	4	4	112	30	1508	0.91557	0.21167	0.2939	11.76	3576;2252;6696;3479		CXCL8_14324;FGF7_2409;SPP1_6720;IGF1_25126	2252(0.2948);3479(0.1072)	2160.34	1566.2	405.874	2071.44	420.667	1500.09	1562.75	1170.62	249.575	1438.6	246.756	3763.89	4221.02	2323.56	961.677	3586.17	1034.16	0.5	1900.84	2.5	2419.85	1566.2;2440.61;2399.09;2235.48	1170.62;1704.22;1682.73;1442.77	2323.56;4289.98;4169.98;4272.06	2	2
2-methyl-2,4-pentanediol_Run1-uM-WP	M39646	WP_ENDOCHONDRAL_OSSIFICATION	79	2317.28	10.0594	6.20239	CONFLICT	22	22	6	2	2	114	20	1518	0.80337	0.46403	0.66385	9.09	6696;3479		SPP1_6720;IGF1_25126	3479(0.1072)	2317.28	2235.48	115.69	2321.91	115.504	1562.75	1562.75	1442.77	169.677	1569.54	169.405	4221.02	4221.02	4169.98	72.1815	4218.13	72.0658	0.5	2317.28			2399.09;2235.48	1682.73;1442.77	4169.98;4272.06	1	1
2-methyl-2,4-pentanediol_Run1-uM-WP	M39736	WP_PI3KAKT_SIGNALING_PATHWAY	80	2317.28	10.0594	2.41561	CONFLICT	120	120	31	12	12	104	108	1430	0.92932	0.12802	0.19186	10	6696;896;7057;1978;3479;5525;26291;3575;2252;6850;3791;7448		SPP1_6720;CCND3_91346;THBS1_24188;EIF4EBP1_2107;IGF1_25126;PPP2R5A_5364;FGF21_89050;IL7R_3347;FGF7_2409;SYK_6907;KDR_3546;VTN_14427	3479(0.1072);2252(0.2948)	2326.71	1397.36	648.494	1954.21	476.5	1558.43	1597.23	953.957	365.198	1369.16	307.879	4513.12	4221.02	2165.97	2044.58	3328.17	1154.24	5	2235.48	11	3299.57	2399.09;3045.11;1422.66;2082.54;2235.48;2733.7;1619.4;1397.36;2440.61;3299.57;2095.5;3149.45	1682.73;1994.93;1034.91;1511.73;1442.77;1938.29;1236.49;953.957;1704.22;1923.85;1330.01;1947.23	4169.98;6420.79;2165.97;3338.85;4272.06;4859.54;2339.17;2284.97;4289.98;8634.72;4008.63;7372.76	5	7
2-methyl-2,4-pentanediol_Run1-uM-WP	M39884	WP_ENDOCHONDRAL_OSSIFICATION_WITH_SKELETAL_DYSPLASIAS	81	2317.28	10.0594	6.20239	CONFLICT	22	22	6	2	2	114	20	1518	0.80337	0.46403	0.66385	9.09	6696;3479		SPP1_6720;IGF1_25126	3479(0.1072)	2317.28	2235.48	115.69	2321.91	115.504	1562.75	1562.75	1442.77	169.677	1569.54	169.405	4221.02	4221.02	4169.98	72.1815	4218.13	72.0658	0.5	2317.28			2399.09;2235.48	1682.73;1442.77	4169.98;4272.06	1	1
2-methyl-2,4-pentanediol_Run1-uM-WP	M39739	WP_BREAST_CANCER_PATHWAY	82	2338.05	7.8324	2.35034	CONFLICT	62	62	14	4	4	112	58	1480	0.55767	0.64464	1	6.45	26291;2252;8321;3479		FGF21_89050;FGF7_2409;FZD1_2533;IGF1_25126	2252(0.2948);3479(0.1072)	2598.55	1619.4	1059.24	1957.37	507.328	1609.57	1573.49	1236.49	353.176	1354.27	178.076	6997.78	4281.02	2339.17	6790.07	3526.83	2520.83	2.5	3269.66			1619.4;2440.61;4098.71;2235.48	1236.49;1704.22;2054.8;1442.77	2339.17;4289.98;17089.9;4272.06	2	2
2-methyl-2,4-pentanediol_Run1-uM-WP	M39491	WP_LEPTIN_SIGNALING_PATHWAY	83	2367.86	2.89778	2.52351	UP	42	42	12	2	2	114	40	1498	0.42497	0.80717	0.76461	4.76	8835;1978		SOCS2_6660;EIF4EBP1_2107		2367.86	2082.54	403.51	2158.1	273.534	1661.39	1661.39	1511.73	211.651	1551.36	143.475	4145.02	4145.02	3338.85	1140.1	3552.35	772.86					2653.19;2082.54	1811.05;1511.73	4951.2;3338.85	2	0
2-methyl-2,4-pentanediol_Run1-uM-WP	M39434	WP_TOLLLIKE_RECEPTOR_SIGNALING_PATHWAY	84	2369.92	10.0594	2.51925	UP	47	47	11	3	3	113	44	1494	0.57809	0.65298	1	6.38	3576;6696;23643		CXCL8_14324;SPP1_6720;LY96_89839		2111.74	1566.2	472.674	1995.34	509.104	1506.95	1667.51	1170.62	291.373	1434.54	313.088	3526.95	4087.3	2323.56	1042.98	3274.55	1128.23	1.5	2384.51			1566.2;2399.09;2369.92	1170.62;1682.73;1667.51	2323.56;4169.98;4087.3	2	1
2-methyl-2,4-pentanediol_Run1-uM-WP	M39852	WP_OSTEOBLAST_DIFFERENTIATION	85	2440.61	2.71097	2.35526	DOWN	38	38	8	3	3	113	35	1503	0.72569	0.50553	0.74596	7.89	2252;8321;652		FGF7_2409;FZD1_2533;BMP4_737	2252(0.2948)	2664.48	1454.12	1336.43	1879.08	1040.57	1606.62	1704.22	1060.84	504.116	1257.46	435.16	7863.5	4289.98	2210.63	8057.65	4131.79	5651.4	0.5	1947.37			2440.61;4098.71;1454.12	1704.22;2054.8;1060.84	4289.98;17089.9;2210.63	1	2
2-methyl-2,4-pentanediol_Run1-uM-WP	M39379	WP_ALZHEIMERS_DISEASE	86	2441.4	2.61327	2.52855	CONFLICT	43	43	9	4	4	112	39	1499	0.82124	0.35614	0.53845	9.3	54205;2597;84833;4842		CYCS_1692;GAPDH_93317;ATP5MD_16099;NOS1_19006	4842(0.03754)	2454.02	2251.03	189.83	2345.77	179.481	1718.54	1683.87	1604.35	138.288	1659.68	118.721	4311.22	4372.32	3763.72	427.973	4012.31	437.459	1.5	2441.4			2682.23;2356.25;2526.56;2251.03	1902.08;1619.68;1748.05;1604.35	4736.5;4197.11;4547.53;3763.72	2	2
2-methyl-2,4-pentanediol_Run1-uM-WP	M39337	WP_VITAMIN_B12_METABOLISM	87	2463.83	2.28573	2.23541	CONFLICT	25	25	8	2	2	114	23	1515	0.74632	0.5331	0.69325	8	5054;335		SERPINE1_6253;APOA1_87403		2463.83	2054.01	579.573	2136.22	348.199	1706.07	1706.07	1495.67	297.551	1537.87	178.764	4501.4	4501.4	3270.51	1740.73	3517.41	1045.81	0.5	2463.83			2873.65;2054.01	1916.47;1495.67	5732.28;3270.51	1	1
2-methyl-2,4-pentanediol_Run1-uM-WP	M39531	WP_NOCGMPPKG_MEDIATED_NEUROPROTECTION	88	2466.63	2.61327	2.44526	CONFLICT	24	24	4	2	2	114	22	1516	0.76565	0.51075	0.68316	8.33	54205;4842		CYCS_1692;NOS1_19006	4842(0.03754)	2466.63	2251.03	304.904	2319.53	222.909	1753.21	1753.21	1604.35	210.527	1651.65	153.912	4250.11	4250.11	3763.72	687.859	3918.25	502.88	0.5	2466.63			2682.23;2251.03	1902.08;1604.35	4736.5;3763.72	1	1
2-methyl-2,4-pentanediol_Run1-uM-WP	M39435	WP_INTERFERON_TYPE_I_SIGNALING_PATHWAYS	89	2473.11	2.14925	2.10429	CONFLICT	22	22	6	2	2	114	20	1518	0.80337	0.46403	0.66385	9.09	1978;5777		EIF4EBP1_2107;PTPN6_28294	5777(-0.09723)	2473.11	2082.54	552.349	2358.48	528.026	1506.05	1506.05	1500.37	8.03273	1507.72	7.679	5504.1	5504.1	3338.85	3062.13	4868.63	2927.29	0.5	2473.11			2082.54;2863.68	1511.73;1500.37	3338.85;7669.36	1	1
2-methyl-2,4-pentanediol_Run1-uM-WP	M39403	WP_PRIMARY_FOCAL_SEGMENTAL_GLOMERULOSCLEROSIS_FSGS	90	2517.56	2.43639	2.33041	DOWN	24	24	4	2	2	114	22	1516	0.76565	0.51075	0.68316	8.33	4288;7448		MKI67_28355;VTN_14427		2517.56	1885.67	893.627	1938.68	358.266	1672.9	1672.9	1398.57	387.961	1421.58	155.538	5129.62	5129.62	2886.49	3172.27	3074.65	1271.8	0.5	2517.56			1885.67;3149.45	1398.57;1947.23	2886.49;7372.76	0	2
2-methyl-2,4-pentanediol_Run1-uM-WP	M39559	WP_REGULATION_OF_TOLLLIKE_RECEPTOR_SIGNALING_PATHWAY	91	2528.28	10.0594	2.07142	DOWN	60	60	14	6	6	110	54	1484	0.87808	0.24058	0.30751	10	3576;6696;6850;7128;23643;5777		CXCL8_14324;SPP1_6720;SYK_6907;TNFAIP3_17927,TNFAIP3_7232;LY96_89839;PTPN6_28294	5777(-0.09723)	2525.99	1566.2	581.62	2216.77	563.442	1621.01	1675.12	1170.62	261.031	1482.09	267.615	5408.05	4866.67	2323.56	2380.77	4286.85	2103.22	2	2399.09	5	3299.57	1566.2;2399.09;3299.57;2657.48;2369.92;2863.68	1170.62;1682.73;1923.85;1781.0;1667.51;1500.37	2323.56;4169.98;8634.72;5563.3550000000005;4087.3;7669.36	2	5
2-methyl-2,4-pentanediol_Run1-uM-WP	M39770	WP_EPITHELIAL_TO_MESENCHYMAL_TRANSITION_IN_COLORECTAL_CANCER	92	2540.08	3.25956	2.43639	CONFLICT	52	52	8	4	4	112	48	1490	0.70142	0.50169	0.78138	7.69	3397;8321;9518;7448		ID1_14943;FZD1_2533;GDF15_18329,GDF15_2621;VTN_14427		2688.12	1573.62	1157.35	1904.37	495.632	1658.44	1685.72	1207.51	407.717	1386.56	187.614	7426.52	5182.26	2251.66	6827.16	3225.93	2788.94	1.5	2540.08			1573.62;4098.71;1930.715;3149.45	1207.51;2054.8;1424.215;1947.23	2251.66;17089.9;2991.75;7372.76	3	2
2-methyl-2,4-pentanediol_Run1-uM-WP	M39678	WP_RETINOBLASTOMA_GENE_IN_CANCER	93	2557.03	2.91849	2.53252	DOWN	56	56	11	2	2	114	54	1484	0.2334	0.91466	0.42779	3.57	896;54443		CCND3_91346;ANLN_12002		2557.03	2068.96	690.242	2707.44	656.653	1701.37	1701.37	1407.81	415.157	1791.83	394.954	5020.33	5020.33	3619.87	1980.55	5451.88	1884.17					3045.11;2068.96	1994.93;1407.81	6420.79;3619.87	0	2
2-methyl-2,4-pentanediol_Run1-uM-WP	M39595	WP_GLYCOGEN_SYNTHESIS_AND_DEGRADATION	94	2557.74	2.39482	2.28309	UP	15	15	5	2	2	114	13	1525	0.91764	0.28388	0.28388	13.33	5525;3098		PPP2R5A_5364;HK1_2971		2557.74	2381.79	248.838	2638.1	221.372	1806.01	1806.01	1673.72	187.079	1866.42	166.43	4490.16	4490.16	4120.79	522.375	4658.86	464.717	0	2381.79	0.5	2557.74	2733.7;2381.79	1938.29;1673.72	4859.54;4120.79	2	0
2-methyl-2,4-pentanediol_Run1-uM-WP	M39734	WP_CILIARY_LANDSCAPE	95	2574.76	3.00457	2.55755	UP	34	34	5	2	2	114	32	1506	0.56925	0.70227	1	5.88	3934;10987		LCN2_87640;COPS5_1497		2574.76	1891.62	966.099	2013.69	551.152	1783.3	1783.3	1402.07	539.148	1470.2	307.58	4945.93	4945.93	2899.52	2894.06	3265.21	1651.04	0.5	2574.76			1891.62;3257.89	1402.07;2164.54	2899.52;6992.34	2	0
2-methyl-2,4-pentanediol_Run1-uM-WP	M39404	WP_GLUCURONIDATION	96	2617.2	2.17136	2.13754	UP	13	13	4	2	2	114	11	1527	0.94269	0.2302	0.2302	15.38	54600;3098		UGT1A9_7544;HK1_2971		2617.2	2381.79	332.927	2671.48	323.957	1790.18	1790.18	1673.72	164.699	1817.03	160.262	4886.91	4886.91	4120.79	1083.46	5063.55	1054.26	0	2381.79	0.5	2617.2	2852.62;2381.79	1906.64;1673.72	5653.03;4120.79	2	0
2-methyl-2,4-pentanediol_Run1-uM-WP	M39395	WP_STEROL_REGULATORY_ELEMENTBINDING_PROTEINS_SREBP_SIGNALLING	97	2619.65	7.8324	5.25803	CONFLICT	29	29	6	2	2	114	27	1511	0.66739	0.61543	1	6.9	8720;26291		MBTPS1_91344;FGF21_89050	8720(-0.8778)	2619.65	1619.4	1414.57	1683.16	496.976	1641.28	1641.28	1236.49	572.467	1262.29	201.123	6557.69	6557.69	2339.17	5965.88	2608.09	2095.98	0.5	2619.65			3619.9;1619.4	2046.08;1236.49	10776.2;2339.17	1	1
2-methyl-2,4-pentanediol_Run1-uM-WP	M39570	WP_AMINO_ACID_METABOLISM	98	2631.55	3.23052	2.39309	CONFLICT	30	30	6	4	4	112	26	1512	0.94604	0.15405	0.15405	13.33	501;2730;3939;7453		ALDH7A1_227;GCLM_25908;LDHA_3766;WARS1_23223	2730(0.4086)	2618.37	1687.09	937.212	1953.24	617.854	1763.98	1748.12	1203.97	526.634	1398.28	384.303	5421.56	5428.62	2682.72	3020.7	3301.02	1817.54	0.5	1814.97	2	3320.24	1687.09;1942.86;3320.24;3523.29	1203.97;1458.49;2037.75;2355.71	2682.72;2933.8;8146.29;7923.45	2	2
2-methyl-2,4-pentanediol_Run1-uM-WP	M39908	WP_HOSTPATHOGEN_INTERACTION_OF_HUMAN_CORONA_VIRUSES_MAPK_SIGNALING	99	2652.46	2.76309	2.65829	CONFLICT	18	18	6	2	2	114	16	1522	0.87297	0.36353	0.36353	11.11	1649;10581		DDIT3_1800;IFITM2_93143		2652.46	1957.67	982.581	2119.13	629.758	1735.74	1735.74	1486.07	353.094	1544.09	226.305	5793.94	5793.94	2910.09	4078.37	3580.28	2613.92	0	1957.67	0.5	2652.46	1957.67;3347.25	1486.07;1985.42	2910.09;8677.78	1	1
2-methyl-2,4-pentanediol_Run1-uM-WP	M39601	WP_PROLACTIN_SIGNALING_PATHWAY	100	2653.19	2.89778	2.14925	UP	44	44	14	3	3	113	41	1497	0.62735	0.60746	1	6.82	8835;1978;5777		SOCS2_6660;EIF4EBP1_2107;PTPN6_28294	5777(-0.09723)	2533.14	2082.54	404.171	2384.96	448.302	1607.72	1511.73	1500.37	176.183	1534.97	106.423	5319.8	4951.2	3338.85	2188.66	4876.05	2418.72	1.5	2758.43			2653.19;2082.54;2863.68	1811.05;1511.73;1500.37	4951.2;3338.85;7669.36	2	1
2-methyl-2,4-pentanediol_Run1-uM-WP	M39818	WP_IL18_SIGNALING_PATHWAY	101	2657.48	10.0594	2.33635	CONFLICT	100	100	28	11	11	105	89	1449	0.95779	0.085091	0.10757	11	2523;6696;54205;8720;8840;8807;3576;1281;7128;5993;16		FUT1_2519;SPP1_6720;CYCS_1692;MBTPS1_91344;CCN4_28074;IL18RAP_28858;CXCL8_14324;COL3A1_26690;TNFAIP3_17927,TNFAIP3_7232;RFX5_5817;AARS1_3	8720(-0.8778)	2594.25	1566.2	699.342	2309.53	728.089	1757.31	1781	1170.62	388.918	1662.06	496.893	5272.85	4736.5	2323.56	2598.65	4062.29	1867.37	4	2399.09	9	3531.91	1708.18;2399.09;2682.23;3619.9;2978.84;3531.91;1566.2;2032.22;2657.48;3223.12;2137.6	1291.74;1682.73;1902.08;2046.08;1964.97;2567.94;1170.62;1483.32;1781.0;1897.47;1542.41	2514.16;4169.98;4736.5;10776.2;6145.4;6887.55;2323.56;3218.95;5563.3550000000005;8192.04;3473.61	5	7
2-methyl-2,4-pentanediol_Run1-uM-WP	M39664	WP_APOPTOSIS_MODULATION_AND_SIGNALING	102	2682.23	2.68491	2.27725	DOWN	50	50	10	3	3	113	47	1491	0.52975	0.69466	1	6	664;4671;54205		BNIP3_93079;NAIP_20391;CYCS_1692		2597.74	2246.41	317.624	2533.87	292.575	1805.39	1902.08	1601.86	176.338	1785.11	180.99	4728.67	4736.5	3751.56	973.219	4471.48	803.29	1.5	2773.4			2864.57;2246.41;2682.23	1912.24;1601.86;1902.08	5697.95;3751.56;4736.5	1	2
2-methyl-2,4-pentanediol_Run1-uM-WP	M39729	WP_VEGFAVEGFR2_SIGNALING_PATHWAY	103	2682.82	4.49055	2.51925	DOWN	156	156	39	12	12	104	144	1394	0.70597	0.41245	0.74108	7.69	2523;3939;10397;79094;54205;5230;5777;2152;857;3576;2597;3791		FUT1_2519;LDHA_3766;NDRG1_21187;CHAC1_1279;CYCS_1692;PGK1_92458;PTPN6_28294;F3_21670,F3_2289;CAV1_20077;CXCL8_14324;GAPDH_93317;KDR_3546	5777(-0.09723)	2531.77	1566.2	635.509	2121.96	569.062	1661.26	1722.71	1170.62	337.038	1454.37	283.335	5203.37	4895.02	2323.56	2223.96	3902.19	1921.92	6.5	2685.01			1708.18;3320.24;3465.73;2686.62;2682.23;3158.87;2863.68;2683.4049999999997;1794.32;1566.2;2356.25;2095.5	1291.74;2037.75;2175.42;1827.38;1902.08;1954.18;1500.37;1825.7350000000001;1300.18;1170.62;1619.68;1330.01	2514.16;8146.29;8506.96;5062.92;4736.5;7402.87;7669.36;5053.54;2818.58;2323.56;4197.11;4008.63	3	10
2-methyl-2,4-pentanediol_Run1-uM-WP	M39649	WP_COMPLEMENT_AND_COAGULATION_CASCADES	104	2683.4	3.51924	2.35833	DOWN	23	23	5	3	3	113	20	1518	0.92789	0.21531	0.21531	13.04	1604;5054;2152		CD55_1141,CD55_28297;SERPINE1_6253;F3_21670,F3_2289		2530.29	2033.82	440.354	2483.59	430.63	1737.07	1825.73	1469.01	236.537	1713.1	232.605	4713.5	5053.54	3354.68	1224.73	4569.25	1180.57	0.5	2358.61	1.5	2778.53	2033.8200000000002;2873.65;2683.4049999999997	1469.0149999999999;1916.47;1825.7350000000001	3354.6849999999995;5732.28;5053.54	2	3
2-methyl-2,4-pentanediol_Run1-uM-WP	M39654	WP_APOPTOSIS	105	2715.68	2.36765	2.31134	DOWN	53	53	11	4	4	112	49	1489	0.68722	0.51711	0.78461	7.55	665;3070;54205;3479		BNIP3L_746;HELLS_21751;CYCS_1692;IGF1_25126	3479(0.1072)	2726.63	2235.48	411.058	2363.17	294.63	1786.99	1812.38	1442.77	272.022	1536.74	213.367	5545.57	5302.01	4272.06	1351.54	4575.82	822.433	1.5	2715.68			3239.66;2749.14;2682.23;2235.48	2080.45;1722.68;1902.08;1442.77	7306.22;5867.51;4736.5;4272.06	1	3
2-methyl-2,4-pentanediol_Run1-uM-WP	M39375	WP_PATHWAYS_IN_CLEAR_CELL_RENAL_CELL_CARCINOMA	106	2770.33	3.26363	2.79687	DOWN	34	34	15	6	6	110	28	1510	0.99236	0.027775	0.027775	17.65	3791;3939;2597;3098;5230;2026		KDR_3546;LDHA_3766;GAPDH_93317;HK1_2971;PGK1_92458;ENO2_13140,ENO2_2153		2762.85	2095.5	543.144	2809.53	537.604	1767.6	1813.95	1330.01	275.513	1787.68	263.424	5593.87	4942.31	4008.63	1812.73	5183.68	1264.61	0.5	2225.88	2.5	2770.33	2095.5;3320.24;2356.25;2381.79;3158.87;3264.4750000000004	1330.01;2037.75;1619.68;1673.72;1954.18;1990.23	4008.63;8146.29;4197.11;4120.79;7402.87;5687.504999999999	1	6
2-methyl-2,4-pentanediol_Run1-uM-WP	M39604	WP_CORI_CYCLE	107	2770.33	3.23052	2.48822	DOWN	12	12	7	4	4	112	8	1530	0.99917	0.0073209	0.0073209	33.33	2597;3939;3098;5230		GAPDH_93317;LDHA_3766;HK1_2971;PGK1_92458		2804.29	2356.25	507.01	2588.79	429.196	1821.33	1813.95	1619.68	205.701	1734.99	172.593	5966.77	5799.99	4120.79	2109.66	5064.58	1780.87	0	2356.25	0.5	2369.02	2356.25;3320.24;2381.79;3158.87	1619.68;2037.75;1673.72;1954.18	4197.11;8146.29;4120.79;7402.87	1	3
2-methyl-2,4-pentanediol_Run1-uM-WP	M39816	WP_COMPUTATIONAL_MODEL_OF_AEROBIC_GLYCOLYSIS	108	2770.33	3.23052	2.48822	DOWN	6	6	5	4	4	112	2	1536	0.99999	0.00030918	0.00030918	66.67	3098;2597;3939;5230		HK1_2971;GAPDH_93317;LDHA_3766;PGK1_92458		2804.29	2356.25	507.01	2588.79	429.196	1821.33	1813.95	1619.68	205.701	1734.99	172.593	5966.77	5799.99	4120.79	2109.66	5064.58	1780.87	0	2356.25	0	2356.25	2381.79;2356.25;3320.24;3158.87	1673.72;1619.68;2037.75;1954.18	4120.79;4197.11;8146.29;7402.87	1	3
2-methyl-2,4-pentanediol_Run1-uM-WP	M39480	WP_BLOOD_CLOTTING_CASCADE	109	2778.53	2.38659	2.18509	DOWN	8	8	3	2	2	114	6	1532	0.98549	0.10341	0.10341	25	2152;5054		F3_21670,F3_2289;SERPINE1_6253		2778.53	2683.4	134.524	2747.16	126.997	1871.1	1871.1	1825.73	64.1593	1856.14	60.5694	5392.91	5392.91	5053.54	479.942	5280.98	453.088	0	2683.4	0	2683.4	2683.4049999999997;2873.65	1825.7350000000001;1916.47	5053.54;5732.28	0	3
2-methyl-2,4-pentanediol_Run1-uM-WP	M39878	WP_UNFOLDED_PROTEIN_RESPONSE	110	2788.78	2.76309	2.72337	CONFLICT	18	18	3	2	2	114	16	1522	0.87297	0.36353	0.36353	11.11	1649;8720		DDIT3_1800;MBTPS1_91344	8720(-0.8778)	2788.78	1957.67	1175.37	2067.97	585.116	1766.07	1766.07	1486.07	395.987	1523.23	197.127	6843.15	6843.15	2910.09	5562.18	3432.07	2768.92	0	1957.67	0.5	2788.78	1957.67;3619.9	1486.07;2046.08	2910.09;10776.2	1	1
2-methyl-2,4-pentanediol_Run1-uM-WP	M39901	WP_ENDOPLASMIC_RETICULUM_STRESS_RESPONSE_IN_CORONAVIRUS_INFECTION	111	2788.78	2.76309	2.72337	CONFLICT	12	12	2	2	2	114	10	1528	0.95361	0.2036	0.2036	16.67	1649;8720		DDIT3_1800;MBTPS1_91344	8720(-0.8778)	2788.78	1957.67	1175.37	2067.97	585.116	1766.07	1766.07	1486.07	395.987	1523.23	197.127	6843.15	6843.15	2910.09	5562.18	3432.07	2768.92	0	1957.67	0.5	2788.78	1957.67;3619.9	1486.07;2046.08	2910.09;10776.2	1	1
2-methyl-2,4-pentanediol_Run1-uM-WP	M39342	WP_PHASE_I_BIOTRANSFORMATIONS_NON_P450	112	2801.73	2.41416	2.25017	UP	3	3	2	2	2	114	1	1537	0.99966	0.013964	0.013964	66.67	3988;1066		LIPA_3812;CES1_1259		2801.73	2258.15	768.738	2732.38	762.457	1866.8	1866.8	1608.19	365.723	1833.8	362.734	5812.14	5812.14	3782.53	2870.29	5553.21	2846.84	0	2258.15	0	2258.15	3345.31;2258.15	2125.4;1608.19	7841.74;3782.53	2	0
2-methyl-2,4-pentanediol_Run1-uM-WP	M39744	WP_FIBRIN_COMPLEMENT_RECEPTOR_3_SIGNALING_PATHWAY	113	2834.74	2.30114	2.17424	CONFLICT	25	25	4	2	2	114	23	1515	0.74632	0.5331	0.69325	8	23643;6850		LY96_89839;SYK_6907		2834.74	2369.92	657.362	2794.19	654.855	1795.68	1795.68	1667.51	181.26	1784.5	180.569	6361.01	6361.01	4087.3	3215.51	6162.65	3203.25	0.5	2834.74			2369.92;3299.57	1667.51;1923.85	4087.3;8634.72	1	1
2-methyl-2,4-pentanediol_Run1-uM-WP	M39394	WP_HIF1A_AND_PPARG_REGULATION_OF_GLYCOLYSIS	114	2838.24	3.23052	2.8531	DOWN	5	5	2	2	2	114	3	1535	0.99697	0.042397	0.042397	40	2597;3939		GAPDH_93317;LDHA_3766		2838.24	2356.25	681.644	2546.85	542.971	1828.71	1828.71	1619.68	295.62	1702.34	235.479	6171.7	6171.7	4197.11	2792.49	4977.95	2224.39	0	2356.25	0	2356.25	2356.25;3320.24	1619.68;2037.75	4197.11;8146.29	0	2
2-methyl-2,4-pentanediol_Run1-uM-WP	M39424	WP_ESTROGEN_METABOLISM	115	2852.62	5.47364	2.62178	UP	14	14	5	3	3	113	11	1527	0.98673	0.069317	0.069317	21.43	54600;1576;1544		UGT1A9_7544;CYP3A4_88797,CYP3A4_90076;CYP1A2_82402	1544(0.4462)	2357.61	1281.95	932.532	1666.27	829.599	1562.81	1906.64	835.395	630.272	1097.13	564.947	4644.02	5653.03	2296.38	2039.79	3120.68	1779.96	0	1281.95	0.5	2067.29	2852.62;1281.951;2938.26	1906.64;835.395;1946.39	5653.03;2296.375;5982.66	3	1
2-methyl-2,4-pentanediol_Run1-uM-WP	M39339	WP_DNA_DAMAGE_RESPONSE	116	2863.67	2.27725	2.2119	CONFLICT	48	48	8	2	2	114	46	1492	0.3327	0.86302	0.77086	4.17	896;54205		CCND3_91346;CYCS_1692		2863.67	2682.23	256.595	2849.91	255.856	1948.51	1948.51	1902.08	65.6549	1944.98	65.4658	5578.65	5578.65	4736.5	1190.97	5514.78	1187.54					3045.11;2682.23	1994.93;1902.08	6420.79;4736.5	1	1
2-methyl-2,4-pentanediol_Run1-uM-WP	M39524	WP_MIRNA_REGULATION_OF_DNA_DAMAGE_RESPONSE	117	2863.67	2.27725	2.2119	CONFLICT	50	50	8	2	2	114	48	1490	0.30534	0.87809	0.5759	4	896;54205		CCND3_91346;CYCS_1692		2863.67	2682.23	256.595	2849.91	255.856	1948.51	1948.51	1902.08	65.6549	1944.98	65.4658	5578.65	5578.65	4736.5	1190.97	5514.78	1187.54					3045.11;2682.23	1994.93;1902.08	6420.79;4736.5	1	1
2-methyl-2,4-pentanediol_Run1-uM-WP	M39722	WP_IL3_SIGNALING_PATHWAY	118	2863.68	2.51925	2.05934	DOWN	29	29	10	3	3	113	26	1512	0.8593	0.33261	0.45175	10.34	3576;6850;5777		CXCL8_14324;SYK_6907;PTPN6_28294	5777(-0.09723)	2576.48	1566.2	901.668	2017.27	773.898	1531.61	1500.37	1170.62	377.586	1292.5	221.535	6209.21	7669.36	2323.56	3399.52	4162.79	3144.14	0.5	2214.94	1.5	3081.62	1566.2;3299.57;2863.68	1170.62;1923.85;1500.37	2323.56;8634.72;7669.36	0	3
2-methyl-2,4-pentanediol_Run1-uM-WP	M39605	WP_CIRCADIAN_RHYTHM_RELATED_GENES	119	2873.65	2.95133	2.37686	DOWN	65	65	10	3	3	113	62	1476	0.31803	0.84831	0.6204	4.62	5054;8553;2673		SERPINE1_6253;BHLHE40_689;GFPT1_88075		2802.12	2391.42	380.022	2727.74	415.082	1877.63	1916.47	1678.74	182.59	1841.02	199.389	5574.6	5732.28	4148.11	1354.55	5328.95	1478.82					2873.65;3141.3;2391.42	1916.47;2037.67;1678.74	5732.28;6843.41;4148.11	1	2
2-methyl-2,4-pentanediol_Run1-uM-WP	M39615	WP_ARYL_HYDROCARBON_RECEPTOR_PATHWAY	120	2895.44	2.35213	2.22792	CONFLICT	30	30	9	2	2	114	28	1510	0.64755	0.63421	1	6.67	54600;1544		UGT1A9_7544;CYP1A2_82402	1544(0.4462)	2895.44	2852.62	60.5566	2859.78	33.5182	1926.52	1926.52	1906.64	28.1075	1909.96	15.5576	5817.84	5817.84	5653.03	233.084	5680.58	129.012	0.5	2895.44			2852.62;2938.26	1906.64;1946.39	5653.03;5982.66	1	1
2-methyl-2,4-pentanediol_Run1-uM-WP	M39437	WP_ARYLAMINE_METABOLISM	121	2938.26	2.35213	2.10371	DOWN	6	6	3	3	3	113	3	1535	0.99969	0.0057522	0.0057522	50	6799;54600;1544		SULT1A2_6875;UGT1A9_7544;CYP1A2_82402	1544(0.4462)	3463.43	2852.62	984.725	3012.12	602.896	2147.89	1946.39	1906.64	383.953	1969.57	236.003	10695	5982.66	5653.03	8449.02	6973.87	5113.96	0	2852.62	0	2852.62	4599.42;2852.62;2938.26	2590.65;1906.64;1946.39	20449.2;5653.03;5982.66	1	2
2-methyl-2,4-pentanediol_Run1-uM-WP	M39661	WP_ARYL_HYDROCARBON_RECEPTOR_NETPATH	122	2938.26	7.8324	2.87967	DOWN	33	33	6	3	3	113	30	1508	0.8033	0.41142	0.49999	9.09	1544;26291;84722		CYP1A2_82402;FGF21_89050;PSRC1_5548	1544(0.4462)	2696.53	1619.4	978.916	1644.19	238.811	1703.42	1927.39	1236.49	404.488	1248.06	109.609	6315.64	5982.66	2339.17	4152.99	2423.37	867.022	0.5	2278.83			2938.26;1619.4;3531.94	1946.39;1236.49;1927.39	5982.66;2339.17;10625.1	1	2
2-methyl-2,4-pentanediol_Run1-uM-WP	M39650	WP_CELL_CYCLE	123	2987.98	2.16033	2.15344	DOWN	65	65	9	2	2	114	63	1475	0.15169	0.95086	0.3172	3.08	896;9232		CCND3_91346;PTTG1_5623		2987.98	2930.85	80.794	2951.07	61.6735	1819.36	1819.36	1643.79	248.293	1705.94	189.533	6909.62	6909.62	6420.79	691.31	7225.4	527.706					3045.11;2930.85	1994.93;1643.79	6420.79;7398.45	0	2
2-methyl-2,4-pentanediol_Run1-uM-WP	M39707	WP_PHOTODYNAMIC_THERAPYINDUCED_HIF1_SURVIVAL_SIGNALING	124	3016.26	3.23052	2.4342	DOWN	26	26	10	6	6	110	20	1518	0.9985	0.0075352	0.0075352	23.08	665;664;3098;5054;5230;3939		BNIP3L_746;BNIP3_93079;HK1_2971;SERPINE1_6253;PGK1_92458;LDHA_3766		2973.13	2381.79	345.655	2848.84	381.419	1929.13	1935.33	1673.72	142.129	1880.53	164.685	6401.07	6519.25	4120.79	1483.92	5877.96	1538.34	0.5	2623.18	1.5	2869.11	3239.66;2864.57;2381.79;2873.65;3158.87;3320.24	2080.45;1912.24;1673.72;1916.47;1954.18;2037.75	7306.22;5697.95;4120.79;5732.28;7402.87;8146.29	1	5
2-methyl-2,4-pentanediol_Run1-uM-WP	M39700	WP_ANDROGEN_RECEPTOR_SIGNALING_PATHWAY	125	3071.7	3.28393	2.69457	CONFLICT	41	41	10	2	2	114	39	1499	0.44178	0.79612	1	4.88	857;2288		CAV1_20077;FKBP4_92326	2288(-0.6147)	3071.7	1794.32	1806.5	1998.91	980.643	1941.53	1941.53	1300.18	907.013	1402.9	492.366	9281.44	9281.44	2818.58	9139.86	3853.71	4961.51					1794.32;4349.09	1300.18;2582.89	2818.58;15744.3	1	1
2-methyl-2,4-pentanediol_Run1-uM-WP	M39323	WP_B_CELL_RECEPTOR_SIGNALING_PATHWAY	126	3081.62	2.05934	2.05334	DOWN	40	40	8	2	2	114	38	1500	0.45898	0.78451	1	5	6850;5777		SYK_6907;PTPN6_28294	5777(-0.09723)	3081.62	2863.68	308.221	2893.37	155.302	1712.11	1712.11	1500.37	299.446	1529.21	150.88	8152.04	8152.04	7669.36	682.613	7735.11	343.945	1	3299.57			3299.57;2863.68	1923.85;1500.37	8634.72;7669.36	0	2
2-methyl-2,4-pentanediol_Run1-uM-WP	M39695	WP_MICROGLIA_PATHOGEN_PHAGOCYTOSIS_PATHWAY	127	3081.62	2.05934	2.05334	DOWN	23	23	4	2	2	114	21	1517	0.78469	0.48771	0.67333	8.7	5777;6850		PTPN6_28294;SYK_6907	5777(-0.09723)	3081.62	2863.68	308.221	2893.37	155.302	1712.11	1712.11	1500.37	299.446	1529.21	150.88	8152.04	8152.04	7669.36	682.613	7735.11	343.945	0.5	3081.62			2863.68;3299.57	1500.37;1923.85	7669.36;8634.72	0	2
2-methyl-2,4-pentanediol_Run1-uM-WP	M39483	WP_SULFATION_BIOTRANSFORMATION_REACTION	128	3141.8	2.52027	2.26254	CONFLICT	7	7	2	2	2	114	5	1533	0.99045	0.081186	0.081186	28.57	6822;6799		SULT2A1_24513;SULT1A2_6875		3141.8	1684.19	2061.38	1741.91	574.325	1933.79	1933.79	1276.93	928.94	1302.94	258.814	11457.7	11457.7	2466.18	12715.9	2822.21	3542.81	0	1684.19	0	1684.19	1684.19;4599.42	1276.93;2590.65	2466.18;20449.2	1	1
2-methyl-2,4-pentanediol_Run1-uM-WP	M39474	WP_GLYCOLYSIS_AND_GLUCONEOGENESIS	129	3158.87	3.26363	2.68466	DOWN	21	21	10	5	5	111	16	1522	0.99763	0.012757	0.012757	23.81	2597;3098;5230;2026;3939		GAPDH_93317;HK1_2971;PGK1_92458;ENO2_13140,ENO2_2153;LDHA_3766		2896.32	2356.25	484.922	2926.15	478.689	1855.11	1954.18	1619.68	193.494	1862.42	185.317	5910.91	5687.5	4120.79	1831.28	5375.6	1268.87	0.5	2369.02	1.5	2770.33	2356.25;2381.79;3158.87;3264.4750000000004;3320.24	1619.68;1673.72;1954.18;1990.23;2037.75	4197.11;4120.79;7402.87;5687.504999999999;8146.29	1	5
2-methyl-2,4-pentanediol_Run1-uM-WP	M39740	WP_METABOLIC_REPROGRAMMING_IN_COLON_CANCER	130	3158.87	3.23052	2.50075	DOWN	21	21	6	3	3	113	18	1520	0.94574	0.17839	0.17839	14.29	2597;5230;3939		GAPDH_93317;PGK1_92458;LDHA_3766		2945.12	2356.25	516.32	2721.98	522.12	1870.54	1954.18	1619.68	221.23	1774.4	221.631	6582.09	7402.87	4197.11	2098.63	5671.83	2109.69	0.5	2757.56	1.5	3239.55	2356.25;3158.87;3320.24	1619.68;1954.18;2037.75	4197.11;7402.87;8146.29	0	3
2-methyl-2,4-pentanediol_Run1-uM-WP	M39625	WP_MICRORNAS_IN_CARDIOMYOCYTE_HYPERTROPHY	131	3167.09	2.35526	2.35034	DOWN	33	33	8	2	2	114	31	1507	0.58858	0.6863	1	6.06	8321;3479		FZD1_2533;IGF1_25126	3479(0.1072)	3167.09	2235.48	1317.5	2319.9	548.025	1748.79	1748.79	1442.77	432.771	1470.5	180.014	10681	10681	4272.06	9063.58	4852.81	3770.07	0.5	3167.09			4098.71;2235.48	2054.8;1442.77	17089.9;4272.06	0	2
2-methyl-2,4-pentanediol_Run1-uM-WP	M39642	WP_ASSOCIATION_BETWEEN_PHYSICOCHEMICAL_FEATURES_AND_TOXICITY_ASSOCIATED_PATHWAYS	132	3174.87	2.61327	2.48426	DOWN	33	33	7	2	2	114	31	1507	0.58858	0.6863	1	6.06	8321;4842		FZD1_2533;NOS1_19006	4842(0.03754)	3174.87	2251.03	1306.51	2374.42	652.323	1829.58	1829.58	1604.35	318.516	1634.43	159.031	10426.8	10426.8	3763.72	9423.03	4653.67	4704.8	0.5	3174.87			4098.71;2251.03	2054.8;1604.35	17089.9;3763.72	0	2
2-methyl-2,4-pentanediol_Run1-uM-WP	M39760	WP_GENOTOXICITY_PATHWAY	133	3347.43	2.25703	2.14751	DOWN	60	60	12	2	2	114	58	1480	0.19346	0.93307	0.43404	3.33	8341;9540		H2BC15_93242;TP53I3_24981		3347.43	3012.13	474.179	3644.46	219.97	1918.94	1918.94	1906.38	17.7696	1930.08	8.24326	9461.39	9461.39	6643.88	3984.56	11957.4	1848.43					3682.72;3012.13	1931.51;1906.38	12278.9;6643.88	0	2
2-methyl-2,4-pentanediol_Run1-uM-WP	M39417	WP_ELECTRON_TRANSPORT_CHAIN_OXPHOS_SYSTEM_IN_MITOCHONDRIA	134	3403.54	2.22368	2.17494	UP	22	22	4	2	2	114	20	1518	0.80337	0.46403	0.66385	9.09	509;4541		ATP5F1C_17193,ATP5F1C_537;MT-ND6_4508		3403.54	2461.82	1331.8	2555.62	579.451	2117.72	2117.72	1690.82	603.721	1733.34	262.673	10345.4	10345.4	4702.35	7980.52	5264.47	3472.24	0.5	3403.54			2461.815;4345.26	1690.8200000000002;2544.61	4702.345;15988.5	3	0
2-methyl-2,4-pentanediol_Run1-uM-WP	M39387	WP_WNT_SIGNALING_PATHWAY_AND_PLURIPOTENCY	135	3571.91	2.35526	2.2509	DOWN	35	35	6	2	2	114	33	1505	0.55014	0.71757	1	5.71	8321;896		FZD1_2533;CCND3_91346		3571.91	3045.11	745.008	3367.61	686.7	2024.87	2024.87	1994.93	42.3345	2013.26	39.0212	11755.3	11755.3	6420.79	7544.2	9686.5	6953.75	0.5	3571.91			4098.71;3045.11	2054.8;1994.93	17089.9;6420.79	0	2
2-methyl-2,4-pentanediol_Run1-uM-WP	M39563	WP_NCRNAS_INVOLVED_IN_WNT_SIGNALING_IN_HEPATOCELLULAR_CARCINOMA	136	3571.91	2.35526	2.2509	DOWN	20	20	4	2	2	114	18	1520	0.83935	0.41483	0.64637	10	8321;896		FZD1_2533;CCND3_91346		3571.91	3045.11	745.008	3367.61	686.7	2024.87	2024.87	1994.93	42.3345	2013.26	39.0212	11755.3	11755.3	6420.79	7544.2	9686.5	6953.75	0	3045.11	1	4098.71	4098.71;3045.11	2054.8;1994.93	17089.9;6420.79	0	2
2-methyl-2,4-pentanediol_Run1-uM-WP	M39669	WP_WNT_SIGNALING	137	3571.91	2.35526	2.2509	DOWN	27	27	4	2	2	114	25	1513	0.70705	0.5757	0.71384	7.41	8321;896		FZD1_2533;CCND3_91346		3571.91	3045.11	745.008	3367.61	686.7	2024.87	2024.87	1994.93	42.3345	2013.26	39.0212	11755.3	11755.3	6420.79	7544.2	9686.5	6953.75	0.5	3571.91			4098.71;3045.11	2054.8;1994.93	17089.9;6420.79	0	2
2-methyl-2,4-pentanediol_Run1-uM-WP	M39731	WP_LNCRNA_INVOLVEMENT_IN_CANONICAL_WNT_SIGNALING_AND_COLORECTAL_CANCER	138	3571.91	2.35526	2.2509	DOWN	23	23	4	2	2	114	21	1517	0.78469	0.48771	0.67333	8.7	8321;896		FZD1_2533;CCND3_91346		3571.91	3045.11	745.008	3367.61	686.7	2024.87	2024.87	1994.93	42.3345	2013.26	39.0212	11755.3	11755.3	6420.79	7544.2	9686.5	6953.75	0.5	3571.91			4098.71;3045.11	2054.8;1994.93	17089.9;6420.79	0	2
2-methyl-2,4-pentanediol_Run1-uM-WP	M39870	WP_TYPE_I_COLLAGEN_SYNTHESIS_IN_THE_CONTEXT_OF_OSTEOGENESIS_IMPERFECTA	139	3859.3	2.68366	2.51946	DOWN	8	8	4	2	2	114	6	1532	0.98549	0.10341	0.10341	25	8720;8321		MBTPS1_91344;FZD1_2533	8720(-0.8778)	3859.3	3619.9	338.57	3880.51	337.239	2050.44	2050.44	2046.08	6.16597	2050.83	6.14173	13933	13933	10776.2	4464.46	14212.7	4446.91	0	3619.9	0	3619.9	3619.9;4098.71	2046.08;2054.8	10776.2;17089.9	0	2
2-methyl-2,4-pentanediol_Run1-uM-WP	M39495	WP_CYTOPLASMIC_RIBOSOMAL_PROTEINS	140	3930.24	3.20517	3.01958	CONFLICT	36	36	6	2	2	114	34	1504	0.53129	0.73221	1	5.56	6138;6122		RPL15_93062;RPL3_92444	6138(-0.4852)	3930.24	3153.22	1098.88	3616.39	1005.25	2287.49	2287.49	2042.9	345.895	2188.69	316.424	15336.4	15336.4	6897.8	11933.9	11927.9	10917.1	0.5	3930.24			3153.22;4707.27	2042.9;2532.07	6897.8;23774.9	1	1
2-methyl-2,4-pentanediol_Run2-uM-WP	M39424	WP_ESTROGEN_METABOLISM	1	856.257	46.765	3.48493	UP	14	14	4	4	4	49	10	1591	0.99996	0.00074219	0.00074219	28.57	54658;54600;1576;7364		UGT1A1_82407,UGT1A1_89949;UGT1A9_7544;CYP3A4_88797,CYP3A4_90076;UGT2B7_7548	54658(0.4614);7364(0.3932)	843.137	462.902	350.071	819.582	365.324	600.855	690.246	65.2904	406.715	558.642	435.591	1388.56	1496.02	848.932	381.89	1440.75	369.288	0	462.902	0.5	549.231	1076.955;1197.13;635.56;462.902	872.1085;957.637;508.38300000000004;65.2904	1401.685;1590.35;848.9315;1713.26	6	0
2-methyl-2,4-pentanediol_Run2-uM-WP	M39344	WP_BENZOAPYRENE_METABOLISM	2	890.23	46.765	10.3241	UP	6	6	2	2	2	51	4	1597	0.99942	0.013917	0.013917	33.33	2052;1576		EPHX1_17800;CYP3A4_88797,CYP3A4_90076		890.23	635.56	360.158	914.981	358.453	714.585	714.585	508.383	291.614	734.625	290.233	1178.09	1178.09	848.932	465.494	1210.08	463.291	0	635.56	0	635.56	1144.9;635.56	920.787;508.38300000000004	1507.24;848.9315	3	0
2-methyl-2,4-pentanediol_Run2-uM-WP	M39551	WP_AFLATOXIN_B1_METABOLISM	3	890.23	46.765	10.3241	UP	6	6	2	2	2	51	4	1597	0.99942	0.013917	0.013917	33.33	2052;1576		EPHX1_17800;CYP3A4_88797,CYP3A4_90076		890.23	635.56	360.158	914.981	358.453	714.585	714.585	508.383	291.614	734.625	290.233	1178.09	1178.09	848.932	465.494	1210.08	463.291	0	635.56	0	635.56	1144.9;635.56	920.787;508.38300000000004	1507.24;848.9315	3	0
2-methyl-2,4-pentanediol_Run2-uM-WP	M39631	WP_TAMOXIFEN_METABOLISM	4	899.715	46.765	3.70079	UP	16	16	6	6	6	47	10	1591	1	5.0936e-06	5.0936e-06	37.5	1559;6822;1576;1577;1558;7364		CYP2C9_12062,CYP2C9_1720;SULT2A1_24513;CYP3A4_88797,CYP3A4_90076;CYP3A5_27090;CYP2C8_15146;UGT2B7_7548	7364(0.3932)	858.527	446.259	383.27	789.06	379.583	630.97	721.304	65.2904	388.58	554.94	399.31	1339.52	1558.71	678.283	453.871	1320.66	467.37	0	446.259	0.5	454.58	1190.7800000000002;1163.87;635.56;446.259;1251.79;462.902	953.1765;934.225;508.38300000000004;329.057;995.687;65.2904	1580.2;1537.22;848.9315;678.283;1679.21;1713.26	8	0
2-methyl-2,4-pentanediol_Run2-uM-WP	M39676	WP_CANNABINOID_RECEPTOR_SIGNALING	5	913.17	46.765	6.88616	UP	16	16	2	2	2	51	14	1587	0.98705	0.090797	0.090797	12.5	1559;1576		CYP2C9_12062,CYP2C9_1720;CYP3A4_88797,CYP3A4_90076		913.17	635.56	392.6	821.666	370.66	730.78	730.78	508.383	314.517	657.475	296.94	1214.57	1214.57	848.932	517.085	1094.05	488.188	0	635.56	0.5	913.17	1190.7800000000002;635.56	953.1765;508.38300000000004	1580.2;848.9315	4	0
2-methyl-2,4-pentanediol_Run2-uM-WP	M39754	WP_OXYSTEROLS_DERIVED_FROM_CHOLESTEROL	6	935.835	46.765	10.3241	UP	9	9	2	2	2	51	7	1594	0.99772	0.031403	0.031403	22.22	1576;1581		CYP3A4_88797,CYP3A4_90076;CYP7A1_89758		935.835	635.56	424.653	690.555	244.96	746.606	746.606	508.383	336.899	552.013	194.34	1251.23	1251.23	848.932	568.937	922.612	328.19	0	635.56	0	635.56	635.56;1236.11	508.38300000000004;984.83	848.9315;1653.53	3	0
2-methyl-2,4-pentanediol_Run2-uM-WP	M39505	WP_ADIPOGENESIS	7	995.209	2.43096	2.26142	CONFLICT	54	54	2	2	2	51	52	1549	0.75178	0.52339	0.69069	3.7	3569;123		IL6_3341;PLIN2_21957		995.209	105.628	1258.06	687.54	1180.42	652.97	652.97	21.0508	893.669	434.416	838.518	1817.27	1817.27	410.6	1989.34	1330.77	1866.57					1884.79;105.628	1284.89;21.0508	3223.95;410.6	1	1
2-methyl-2,4-pentanediol_Run2-uM-WP	M39688	WP_APOPTOSISRELATED_NETWORK_DUE_TO_ALTERED_NOTCH3_IN_OVARIAN_CANCER	8	1036.71	8.8319	5.88486	DOWN	34	34	2	2	2	51	32	1569	0.90748	0.29784	0.29784	5.88	3575;7057		IL7R_3347;THBS1_24188		1036.71	811.012	319.18	1018.22	318.107	796.756	796.756	619.76	250.31	782.26	249.469	1445.41	1445.41	1124.76	453.475	1419.15	451.951	0.5	1036.71			811.012;1262.4	619.76;973.752	1124.76;1766.07	0	2
2-methyl-2,4-pentanediol_Run2-uM-WP	M39404	WP_GLUCURONIDATION	9	1076.95	3.53575	2.84643	UP	13	13	5	5	5	48	8	1593	1	2.96e-05	2.96e-05	38.46	54600;3098;54658;54577;7364		UGT1A9_7544;HK1_2971;UGT1A1_82407,UGT1A1_89949;UGT1A7_7542;UGT2B7_7548	54658(0.4614);7364(0.3932)	1170.22	462.902	746.17	1168.84	782.449	776.761	872.109	65.2904	731.487	761.795	764.04	2116.45	1713.26	1401.68	876.295	2166.28	883.937	0	462.902	0.5	588.96	1197.13;715.017;1076.955;2399.1;462.902	957.637;129.061;872.1085;1859.71;65.2904	1590.35;2318.06;1401.685;3558.91;1713.26	6	0
2-methyl-2,4-pentanediol_Run2-uM-WP	M39328	WP_CODEINE_AND_MORPHINE_METABOLISM	10	1113.8	46.765	3.30379	UP	11	11	7	7	7	46	4	1597	1	6.9447e-09	6.9447e-09	63.64	54658;1244;54600;1576;1558;5243;7364		UGT1A1_82407,UGT1A1_89949;ABCC2_22;UGT1A9_7544;CYP3A4_88797,CYP3A4_90076;CYP2C8_15146;ABCB1_12;UGT2B7_7548	54658(0.4614);7364(0.3932)	1006.69	462.902	325.931	963.422	347.848	761.779	898.614	65.2904	353.029	707.466	392.455	1495.12	1590.35	848.932	315.13	1508.67	306.774	0	462.902	0.5	549.231	1076.955;1308.67;1197.13;635.56;1251.79;1113.8;462.902	872.1085;1034.73;957.637;508.38300000000004;995.687;898.614;65.2904	1401.685;1773.82;1590.35;848.9315;1679.21;1458.57;1713.26	9	0
2-methyl-2,4-pentanediol_Run2-uM-WP	M39611	WP_IRINOTECAN_PATHWAY	11	1137.04	46.765	3.36895	UP	11	11	6	6	6	47	5	1596	1	3.3257e-07	3.3257e-07	54.55	54658;9429;1244;54600;1576;1577		UGT1A1_82407,UGT1A1_89949;ABCG2_25072,ABCG2_39,ABCG2_41;ABCC2_22;UGT1A9_7544;CYP3A4_88797,CYP3A4_90076;CYP3A5_27090	54658(0.4614);9429(0.2149)	1122.31	446.259	571.516	1094.69	576.072	867.66	914.873	329.057	414.774	845.866	421.548	1601.98	1496.02	678.283	942.089	1563.27	938.035	0	446.259	0.5	540.909	1076.955;2069.3033333333337;1308.67;1197.13;635.56;446.259	872.1085;1504.0466666666664;1034.73;957.637;508.38300000000004;329.057	1401.685;3318.83;1773.82;1590.35;848.9315;678.283	10	0
2-methyl-2,4-pentanediol_Run2-uM-WP	M39476	WP_CONSTITUTIVE_ANDROSTANE_RECEPTOR_PATHWAY	12	1177.33	46.765	3.44827	UP	23	23	10	10	10	43	13	1588	1	3.9678e-10	3.9678e-10	43.48	2939;1244;54600;1559;6822;54658;1576;1555;1577;5243		GSTA2_2817;ABCC2_22;UGT1A9_7544;CYP2C9_12062,CYP2C9_1720;SULT2A1_24513;UGT1A1_82407,UGT1A1_89949;CYP3A4_88797,CYP3A4_90076;CYP2B6_1710;CYP3A5_27090;ABCB1_12	2939(0.4009);54658(0.4614)	1088.14	446.259	312.171	1054.06	314.323	864.428	943.701	329.057	250.55	838.296	256.283	1464.72	1558.71	678.283	414.822	1415.95	404.499	0.5	540.909	1.5	856.257	1276.64;1308.67;1197.13;1190.7800000000002;1163.87;1076.955;635.56;1471.7;446.259;1113.8	1012.81;1034.73;957.637;953.1765;934.225;872.1085;508.38300000000004;1143.54;329.057;898.614	1720.28;1773.82;1590.35;1580.2;1537.22;1401.685;848.9315;2057.83;678.283;1458.57	13	0
2-methyl-2,4-pentanediol_Run2-uM-WP	M39567	WP_PREGNANE_X_RECEPTOR_PATHWAY	13	1177.33	46.765	3.44827	UP	24	24	10	10	10	43	14	1587	1	6.6395e-10	6.6395e-10	41.67	2939;1244;54600;1559;6822;54658;1576;1577;1555;5243		GSTA2_2817;ABCC2_22;UGT1A9_7544;CYP2C9_12062,CYP2C9_1720;SULT2A1_24513;UGT1A1_82407,UGT1A1_89949;CYP3A4_88797,CYP3A4_90076;CYP3A5_27090;CYP2B6_1710;ABCB1_12	2939(0.4009);54658(0.4614)	1088.14	446.259	312.171	1054.06	314.323	864.428	943.701	329.057	250.55	838.296	256.283	1464.72	1558.71	678.283	414.822	1415.95	404.499	0.5	540.909	1.5	856.257	1276.64;1308.67;1197.13;1190.7800000000002;1163.87;1076.955;635.56;446.259;1471.7;1113.8	1012.81;1034.73;957.637;953.1765;934.225;872.1085;508.38300000000004;329.057;1143.54;898.614	1720.28;1773.82;1590.35;1580.2;1537.22;1401.685;848.9315;678.283;2057.83;1458.57	13	0
2-methyl-2,4-pentanediol_Run2-uM-WP	M39718	WP_VITAMIN_D_RECEPTOR_PATHWAY	14	1177.33	46.765	4.37612	UP	60	60	8	8	8	45	52	1549	0.99992	0.00045886	0.00045886	13.33	1559;1555;5243;6696;6822;1576;1577;1581		CYP2C9_12062,CYP2C9_1720;CYP2B6_1710;ABCB1_12;SPP1_6720;SULT2A1_24513;CYP3A4_88797,CYP3A4_90076;CYP3A5_27090;CYP7A1_89758		1319.02	446.259	865.401	1412.62	1073.24	982.281	943.701	329.057	527.953	1016.17	649.614	2169.63	1558.71	678.283	2215.78	2544.74	2750.01	2	1113.8	5	1236.11	1190.7800000000002;1471.7;1113.8;3294.06;1163.87;635.56;446.259;1236.11	953.1765;1143.54;898.614;2106.42;934.225;508.38300000000004;329.057;984.83	1580.2;2057.83;1458.57;7542.49;1537.22;848.9315;678.283;1653.53	10	0
2-methyl-2,4-pentanediol_Run2-uM-WP	M39856	WP_GENES_INVOLVED_IN_MALE_INFERTILITY	15	1188.1	2.93782	2.50547	CONFLICT	45	45	2	2	2	51	43	1558	0.8276	0.42697	0.65331	4.44	5243;7057		ABCB1_12;THBS1_24188		1188.1	1113.8	105.076	1199.6	103.81	936.183	936.183	898.614	53.1306	941.999	52.4902	1612.32	1612.32	1458.57	217.435	1636.12	214.814					1113.8;1262.4	898.614;973.752	1458.57;1766.07	1	1
2-methyl-2,4-pentanediol_Run2-uM-WP	M39588	WP_METAPATHWAY_BIOTRANSFORMATION_PHASE_I_AND_II	16	1190.78	46.765	3.26497	UP	71	71	15	15	15	38	56	1545	1	1.2067e-09	1.2067e-09	21.13	2939;1559;54577;1555;1558;54600;2877;6822;7364;54658;2052;2330;1576;1577;1581		GSTA2_2817;CYP2C9_12062,CYP2C9_1720;UGT1A7_7542;CYP2B6_1710;CYP2C8_15146;UGT1A9_7544;GPX2_11201,GPX2_2766;SULT2A1_24513;UGT2B7_7548;UGT1A1_82407,UGT1A1_89949;EPHX1_17800;FMO5_11213,FMO5_2453;CYP3A4_88797,CYP3A4_90076;CYP3A5_27090;CYP7A1_89758	2939(0.4009);7364(0.3932);54658(0.4614)	1174.6	446.259	477.777	1154.14	547.84	898.413	953.177	65.2904	411.042	873.992	475.929	1713.51	1653.53	678.283	656.344	1721.54	743.41	2.5	826.304	6.5	1177.33	1276.64;1190.7800000000002;2399.1;1471.7;1251.79;1197.13;1017.0485;1163.87;462.902;1076.955;1144.9;1648.19;635.56;446.259;1236.11	1012.81;953.1765;1859.71;1143.54;995.687;957.637;685.1255;934.225;65.2904;872.1085;920.787;1253.835;508.38300000000004;329.057;984.83	1720.28;1580.2;3558.91;2057.83;1679.21;1590.35;1772.4450000000002;1537.22;1713.26;1401.685;1507.24;2403.205;848.9315;678.283;1653.53	20	0
2-methyl-2,4-pentanediol_Run2-uM-WP	M39428	WP_NUCLEAR_RECEPTORS_METAPATHWAY	17	1192.84	46.765	3.22615	UP	144	144	18	18	18	35	126	1475	1	1.3418e-07	1.3418e-07	12.5	6342;1559;335;54577;1555;5243;2877;54658;2168;2939;54600;6822;7364;1244;8647;1576;1577;1581		SCP2_27826;CYP2C9_12062,CYP2C9_1720;APOA1_87403;UGT1A7_7542;CYP2B6_1710;ABCB1_12;GPX2_11201,GPX2_2766;UGT1A1_82407,UGT1A1_89949;FABP1_11582,FABP1_2298;GSTA2_2817;UGT1A9_7544;SULT2A1_24513;UGT2B7_7548;ABCC2_22;ABCB11_82408,ABCB11_90320,ABCB11_90399;CYP3A4_88797,CYP3A4_90076;CYP3A5_27090;CYP7A1_89758	54658(0.4614);2939(0.4009);7364(0.3932);8647(0.3055)	1210.34	446.259	467.396	1182.78	519.796	928.365	954.622	65.2904	391.823	901.462	444.627	1755.65	1621.94	678.283	672.033	1741.72	726.757	6.5	1139.01	13.5	1390.18	1114.16;1190.7800000000002;1509.52;2399.1;1471.7;1113.8;1017.0485;1076.955;1194.9;1276.64;1197.13;1163.87;462.902;1308.67;1970.9833333333333;635.56;446.259;1236.11	898.873;953.1765;1168.14;1859.71;1143.54;898.614;685.1255;872.1085;956.0675;1012.81;957.637;934.225;65.2904;1034.73;1448.26;508.38300000000004;329.057;984.83	1459.13;1580.2;2126.59;3558.91;2057.83;1458.57;1772.4450000000002;1401.685;1586.795;1720.28;1590.35;1537.22;1713.26;1773.82;3083.9133333333334;848.9315;678.283;1653.53	25	0
2-methyl-2,4-pentanediol_Run2-uM-WP	M39454	WP_NRF2_PATHWAY	18	1197.13	4.90408	3.22615	UP	67	67	7	7	7	46	60	1541	0.99902	0.0045605	0.0045605	10.45	2939;54577;54600;2877;7364;1244;54658		GSTA2_2817;UGT1A7_7542;UGT1A9_7544;GPX2_11201,GPX2_2766;UGT2B7_7548;ABCC2_22;UGT1A1_82407,UGT1A1_89949	2939(0.4009);7364(0.3932);54658(0.4614)	1248.35	462.902	581.821	1266.69	641.382	926.773	957.637	65.2904	531.337	934.8	589.002	1932.96	1720.28	1401.68	728.919	1988.71	783.364	2.5	1137.04	5.5	1853.88	1276.64;2399.1;1197.13;1017.0485;462.902;1308.67;1076.955	1012.81;1859.71;957.637;685.1255;65.2904;1034.73;872.1085	1720.28;3558.91;1590.35;1772.4450000000002;1713.26;1773.82;1401.685	9	0
2-methyl-2,4-pentanediol_Run2-uM-WP	M39547	WP_PPAR_ALPHA_PATHWAY	19	1197.13	4.27308	2.98557	UP	14	14	5	5	5	48	9	1592	1	4.4929e-05	4.4929e-05	35.71	54600;6342;2168;335;1581		UGT1A9_7544;SCP2_27826;FABP1_11582,FABP1_2298;APOA1_87403;CYP7A1_89758		1250.36	1114.16	151.515	1235.89	166.546	993.11	957.637	898.873	102.732	982.743	113.168	1683.28	1590.35	1459.13	257.681	1660.84	282.259	0	1114.16	0.5	1154.53	1197.13;1114.16;1194.9;1509.52;1236.11	957.637;898.873;956.0675;1168.14;984.83	1590.35;1459.13;1586.795;2126.59;1653.53	6	0
2-methyl-2,4-pentanediol_Run2-uM-WP	M39411	WP_FARNESOID_X_RECEPTOR_PATHWAY	20	1199.99	46.765	2.38402	UP	10	10	4	4	4	49	6	1595	0.99999	0.00017136	0.00017136	40	8647;6822;1576;1581		ABCB11_82408,ABCB11_90320,ABCB11_90399;SULT2A1_24513;CYP3A4_88797,CYP3A4_90076;CYP7A1_89758	8647(0.3055)	1251.63	635.56	549.228	1197.49	547.303	968.924	959.528	508.383	384.412	930.415	384.552	1780.9	1595.38	848.932	938.441	1692.98	929.758	0	635.56	0	635.56	1970.9833333333333;1163.87;635.56;1236.11	1448.26;934.225;508.38300000000004;984.83	3083.9133333333334;1537.22;848.9315;1653.53	7	0
2-methyl-2,4-pentanediol_Run2-uM-WP	M39666	WP_DRUG_INDUCTION_OF_BILE_ACID_PATHWAY	21	1199.99	46.765	2.34716	UP	16	16	6	6	6	47	10	1591	1	5.0936e-06	5.0936e-06	37.5	8647;6822;1244;1576;1581;5243		ABCB11_82408,ABCB11_90320,ABCB11_90399;SULT2A1_24513;ABCC2_22;CYP3A4_88797,CYP3A4_90076;CYP7A1_89758;ABCB1_12	8647(0.3055)	1238.17	635.56	430.376	1201.61	419.173	968.174	959.528	508.383	300.862	942.988	295.016	1726	1595.38	848.932	738.63	1663.63	712.507	0	635.56	0.5	874.68	1970.9833333333333;1163.87;1308.67;635.56;1236.11;1113.8	1448.26;934.225;1034.73;508.38300000000004;984.83;898.614	3083.9133333333334;1537.22;1773.82;848.9315;1653.53;1458.57	9	0
2-methyl-2,4-pentanediol_Run2-uM-WP	M39515	WP_ARACHIDONATE_EPOXYGENASE_EPOXIDE_HYDROLASE	22	1221.29	3.44827	2.77287	UP	5	5	2	2	2	51	3	1598	0.9997	0.0094719	0.0094719	40	1559;1558		CYP2C9_12062,CYP2C9_1720;CYP2C8_15146		1221.29	1190.78	43.1406	1226.64	42.4698	974.432	974.432	953.177	30.0595	978.165	29.5921	1629.7	1629.7	1580.2	70.0106	1638.4	68.9221	0	1190.78	0	1190.78	1190.7800000000002;1251.79	953.1765;995.687	1580.2;1679.21	3	0
2-methyl-2,4-pentanediol_Run2-uM-WP	M39398	WP_ALLOGRAFT_REJECTION	23	1228.71	2.08019	2.07666	CONFLICT	52	52	2	2	2	51	50	1551	0.76915	0.50287	0.68182	3.85	1289;5243		COL5A1_1480;ABCB1_12		1228.71	1113.8	162.514	1238.67	161.903	978.527	978.527	898.614	113.014	985.451	112.589	1645.83	1645.83	1458.57	264.826	1662.05	263.83					1343.63;1113.8	1058.44;898.614	1833.09;1458.57	1	1
2-methyl-2,4-pentanediol_Run2-uM-WP	M39812	WP_PROXIMAL_TUBULE_TRANSPORT	24	1230.82	3.96858	2.29346	UP	21	21	4	4	4	49	17	1584	0.99962	0.0037548	0.0037548	19.05	1244;5243;10864;9429		ABCC2_22;ABCB1_12;SLC22A7_88372,SLC22A7_90194;ABCG2_25072,ABCG2_39,ABCG2_41	9429(0.2149)	1411.19	1113.8	446.744	1452.09	466.401	1090.93	980.526	898.614	281.606	1116.83	293.808	2017.97	1647.24	1458.57	877.894	2097.64	917.511	0.5	1133.39	1.5	1230.82	1308.67;1113.8;1152.975;2069.3033333333337	1034.73;898.614;926.322;1504.0466666666664	1773.82;1458.57;1520.6599999999999;3318.83	7	0
2-methyl-2,4-pentanediol_Run2-uM-WP	M39338	WP_ANGIOPOIETIN_LIKE_PROTEIN_8_REGULATORY_PATHWAY	25	1236.11	46.765	7.5615	UP	39	39	3	3	3	50	36	1565	0.9663	0.12657	0.12657	7.69	1555;1576;1581		CYP2B6_1710;CYP3A4_88797,CYP3A4_90076;CYP7A1_89758		1114.46	635.56	431.141	889.632	455.356	878.918	984.83	508.383	330.559	702.766	347.532	1520.1	1653.53	848.932	615.396	1211.93	653.676	0.5	935.835			1471.7;635.56;1236.11	1143.54;508.38300000000004;984.83	2057.83;848.9315;1653.53	4	0
2-methyl-2,4-pentanediol_Run2-uM-WP	M39488	WP_NUCLEAR_RECEPTORS_IN_LIPID_METABOLISM_AND_TOXICITY	26	1236.11	46.765	2.38402	UP	21	21	7	7	7	46	14	1587	1	1.9102e-06	1.9102e-06	33.33	1244;1559;8647;1576;1555;1581;5243		ABCC2_22;CYP2C9_12062,CYP2C9_1720;ABCB11_82408,ABCB11_90320,ABCB11_90399;CYP3A4_88797,CYP3A4_90076;CYP2B6_1710;CYP7A1_89758;ABCB1_12	8647(0.3055)	1275.37	635.56	401.599	1234.56	449.977	995.933	984.83	508.383	281.963	962.814	317.956	1779.54	1653.53	848.932	683.561	1728.9	758.11	0.5	874.68	1.5	1152.29	1308.67;1190.7800000000002;1970.9833333333333;635.56;1471.7;1236.11;1113.8	1034.73;953.1765;1448.26;508.38300000000004;1143.54;984.83;898.614	1773.82;1580.2;3083.9133333333334;848.9315;2057.83;1653.53;1458.57	11	0
2-methyl-2,4-pentanediol_Run2-uM-WP	M39557	WP_LIVER_X_RECEPTOR_PATHWAY	27	1236.11	46.765	7.5615	UP	5	5	3	3	3	50	2	1599	1	0.00029723	0.00029723	60	1581;1576;1555		CYP7A1_89758;CYP3A4_88797,CYP3A4_90076;CYP2B6_1710		1114.46	635.56	431.141	889.632	455.356	878.918	984.83	508.383	330.559	702.766	347.532	1520.1	1653.53	848.932	615.396	1211.93	653.676	0	635.56	0	635.56	1236.11;635.56;1471.7	984.83;508.38300000000004;1143.54	1653.53;848.9315;2057.83	4	0
2-methyl-2,4-pentanediol_Run2-uM-WP	M39653	WP_OXIDATION_BY_CYTOCHROME_P450	28	1236.11	46.765	3.44827	UP	30	30	7	7	7	46	23	1578	1	2.6753e-05	2.6753e-05	23.33	284541;1559;1555;1558;1576;1577;1581		CYP4A22_89107;CYP2C9_12062,CYP2C9_1720;CYP2B6_1710;CYP2C8_15146;CYP3A4_88797,CYP3A4_90076;CYP3A5_27090;CYP7A1_89758		1193.08	446.259	549.168	1053.82	640.544	947.276	984.83	329.057	448.788	835.152	525.838	1623.29	1653.53	678.283	733.645	1443.68	847.416	0.5	540.909	2	1190.78	2119.37;1190.7800000000002;1471.7;1251.79;635.56;446.259;1236.11	1716.26;953.1765;1143.54;995.687;508.38300000000004;329.057;984.83	2865.07;1580.2;2057.83;1679.21;848.9315;678.283;1653.53	9	0
2-methyl-2,4-pentanediol_Run2-uM-WP	M39615	WP_ARYL_HYDROCARBON_RECEPTOR_PATHWAY	29	1236.88	3.53575	3.30379	UP	30	30	4	4	4	49	26	1575	0.99784	0.013885	0.013885	13.33	2939;54600;54658;54577		GSTA2_2817;UGT1A9_7544;UGT1A1_82407,UGT1A1_89949;UGT1A7_7542	2939(0.4009);54658(0.4614)	1487.46	1076.95	613.28	1529.67	625.022	1175.57	985.223	872.109	459.754	1206.78	468.951	2067.81	1655.32	1401.68	1002.64	2136.41	1022.24	0.5	1137.04	2	1276.64	1276.64;1197.13;1076.955;2399.1	1012.81;957.637;872.1085;1859.71	1720.28;1590.35;1401.685;3558.91	5	0
2-methyl-2,4-pentanediol_Run2-uM-WP	M39374	WP_HISTONE_MODIFICATIONS	30	1294.78	2.23267	2.10428	DOWN	6	6	3	3	3	50	3	1598	0.99999	0.00058098	0.00058098	50	8357;8358;8352		H3C10_2957;H3C2_12576;H3C3_19157		1360.19	1294.75	113.314	1345.03	104.919	1042.84	1006.35	1000.57	68.2751	1033.46	63.4146	1929.13	1809.63	1795.79	219.075	1900.45	202.437	0	1294.75	0	1294.75	1294.78;1294.75;1491.03	1006.35;1000.57;1121.61	1795.79;1809.63;2181.97	0	3
2-methyl-2,4-pentanediol_Run2-uM-WP	M39756	WP_THE_EFFECT_OF_PROGERIN_ON_THE_INVOLVED_GENES_IN_HUTCHINSONGILFORD_PROGERIA_SYNDROME	31	1294.78	2.23267	2.10428	DOWN	10	10	3	3	3	50	7	1594	0.99983	0.0031812	0.0031812	30	8357;8358;8352		H3C10_2957;H3C2_12576;H3C3_19157		1360.19	1294.75	113.314	1345.03	104.919	1042.84	1006.35	1000.57	68.2751	1033.46	63.4146	1929.13	1809.63	1795.79	219.075	1900.45	202.437	0	1294.75	0	1294.75	1294.78;1294.75;1491.03	1006.35;1000.57;1121.61	1795.79;1809.63;2181.97	0	3
2-methyl-2,4-pentanediol_Run2-uM-WP	M39800	WP_FBXL10_ENHANCEMENT_OF_MAPERK_SIGNALING_IN_DIFFUSE_LARGE_BCELL_LYMPHOMA	32	1294.78	2.23267	2.10428	DOWN	12	12	3	3	3	50	9	1592	0.99961	0.0055725	0.0055725	25	8357;8358;8352		H3C10_2957;H3C2_12576;H3C3_19157		1360.19	1294.75	113.314	1345.03	104.919	1042.84	1006.35	1000.57	68.2751	1033.46	63.4146	1929.13	1809.63	1795.79	219.075	1900.45	202.437	0	1294.75	0.5	1294.76	1294.78;1294.75;1491.03	1006.35;1000.57;1121.61	1795.79;1809.63;2181.97	0	3
2-methyl-2,4-pentanediol_Run2-uM-WP	M39565	WP_MIRNA_TARGETS_IN_ECM_AND_MEMBRANE_RECEPTORS	33	1303.02	2.93782	2.509	DOWN	11	11	2	2	2	51	9	1592	0.99572	0.046055	0.046055	18.18	1289;7057		COL5A1_1480;THBS1_24188		1303.02	1262.4	57.4383	1300.21	57.3011	1016.1	1016.1	973.752	59.8835	1013.17	59.7404	1799.58	1799.58	1766.07	47.3903	1797.27	47.2771	0	1262.4	0.5	1303.02	1343.63;1262.4	1058.44;973.752	1833.09;1766.07	0	2
2-methyl-2,4-pentanediol_Run2-uM-WP	M39709	WP_PHOTODYNAMIC_THERAPYINDUCED_NFE2L2_NRF2_SURVIVAL_SIGNALING	34	1308.67	2.34203	2.15647	UP	19	19	3	3	3	50	16	1585	0.99745	0.020944	0.020944	15.79	9429;1244;2052		ABCG2_25072,ABCG2_39,ABCG2_41;ABCC2_22;EPHX1_17800	9429(0.2149)	1507.62	1144.9	493.272	1494.81	495.133	1153.19	1034.73	920.787	309.147	1144.77	310.655	2199.96	1773.82	1507.24	978.092	2176.57	980.015	0	1144.9	0.5	1226.79	2069.3033333333337;1308.67;1144.9	1504.0466666666664;1034.73;920.787	3318.83;1773.82;1507.24	5	0
2-methyl-2,4-pentanediol_Run2-uM-WP	M39377	WP_ZINC_HOMEOSTASIS	35	1317.38	3.06926	2.42129	DOWN	11	11	4	4	4	49	7	1594	0.99999	0.0002629	0.0002629	36.36	4499;4502;4501;4494		MT1M_28215;MT2A_4334;MT1X_4333;MT1F_24226		1318.63	1081.77	217.471	1283.33	202.381	1020.08	1019.39	875.595	134.504	998.461	125.77	1849.45	1842.26	1409.05	404.277	1782.59	373.675	0	1081.77	0.5	1139.92	1198.07;1436.68;1558.02;1081.77	941.533;1097.24;1165.94;875.595	1630.79;2053.73;2304.23;1409.05	0	4
2-methyl-2,4-pentanediol_Run2-uM-WP	M39441	WP_CORTICOTROPINRELEASING_HORMONE_SIGNALING_PATHWAY	36	1319.01	3.9533	3.33383	CONFLICT	49	49	2	2	2	51	47	1554	0.79472	0.47109	0.66902	4.08	3861;6822		KRT14_89380;SULT2A1_24513		1319.01	1163.87	219.408	1223.64	173.048	1003.03	1003.03	934.225	97.3014	960.73	76.7422	1894.47	1894.47	1537.22	505.228	1674.84	398.476					1474.16;1163.87	1071.83;934.225	2251.72;1537.22	1	1
2-methyl-2,4-pentanediol_Run2-uM-WP	M39371	WP_VALPROIC_ACID_PATHWAY	37	1331.24	4.79894	3.44827	UP	6	6	2	2	2	51	4	1597	0.99942	0.013917	0.013917	33.33	1559;1555		CYP2C9_12062,CYP2C9_1720;CYP2B6_1710		1331.24	1190.78	198.64	1310.87	196.541	1048.36	1048.36	953.177	134.607	1034.56	133.185	1819.01	1819.01	1580.2	337.735	1784.39	334.166	0	1190.78	0	1190.78	1190.7800000000002;1471.7	953.1765;1143.54	1580.2;2057.83	3	0
2-methyl-2,4-pentanediol_Run2-uM-WP	M39600	WP_NICOTINE_METABOLISM	38	1334.41	4.79894	4.11652	UP	5	5	2	2	2	51	3	1598	0.9997	0.0094719	0.0094719	40	54600;1555		UGT1A9_7544;CYP2B6_1710		1334.41	1197.13	194.15	1257.98	161.271	1050.59	1050.59	957.637	131.453	998.833	109.191	1824.09	1824.09	1590.35	330.558	1693.94	274.578	0	1197.13	0	1197.13	1197.13;1471.7	957.637;1143.54	1590.35;2057.83	2	0
2-methyl-2,4-pentanediol_Run2-uM-WP	M39380	WP_THYMIC_STROMAL_LYMPHOPOIETIN_TSLP_SIGNALING_PATHWAY	39	1347.9	8.8319	5.46189	DOWN	30	30	2	2	2	51	28	1573	0.93141	0.24949	0.24949	6.67	3569;3575		IL6_3341;IL7R_3347		1347.9	811.012	759.276	979.788	552.707	952.325	952.325	619.76	470.318	724.305	342.363	2174.36	2174.36	1124.76	1484.35	1454.71	1080.52	0.5	1347.9			1884.79;811.012	1284.89;619.76	3223.95;1124.76	0	2
2-methyl-2,4-pentanediol_Run2-uM-WP	M39514	WP_STATIN_PATHWAY	40	1372.82	2.60238	2.47477	UP	8	8	2	2	2	51	6	1595	0.99845	0.024931	0.024931	25	335;1581		APOA1_87403;CYP7A1_89758		1372.82	1236.11	193.33	1484.93	110.625	1076.48	1076.48	984.83	129.62	1151.65	74.1696	1890.06	1890.06	1653.53	334.504	2084.04	191.406	0	1236.11	0	1236.11	1509.52;1236.11	1168.14;984.83	2126.59;1653.53	2	0
2-methyl-2,4-pentanediol_Run2-uM-WP	M39553	WP_PPAR_SIGNALING_PATHWAY	41	1372.82	4.27308	2.60238	UP	24	24	6	6	6	47	18	1583	0.99999	7.0237e-05	7.0237e-05	25	6342;11001;2167;2168;335;1581		SCP2_27826;SLC27A2_6426;FABP4_21799;FABP1_11582,FABP1_2298;APOA1_87403;CYP7A1_89758		1635.28	1114.16	720.126	1626.45	742.478	1217.31	1076.48	898.873	407.833	1209.67	422.381	2616.97	1890.06	1459.13	1863.14	2613.44	1908.79	0.5	1154.53	1.5	1215.51	1114.16;1727.56;3029.46;1194.9;1509.52;1236.11	898.873;1305.51;1990.45;956.0675;1168.14;984.83	1459.13;2546.52;6329.23;1586.795;2126.59;1653.53	7	0
2-methyl-2,4-pentanediol_Run2-uM-WP	M39349	WP_COPPER_HOMEOSTASIS	42	1436.68	3.06926	2.47859	DOWN	28	28	3	3	3	50	25	1576	0.98912	0.057866	0.057866	10.71	4502;4501;4494		MT2A_4334;MT1X_4333;MT1F_24226		1358.82	1081.77	247.487	1320.03	243.302	1046.26	1097.24	875.595	151.738	1022.96	149.873	1922.34	2053.73	1409.05	461.828	1847.92	451.02	0.5	1259.22	1.5	1497.35	1436.68;1558.02;1081.77	1097.24;1165.94;875.595	2053.73;2304.23;1409.05	0	3
2-methyl-2,4-pentanediol_Run2-uM-WP	M39617	WP_FOLATE_METABOLISM	43	1509.52	4.90408	2.4719	UP	35	35	3	3	3	50	32	1569	0.97643	0.098983	0.098983	8.57	335;3569;2877		APOA1_87403;IL6_3341;GPX2_11201,GPX2_2766		1470.45	1017.05	435.188	1419.3	365.253	1046.05	1168.14	685.125	317.976	1039.02	292.444	2374.33	2126.59	1772.44	756.801	2195.5	585.289	0.5	1263.28			1509.52;1884.79;1017.0485	1168.14;1284.89;685.1255	2126.59;3223.95;1772.4450000000002	3	1
2-methyl-2,4-pentanediol_Run2-uM-WP	M39619	WP_SENESCENCE_AND_AUTOPHAGY_IN_CANCER	44	1573.6	2.93782	2.51485	DOWN	55	55	2	2	2	51	53	1548	0.743	0.53344	0.6952	3.64	3569;7057		IL6_3341;THBS1_24188		1573.6	1262.4	440.096	1374.54	338.283	1129.32	1129.32	973.752	220.008	1029.81	169.111	2495.01	2495.01	1766.07	1030.88	2028.74	792.391					1884.79;1262.4	1284.89;973.752	3223.95;1766.07	0	2
2-methyl-2,4-pentanediol_Run2-uM-WP	M39381	WP_IMATINIB_AND_CHRONIC_MYELOID_LEUKEMIA	45	1591.55	2.34203	2.22497	UP	10	10	2	2	2	51	8	1593	0.99682	0.038459	0.038459	20	9429;5243		ABCG2_25072,ABCG2_39,ABCG2_41;ABCB1_12	9429(0.2149)	1591.55	1113.8	675.643	1597.51	675.59	1201.33	1201.33	898.614	428.106	1205.1	428.072	2388.7	2388.7	1458.57	1315.4	2400.29	1315.3	0	1113.8	0	1113.8	2069.3033333333337;1113.8	1504.0466666666664;898.614	3318.83;1458.57	4	0
2-methyl-2,4-pentanediol_Run2-uM-WP	M39802	WP_BILE_ACIDS_SYNTHESIS_AND_ENTEROHEPATIC_CIRCULATION	46	1603.55	2.38402	2.20895	UP	8	8	2	2	2	51	6	1595	0.99845	0.024931	0.024931	25	8647;1581		ABCB11_82408,ABCB11_90320,ABCB11_90399;CYP7A1_89758	8647(0.3055)	1603.55	1236.11	519.634	1888.04	328.848	1216.55	1216.55	984.83	327.694	1395.96	207.38	2368.72	2368.72	1653.53	1011.43	2922.48	640.081	0	1236.11	0	1236.11	1970.9833333333333;1236.11	1448.26;984.83	3083.9133333333334;1653.53	4	0
2-methyl-2,4-pentanediol_Run2-uM-WP	M39612	WP_FLUOROPYRIMIDINE_ACTIVITY	47	1611.14	3.96858	2.34203	UP	18	18	2	2	2	51	16	1585	0.98196	0.1112	0.1112	11.11	10864;9429		SLC22A7_88372,SLC22A7_90194;ABCG2_25072,ABCG2_39,ABCG2_41	9429(0.2149)	1611.14	1152.97	647.942	1757.69	613.9	1215.18	1215.18	926.322	408.513	1307.58	387.051	2419.74	2419.74	1520.66	1271.5	2707.33	1204.7	0	1152.97	0.5	1611.14	1152.975;2069.3033333333337	926.322;1504.0466666666664	1520.6599999999999;3318.83	5	0
2-methyl-2,4-pentanediol_Run2-uM-WP	M39529	WP_PHOTODYNAMIC_THERAPYINDUCED_NFKB_SURVIVAL_SIGNALING	48	1672.26	2.41874	2.25532	DOWN	26	26	2	2	2	51	24	1577	0.95198	0.20154	0.20154	7.69	4314;3569		MMP3_4216;IL6_3341	4314(0.4573)	1672.26	1459.72	300.57	1670.13	300.555	1180.6	1180.6	1076.3	147.495	1179.55	147.488	2706.01	2706.01	2188.08	732.471	2700.83	732.434	0.5	1672.26			1459.72;1884.79	1076.3;1284.89	2188.08;3223.95	0	2
2-methyl-2,4-pentanediol_Run2-uM-WP	M39819	WP_EICOSANOID_METABOLISM_VIA_CYTOCHROME_P450_MONOOXYGENASES_CYP_PATHWAY	49	1685.58	3.01917	2.89602	UP	8	8	2	2	2	51	6	1595	0.99845	0.024931	0.024931	25	284541;1558		CYP4A22_89107;CYP2C8_15146		1685.58	1251.79	613.472	1714.42	612.114	1355.97	1355.97	995.687	509.522	1379.93	508.395	2272.14	2272.14	1679.21	838.53	2311.56	836.674	0	1251.79	0	1251.79	2119.37;1251.79	1716.26;995.687	2865.07;1679.21	2	0
2-methyl-2,4-pentanediol_Run2-uM-WP	M39581	WP_HUMAN_COMPLEMENT_SYSTEM	50	1694.31	5.12231	2.554	CONFLICT	41	41	7	7	7	46	34	1567	0.99997	0.00022487	0.00022487	17.07	335;6696;4153;3689;1634;2162;7057		APOA1_87403;SPP1_6720;MBL2_16596;ITGB2_27367;DCN_27098;F13A1_17806;THBS1_24188		1838.93	1161.8	717.97	1859.18	773.387	1336.8	1285.05	920.048	400.311	1343.35	431.353	3092.06	2479.77	1563.1	2053.58	3186.69	2207.34	1.5	1385.96	3.5	1787.3	1509.52;3294.06;2070.13;1880.3;1161.8;1694.31;1262.4	1168.14;2106.42;1506.8;1397.37;920.048;1285.05;973.752	2126.59;7542.49;3299.51;2866.89;1563.1;2479.77;1766.07	3	4
2-methyl-2,4-pentanediol_Run2-uM-WP	M39337	WP_VITAMIN_B12_METABOLISM	51	1697.15	2.60238	2.34713	CONFLICT	25	25	2	2	2	51	23	1578	0.95656	0.18973	0.18973	8	335;3569		APOA1_87403;IL6_3341		1697.15	1509.52	265.356	1597	224.389	1226.52	1226.52	1168.14	82.5547	1195.35	69.8096	2675.27	2675.27	2126.59	775.951	2382.39	656.156	0.5	1697.15			1509.52;1884.79	1168.14;1284.89	2126.59;3223.95	1	1
2-methyl-2,4-pentanediol_Run2-uM-WP	M39385	WP_SELENIUM_MICRONUTRIENT_NETWORK	52	1697.15	4.90408	2.34142	CONFLICT	41	41	4	4	4	49	37	1564	0.9913	0.039592	0.039592	9.76	335;5742;3569;2877		APOA1_87403;PTGS1_22773;IL6_3341;GPX2_11201,GPX2_2766	5742(0.2805)	1667.89	1017.05	531.206	1601.76	503.025	1187.4	1226.52	685.125	383.821	1163.22	365.717	2724.87	2675.27	1772.44	934.53	2538.55	897.024	1.5	1697.15			1509.52;2260.19;1884.79;1017.0485	1168.14;1611.43;1284.89;685.1255	2126.59;3776.49;3223.95;1772.4450000000002	3	2
2-methyl-2,4-pentanediol_Run2-uM-WP	M39719	WP_FOCAL_ADHESIONPI3KAKTMTORSIGNALING_PATHWAY	53	1773.49	8.8319	2.93782	DOWN	108	108	7	7	7	46	101	1500	0.98089	0.052917	0.079213	6.48	6696;54541;7057;1289;26291;3575;3689		SPP1_6720;DDIT4_1803;THBS1_24188;COL5A1_1480;FGF21_89050;IL7R_3347;ITGB2_27367		1764.7	811.012	789.661	1750.24	861.944	1265.2	1333.5	619.76	462.684	1250.92	506.184	3025.19	2640.44	1124.76	2134.62	3051.7	2328.36	4.5	1934.16			3294.06;1988.03;1262.4;1343.63;1773.49;811.012;1880.3	2106.42;1367.13;973.752;1058.44;1333.5;619.76;1397.37	7542.49;3402.59;1766.07;1833.09;2640.44;1124.76;2866.89	2	5
2-methyl-2,4-pentanediol_Run2-uM-WP	M39736	WP_PI3KAKT_SIGNALING_PATHWAY	54	1842.88	8.8319	2.59112	CONFLICT	120	120	7	7	7	46	113	1488	0.96618	0.083955	0.10123	5.83	6696;54541;10110;7057;26291;3575;3569		SPP1_6720;DDIT4_1803;SGK2_10628,SGK2_6283;THBS1_24188;FGF21_89050;IL7R_3347;IL6_3341	10110(0.4953)	1836.67	811.012	767.572	1815.41	858.99	1292.84	1333.5	619.76	452.609	1284.4	508.151	3223.03	2860.95	1124.76	2069.06	3214.43	2311.54	5	1988.03			3294.06;1988.03;1842.88;1262.4;1773.49;811.012;1884.79	2106.42;1367.13;1364.455;973.752;1333.5;619.76;1284.89	7542.49;3402.59;2860.945;1766.07;2640.44;1124.76;3223.95	4	4
2-methyl-2,4-pentanediol_Run2-uM-WP	M39733	WP_CELLS_AND_MOLECULES_INVOLVED_IN_LOCAL_ACUTE_INFLAMMATORY_RESPONSE	55	1882.55	2.28546	2.18867	DOWN	11	11	2	2	2	51	9	1592	0.99572	0.046055	0.046055	18.18	3689;3569		ITGB2_27367;IL6_3341		1882.55	1880.3	3.17491	1881.73	2.95634	1341.13	1341.13	1284.89	79.5354	1361.64	74.06	3045.42	3045.42	2866.89	252.48	2980.33	235.098	0	1880.3	0.5	1882.55	1880.3;1884.79	1397.37;1284.89	2866.89;3223.95	0	2
2-methyl-2,4-pentanediol_Run2-uM-WP	M39744	WP_FIBRIN_COMPLEMENT_RECEPTOR_3_SIGNALING_PATHWAY	56	1882.55	2.28546	2.18867	DOWN	25	25	2	2	2	51	23	1578	0.95656	0.18973	0.18973	8	3689;3569		ITGB2_27367;IL6_3341		1882.55	1880.3	3.17491	1881.73	2.95634	1341.13	1341.13	1284.89	79.5354	1361.64	74.06	3045.42	3045.42	2866.89	252.48	2980.33	235.098	0.5	1882.55			1880.3;1884.79	1397.37;1284.89	2866.89;3223.95	0	2
2-methyl-2,4-pentanediol_Run2-uM-WP	M39776	WP_VIRAL_ACUTE_MYOCARDITIS	57	1882.55	2.28546	2.18867	DOWN	58	58	2	2	2	51	56	1545	0.71644	0.56275	0.70894	3.45	3689;3569		ITGB2_27367;IL6_3341		1882.55	1880.3	3.17491	1881.73	2.95634	1341.13	1341.13	1284.89	79.5354	1361.64	74.06	3045.42	3045.42	2866.89	252.48	2980.33	235.098					1880.3;1884.79	1397.37;1284.89	2866.89;3223.95	0	2
2-methyl-2,4-pentanediol_Run2-uM-WP	M39477	WP_LUNG_FIBROSIS	58	1884.79	5.12231	2.47859	DOWN	34	34	3	3	3	50	31	1570	0.97862	0.09252	0.09252	8.82	4502;6696;3569		MT2A_4334;SPP1_6720;IL6_3341		2205.18	1436.68	969.253	2363.26	1097.39	1496.18	1284.89	1097.24	536.745	1595.41	600.021	4273.39	3223.95	2053.73	2890.95	4777.34	3252.87	0.5	1660.73			1436.68;3294.06;1884.79	1097.24;2106.42;1284.89	2053.73;7542.49;3223.95	1	2
2-methyl-2,4-pentanediol_Run2-uM-WP	M39818	WP_IL18_SIGNALING_PATHWAY	59	1884.79	5.12231	2.41874	DOWN	100	100	3	3	3	50	97	1504	0.59965	0.63284	1	3	6696;4314;3569		SPP1_6720;MMP3_4216;IL6_3341	4314(0.4573)	2212.86	1459.72	960.167	2829.59	909.493	1489.2	1284.89	1076.3	544.605	1841.32	517.51	4318.17	3223.95	2188.08	2839.97	6157.71	2701.04					3294.06;1459.72;1884.79	2106.42;1076.3;1284.89	7542.49;2188.08;3223.95	1	2
2-methyl-2,4-pentanediol_Run2-uM-WP	M39475	WP_MYOMETRIAL_RELAXATION_AND_CONTRACTION_PATHWAYS	60	2062.82	2.53614	2.31401	DOWN	52	52	2	2	2	51	50	1551	0.76915	0.50287	0.68182	3.85	3569;1264		IL6_3341;CNN1_12800		2062.82	1884.79	251.765	2172.47	198.334	1442.94	1442.94	1284.89	223.524	1540.3	176.086	3474.84	3474.84	3223.95	354.812	3629.38	279.511					1884.79;2240.84	1284.89;1601.0	3223.95;3725.73	0	2
2-methyl-2,4-pentanediol_Run2-uM-WP	M39559	WP_REGULATION_OF_TOLLLIKE_RECEPTOR_SIGNALING_PATHWAY	61	2070.13	5.12231	2.554	UP	60	60	3	3	3	50	57	1544	0.87747	0.30143	0.43807	5	6696;4153;3569		SPP1_6720;MBL2_16596;IL6_3341		2416.33	1884.79	765.767	2605.95	766.888	1632.7	1506.8	1284.89	424.99	1757.57	394.582	4688.65	3299.51	3223.95	2471.79	5207.76	2593.58	2	3294.06			3294.06;2070.13;1884.79	2106.42;1506.8;1284.89	7542.49;3299.51;3223.95	2	1
2-methyl-2,4-pentanediol_Run2-uM-WP	M39473	WP_OVERVIEW_OF_NANOPARTICLE_EFFECTS	62	2072.49	2.15876	2.12532	DOWN	15	15	2	2	2	51	13	1588	0.98923	0.081067	0.081067	13.33	5742;3569		PTGS1_22773;IL6_3341	5742(0.2805)	2072.49	1884.79	265.448	2121.86	256.099	1448.16	1448.16	1284.89	230.899	1491.11	222.767	3500.22	3500.22	3223.95	390.705	3572.89	376.945	0	1884.79	0.5	2072.49	2260.19;1884.79	1611.43;1284.89	3776.49;3223.95	0	2
2-methyl-2,4-pentanediol_Run2-uM-WP	M39851	WP_EICOSANOID_METABOLISM_VIA_CYCLO_OXYGENASES_COX	63	2189.78	3.01917	2.58896	CONFLICT	11	11	2	2	2	51	9	1592	0.99572	0.046055	0.046055	18.18	284541;5742		CYP4A22_89107;PTGS1_22773	5742(0.2805)	2189.78	2119.37	99.5748	2174.68	97.2573	1663.85	1663.85	1611.43	74.126	1675.09	72.4008	3320.78	3320.78	2865.07	644.471	3223.03	629.472	0	2119.37	0.5	2189.78	2119.37;2260.19	1716.26;1611.43	2865.07;3776.49	1	1
2-methyl-2,4-pentanediol_Run2-uM-WP	M39351	WP_TGFBETA_RECEPTOR_SIGNALING	64	2278.23	5.12231	4.03006	CONFLICT	31	31	2	2	2	51	29	1572	0.92573	0.26157	0.26157	6.45	6696;7057		SPP1_6720;THBS1_24188		2278.23	1262.4	1436.6	2330.42	1434.7	1540.09	1540.09	973.752	800.917	1569.18	799.859	4654.28	4654.28	1766.07	4084.55	4802.67	4079.15	0.5	2278.23			3294.06;1262.4	2106.42;973.752	7542.49;1766.07	1	1
2-methyl-2,4-pentanediol_Run2-uM-WP	M39402	WP_FOCAL_ADHESION	65	2278.23	5.12231	4.03006	CONFLICT	71	71	2	2	2	51	69	1532	0.60005	0.67467	1	2.82	6696;7057		SPP1_6720;THBS1_24188		2278.23	1262.4	1436.6	2330.42	1434.7	1540.09	1540.09	973.752	800.917	1569.18	799.859	4654.28	4654.28	1766.07	4084.55	4802.67	4079.15					3294.06;1262.4	2106.42;973.752	7542.49;1766.07	1	1
2-methyl-2,4-pentanediol_Run2-uM-WP	M39886	WP_TGFBETA_RECEPTOR_SIGNALLING_IN_SKELETAL_DYSPLASIAS	66	2278.23	5.12231	4.03006	CONFLICT	32	32	2	2	2	51	30	1571	0.91984	0.27367	0.27367	6.25	6696;7057		SPP1_6720;THBS1_24188		2278.23	1262.4	1436.6	2330.42	1434.7	1540.09	1540.09	973.752	800.917	1569.18	799.859	4654.28	4654.28	1766.07	4084.55	4802.67	4079.15	0.5	2278.23			3294.06;1262.4	2106.42;973.752	7542.49;1766.07	1	1
2-methyl-2,4-pentanediol_Run2-uM-WP	M39508	WP_TYROBP_CAUSAL_NETWORK	67	2587.18	5.12231	3.70388	CONFLICT	22	22	2	2	2	51	20	1581	0.96889	0.15502	0.15502	9.09	6696;3689		SPP1_6720;ITGB2_27367		2587.18	1880.3	999.679	2871.81	915.055	1751.89	1751.89	1397.37	501.374	1894.65	458.932	5204.69	5204.69	2866.89	3306.15	6146.03	3026.28	0.5	2587.18			3294.06;1880.3	2106.42;1397.37	7542.49;2866.89	1	1
2-methyl-2,4-pentanediol_Run2-uM-WP	M39434	WP_TOLLLIKE_RECEPTOR_SIGNALING_PATHWAY	68	2589.43	5.12231	3.6071	CONFLICT	47	47	2	2	2	51	45	1556	0.81135	0.44927	0.66093	4.26	6696;3569		SPP1_6720;IL6_3341		2589.43	1884.79	996.504	3060.86	740.619	1695.65	1695.65	1284.89	580.909	1970.48	431.742	5383.22	5383.22	3223.95	3053.67	6827.88	2269.54					3294.06;1884.79	2106.42;1284.89	7542.49;3223.95	1	1
2-methyl-2,4-pentanediol_Run2-uM-WP	M39735	WP_EXTRACELLULAR_VESICLES_IN_THE_CROSSTALK_OF_CARDIAC_CELLS	69	2589.43	5.12231	3.6071	CONFLICT	13	13	2	2	2	51	11	1590	0.99292	0.06271	0.06271	15.38	3569;6696		IL6_3341;SPP1_6720		2589.43	1884.79	996.504	3060.86	740.619	1695.65	1695.65	1284.89	580.909	1970.48	431.742	5383.22	5383.22	3223.95	3053.67	6827.88	2269.54	0	1884.79	0.5	2589.43	1884.79;3294.06	1284.89;2106.42	3223.95;7542.49	1	1
4,2-FTS_Run1-uM-WP	M39588	WP_METAPATHWAY_BIOTRANSFORMATION_PHASE_I_AND_II	1	31.3883	5.03284	2.50878	UP	71	71	8	5	5	9	66	1574	0.99999	0.00018745	0.00018745	7.04	1558;2877;57016;1576;1577		CYP2C8_15146;GPX2_2766;AKR1B10_19908;CYP3A4_88797,CYP3A4_90076;CYP3A5_27090		70.7611	21.9762	64.2501	58.4522	47.1593	44.1364	7.79598	2.77115	56.1885	34.8634	42.5219	136.118	97.1854	84.832	70.3335	124.576	44.1632	2.5	68.5302			21.9762;26.8657;167.903;105.6721;31.3883	2.77115;4.83027;127.199;78.08535;7.79598	97.1854;84.832;246.296;166.77499999999998;85.5004	6	0
4,2-FTS_Run1-uM-WP	M39631	WP_TAMOXIFEN_METABOLISM	2	31.3883	4.9171	2.50878	UP	16	16	5	3	3	11	13	1627	0.99999	0.0002537	0.0002537	18.75	1576;1577;1558		CYP3A4_88797,CYP3A4_90076;CYP3A5_27090;CYP2C8_15146		53.0122	21.9762	45.847	57.1661	48.8918	29.5508	7.79598	2.77115	42.1072	33.8787	44.4621	116.487	97.1854	85.5004	43.9409	123.282	43.9705	0	21.9762	0.5	26.6822	105.6721;31.3883;21.9762	78.08535;7.79598;2.77115	166.77499999999998;85.5004;97.1854	4	0
4,2-FTS_Run1-uM-WP	M39653	WP_OXIDATION_BY_CYTOCHROME_P450	3	31.3883	4.9171	2.50878	UP	30	30	6	3	3	11	27	1613	0.99992	0.0017144	0.0017144	10	1558;1576;1577		CYP2C8_15146;CYP3A4_88797,CYP3A4_90076;CYP3A5_27090		53.0122	21.9762	45.847	57.1661	48.8918	29.5508	7.79598	2.77115	42.1072	33.8787	44.4621	116.487	97.1854	85.5004	43.9409	123.282	43.9705	0.5	26.6822	2	105.672	21.9762;105.6721;31.3883	2.77115;78.08535;7.79598	97.1854;166.77499999999998;85.5004	4	0
4,2-FTS_Run1-uM-WP	M39719	WP_FOCAL_ADHESIONPI3KAKTMTORSIGNALING_PATHWAY	4	50.2775	5.42413	3.68813	DOWN	108	108	3	3	3	11	105	1535	0.98966	0.058143	0.058143	2.78	6696;3575;5155		SPP1_6720;IL7R_3347;PDGFB_5026		71.7406	12.4012	72.4943	132.3	59.192	43.2289	18.0817	1.69085	58.3296	93.9778	46.3982	147.363	153.255	52.0489	92.5094	211.31	76.0713					50.2775;12.4012;152.543	18.0817;1.69085;109.914	153.255;52.0489;236.786	1	2
4,2-FTS_Run1-uM-WP	M39736	WP_PI3KAKT_SIGNALING_PATHWAY	5	50.2775	5.42413	3.68813	DOWN	120	120	3	3	3	11	117	1523	0.98508	0.075263	0.075263	2.5	6696;3575;5155		SPP1_6720;IL7R_3347;PDGFB_5026		71.7406	12.4012	72.4943	132.3	59.192	43.2289	18.0817	1.69085	58.3296	93.9778	46.3982	147.363	153.255	52.0489	92.5094	211.31	76.0713					50.2775;12.4012;152.543	18.0817;1.69085;109.914	153.255;52.0489;236.786	1	2
4,2-FTS_Run1-uM-WP	M39328	WP_CODEINE_AND_MORPHINE_METABOLISM	6	63.8242	4.9171	2.57113	UP	11	11	2	2	2	12	9	1631	0.99992	0.0035048	0.0035048	18.18	1576;1558		CYP3A4_88797,CYP3A4_90076;CYP2C8_15146		63.8242	21.9762	59.1819	62.1518	59.1347	40.4282	40.4282	2.77115	53.2552	38.9234	53.2126	131.98	131.98	97.1854	49.2073	130.59	49.168	0	21.9762	0.5	63.8242	105.6721;21.9762	78.08535;2.77115	166.77499999999998;97.1854	3	0
4,2-FTS_Run1-uM-WP	M39428	WP_NUCLEAR_RECEPTORS_METAPATHWAY	7	68.5302	5.03284	2.57113	UP	144	144	9	4	4	10	140	1500	0.9951	0.027645	0.027645	2.78	2877;5155;1576;1577		GPX2_2766;PDGFB_5026;CYP3A4_88797,CYP3A4_90076;CYP3A5_27090		79.1173	26.8657	60.8407	111.885	50.8616	50.1564	42.9407	4.83027	52.2808	78.6434	42.5459	143.473	126.138	84.832	73.1434	181.71	64.2632					26.8657;152.543;105.6721;31.3883	4.83027;109.914;78.08535;7.79598	84.832;236.786;166.77499999999998;85.5004	4	1
4,2-FTS_Run1-uM-WP	M39476	WP_CONSTITUTIVE_ANDROSTANE_RECEPTOR_PATHWAY	8	68.5302	4.9171	2.57113	UP	23	23	4	2	2	12	21	1619	0.99923	0.015212	0.015212	8.7	1576;1577		CYP3A4_88797,CYP3A4_90076;CYP3A5_27090		68.5302	31.3883	52.5266	84.3374	47.5322	42.9407	42.9407	7.79598	49.7021	57.8979	44.9762	126.138	126.138	85.5004	57.4698	143.433	52.0054	0.5	68.5302			105.6721;31.3883	78.08535;7.79598	166.77499999999998;85.5004	3	0
4,2-FTS_Run1-uM-WP	M39567	WP_PREGNANE_X_RECEPTOR_PATHWAY	9	68.5302	4.9171	2.57113	UP	24	24	4	2	2	12	22	1618	0.99912	0.016515	0.016515	8.33	1576;1577		CYP3A4_88797,CYP3A4_90076;CYP3A5_27090		68.5302	31.3883	52.5266	84.3374	47.5322	42.9407	42.9407	7.79598	49.7021	57.8979	44.9762	126.138	126.138	85.5004	57.4698	143.433	52.0054	0.5	68.5302			105.6721;31.3883	78.08535;7.79598	166.77499999999998;85.5004	3	0
4,2-FTS_Run1-uM-WP	M39611	WP_IRINOTECAN_PATHWAY	10	68.5302	4.9171	2.57113	UP	11	11	2	2	2	12	9	1631	0.99992	0.0035048	0.0035048	18.18	1576;1577		CYP3A4_88797,CYP3A4_90076;CYP3A5_27090		68.5302	31.3883	52.5266	84.3374	47.5322	42.9407	42.9407	7.79598	49.7021	57.8979	44.9762	126.138	126.138	85.5004	57.4698	143.433	52.0054	0	31.3883	0.5	68.5302	105.6721;31.3883	78.08535;7.79598	166.77499999999998;85.5004	3	0
4,2-FTS_Run1-uM-WP	M39718	WP_VITAMIN_D_RECEPTOR_PATHWAY	11	77.9748	5.42413	2.83387	UP	60	60	7	4	4	10	56	1584	0.99992	0.001194	0.001194	6.67	1050;6696;1576;1577		CEBPA_1240;SPP1_6720;CYP3A4_88797,CYP3A4_90076;CYP3A5_27090		80.0685	31.3883	47.2856	87.5225	40.2969	52.1535	48.0835	7.79598	46.7508	60.8231	38.4252	146.776	160.015	85.5004	42.4555	146.652	42.0363	2	105.672			132.936;50.2775;105.6721;31.3883	104.651;18.0817;78.08535;7.79598	181.572;153.255;166.77499999999998;85.5004	5	0
4,2-FTS_Run1-uM-WP	M39454	WP_NRF2_PATHWAY	12	89.7044	5.03284	3.62068	CONFLICT	67	67	2	2	2	12	65	1575	0.98321	0.10756	0.10756	2.99	2877;5155		GPX2_2766;PDGFB_5026		89.7044	26.8657	88.8673	144.685	43.0311	57.3721	57.3721	4.83027	74.3054	103.344	35.98	160.809	160.809	84.832	107.448	227.285	52.0281					26.8657;152.543	4.83027;109.914	84.832;236.786	1	1
4,2-FTS_Run1-uM-WP	M39817	WP_THE_INFLUENCE_OF_LAMINOPATHIES_ON_WNT_SIGNALING	13	91.6068	5.42413	4.129	UP	16	16	2	2	2	12	14	1626	0.99975	0.0074638	0.0074638	12.5	1050;6696		CEBPA_1240;SPP1_6720		91.6068	50.2775	58.4484	116.492	46.6649	61.3663	61.3663	18.0817	61.2137	87.4295	48.8728	167.413	167.413	153.255	20.0231	175.939	15.9864	0	50.2775	0.5	91.6068	132.936;50.2775	104.651;18.0817	181.572;153.255	2	0
4,2-FTS_Run1-uM-WP	M39877	WP_THE_OVERLAP_BETWEEN_SIGNAL_TRANSDUCTION_PATHWAYS_THAT_CONTRIBUTE_TO_A_RANGE_OF_LMNA_LAMINOPATHIES	14	91.6068	5.42413	4.129	UP	26	26	2	2	2	12	24	1616	0.99888	0.01926	0.01926	7.69	1050;6696		CEBPA_1240;SPP1_6720		91.6068	50.2775	58.4484	116.492	46.6649	61.3663	61.3663	18.0817	61.2137	87.4295	48.8728	167.413	167.413	153.255	20.0231	175.939	15.9864	0.5	91.6068			132.936;50.2775	104.651;18.0817	181.572;153.255	2	0
4,2-FTS_Run1-uM-WP	M39402	WP_FOCAL_ADHESION	15	101.41	5.42413	3.81632	CONFLICT	71	71	2	2	2	12	69	1571	0.98037	0.11859	0.11859	2.82	6696;5155		SPP1_6720;PDGFB_5026		101.41	50.2775	72.3126	149.779	23.4527	63.9978	63.9978	18.0817	64.9352	107.432	21.0601	195.02	195.02	153.255	59.0653	234.528	19.1563					50.2775;152.543	18.0817;109.914	153.255;236.786	1	1
4,2-FTS_Run1-uM-WP	M39477	WP_LUNG_FIBROSIS	16	101.41	5.42413	3.81632	CONFLICT	34	34	2	2	2	12	32	1608	0.99752	0.031985	0.031985	5.88	6696;5155		SPP1_6720;PDGFB_5026		101.41	50.2775	72.3126	149.779	23.4527	63.9978	63.9978	18.0817	64.9352	107.432	21.0601	195.02	195.02	153.255	59.0653	234.528	19.1563	0.5	101.41			50.2775;152.543	18.0817;109.914	153.255;236.786	1	1
4,2-FTS_Run1-uM-WP	M39694	WP_OSTEOCLAST_SIGNALING	17	101.41	5.42413	3.81632	CONFLICT	4	4	2	2	2	12	2	1638	1	0.00039555	0.00039555	50	6696;5155		SPP1_6720;PDGFB_5026		101.41	50.2775	72.3126	149.779	23.4527	63.9978	63.9978	18.0817	64.9352	107.432	21.0601	195.02	195.02	153.255	59.0653	234.528	19.1563	0	50.2775	0	50.2775	50.2775;152.543	18.0817;109.914	153.255;236.786	1	1
4,2-FTS_Run1-uM-WP	M39385	WP_SELENIUM_MICRONUTRIENT_NETWORK	18	115.722	5.03284	3.57455	UP	41	41	2	2	2	12	39	1601	0.99574	0.045199	0.045199	4.88	2877;12		GPX2_2766;SERPINA3_17487		115.722	26.8657	125.662	119.901	125.523	76.8111	76.8111	4.83027	101.796	80.1965	101.684	205.732	205.732	84.832	170.979	211.419	170.79					26.8657;204.578	4.83027;148.792	84.832;326.633	2	0
4,2-FTS_Run1-uM-WP	M39617	WP_FOLATE_METABOLISM	19	115.722	5.03284	3.57455	UP	35	35	2	2	2	12	33	1607	0.9973	0.03376	0.03376	5.71	2877;12		GPX2_2766;SERPINA3_17487		115.722	26.8657	125.662	119.901	125.523	76.8111	76.8111	4.83027	101.796	80.1965	101.684	205.732	205.732	84.832	170.979	211.419	170.79	0.5	115.722			26.8657;204.578	4.83027;148.792	84.832;326.633	2	0
4,2-FTS_Run1-uM-WP	M39375	WP_PATHWAYS_IN_CLEAR_CELL_RENAL_CELL_CARCINOMA	20	168.139	3.0486	2.42985	DOWN	34	34	2	2	2	12	32	1608	0.99752	0.031985	0.031985	5.88	5155;2026		PDGFB_5026;ENO2_13140,ENO2_2153		168.139	152.543	22.0557	157.354	15.9319	116.487	116.487	109.914	9.29527	111.941	6.71441	281.118	281.118	236.786	62.6953	250.461	45.2877	0.5	168.139			152.543;183.7345	109.914;123.05950000000001	236.786;325.4505	0	3
4,2-FTS_Run2-uM-WP	M39727	WP_ONE_CARBON_METABOLISM_AND_RELATED_PATHWAYS	1	75.5633	3.73342	2.98543	UP	20	20	2	2	2	21	18	1613	0.9977	0.030194	0.030194	10	64902;2877		AGXT2_88650;GPX2_2766	2877(0.3657)	75.5633	27.8177	67.5225	102.695	55.561	52.9982	52.9982	7.8421	63.8604	78.6586	52.5476	121.61	121.61	78.0007	61.6734	146.392	50.748	0	27.8177	1	123.309	27.8177;123.309	7.8421;98.1544	78.0007;165.22	2	0
4,2-FTS_Run2-uM-WP	M39338	WP_ANGIOPOIETIN_LIKE_PROTEIN_8_REGULATORY_PATHWAY	2	100.248	4.78363	4.05599	UP	39	39	2	2	2	21	37	1594	0.98451	0.10047	0.10047	5.13	1555;1576		CYP2B6_1710;CYP3A4_88797,CYP3A4_90076		100.248	70.3717	42.2509	89.0459	39.1687	71.7027	71.7027	40.7092	43.8314	60.082	40.6339	158.494	158.494	139.89	26.3107	151.519	24.3913	0.5	100.248			70.3717;130.1235	40.7092;102.69614999999999	139.89;177.099	3	0
4,2-FTS_Run2-uM-WP	M39488	WP_NUCLEAR_RECEPTORS_IN_LIPID_METABOLISM_AND_TOXICITY	3	100.248	4.78363	2.54801	UP	21	21	4	4	4	19	17	1614	0.99999	0.00014572	0.00014572	19.05	9970;1559;1576;1555		NR1I3_87852,NR1I3_90298;CYP2C9_1720;CYP3A4_88797,CYP3A4_90076;CYP2B6_1710		102.544	31.6101	64.6306	101.229	48.6639	71.0681	71.7027	7.39206	57.3622	69.9935	44.3206	170.805	158.494	99.4311	71.4251	167.85	52.6298	0.5	50.9909	1.5	100.248	31.61005;178.069;130.1235;70.3717	7.392055;133.475;102.69614999999999;40.7092	99.4311;266.8;177.099;139.89	6	0
4,2-FTS_Run2-uM-WP	M39557	WP_LIVER_X_RECEPTOR_PATHWAY	4	100.248	4.78363	4.05599	UP	5	5	2	2	2	21	3	1628	0.99998	0.0018041	0.0018041	40	1576;1555		CYP3A4_88797,CYP3A4_90076;CYP2B6_1710		100.248	70.3717	42.2509	89.0459	39.1687	71.7027	71.7027	40.7092	43.8314	60.082	40.6339	158.494	158.494	139.89	26.3107	151.519	24.3913	0	70.3717	0	70.3717	130.1235;70.3717	102.69614999999999;40.7092	177.099;139.89	3	0
4,2-FTS_Run2-uM-WP	M39476	WP_CONSTITUTIVE_ANDROSTANE_RECEPTOR_PATHWAY	5	119.558	4.78363	2.21072	UP	23	23	6	6	6	17	17	1614	1	3.1081e-07	3.1081e-07	26.09	9970;1559;54658;1576;1555;1577		NR1I3_87852,NR1I3_90298;CYP2C9_1720;UGT1A1_7531,UGT1A1_82407,UGT1A1_89949;CYP3A4_88797,CYP3A4_90076;CYP2B6_1710;CYP3A5_27090	54658(0.2772)	115.675	31.6101	57.9155	114.641	51.2987	83.9088	95.3834	7.39206	50.5491	81.4977	45.2749	182.684	159.743	99.4311	70.9981	185.373	62.3145	0.5	50.9909	1.5	89.6823	31.61005;178.069;174.88066666666668;130.1235;70.3717;108.993	7.392055;133.475;131.10966666666667;102.69614999999999;40.7092;88.0706	99.4311;266.8;270.49466666666666;177.099;139.89;142.387	10	0
4,2-FTS_Run2-uM-WP	M39371	WP_VALPROIC_ACID_PATHWAY	6	124.22	4.78363	3.46967	UP	6	6	2	2	2	21	4	1627	0.99995	0.0026833	0.0026833	33.33	1559;1555		CYP2C9_1720;CYP2B6_1710		124.22	70.3717	76.1535	93.3018	62.3494	87.0921	87.0921	40.7092	65.5953	60.4602	53.705	203.345	203.345	139.89	89.7389	166.911	73.4722	0	70.3717	0	70.3717	178.069;70.3717	133.475;40.7092	266.8;139.89	2	0
4,2-FTS_Run2-uM-WP	M39428	WP_NUCLEAR_RECEPTORS_METAPATHWAY	7	124.681	4.78363	2.23339	UP	144	144	10	9	9	14	135	1496	0.99999	6.3664e-05	6.3664e-05	6.25	9970;1559;1555;2877;6554;54658;2168;1576;1577		NR1I3_87852,NR1I3_90298;CYP2C9_1720;CYP2B6_1710;GPX2_2766;SLC10A1_89063;UGT1A1_7531,UGT1A1_82407,UGT1A1_89949;FABP1_11582;CYP3A4_88797,CYP3A4_90076;CYP3A5_27090	2877(0.3657);54658(0.2772)	127.177	31.6101	53.9307	127.401	50.6868	94.2731	99.1019	7.39206	45.1644	93.2024	42.564	194.464	167.48	99.4311	73.931	198.184	70.2855	6.5	176.475			31.61005;178.069;70.3717;123.309;202.557;174.88066666666668;124.681;130.1235;108.993	7.392055;133.475;40.7092;98.1544;147.749;131.10966666666667;99.1019;102.69614999999999;88.0706	99.4311;266.8;139.89;165.22;321.376;270.49466666666666;167.48;177.099;142.387	13	0
4,2-FTS_Run2-uM-WP	M39567	WP_PREGNANE_X_RECEPTOR_PATHWAY	8	130.124	4.78363	2.1868	UP	24	24	5	5	5	18	19	1612	1	1.1721e-05	1.1721e-05	20.83	1559;54658;1576;1577;1555		CYP2C9_1720;UGT1A1_7531,UGT1A1_82407,UGT1A1_89949;CYP3A4_88797,CYP3A4_90076;CYP3A5_27090;CYP2B6_1710	54658(0.2772)	132.488	70.3717	45.5269	116.304	51.1869	99.2121	102.696	40.7092	37.9152	82.9814	45.1419	199.334	177.099	139.89	64.9739	187.094	62.7481	0.5	89.6823	1.5	119.558	178.069;174.88066666666668;130.1235;108.993;70.3717	133.475;131.10966666666667;102.69614999999999;88.0706;40.7092	266.8;270.49466666666666;177.099;142.387;139.89	8	0
4,2-FTS_Run2-uM-WP	M39588	WP_METAPATHWAY_BIOTRANSFORMATION_PHASE_I_AND_II	9	130.124	4.78363	2.1868	UP	71	71	9	9	9	14	62	1569	1	1.502e-07	1.502e-07	12.68	1559;1555;1558;2877;57016;54658;2326;1576;1577		CYP2C9_1720;CYP2B6_1710;CYP2C8_15146;GPX2_2766;AKR1B10_19908;UGT1A1_7531,UGT1A1_82407,UGT1A1_89949;FMO1_13664;CYP3A4_88797,CYP3A4_90076;CYP3A5_27090	2877(0.3657);54658(0.2772)	118.609	7.45166	52.8804	105.464	54.6083	90.2467	102.696	1.18238	43.0752	77.1012	45.866	174.34	177.099	34.1366	70.8309	164.624	70.197	2.5	116.151	6.5	158.559	178.069;70.3717;132.042;123.309;142.237;174.88066666666668;7.45166;130.1235;108.993	133.475;40.7092;104.126;98.1544;112.697;131.10966666666667;1.18238;102.69614999999999;88.0706	266.8;139.89;179.825;165.22;193.204;270.49466666666666;34.1366;177.099;142.387	12	0
4,2-FTS_Run2-uM-WP	M39631	WP_TAMOXIFEN_METABOLISM	10	130.124	4.05599	2.36943	UP	16	16	5	5	5	18	11	1620	1	1.2962e-06	1.2962e-06	31.25	1559;1576;1577;2326;1558		CYP2C9_1720;CYP3A4_88797,CYP3A4_90076;CYP3A5_27090;FMO1_13664;CYP2C8_15146		111.336	7.45166	63.3097	101.538	73.4501	85.91	102.696	1.18238	50.1484	77.3092	58.4455	160.05	177.099	34.1366	84.0289	150.408	95.7548	0	7.45166	0.5	58.2223	178.069;130.1235;108.993;7.45166;132.042	133.475;102.69614999999999;88.0706;1.18238;104.126	266.8;177.099;142.387;34.1366;179.825	6	0
4,2-FTS_Run2-uM-WP	M39653	WP_OXIDATION_BY_CYTOCHROME_P450	11	130.124	4.78363	2.66359	UP	30	30	5	5	5	18	25	1606	1	3.719e-05	3.719e-05	16.67	1559;1555;1558;1576;1577		CYP2C9_1720;CYP2B6_1710;CYP2C8_15146;CYP3A4_88797,CYP3A4_90076;CYP3A5_27090		123.92	70.3717	39.1369	104.595	44.5628	93.8154	102.696	40.7092	33.9534	73.7463	40.9836	181.2	177.099	139.89	51.3786	169.033	48.3463	0.5	89.6823	2	130.124	178.069;70.3717;132.042;130.1235;108.993	133.475;40.7092;104.126;102.69614999999999;88.0706	266.8;139.89;179.825;177.099;142.387	6	0
4,2-FTS_Run2-uM-WP	M39666	WP_DRUG_INDUCTION_OF_BILE_ACID_PATHWAY	12	130.124	4.05599	2.52323	UP	16	16	3	3	3	20	13	1618	0.99995	0.0011702	0.0011702	18.75	1576;6554;9970		CYP3A4_88797,CYP3A4_90076;SLC10A1_89063;NR1I3_87852,NR1I3_90298		121.43	31.6101	85.8044	158.432	55.5541	85.9457	102.696	7.39206	71.6621	118.67	40.7423	199.302	177.099	99.4311	112.626	239.176	94.315	0	31.6101	0.5	80.8668	130.1235;202.557;31.61005	102.69614999999999;147.749;7.392055	177.099;321.376;99.4311	5	0
4,2-FTS_Run2-uM-WP	M39718	WP_VITAMIN_D_RECEPTOR_PATHWAY	13	130.124	4.78363	3.20878	UP	60	60	7	5	5	18	55	1576	0.99989	0.0010807	0.0010807	8.33	1559;1555;6696;1576;1577		CYP2C9_1720;CYP2B6_1710;SPP1_6720;CYP3A4_88797,CYP3A4_90076;CYP3A5_27090		180.779	70.3717	137.299	140.015	120.4	121.628	102.696	40.7092	75.7451	92.327	72.7206	434.027	177.099	139.89	566.902	318.291	461.436	2	130.124			178.069;70.3717;416.337;130.1235;108.993	133.475;40.7092;243.187;102.69614999999999;88.0706	266.8;139.89;1443.96;177.099;142.387	6	0
4,2-FTS_Run2-uM-WP	M39328	WP_CODEINE_AND_MORPHINE_METABOLISM	14	132.042	4.05599	2.38043	UP	11	11	3	3	3	20	8	1623	0.99999	0.00036086	0.00036086	27.27	54658;1576;1558		UGT1A1_7531,UGT1A1_82407,UGT1A1_89949;CYP3A4_88797,CYP3A4_90076;CYP2C8_15146	54658(0.2772)	145.682	130.124	25.3049	149.307	26.9136	112.644	104.126	102.696	16.0078	114.894	17.0668	209.14	179.825	177.099	53.1526	217.009	56.2779	0	130.124	0.5	131.083	174.88066666666668;130.1235;132.042	131.10966666666667;102.69614999999999;104.126	270.49466666666666;177.099;179.825	6	0
4,2-FTS_Run2-uM-WP	M39341	WP_SPINAL_CORD_INJURY	15	132.043	2.43732	2.31707	CONFLICT	59	59	2	2	2	21	57	1574	0.95401	0.19677	0.19677	3.39	4842;199		NOS1_19006;AIF1_16224	4842(0.182);199(0.02714)	132.043	12.5827	168.943	136.19	168.841	87.8555	87.8555	1.87297	121.598	90.8403	121.524	254.697	254.697	55.4769	281.74	261.613	281.57					251.504;12.5827	173.838;1.87297	453.917;55.4769	1	1
4,2-FTS_Run2-uM-WP	M39776	WP_VIRAL_ACUTE_MYOCARDITIS	16	132.043	2.43732	2.31707	CONFLICT	58	58	2	2	2	21	56	1575	0.95596	0.19166	0.19166	3.45	4842;199		NOS1_19006;AIF1_16224	4842(0.182);199(0.02714)	132.043	12.5827	168.943	136.19	168.841	87.8555	87.8555	1.87297	121.598	90.8403	121.524	254.697	254.697	55.4769	281.74	261.613	281.57					251.504;12.5827	173.838;1.87297	453.917;55.4769	1	1
4,2-FTS_Run2-uM-WP	M39611	WP_IRINOTECAN_PATHWAY	17	141.163	4.05599	2.18553	UP	11	11	4	4	4	19	7	1624	1	8.8146e-06	8.8146e-06	36.36	54658;9429;1576;1577		UGT1A1_7531,UGT1A1_82407,UGT1A1_89949;ABCG2_39;CYP3A4_88797,CYP3A4_90076;CYP3A5_27090	54658(0.2772);9429(-0.08452)	141.55	108.993	28.3722	148.903	24.3576	109.821	110.053	88.0706	18.5708	114.72	15.6564	201.422	196.404	142.387	54.9299	214.982	49.5024	0	108.993	0.5	119.558	174.88066666666668;152.203;130.1235;108.993	131.10966666666667;117.409;102.69614999999999;88.0706	270.49466666666666;215.709;177.099;142.387	7	0
4,2-FTS_Run2-uM-WP	M39454	WP_NRF2_PATHWAY	18	149.095	3.73342	2.1868	UP	67	67	2	2	2	21	65	1566	0.93695	0.23826	0.23826	2.99	2877;54658		GPX2_2766;UGT1A1_7531,UGT1A1_82407,UGT1A1_89949	2877(0.3657);54658(0.2772)	149.095	123.309	36.4667	142.369	35.2042	114.632	114.632	98.1544	23.3029	110.334	22.4961	217.857	217.857	165.22	74.4404	204.127	71.8633					123.309;174.88066666666668	98.1544;131.10966666666667	165.22;270.49466666666666	4	0
4,2-FTS_Run2-uM-WP	M39424	WP_ESTROGEN_METABOLISM	19	152.502	4.05599	2.18806	UP	14	14	2	2	2	21	12	1619	0.99923	0.015212	0.015212	14.29	54658;1576		UGT1A1_7531,UGT1A1_82407,UGT1A1_89949;CYP3A4_88797,CYP3A4_90076	54658(0.2772)	152.502	130.124	31.6481	151.091	31.5851	116.903	116.903	102.696	20.0914	116.007	20.0514	223.797	223.797	177.099	66.0407	220.851	65.9092	0	130.124	0.5	152.502	174.88066666666668;130.1235	131.10966666666667;102.69614999999999	270.49466666666666;177.099	5	0
4,2-FTS_Run2-uM-WP	M39676	WP_CANNABINOID_RECEPTOR_SIGNALING	20	154.096	4.05599	2.5728	UP	16	16	2	2	2	21	14	1617	0.99883	0.019724	0.019724	12.5	1559;1576		CYP2C9_1720;CYP3A4_88797,CYP3A4_90076		154.096	130.124	33.9026	148.01	32.7917	118.086	118.086	102.696	21.7639	114.178	21.0508	221.95	221.95	177.099	63.4282	210.562	61.3498	0	130.124	0.5	154.096	178.069;130.1235	133.475;102.69614999999999	266.8;177.099	3	0
4,2-FTS_Run2-uM-WP	M39515	WP_ARACHIDONATE_EPOXYGENASE_EPOXIDE_HYDROLASE	21	155.055	2.75438	2.45505	UP	5	5	2	2	2	21	3	1628	0.99998	0.0018041	0.0018041	40	1559;1558		CYP2C9_1720;CYP2C8_15146		155.055	132.042	32.546	166.735	28.0431	118.8	118.8	104.126	20.7529	126.248	17.8816	223.312	223.312	179.825	61.5006	245.383	52.9916	0	132.042	0	132.042	178.069;132.042	133.475;104.126	266.8;179.825	2	0
4,2-FTS_Run2-uM-WP	M39612	WP_FLUOROPYRIMIDINE_ACTIVITY	22	161.839	2.16831	2.10535	UP	18	18	2	2	2	21	16	1615	0.99833	0.024727	0.024727	11.11	10864;9429		SLC22A7_90194;ABCG2_39	9429(-0.08452)	161.839	152.203	13.6267	160.442	13.4828	123.444	123.444	117.409	8.53478	122.569	8.44466	234.445	234.445	215.709	26.4974	231.73	26.2176	0	152.203	0.5	161.839	171.474;152.203	129.479;117.409	253.182;215.709	2	0
4,2-FTS_Run2-uM-WP	M39812	WP_PROXIMAL_TUBULE_TRANSPORT	23	161.839	2.16831	2.10535	UP	21	21	2	2	2	21	19	1612	0.99734	0.033093	0.033093	9.52	10864;9429		SLC22A7_90194;ABCG2_39	9429(-0.08452)	161.839	152.203	13.6267	160.442	13.4828	123.444	123.444	117.409	8.53478	122.569	8.44466	234.445	234.445	215.709	26.4974	231.73	26.2176	0.5	161.839			171.474;152.203	129.479;117.409	253.182;215.709	2	0
4,2-FTS_Run2-uM-WP	M39499	WP_IL7_SIGNALING_PATHWAY	24	163.19	2.78061	2.52784	DOWN	18	18	2	2	2	21	16	1615	0.99833	0.024727	0.024727	11.11	3575;3561		IL7R_3347;IL2RG_15624		163.19	7.82631	219.717	288.077	130.697	103.456	103.456	1.84863	143.694	185.132	85.4753	369.756	369.756	27.0477	484.663	645.24	288.298	0	7.82631	0.5	163.19	7.82631;318.553	1.84863;205.063	27.0477;712.465	0	2
4,2-FTS_Run2-uM-WP	M39824	WP_REGULATORY_CIRCUITS_OF_THE_STAT3_SIGNALING_PATHWAY	25	163.19	2.78061	2.52784	DOWN	25	25	2	2	2	21	23	1608	0.99557	0.045715	0.045715	8	3575;3561		IL7R_3347;IL2RG_15624		163.19	7.82631	219.717	288.077	130.697	103.456	103.456	1.84863	143.694	185.132	85.4753	369.756	369.756	27.0477	484.663	645.24	288.298	0.5	163.19			7.82631;318.553	1.84863;205.063	27.0477;712.465	0	2
4,2-FTS_Run2-uM-WP	M39411	WP_FARNESOID_X_RECEPTOR_PATHWAY	26	166.34	4.05599	2.5728	UP	10	10	2	2	2	21	8	1623	0.99974	0.0077813	0.0077813	20	1576;6554		CYP3A4_88797,CYP3A4_90076;SLC10A1_89063		166.34	130.124	51.2182	164.827	51.1735	125.223	125.223	102.696	31.8572	124.281	31.8293	249.237	249.237	177.099	102.019	246.223	101.93	0	130.124	0	130.124	130.1235;202.557	102.69614999999999;147.749	177.099;321.376	3	0
4,2-FTS_Run2-uM-WP	M39553	WP_PPAR_SIGNALING_PATHWAY	27	181.003	3.31764	3.07882	UP	24	24	3	3	3	20	21	1610	0.99975	0.0039323	0.0039323	12.5	2167;2168;5346		FABP4_21799;FABP1_11582;PLIN1_5199		194.291	124.681	77.1174	206.47	52.8023	148.131	135.232	99.1019	56.5915	155.096	40.9636	294.562	272.998	167.48	139.124	318.026	93.5322	0.5	152.842	1.5	229.096	277.189;124.681;181.003	210.058;99.1019;135.232	443.209;167.48;272.998	3	0
4,2-FTS_Run2-uM-WP	M39617	WP_FOLATE_METABOLISM	28	187.406	3.73342	2.96512	CONFLICT	35	35	2	2	2	21	33	1598	0.98849	0.083401	0.083401	5.71	2877;4842		GPX2_2766;NOS1_19006	2877(0.3657);4842(0.182)	187.406	123.309	90.6476	191.152	90.4926	135.996	135.996	98.1544	53.5164	138.208	53.4249	309.568	309.568	165.22	204.14	318.004	203.791	0.5	187.406			123.309;251.504	98.1544;173.838	165.22;453.917	1	1
4,2-FTS_Run2-uM-WP	M39729	WP_VEGFAVEGFR2_SIGNALING_PATHWAY	29	214.732	2.75438	2.4314	CONFLICT	156	156	2	2	2	21	154	1477	0.62871	0.65416	1	1.28	1558;23597		CYP2C8_15146;ACOT9_69		214.732	132.042	116.942	276.757	77.3392	149.927	149.927	104.126	64.7717	184.281	42.8366	399.051	399.051	179.825	310.032	563.488	205.039					132.042;297.423	104.126;195.727	179.825;618.277	1	1
4,2-FTS_Run2-uM-WP	M39719	WP_FOCAL_ADHESIONPI3KAKTMTORSIGNALING_PATHWAY	30	285.029	3.84475	2.52784	DOWN	108	108	5	4	4	19	104	1527	0.98589	0.058135	0.058135	3.7	6696;3575;3561;4842		SPP1_6720;IL7R_3347;IL2RG_15624;NOS1_19006	4842(0.182)	248.555	7.82631	174.174	290.182	86.1046	155.984	189.45	1.84863	106.598	189.387	42.6889	659.347	583.191	27.0477	594.543	681.217	452.681					416.337;7.82631;318.553;251.504	243.187;1.84863;205.063;173.838	1443.96;27.0477;712.465;453.917	1	3
4,2-FTS_Run2-uM-WP	M39736	WP_PI3KAKT_SIGNALING_PATHWAY	31	318.553	3.84475	2.78061	DOWN	120	120	4	3	3	20	117	1514	0.92029	0.23028	0.23028	2.5	6696;3575;3561		SPP1_6720;IL7R_3347;IL2RG_15624		247.572	7.82631	213.305	355.394	110.639	150.033	205.063	1.84863	129.739	215.602	62.1643	727.824	712.465	27.0477	708.581	1064.44	517.94					416.337;7.82631;318.553	243.187;1.84863;205.063	1443.96;27.0477;712.465	1	2
6,2-FTS_Run1-uM-WP	M39802	WP_BILE_ACIDS_SYNTHESIS_AND_ENTEROHEPATIC_CIRCULATION	1	12.66	5.34782	4.60188	UP	8	8	3	3	3	108	5	1538	0.99891	0.012851	0.012851	37.5	8647;1581;6554		ABCB11_82408,ABCB11_88549,ABCB11_90320,ABCB11_90399;CYP7A1_89758;SLC10A1_89063	8647(0.4214)	54.5597	12.3695	72.8242	78.4834	77.2103	41.1733	9.22015	4.5082	59.4718	60.062	63.837	83.969	41.1963	20.1363	92.9216	117.33	94.2652	0	12.3695	0	12.3695	138.64974999999998;12.66;12.3695	109.791575;9.22015;4.5082	190.5745;20.1363;41.1963	5	1
6,2-FTS_Run1-uM-WP	M39727	WP_ONE_CARBON_METABOLISM_AND_RELATED_PATHWAYS	2	14.9712	9.0793	3.40507	UP	20	20	2	2	2	109	18	1525	0.85393	0.39279	0.39279	10	64902;2877		AGXT2_88650;GPX2_11201,GPX2_2766		14.9712	13.0996	2.64688	14.3843	2.51336	4.91539	4.91539	4.57001	0.488438	5.0237	0.4638	50.4102	50.4102	41.1007	13.1656	47.4908	12.5015	0	13.0996	1	16.8428	13.0996;16.84285	5.26077;4.570015	41.1007;59.7196	3	0
6,2-FTS_Run1-uM-WP	M39411	WP_FARNESOID_X_RECEPTOR_PATHWAY	3	15.2008	28.2028	5.09857	UP	10	10	5	5	5	106	5	1538	0.99999	0.00023935	0.00023935	50	8647;6822;1576;1581;6554		ABCB11_82408,ABCB11_88549,ABCB11_90320,ABCB11_90399;SULT2A1_24513;CYP3A4_88797,CYP3A4_90076;CYP7A1_89758;SLC10A1_89063	8647(0.4214)	53.6417	12.3695	57.7939	50.8815	62.4523	40.757	9.22015	4.5082	48.2488	36.9028	52.0708	79.4713	41.1963	20.1363	71.9158	79.7329	78.4529	0	12.3695	0	12.3695	138.64974999999998;15.2008;89.3286;12.66;12.3695	109.791575;6.69107;73.5741;9.22015;4.5082	190.5745;32.3086;113.141;20.1363;41.1963	8	1
6,2-FTS_Run1-uM-WP	M39441	WP_CORTICOTROPINRELEASING_HORMONE_SIGNALING_PATHWAY	4	21.7291	5.02078	4.74598	CONFLICT	49	49	2	2	2	109	47	1496	0.34891	0.85366	0.76893	4.08	3861;6822		KRT14_89380;SULT2A1_24513		21.7291	15.2008	9.23241	18.2836	7.84186	8.48458	8.48458	6.69107	2.53641	7.53801	2.15439	49.6072	49.6072	32.3086	24.4639	40.4774	20.7793					28.2574;15.2008	10.2781;6.69107	66.9058;32.3086	1	1
6,2-FTS_Run1-uM-WP	M39338	WP_ANGIOPOIETIN_LIKE_PROTEIN_8_REGULATORY_PATHWAY	5	22.9817	28.2028	10.9371	UP	39	39	4	3	3	108	36	1507	0.73651	0.49296	0.74276	7.69	1555;1576;1581		CYP2B6_1710;CYP3A4_88797,CYP3A4_90076;CYP7A1_89758		41.6568	12.66	41.6063	36.5663	41.4887	29.369	9.22015	5.31273	38.3326	27.1974	36.2916	68.3352	71.7284	20.1363	46.5951	55.6296	50.2921	0.5	17.8209			22.9817;89.3286;12.66	5.31273;73.5741;9.22015	71.7284;113.141;20.1363	3	1
6,2-FTS_Run1-uM-WP	M39557	WP_LIVER_X_RECEPTOR_PATHWAY	6	22.9817	28.2028	10.9371	UP	5	5	3	3	3	108	2	1541	0.99991	0.002665	0.002665	60	1581;1576;1555		CYP7A1_89758;CYP3A4_88797,CYP3A4_90076;CYP2B6_1710		41.6568	12.66	41.6063	36.5663	41.4887	29.369	9.22015	5.31273	38.3326	27.1974	36.2916	68.3352	71.7284	20.1363	46.5951	55.6296	50.2921	0	12.66	0	12.66	12.66;89.3286;22.9817	9.22015;73.5741;5.31273	20.1363;113.141;71.7284	3	1
6,2-FTS_Run1-uM-WP	M39600	WP_NICOTINE_METABOLISM	7	22.9817	11.2353	3.65169	UP	5	5	3	3	3	108	2	1541	0.99991	0.002665	0.002665	60	54600;1555;2328		UGT1A9_7544;CYP2B6_1710;FMO3_14602		67.9064	7.28447	91.7424	71.5437	97.6408	46.8699	5.31273	4.61185	72.5869	52.4508	74.8546	115.392	71.7284	17.2254	125.816	112.633	139.48	0	7.28447	0	7.28447	173.453;22.9817;7.28447	130.685;5.31273;4.61185	257.223;71.7284;17.2254	3	0
6,2-FTS_Run1-uM-WP	M39657	WP_NUCLEAR_RECEPTORS	8	24.5174	5.05206	2.57158	UP	21	21	3	3	3	108	18	1525	0.95268	0.16253	0.16253	14.29	8856;9970;7025		NR1I2_12051,NR1I2_4673;NR1I3_87852,NR1I3_90298;NR2F1_20784		23.446	12.0171	10.9326	16.1155	8.75842	9.25885	7.78509	5.02321	5.1337	6.35246	3.42122	60.5325	63.5656	35.2476	23.913	44.382	19.3908	0.5	18.2673	1.5	29.1605	33.8035;24.517400000000002;12.0171	14.968245;7.78509;5.02321	82.78425;63.5656;35.2476	5	0
6,2-FTS_Run1-uM-WP	M39666	WP_DRUG_INDUCTION_OF_BILE_ACID_PATHWAY	9	24.5174	28.2028	5.02078	UP	16	16	7	7	7	104	9	1534	1	3.5146e-05	3.5146e-05	43.75	8647;8856;6822;1576;1581;6554;9970		ABCB11_82408,ABCB11_88549,ABCB11_90320,ABCB11_90399;NR1I2_12051,NR1I2_4673;SULT2A1_24513;CYP3A4_88797,CYP3A4_90076;CYP7A1_89758;SLC10A1_89063;NR1I3_87852,NR1I3_90298	8647(0.4214)	46.6471	12.3695	48.7508	49.4074	58.7453	32.3626	9.22015	4.5082	41.9736	35.215	49.2161	77.6724	63.5656	20.1363	59.0605	79.092	73.4639	0	12.3695	0.5	12.5147	138.64974999999998;33.8035;15.2008;89.3286;12.66;12.3695;24.517400000000002	109.791575;14.968245;6.69107;73.5741;9.22015;4.5082;7.78509	190.5745;82.78425;32.3086;113.141;20.1363;41.1963;63.5656	12	1
6,2-FTS_Run1-uM-WP	M39754	WP_OXYSTEROLS_DERIVED_FROM_CHOLESTEROL	10	33.8035	28.2028	2.65246	UP	9	9	4	3	3	108	6	1537	0.99814	0.018346	0.018346	33.33	8856;1576;1581		NR1I2_12051,NR1I2_4673;CYP3A4_88797,CYP3A4_90076;CYP7A1_89758		45.264	12.66	39.5983	38.1346	39.8682	32.5875	14.9682	9.22015	35.6116	28.104	34.391	72.0205	82.7843	20.1363	47.4274	58.7444	50.5581	0	12.66	0	12.66	33.8035;89.3286;12.66	14.968245;73.5741;9.22015	82.78425;113.141;20.1363	4	1
6,2-FTS_Run1-uM-WP	M39817	WP_THE_INFLUENCE_OF_LAMINOPATHIES_ON_WNT_SIGNALING	11	36.0307	3.85108	3.40801	UP	16	16	3	3	3	108	13	1530	0.98136	0.08689	0.08689	18.75	1050;8091;6696		CEBPA_1240;HMGA2_3022;SPP1_6720		40.6415	6.09764	37.065	73.9529	19.7822	9.553	12.3513	1.23459	7.33137	12.435	2.10765	139.189	85.6643	24.1757	149.162	279.69	92.8769	0	6.09764	0.5	21.0642	36.0307;6.09764;79.7962	15.0731;1.23459;12.3513	85.6643;24.1757;307.728	2	1
6,2-FTS_Run1-uM-WP	M39877	WP_THE_OVERLAP_BETWEEN_SIGNAL_TRANSDUCTION_PATHWAYS_THAT_CONTRIBUTE_TO_A_RANGE_OF_LMNA_LAMINOPATHIES	12	36.0307	3.85108	3.40801	UP	26	26	3	3	3	108	23	1520	0.90846	0.25144	0.25144	11.54	1050;6696;8091		CEBPA_1240;SPP1_6720;HMGA2_3022		40.6415	6.09764	37.065	73.9529	19.7822	9.553	12.3513	1.23459	7.33137	12.435	2.10765	139.189	85.6643	24.1757	149.162	279.69	92.8769	0.5	21.0642	1.5	57.9134	36.0307;79.7962;6.09764	15.0731;12.3513;1.23459	85.6643;307.728;24.1757	2	1
6,2-FTS_Run1-uM-WP	M39341	WP_SPINAL_CORD_INJURY	13	36.8115	3.49305	2.21824	DOWN	59	59	5	3	3	108	56	1487	0.43151	0.77124	0.79398	5.08	3554;4842;199		IL1R1_3326;NOS1_19006;AIF1_16224	4842(-0.03681);199(0.08682)	56.4333	31.6985	38.499	96.7422	19.3792	41.1079	27.9313	15.1643	34.4753	76.7303	16.837	85.6037	69.1644	53.6078	42.6613	129.434	22.1445	1.5	68.8007			100.79;36.8115;31.6985	80.2282;27.9313;15.1643	134.039;53.6078;69.1644	1	2
6,2-FTS_Run1-uM-WP	M39617	WP_FOLATE_METABOLISM	14	36.8115	9.0793	3.10076	DOWN	35	35	5	5	5	106	30	1513	0.97391	0.080377	0.080377	14.29	5054;10797;2877;12;4842		SERPINE1_6253;MTHFD2_92375;GPX2_11201,GPX2_2766;SERPINA3_17487;NOS1_19006	4842(-0.03681)	81.5973	5.51798	92.2678	176.697	74.3467	52.951	27.9313	4.57001	57.2902	108.97	38.458	152.833	59.7196	19.9491	181.881	341.017	178.042	0.5	11.1804	2.5	81.0148	125.218;223.596;16.84285;5.51798;36.8115	99.4717;128.183;4.570015;4.59902;27.9313	168.368;462.523;59.7196;19.9491;53.6078	3	3
6,2-FTS_Run1-uM-WP	M39776	WP_VIRAL_ACUTE_MYOCARDITIS	15	36.8115	3.49305	2.21824	DOWN	58	58	3	3	3	108	55	1488	0.44548	0.76093	1	5.17	3689;4842;199		ITGB2_27367;NOS1_19006;AIF1_16224	4842(-0.03681);199(0.08682)	145.934	31.6985	193.45	278.46	182.142	89.6352	27.9313	15.1643	118.103	170.805	110.366	378.161	69.1644	53.6078	548.725	752.909	518.97	1.5	203.051			369.291;36.8115;31.6985	225.81;27.9313;15.1643	1011.71;53.6078;69.1644	1	2
6,2-FTS_Run1-uM-WP	M39812	WP_PROXIMAL_TUBULE_TRANSPORT	16	38.039	4.61003	2.9679	UP	21	21	2	2	2	109	19	1524	0.83747	0.41703	0.6474	9.52	10864;9429		SLC22A7_88372,SLC22A7_90194;ABCG2_25072,ABCG2_39,ABCG2_41	9429(-0.1194)	38.039	13.5239	34.6696	22.4766	26.7881	11.6429	11.6429	7.26951	6.18488	8.86662	4.77886	107.984	107.984	27.7119	113.522	57.0265	87.715	0.5	38.039			62.5541;13.523913333333333	16.01625;7.2695099999999995	188.2565;27.711866666666666	5	0
6,2-FTS_Run1-uM-WP	M39806	WP_NONALCOHOLIC_FATTY_LIVER_DISEASE	17	46.433	3.85108	3.29361	UP	60	60	2	2	2	109	58	1485	0.21882	0.92149	0.42926	3.33	1050;1571		CEBPA_1240;CYP2E1_1722		46.433	36.0307	14.7111	44.2907	14.3957	16.8697	16.8697	15.0731	2.54078	16.4997	2.48631	111.835	111.835	85.6643	37.0105	106.445	36.2171					36.0307;56.8353	15.0731;18.6663	85.6643;138.005	2	0
6,2-FTS_Run1-uM-WP	M39483	WP_SULFATION_BIOTRANSFORMATION_REACTION	18	54.37	5.02078	2.30175	UP	7	7	3	3	3	108	4	1539	0.99942	0.0084412	0.0084412	42.86	6822;6799;27284		SULT2A1_24513;SULT1A2_6875;SULT1B1_6880	27284(0.08246)	120.004	15.2008	148.896	51.6029	113.018	75.3278	26.7483	6.69107	102.006	31.1477	76.3174	245.541	114.259	32.3086	301.159	106.124	229.022	0	15.2008	0	15.2008	15.2008;290.44;54.37	6.69107;192.544;26.7483	32.3086;590.055;114.259	2	1
6,2-FTS_Run1-uM-WP	M39631	WP_TAMOXIFEN_METABOLISM	19	61.3599	28.2028	2.94395	UP	16	16	11	11	11	100	5	1538	1	2.5258e-10	2.5258e-10	68.75	1559;6822;1543;1576;1544;1577;1557;1558;2328;1571;7364		CYP2C9_12062,CYP2C9_1720;SULT2A1_24513;CYP1A1_10775;CYP3A4_88797,CYP3A4_90076;CYP1A2_82402;CYP3A5_27090;CYP2C19_1714;CYP2C8_15146;FMO3_14602;CYP2E1_1722;UGT2B7_7548	1543(0.449);1544(0.01878);1557(0.04555)	96.5021	7.28447	94.8935	100.072	98.8134	64.8693	18.6663	4.61185	78.1523	68.0026	76.8065	165.944	123.847	17.2254	137.686	168.196	147.204	0	7.28447	0.5	10.99	187.58499999999998;15.2008;61.3599;89.3286;273.188;44.1405;247.061;64.8445;7.28447;56.8353;14.6955	122.47874999999999;6.69107;15.2798;73.5741;217.735;17.9105;192.461;38.7885;4.61185;18.6663;5.36526	313.709;32.3086;211.46;113.141;396.578;95.6506;366.209;123.847;17.2254;138.005;17.2452	13	0
6,2-FTS_Run1-uM-WP	M39475	WP_MYOMETRIAL_RELAXATION_AND_CONTRACTION_PATHWAYS	20	65.2367	7.38114	3.43715	DOWN	52	52	5	5	5	106	47	1496	0.86933	0.26731	0.39119	9.62	133;3489;4842;3484;3486		ADM_12873,ADM_140;IGFBP6_26498,IGFBP6_3273;NOS1_19006;IGFBP1_10877,IGFBP1_3266;IGFBP3_3270	4842(-0.03681)	124.037	8.22877	137.61	70.048	78.0394	85.3564	53.9372	3.92439	86.2195	53.302	52.7081	251.742	81.8315	18.9718	354.296	110.008	179.679	1.5	51.0241			347.1225;8.22877;36.8115;162.78699999999998;65.2367	216.98250000000002;3.9243949999999996;27.9313;124.00649999999999;53.9372	867.8265;18.97175;53.6078;236.471;81.8315	2	6
6,2-FTS_Run1-uM-WP	M39337	WP_VITAMIN_B12_METABOLISM	21	65.368	2.92352	2.51473	CONFLICT	25	25	2	2	2	109	23	1520	0.76701	0.50871	0.6825	8	5054;12		SERPINE1_6253;SERPINA3_17487		65.368	5.51798	84.6407	121.546	29.1891	52.0354	52.0354	4.59902	67.0851	96.5617	23.1349	94.1585	94.1585	19.9491	104.948	163.816	36.1923	0.5	65.368			125.218;5.51798	99.4717;4.59902	168.368;19.9491	1	1
6,2-FTS_Run1-uM-WP	M39682	WP_PATHWAYS_AFFECTED_IN_ADENOID_CYSTIC_CARCINOMA	22	66.8508	3.85108	3.1473	CONFLICT	26	26	2	2	2	109	24	1519	0.74856	0.53015	0.6921	7.69	1050;4603		CEBPA_1240;MYBL1_22509		66.8508	36.0307	43.5861	40.6601	22.9749	15.9426	15.9426	15.0731	1.22959	15.2037	0.648135	197.765	197.765	85.6643	158.535	102.503	83.566	0.5	66.8508			36.0307;97.6708	15.0731;16.812	85.6643;309.866	1	1
6,2-FTS_Run1-uM-WP	M39451	WP_SEROTONIN_TRANSPORTER_ACTIVITY	23	68.8007	3.49305	2.74707	DOWN	5	5	2	2	2	109	3	1540	0.99734	0.03905	0.03905	40	4842;3554		NOS1_19006;IL1R1_3326	4842(-0.03681)	68.8007	36.8115	45.2396	98.207	17.8092	54.0797	54.0797	27.9313	36.9795	78.1168	14.5575	93.8234	93.8234	53.6078	56.8734	130.792	22.389	0	36.8115	0	36.8115	36.8115;100.79	27.9313;80.2282	53.6078;134.039	0	2
6,2-FTS_Run1-uM-WP	M39724	WP_MONOAMINE_TRANSPORT	24	68.8007	3.49305	2.74707	DOWN	9	9	2	2	2	109	7	1536	0.98165	0.11796	0.11796	22.22	4842;3554		NOS1_19006;IL1R1_3326	4842(-0.03681)	68.8007	36.8115	45.2396	98.207	17.8092	54.0797	54.0797	27.9313	36.9795	78.1168	14.5575	93.8234	93.8234	53.6078	56.8734	130.792	22.389	0	36.8115	0	36.8115	36.8115;100.79	27.9313;80.2282	53.6078;134.039	0	2
6,2-FTS_Run1-uM-WP	M39588	WP_METAPATHWAY_BIOTRANSFORMATION_PHASE_I_AND_II	25	69.6417	28.2028	2.86853	UP	71	71	25	22	22	89	49	1494	1	1.6709e-10	1.6709e-10	30.99	1571;1559;54577;1555;1557;1558;6799;1543;54600;1544;2877;6822;27284;7364;57016;54658;2328;10;1576;1577;1581;4051		CYP2E1_1722;CYP2C9_12062,CYP2C9_1720;UGT1A7_7542;CYP2B6_1710;CYP2C19_1714;CYP2C8_15146;SULT1A2_6875;CYP1A1_10775;UGT1A9_7544;CYP1A2_82402;GPX2_11201,GPX2_2766;SULT2A1_24513;SULT1B1_6880;UGT2B7_7548;AKR1B10_19908;UGT1A1_82407,UGT1A1_89949;FMO3_14602;NAT2_4457;CYP3A4_88797,CYP3A4_90076;CYP3A5_27090;CYP7A1_89758;CYP4F3_1739	1557(0.04555);1543(0.449);1544(0.01878);27284(0.08246);54658(0.07389);10(-0.6271)	107.686	7.28447	94.3282	109.284	94.5116	68.7529	22.7073	4.57001	75.0045	72.573	73.0999	206.668	142.366	17.2254	165.435	198.98	165.544	2.5	14.9481	6.5	49.2552	56.8353;187.58499999999998;253.952;22.9817;247.061;64.8445;290.44;61.3599;173.453;273.188;16.84285;15.2008;54.37;14.6955;196.216;111.77850000000001;7.28447;100.434;89.3286;44.1405;12.66;74.4389	18.6663;122.47874999999999;175.064;5.31273;192.461;38.7885;192.544;15.2798;130.685;217.735;4.570015;6.69107;26.7483;5.36526;144.136;90.06155;4.61185;13.3355;73.5741;17.9105;9.22015;7.32531	138.005;313.709;461.551;71.7284;366.209;123.847;590.055;211.46;257.223;396.578;59.7196;32.3086;114.259;17.2452;306.599;146.7275;17.2254;437.505;113.141;95.6506;20.1363;255.821	24	2
6,2-FTS_Run1-uM-WP	M39653	WP_OXIDATION_BY_CYTOCHROME_P450	26	69.6417	28.2028	2.94395	UP	30	30	15	14	14	97	16	1527	1	9.8786e-10	9.8786e-10	46.67	284541;5447;1571;1559;1555;1557;1558;1543;1544;1576;1577;1579;1581;4051		CYP4A22_89107;POR_23019,POR_5283;CYP2E1_1722;CYP2C9_12062,CYP2C9_1720;CYP2B6_1710;CYP2C19_1714;CYP2C8_15146;CYP1A1_10775;CYP1A2_82402;CYP3A4_88797,CYP3A4_90076;CYP3A5_27090;CYP4A11_89302;CYP7A1_89758;CYP4F3_1739	1557(0.04555);1543(0.449);1544(0.01878)	111.884	12.66	85.8911	152.685	75.6643	73.6526	30.5418	5.31273	75.4853	112.873	65.1457	198.776	178.772	20.1363	116.424	233.196	104.41	0.5	17.8209	2	44.1405	168.917;61.46475;56.8353;187.58499999999998;22.9817;247.061;64.8445;61.3599;273.188;89.3286;44.1405;201.564;12.66;74.4389	142.902;22.29505;18.6663;122.47874999999999;5.31273;192.461;38.7885;15.2798;217.735;73.5741;17.9105;147.187;9.22015;7.32531	209.056;148.48860000000002;138.005;313.709;71.7284;366.209;123.847;211.46;396.578;113.141;95.6506;319.028;20.1363;255.821	16	1
6,2-FTS_Run1-uM-WP	M39385	WP_SELENIUM_MICRONUTRIENT_NETWORK	27	71.0304	9.0793	2.92352	CONFLICT	41	41	4	4	4	107	37	1506	0.86444	0.29433	0.35021	9.76	5054;5742;2877;12		SERPINE1_6253;PTGS1_22773;GPX2_11201,GPX2_2766;SERPINA3_17487	5742(0.3569)	98.7827	5.51798	112.906	181.862	89.9169	70.1209	52.0354	4.57001	81.2381	130.23	60.4253	172.464	114.044	19.9491	190.211	307.093	174.151	1.5	71.0304			125.218;247.552;16.84285;5.51798	99.4717;171.843;4.570015;4.59902	168.368;441.819;59.7196;19.9491	3	2
6,2-FTS_Run1-uM-WP	M39597	WP_MAPK_SIGNALING_PATHWAY	28	71.3006	2.07684	2.03896	DOWN	87	87	2	2	2	109	85	1458	0.058381	0.98471	0.1195	2.3	1843;3554		DUSP1_24234;IL1R1_3326	1843(0.4066)	71.3006	41.8111	41.7044	93.7213	27.0901	45.4359	45.4359	10.6435	49.2038	71.8884	31.9615	126.432	126.432	118.825	10.7579	132.216	6.98806					41.8111;100.79	10.6435;80.2282	118.825;134.039	0	2
6,2-FTS_Run1-uM-WP	M39612	WP_FLUOROPYRIMIDINE_ACTIVITY	29	72.676	4.61003	2.9679	UP	18	18	4	4	4	107	14	1529	0.99474	0.028245	0.028245	22.22	10864;1807;9429;978		SLC22A7_88372,SLC22A7_90194;DPYS_89710,DPYS_90049;ABCG2_25072,ABCG2_39,ABCG2_41;CDA_1155,CDA_11848	9429(-0.1194);978(0.145)	65.2823	13.5239	38.1227	35.1196	37.3597	28.416	18.0352	7.26951	28.4437	15.6995	21.1751	151.616	176.693	27.7119	86.2484	81.2937	89.6653	0	13.5239	0.5	38.039	62.5541;82.7979;13.523913333333333;102.25335000000001	16.01625;20.05405;7.2695099999999995;70.324	188.2565;225.3655;27.711866666666666;165.13	7	2
6,2-FTS_Run1-uM-WP	M39488	WP_NUCLEAR_RECEPTORS_IN_LIPID_METABOLISM_AND_TOXICITY	30	73.0819	28.2028	3.98642	UP	21	21	10	10	10	101	11	1532	1	2.3508e-07	2.3508e-07	47.62	8856;1544;1571;9970;1559;8647;1576;1555;1579;1581		NR1I2_12051,NR1I2_4673;CYP1A2_82402;CYP2E1_1722;NR1I3_87852,NR1I3_90298;CYP2C9_12062,CYP2C9_1720;ABCB11_82408,ABCB11_88549,ABCB11_90320,ABCB11_90399;CYP3A4_88797,CYP3A4_90076;CYP2B6_1710;CYP4A11_89302;CYP7A1_89758	1544(0.01878);8647(0.4214)	104.111	12.66	91.2396	152.904	78.3281	72.6719	46.1202	5.31273	74.1434	110.515	62.6992	170.925	125.573	20.1363	129.066	237.305	116.459	0.5	17.8209	1.5	23.7495	33.8035;273.188;56.8353;24.517400000000002;187.58499999999998;138.64974999999998;89.3286;22.9817;201.564;12.66	14.968245;217.735;18.6663;7.78509;122.47874999999999;109.791575;73.5741;5.31273;147.187;9.22015	82.78425;396.578;138.005;63.5656;313.709;190.5745;113.141;71.7284;319.028;20.1363	16	1
6,2-FTS_Run1-uM-WP	M39344	WP_BENZOAPYRENE_METABOLISM	31	75.3443	28.2028	10.6388	UP	6	6	2	2	2	109	4	1539	0.99493	0.05604	0.05604	33.33	1543;1576		CYP1A1_10775;CYP3A4_88797,CYP3A4_90076	1543(0.449)	75.3443	61.3599	19.7769	72.1866	19.2661	44.4269	44.4269	15.2798	41.2203	37.8455	40.1557	162.3	162.3	113.141	69.522	173.401	67.7265	0	61.3599	0	61.3599	61.3599;89.3286	15.2798;73.5741	211.46;113.141	3	0
6,2-FTS_Run1-uM-WP	M39718	WP_VITAMIN_D_RECEPTOR_PATHWAY	32	79.7962	28.2028	3.85108	UP	60	60	15	15	15	96	45	1498	1	4.1079e-06	4.1079e-06	25	1050;1559;1555;54210;6696;7128;1543;6822;768;3091;1576;1577;3484;1581;3486		CEBPA_1240;CYP2C9_12062,CYP2C9_1720;CYP2B6_1710;TREM1_13872;SPP1_6720;TNFAIP3_7232;CYP1A1_10775;SULT2A1_24513;CA9_14814,CA9_915;HIF1A_2945;CYP3A4_88797,CYP3A4_90076;CYP3A5_27090;IGFBP1_10877,IGFBP1_3266;CYP7A1_89758;IGFBP3_3270	1543(0.449)	109.148	12.66	101.774	116.051	104.328	70.4386	53.9372	5.31273	72.9711	72.7664	76.9968	198.983	113.141	20.1363	187	202.714	148.687	2	22.9817	5	61.3599	36.0307;187.58499999999998;22.9817;335.045;79.7962;123.249;61.3599;15.2008;317.771;84.048;89.3286;44.1405;162.78699999999998;12.66;65.2367	15.0731;122.47874999999999;5.31273;231.512;12.3513;95.7487;15.2798;6.69107;203.882;69.6005;73.5741;17.9105;124.00649999999999;9.22015;53.9372	85.6643;313.709;71.7284;398.219;307.728;170.682;211.46;32.3086;740.4795;105.532;113.141;95.6506;236.471;20.1363;81.8315	11	8
6,2-FTS_Run1-uM-WP	M39719	WP_FOCAL_ADHESIONPI3KAKTMTORSIGNALING_PATHWAY	33	81.9221	8.19784	2.62214	DOWN	108	108	10	8	8	103	100	1443	0.70381	0.44032	0.69231	7.41	6696;7057;1289;3575;3689;2335;3091;4842		SPP1_6720;THBS1_24188;COL5A1_1480;IL7R_3347;ITGB2_27367;FN1_13666,FN1_27231;HIF1A_2945;NOS1_19006	4842(-0.03681)	148.146	36.8115	125.489	97.5275	80.9182	94.0632	59.6888	12.3513	78.915	56.4525	56.5316	320.311	206.63	53.6078	332.612	226.477	229.136	4.5	167.351			79.7962;256.816;59.4231;48.3307;369.291;250.65499999999997;84.048;36.8115	12.3513;166.559;49.7771;39.8482;225.81;160.6285;69.6005;27.9313	307.728;511.094;73.1821;60.6727;1011.71;438.96500000000003;105.532;53.6078	1	8
6,2-FTS_Run1-uM-WP	M39373	WP_SUDDEN_INFANT_DEATH_SYNDROME_SIDS_SUSCEPTIBILITY_PATHWAYS	34	84.048	2.62214	2.07307	DOWN	62	62	4	3	3	108	59	1484	0.39108	0.80003	0.795	4.84	2328;8553;3091		FMO3_14602;BHLHE40_689;HIF1A_2945		146.591	7.28447	178.971	78.4213	89.6545	97.2554	69.6005	4.61185	109.132	60.6655	57.8715	332.127	105.532	17.2254	471.025	124.563	226.221					7.28447;348.44;84.048	4.61185;217.554;69.6005	17.2254;873.625;105.532	1	2
6,2-FTS_Run1-uM-WP	M39480	WP_BLOOD_CLOTTING_CASCADE	35	84.3023	2.92352	2.51378	DOWN	8	8	2	2	2	109	6	1537	0.98715	0.095821	0.095821	25	2152;5054		F3_21670;SERPINE1_6253	2152(0.3859)	84.3023	43.3865	57.8636	112.156	42.3853	52.9431	52.9431	6.41441	65.8014	84.6181	48.1997	154.11	154.11	139.852	20.1639	163.816	14.7701	0	43.3865	0	43.3865	43.3865;125.218	6.41441;99.4717	139.852;168.368	0	2
6,2-FTS_Run1-uM-WP	M39505	WP_ADIPOGENESIS	36	86.8623	3.85108	2.38386	DOWN	54	54	6	6	6	105	48	1495	0.93491	0.14904	0.17108	11.11	1050;7025;5054;652;4616;3091		CEBPA_1240;NR2F1_20784;SERPINE1_6253;BMP4_737;GADD45B_2570;HIF1A_2945	4616(-0.09554)	91.0929	12.0171	66.7347	84.9229	52.4687	66.4453	71.2963	5.02321	49.929	65.6037	40.7264	142.467	110.477	35.2476	108.014	121.567	79.31	1.5	60.0393	4.5	162.393	36.0307;12.0171;125.218;199.567;89.6765;84.048	15.0731;5.02321;99.4717;136.511;72.9921;69.6005	85.6643;35.2476;168.368;344.57;115.421;105.532	2	4
6,2-FTS_Run1-uM-WP	M39328	WP_CODEINE_AND_MORPHINE_METABOLISM	37	89.3286	28.2028	3.65169	UP	11	11	5	5	5	106	6	1537	0.99997	0.00041543	0.00041543	45.45	54658;54600;1576;1558;7364		UGT1A1_82407,UGT1A1_89949;UGT1A9_7544;CYP3A4_88797,CYP3A4_90076;CYP2C8_15146;UGT2B7_7548	54658(0.07389)	90.82	14.6955	58.6075	98.5669	42.5336	67.6949	73.5741	5.36526	48.0186	72.2965	37.7448	131.637	123.847	17.2452	85.8601	150.237	52.7327	0	14.6955	0.5	39.77	111.77850000000001;173.453;89.3286;64.8445;14.6955	90.06155;130.685;73.5741;38.7885;5.36526	146.7275;257.223;113.141;123.847;17.2452	7	0
6,2-FTS_Run1-uM-WP	M39476	WP_CONSTITUTIVE_ANDROSTANE_RECEPTOR_PATHWAY	38	89.3286	28.2028	3.88704	UP	23	23	11	11	11	100	12	1531	1	5.2289e-08	5.2289e-08	47.83	54600;9970;1559;6822;54658;1576;1555;1577;211;1557;1579		UGT1A9_7544;NR1I3_87852,NR1I3_90298;CYP2C9_12062,CYP2C9_1720;SULT2A1_24513;UGT1A1_82407,UGT1A1_89949;CYP3A4_88797,CYP3A4_90076;CYP2B6_1710;CYP3A5_27090;ALAS1_28273;CYP2C19_1714;CYP4A11_89302	54658(0.07389);1557(0.04555)	103.157	15.2008	86.0017	102.122	86.5403	72.7009	73.5741	5.31273	68.3043	71.0012	64.0561	165.767	113.141	32.3086	124.039	163.001	133.689	0.5	16.156	1.5	20.0465	173.453;24.517400000000002;187.58499999999998;15.2008;111.77850000000001;89.3286;22.9817;44.1405;17.1112;247.061;201.564	130.685;7.78509;122.47874999999999;6.69107;90.06155;73.5741;5.31273;17.9105;5.56351;192.461;147.187	257.223;63.5656;313.709;32.3086;146.7275;113.141;71.7284;95.6506;44.1485;366.209;319.028	15	0
6,2-FTS_Run1-uM-WP	M39500	WP_TRYPTOPHAN_METABOLISM	39	89.3286	28.2028	2.57565	UP	20	20	6	5	5	106	15	1528	0.99858	0.0085465	0.0085465	25	1543;1544;1571;217;1576		CYP1A1_10775;CYP1A2_82402;CYP2E1_1722;ALDH2_225;CYP3A4_88797,CYP3A4_90076	1543(0.449);1544(0.01878)	134.469	56.8353	94.7635	182.274	101.934	93.349	73.5741	15.2798	86.3898	135.006	93.2087	231.079	211.46	113.141	116.822	291.289	119.063	0	56.8353	1	61.3599	61.3599;273.188;56.8353;191.635;89.3286	15.2798;217.735;18.6663;141.49;73.5741	211.46;396.578;138.005;296.212;113.141	6	0
6,2-FTS_Run1-uM-WP	M39567	WP_PREGNANE_X_RECEPTOR_PATHWAY	40	89.3286	28.2028	3.65169	UP	24	24	9	9	9	102	15	1528	1	1.1182e-05	1.1182e-05	37.5	8856;54600;1559;6822;54658;1576;1577;1555;1557		NR1I2_12051,NR1I2_4673;UGT1A9_7544;CYP2C9_12062,CYP2C9_1720;SULT2A1_24513;UGT1A1_82407,UGT1A1_89949;CYP3A4_88797,CYP3A4_90076;CYP3A5_27090;CYP2B6_1710;CYP2C19_1714	54658(0.07389);1557(0.04555)	102.815	15.2008	83.2914	103.001	87.0754	72.6825	73.5741	5.31273	66.8189	71.7634	64.2064	164.387	113.141	32.3086	118.321	163.826	134.99	0.5	19.0912	1.5	28.3926	33.8035;173.453;187.58499999999998;15.2008;111.77850000000001;89.3286;44.1405;22.9817;247.061	14.968245;130.685;122.47874999999999;6.69107;90.06155;73.5741;17.9105;5.31273;192.461	82.78425;257.223;313.709;32.3086;146.7275;113.141;95.6506;71.7284;366.209	13	0
6,2-FTS_Run1-uM-WP	M39611	WP_IRINOTECAN_PATHWAY	41	89.3286	28.2028	3.32541	UP	11	11	5	5	5	106	6	1537	0.99997	0.00041543	0.00041543	45.45	54658;9429;54600;1576;1577		UGT1A1_82407,UGT1A1_89949;ABCG2_25072,ABCG2_39,ABCG2_41;UGT1A9_7544;CYP3A4_88797,CYP3A4_90076;CYP3A5_27090	54658(0.07389);9429(-0.1194)	86.4449	13.5239	61.9024	66.6069	66.2855	63.9001	73.5741	7.26951	51.3817	50.5085	53.2818	128.091	113.141	27.7119	84.2233	96.5515	89.5858	0	13.5239	0.5	28.8322	111.77850000000001;13.523913333333333;173.453;89.3286;44.1405	90.06155;7.2695099999999995;130.685;73.5741;17.9105	146.7275;27.711866666666666;257.223;113.141;95.6506	9	0
6,2-FTS_Run1-uM-WP	M39336	WP_PYRIMIDINE_METABOLISM	42	92.5256	4.1632	3.25425	CONFLICT	20	20	2	2	2	109	18	1525	0.85393	0.39279	0.39279	10	1807;978		DPYS_89710,DPYS_90049;CDA_1155,CDA_11848	978(0.145)	92.5256	82.7979	13.7571	93.277	13.716	45.189	45.189	20.0541	35.5462	47.1305	35.44	195.248	195.248	165.13	42.5929	192.921	42.4657	0	82.7979	1	102.253	82.7979;102.25335000000001	20.05405;70.324	225.3655;165.13	2	2
6,2-FTS_Run1-uM-WP	M39455	WP_MAMMARY_GLAND_DEVELOPMENT_PATHWAY_PREGNANCY_AND_LACTATION_STAGE_3_OF_4	43	98.0333	3.85108	3.1159	CONFLICT	18	18	2	2	2	109	16	1527	0.88499	0.34307	0.34307	11.11	1050;2706		CEBPA_1240;GJB2_2653		98.0333	36.0307	87.685	84.2604	85.4943	66.7536	66.7536	15.0731	73.0872	55.2735	71.2612	163.448	163.448	85.6643	110.002	146.169	107.254	0	36.0307	0.5	98.0333	36.0307;160.036	15.0731;118.434	85.6643;241.231	1	1
6,2-FTS_Run1-uM-WP	M39424	WP_ESTROGEN_METABOLISM	44	100.554	28.2028	3.30962	UP	14	14	6	6	6	105	8	1535	0.99999	0.00015414	0.00015414	42.86	54658;54600;1543;1576;1544;7364		UGT1A1_82407,UGT1A1_89949;UGT1A9_7544;CYP1A1_10775;CYP3A4_88797,CYP3A4_90076;CYP1A2_82402;UGT2B7_7548	54658(0.07389);1543(0.449);1544(0.01878)	120.634	14.6955	91.4958	160.532	84.885	88.7835	81.8178	5.36526	78.7129	123.965	72.4119	190.396	179.094	17.2452	130.596	238.573	119.53	0	14.6955	0.5	38.0277	111.77850000000001;173.453;61.3599;89.3286;273.188;14.6955	90.06155;130.685;15.2798;73.5741;217.735;5.36526	146.7275;257.223;211.46;113.141;396.578;17.2452	8	0
6,2-FTS_Run1-uM-WP	M39707	WP_PHOTODYNAMIC_THERAPYINDUCED_HIF1_SURVIVAL_SIGNALING	45	104.633	7.38114	4.72825	DOWN	26	26	4	4	4	107	22	1521	0.97374	0.091543	0.091543	15.38	5054;3091;3484;3486		SERPINE1_6253;HIF1A_2945;IGFBP1_10877,IGFBP1_3266;IGFBP3_3270		109.322	65.2367	43.564	92.8453	34.2229	86.754	84.5361	53.9372	31.2019	75.0994	25.0991	148.051	136.95	81.8315	69.3392	121.432	52.518	0.5	74.6423	1.5	104.633	125.218;84.048;162.78699999999998;65.2367	99.4717;69.6005;124.00649999999999;53.9372	168.368;105.532;236.471;81.8315	0	5
6,2-FTS_Run1-uM-WP	M39371	WP_VALPROIC_ACID_PATHWAY	46	105.283	11.2353	3.98642	UP	6	6	2	2	2	109	4	1539	0.99493	0.05604	0.05604	33.33	1559;1555		CYP2C9_12062,CYP2C9_1720;CYP2B6_1710		105.283	22.9817	116.392	179.356	50.7309	63.8957	63.8957	5.31273	82.8489	116.621	36.1107	192.719	192.719	71.7284	171.106	301.612	74.5787	0	22.9817	0	22.9817	187.58499999999998;22.9817	122.47874999999999;5.31273	313.709;71.7284	3	0
6,2-FTS_Run1-uM-WP	M39650	WP_CELL_CYCLE	47	106.367	2.14559	2.08246	DOWN	65	65	2	2	2	109	63	1480	0.17424	0.94141	0.31468	3.08	4616;991		GADD45B_2570;CDC20_1157	4616(-0.09554)	106.367	89.6765	23.6036	104.578	23.4676	83.5418	83.5418	72.9921	14.9196	82.4109	14.8336	144.716	144.716	115.421	41.4294	141.576	41.1906					89.6765;123.057	72.9921;94.0916	115.421;174.011	0	2
6,2-FTS_Run1-uM-WP	M39428	WP_NUCLEAR_RECEPTORS_METAPATHWAY	48	113.787	28.2028	3.42275	UP	144	144	29	28	28	83	116	1427	1	5.4091e-08	5.4091e-08	19.44	9970;6342;1559;54577;1555;211;1557;8856;1543;1544;2877;6554;6535;54658;2168;3484;7128;54600;6822;7364;30;8553;4616;8647;1576;1577;1579;1581		NR1I3_87852,NR1I3_90298;SCP2_27826,SCP2_6152;CYP2C9_12062,CYP2C9_1720;UGT1A7_7542;CYP2B6_1710;ALAS1_28273;CYP2C19_1714;NR1I2_12051,NR1I2_4673;CYP1A1_10775;CYP1A2_82402;GPX2_11201,GPX2_2766;SLC10A1_89063;SLC6A8_27878,SLC6A8_6522;UGT1A1_82407,UGT1A1_89949;FABP1_11582,FABP1_2298;IGFBP1_10877,IGFBP1_3266;TNFAIP3_7232;UGT1A9_7544;SULT2A1_24513;UGT2B7_7548;ACAA1_90616,ACAA1_91529;BHLHE40_689;GADD45B_25…	1557(0.04555);1543(0.449);1544(0.01878);54658(0.07389);4616(-0.09554);8647(0.4214)	126.862	12.3695	104.132	116.938	88.2486	87.5055	83.8495	4.5082	75.26	84.171	65.825	234.571	180.628	17.2452	226.343	192.897	164.084	6.5	23.7495	13.5	113.787	24.517400000000002;187.1987;187.58499999999998;253.952;22.9817;17.1112;247.061;33.8035;61.3599;273.188;16.84285;12.3695;237.8425;111.77850000000001;115.79475;162.78699999999998;123.249;173.453;15.2008;14.6955;334.897;348.44;89.6765;138.64974999999998;89.3286;44.1405;201.564;12.66	7.78509;129.69055;122.47874999999999;175.064;5.31273;5.56351;192.461;14.968245;15.2798;217.735;4.570015;4.5082;166.256;90.06155;77.6375;124.00649999999999;95.7487;130.685;6.69107;5.36526;210.055;217.554;72.9921;109.791575;73.5741;17.9105;147.187;9.22015	63.5656;359.1169;313.709;461.551;71.7284;44.1485;366.209;82.78425;211.46;396.578;59.7196;41.1963;421.2155;146.7275;193.32465000000002;236.471;170.682;257.223;32.3086;17.2452;893.457;873.625;115.421;190.5745;113.141;95.6506;319.028;20.1363	34	8
6,2-FTS_Run1-uM-WP	M39811	WP_MELANOMA	49	115.85	2.33174	2.23866	DOWN	35	35	2	2	2	109	33	1510	0.57915	0.69389	1	5.71	4616;2113		GADD45B_2570;ETS1_2248	4616(-0.09554)	115.85	89.6765	37.0153	105.135	33.7715	90.273	90.273	72.9921	24.439	83.1987	22.2973	160.369	160.369	115.421	63.5654	141.968	57.9949	0.5	115.85			89.6765;142.024	72.9921;107.554	115.421;205.316	0	2
6,2-FTS_Run1-uM-WP	M39665	WP_DIFFERENTIATION_OF_WHITE_AND_BROWN_ADIPOCYTE	50	117.799	3.85108	2.95451	CONFLICT	7	7	2	2	2	109	5	1538	0.99156	0.075079	0.075079	28.57	1050;652		CEBPA_1240;BMP4_737		117.799	36.0307	115.638	125.865	115.074	75.7921	75.7921	15.0731	85.8696	81.7817	85.4507	215.117	215.117	85.6643	183.074	227.887	182.181	0	36.0307	0	36.0307	36.0307;199.567	15.0731;136.511	85.6643;344.57	1	1
6,2-FTS_Run1-uM-WP	M39714	WP_ETHANOL_EFFECTS_ON_HISTONE_MODIFICATIONS	51	124.235	2.73614	2.40724	UP	12	12	2	2	2	109	10	1533	0.95854	0.19011	0.19011	16.67	1571;217		CYP2E1_1722;ALDH2_225		124.235	56.8353	95.3178	144.095	91.0861	80.0781	80.0781	18.6663	86.8495	98.1733	82.9937	217.108	217.108	138.005	111.869	240.417	106.903	0	56.8353	0.5	124.235	56.8353;191.635	18.6663;141.49	138.005;296.212	2	0
6,2-FTS_Run1-uM-WP	M39562	WP_ONCOSTATIN_M_SIGNALING_PATHWAY	52	125.218	2.92352	2.62214	DOWN	43	43	3	3	3	108	40	1503	0.67438	0.56049	0.76303	6.98	4314;5054;3091		MMP3_4216;SERPINE1_6253;HIF1A_2945	4314(-0.2247)	154.745	84.048	89.2036	108.998	48.4317	114.881	99.4717	69.6005	54.6399	86.7602	30.9742	246.218	168.368	105.532	191.847	148.752	98.0734	1.5	190.093			254.968;125.218;84.048	175.571;99.4717;69.6005	464.753;168.368;105.532	0	3
6,2-FTS_Run1-uM-WP	M39649	WP_COMPLEMENT_AND_COAGULATION_CASCADES	53	125.218	2.92352	2.10405	DOWN	23	23	3	3	3	108	20	1523	0.93682	0.19696	0.19696	13.04	5054;10747;2152		SERPINE1_6253;MASP2_27484;F3_21670	2152(0.3859)	145.646	43.3865	113.857	146.916	85.897	112.147	99.4717	6.41441	112.606	117.099	82.9593	213.118	168.368	139.852	103.195	201.056	85.9845	0.5	84.3023	1.5	196.776	125.218;268.335;43.3865	99.4717;230.554;6.41441	168.368;331.135;139.852	1	2
6,2-FTS_Run1-uM-WP	M39515	WP_ARACHIDONATE_EPOXYGENASE_EPOXIDE_HYDROLASE	54	126.215	4.7173	3.98642	UP	5	5	3	2	2	109	3	1540	0.99734	0.03905	0.03905	40	1559;1558		CYP2C9_12062,CYP2C9_1720;CYP2C8_15146		126.215	64.8445	86.7906	136.487	85.5662	80.6336	80.6336	38.7885	59.1779	87.6379	58.343	218.778	218.778	123.847	134.253	234.668	132.359	0	64.8445	0	64.8445	187.58499999999998;64.8445	122.47874999999999;38.7885	313.709;123.847	3	0
6,2-FTS_Run1-uM-WP	M39398	WP_ALLOGRAFT_REJECTION	55	130.26	2.84823	2.53323	DOWN	52	52	2	2	2	109	50	1493	0.30881	0.87612	0.57612	3.85	1289;3106		COL5A1_1480;HLA-B_2976		130.26	59.4231	100.179	76.3092	64.9181	98.3495	98.3495	49.7771	68.6918	61.3558	44.5139	195.556	195.556	73.1821	173.063	102.354	112.149					59.4231;201.097	49.7771;146.922	73.1821;317.93	0	2
6,2-FTS_Run1-uM-WP	M39477	WP_LUNG_FIBROSIS	56	131.037	3.40801	2.36085	CONFLICT	34	34	3	2	2	109	32	1511	0.59773	0.67828	1	5.88	4313;6696		MMP2_27519,MMP2_4213;SPP1_6720	4313(0.3506)	131.037	79.7962	72.4656	99.3727	56.9736	56.6005	56.6005	12.3513	62.5779	29.2567	49.1998	342.844	342.844	307.728	49.6615	321.144	39.0447	0.5	131.037			182.27800000000002;79.7962	100.8498;12.3513	377.96000000000004;307.728	1	2
6,2-FTS_Run1-uM-WP	M39691	WP_BRAINDERIVED_NEUROTROPHIC_FACTOR_BDNF_SIGNALING_PATHWAY	57	131.089	3.40801	2.95548	CONFLICT	64	64	2	2	2	109	62	1481	0.18249	0.93785	0.31478	3.12	6696;4688		SPP1_6720;NCF2_12973		131.089	79.7962	72.5384	82.5226	23.3349	71.2952	71.2952	12.3513	83.3592	15.4845	26.8158	300.478	300.478	293.229	10.2523	307.343	3.29807					79.7962;182.381	12.3513;130.239	307.728;293.229	1	1
6,2-FTS_Run1-uM-WP	M39420	WP_AGERAGE_PATHWAY	58	133.163	2.62214	2.36085	DOWN	37	37	2	2	2	109	35	1508	0.54261	0.72324	1	5.41	4313;3091		MMP2_27519,MMP2_4213;HIF1A_2945	4313(0.3506)	133.163	84.048	69.4591	112.418	62.9594	85.2251	85.2251	69.6005	22.0966	78.6258	20.0289	241.746	241.746	105.532	192.636	184.213	174.61	0.5	133.163			182.27800000000002;84.048	100.8498;69.6005	377.96000000000004;105.532	0	3
6,2-FTS_Run1-uM-WP	M39676	WP_CANNABINOID_RECEPTOR_SIGNALING	59	138.457	28.2028	3.46518	UP	16	16	4	4	4	107	12	1531	0.99701	0.018638	0.018638	25	1543;1559;1576;1557		CYP1A1_10775;CYP2C9_12062,CYP2C9_1720;CYP3A4_88797,CYP3A4_90076;CYP2C19_1714	1543(0.449);1557(0.04555)	146.334	61.3599	86.2512	178.689	59.5519	100.948	98.0264	15.2798	75.1145	120.219	52.4844	251.13	262.584	113.141	112.211	299.687	70.9587	0	61.3599	0.5	75.3443	61.3599;187.58499999999998;89.3286;247.061	15.2798;122.47874999999999;73.5741;192.461	211.46;313.709;113.141;366.209	6	0
6,2-FTS_Run1-uM-WP	M39587	WP_SYNTHESIS_AND_DEGRADATION_OF_KETONE_BODIES	60	138.865	3.94879	3.06188	UP	4	4	2	2	2	109	2	1541	0.99888	0.024496	0.024496	50	622;3158		BDH1_674;HMGCS2_16503		138.865	80.526	82.5038	165.753	73.2186	97.4155	97.4155	50.128	66.8746	119.21	59.3484	227.881	227.881	146.893	114.535	265.208	101.645	0	80.526	0	80.526	197.204;80.526	144.703;50.128	308.87;146.893	2	0
6,2-FTS_Run1-uM-WP	M39717	WP_FATTY_ACID_OMEGA_OXIDATION	61	140.482	28.2028	2.73614	UP	9	9	6	6	6	105	3	1540	1	5.7036e-06	5.7036e-06	66.67	217;1543;1576;1544;1579;1571		ALDH2_225;CYP1A1_10775;CYP3A4_88797,CYP3A4_90076;CYP1A2_82402;CYP4A11_89302;CYP2E1_1722	1543(0.449);1544(0.01878)	145.652	56.8353	89.0751	183.525	96.7239	102.322	107.532	15.2798	80.3346	135.795	88.3776	245.737	253.836	113.141	110.485	293.086	113.062	0	56.8353	0	56.8353	191.635;61.3599;89.3286;273.188;201.564;56.8353	141.49;15.2798;73.5741;217.735;147.187;18.6663	296.212;211.46;113.141;396.578;319.028;138.005	7	0
6,2-FTS_Run1-uM-WP	M39688	WP_APOPTOSISRELATED_NETWORK_DUE_TO_ALTERED_NOTCH3_IN_OVARIAN_CANCER	62	142.024	8.19784	2.39473	DOWN	34	34	4	3	3	108	31	1512	0.80997	0.40227	0.49421	8.82	3575;2113;7057		IL7R_3347;ETS1_2248;THBS1_24188		149.057	48.3307	104.42	153.991	96.2041	104.654	107.554	39.8482	63.4052	108.763	57.9565	259.028	205.316	60.6727	229.964	263.729	215.375	0.5	95.1774			48.3307;142.024;256.816	39.8482;107.554;166.559	60.6727;205.316;511.094	0	3
6,2-FTS_Run1-uM-WP	M39404	WP_GLUCURONIDATION	63	142.616	3.65169	3.29383	UP	13	13	5	4	4	107	9	1534	0.99896	0.0085638	0.0085638	30.77	54600;54658;54577;7364		UGT1A9_7544;UGT1A1_82407,UGT1A1_89949;UGT1A7_7542;UGT2B7_7548	54658(0.07389)	138.47	14.6955	100.983	147.22	62.1042	100.294	110.373	5.36526	72.1811	111.796	38.8983	220.687	201.975	17.2452	188.157	220.023	131.575	0	14.6955	0.5	63.237	173.453;111.77850000000001;253.952;14.6955	130.685;90.06155;175.064;5.36526	257.223;146.7275;461.551;17.2452	5	0
6,2-FTS_Run1-uM-WP	M39642	WP_ASSOCIATION_BETWEEN_PHYSICOCHEMICAL_FEATURES_AND_TOXICITY_ASSOCIATED_PATHWAYS	64	143.733	3.49305	2.13043	DOWN	33	33	2	2	2	109	31	1512	0.61645	0.66205	1	6.06	2335;4842		FN1_13666,FN1_27231;NOS1_19006	4842(-0.03681)	143.733	36.8115	151.21	176.459	143.954	94.2799	94.2799	27.9313	93.8311	114.587	89.3281	246.286	246.286	53.6078	272.489	305.259	259.412	0.5	143.733			250.65499999999997;36.8115	160.6285;27.9313	438.96500000000003;53.6078	0	3
6,2-FTS_Run1-uM-WP	M39421	WP_MIR5093P_ALTERATION_OF_YAP1ECM_AXIS	65	155.039	2.84823	2.13043	DOWN	5	5	2	2	2	109	3	1540	0.99734	0.03905	0.03905	40	1289;2335		COL5A1_1480;FN1_13666,FN1_27231		155.039	59.4231	135.221	70.8045	63.9837	105.203	105.203	49.7771	78.3838	56.3746	37.0894	256.074	256.074	73.1821	258.648	94.9522	122.386	0	59.4231	0	59.4231	59.4231;250.65499999999997	49.7771;160.6285	73.1821;438.96500000000003	0	3
6,2-FTS_Run1-uM-WP	M39565	WP_MIRNA_TARGETS_IN_ECM_AND_MEMBRANE_RECEPTORS	66	155.039	5.05624	2.39473	DOWN	11	11	4	4	4	107	7	1536	0.99958	0.0043901	0.0043901	36.36	1289;2335;1293;7057		COL5A1_1480;FN1_13666,FN1_27231;COL6A3_13292;THBS1_24188		143.537	7.25566	129.04	65.5203	85.7488	94.7346	105.203	1.97381	81.9075	47.5955	56.2154	261.473	256.074	22.6514	249.201	106.683	167.187	0	7.25566	0.5	33.3394	59.4231;250.65499999999997;7.25566;256.816	49.7771;160.6285;1.97381;166.559	73.1821;438.96500000000003;22.6514;511.094	0	5
6,2-FTS_Run1-uM-WP	M39736	WP_PI3KAKT_SIGNALING_PATHWAY	67	160.955	8.19784	2.39473	DOWN	120	120	7	6	6	105	114	1429	0.28903	0.83312	0.56976	5	6696;10110;7057;1293;3575;2335		SPP1_6720;SGK2_10628;THBS1_24188;COL6A3_13292;IL7R_3347;FN1_13666,FN1_27231	10110(-0.3719)	147.495	7.25566	114.568	96.5416	95.2185	91.738	100.238	1.97381	81.7022	46.1169	72.2954	294.455	366.673	22.6514	206.75	250.506	180.019	5	256.816			79.7962;242.114;256.816;7.25566;48.3307;250.65499999999997	12.3513;169.067;166.559;1.97381;39.8482;160.6285	307.728;425.618;511.094;22.6514;60.6727;438.96500000000003	2	5
6,2-FTS_Run1-uM-WP	M39351	WP_TGFBETA_RECEPTOR_SIGNALING	68	162.393	3.40801	2.65913	DOWN	31	31	4	4	4	107	27	1516	0.94803	0.14973	0.14973	12.9	5054;652;6696;7057		SERPINE1_6253;BMP4_737;SPP1_6720;THBS1_24188		165.349	79.7962	78.4578	116.614	64.9163	103.723	117.991	12.3513	66.8089	57.4146	65.4474	332.94	326.149	168.368	140.942	295.936	105.275	0.5	102.507	2.5	228.191	125.218;199.567;79.7962;256.816	99.4717;136.511;12.3513;166.559	168.368;344.57;307.728;511.094	1	3
6,2-FTS_Run1-uM-WP	M39886	WP_TGFBETA_RECEPTOR_SIGNALLING_IN_SKELETAL_DYSPLASIAS	69	162.393	3.40801	2.65913	DOWN	32	32	4	4	4	107	28	1515	0.94158	0.16278	0.16278	12.5	5054;652;6696;7057		SERPINE1_6253;BMP4_737;SPP1_6720;THBS1_24188		165.349	79.7962	78.4578	116.614	64.9163	103.723	117.991	12.3513	66.8089	57.4146	65.4474	332.94	326.149	168.368	140.942	295.936	105.275	0.5	102.507	2.5	228.191	125.218;199.567;79.7962;256.816	99.4717;136.511;12.3513;166.559	168.368;344.57;307.728;511.094	1	3
6,2-FTS_Run1-uM-WP	M39496	WP_ESTROGEN_RECEPTOR_PATHWAY	70	167.274	2.41516	2.2192	UP	8	8	2	2	2	109	6	1537	0.98715	0.095821	0.095821	25	1543;1544		CYP1A1_10775;CYP1A2_82402	1543(0.449);1544(0.01878)	167.274	61.3599	149.785	219.761	130.099	116.507	116.507	15.2798	143.157	166.672	124.343	304.019	304.019	211.46	130.898	349.888	113.695	0	61.3599	0	61.3599	61.3599;273.188	15.2798;217.735	211.46;396.578	2	0
6,2-FTS_Run1-uM-WP	M39661	WP_ARYL_HYDROCARBON_RECEPTOR_NETPATH	71	167.274	2.41516	2.2192	UP	33	33	2	2	2	109	31	1512	0.61645	0.66205	1	6.06	1543;1544		CYP1A1_10775;CYP1A2_82402	1543(0.449);1544(0.01878)	167.274	61.3599	149.785	219.761	130.099	116.507	116.507	15.2798	143.157	166.672	124.343	304.019	304.019	211.46	130.898	349.888	113.695	0.5	167.274			61.3599;273.188	15.2798;217.735	211.46;396.578	2	0
6,2-FTS_Run1-uM-WP	M39615	WP_ARYL_HYDROCARBON_RECEPTOR_PATHWAY	72	168.12	7.38114	3.30962	UP	30	30	6	6	6	105	24	1519	0.99716	0.012554	0.012554	20	1543;54600;1544;54658;54577;3484		CYP1A1_10775;UGT1A9_7544;CYP1A2_82402;UGT1A1_82407,UGT1A1_89949;UGT1A7_7542;IGFBP1_10877,IGFBP1_3266	1543(0.449);1544(0.01878);54658(0.07389)	172.753	61.3599	81.1253	173.873	80.2879	125.472	127.346	15.2798	69.8532	132.053	66.785	285.002	246.847	146.727	119.393	266.281	123.566	0.5	86.5692	2	162.787	61.3599;173.453;273.188;111.77850000000001;253.952;162.78699999999998	15.2798;130.685;217.735;90.06155;175.064;124.00649999999999	211.46;257.223;396.578;146.7275;461.551;236.471	6	2
6,2-FTS_Run1-uM-WP	M39819	WP_EICOSANOID_METABOLISM_VIA_CYTOCHROME_P450_MONOOXYGENASES_CYP_PATHWAY	73	168.917	4.7173	4.30951	UP	8	8	5	3	3	108	5	1538	0.99891	0.012851	0.012851	37.5	284541;1579;1558		CYP4A22_89107;CYP4A11_89302;CYP2C8_15146		145.108	64.8445	71.4016	133.976	62.0531	109.626	142.902	38.7885	61.3843	106.984	60.8097	217.31	209.056	123.847	97.852	183.275	58.2351	0	64.8445	0	64.8445	168.917;201.564;64.8445	142.902;147.187;38.7885	209.056;319.028;123.847	3	0
6,2-FTS_Run1-uM-WP	M39834	WP_SMALL_CELL_LUNG_CANCER	74	170.166	2.14559	2.13043	DOWN	49	49	2	2	2	109	47	1496	0.34891	0.85366	0.76893	4.08	2335;4616		FN1_13666,FN1_27231;GADD45B_2570	4616(-0.09554)	170.166	89.6765	113.829	106.652	69.9219	116.81	116.81	72.9921	61.9683	82.2336	38.0654	277.193	277.193	115.421	228.78	149.54	140.533					250.65499999999997;89.6765	160.6285;72.9921	438.96500000000003;115.421	0	3
6,2-FTS_Run1-uM-WP	M39448	WP_NEURAL_CREST_DIFFERENTIATION	75	170.796	2.33174	2.19484	DOWN	27	27	2	2	2	109	25	1518	0.7299	0.55095	0.70186	7.41	2113;652		ETS1_2248;BMP4_737		170.796	142.024	40.689	165.087	39.88	122.032	122.032	107.554	20.4757	119.16	20.0686	274.943	274.943	205.316	98.4674	261.128	96.5096	0.5	170.796			142.024;199.567	107.554;136.511	205.316;344.57	0	2
6,2-FTS_Run1-uM-WP	M39454	WP_NRF2_PATHWAY	76	173.453	9.0793	3.28592	UP	67	67	7	7	7	104	60	1483	0.92509	0.15745	0.20949	10.45	54577;54600;2877;7364;6535;54658;1579		UGT1A7_7542;UGT1A9_7544;GPX2_11201,GPX2_2766;UGT2B7_7548;SLC6A8_27878,SLC6A8_6522;UGT1A1_82407,UGT1A1_89949;CYP4A11_89302	54658(0.07389)	144.304	14.6955	99.1658	141.994	74.3452	102.741	130.685	4.57001	72.2281	105.687	52.2664	240.387	257.223	17.2452	172.861	221.189	136.516	2.5	142.616	5.5	245.897	253.952;173.453;16.84285;14.6955;237.8425;111.77850000000001;201.564	175.064;130.685;4.570015;5.36526;166.256;90.06155;147.187	461.551;257.223;59.7196;17.2452;421.2155;146.7275;319.028	8	2
6,2-FTS_Run1-uM-WP	M39553	WP_PPAR_SIGNALING_PATHWAY	77	174.354	12.9634	3.58596	UP	24	24	11	9	9	102	15	1528	1	1.1182e-05	1.1182e-05	37.5	6342;2180;30;11001;2167;2168;3158;1579;1581		SCP2_27826,SCP2_6152;ACSL1_75;ACAA1_90616,ACAA1_91529;SLC27A2_6426;FABP4_21799;FABP1_11582,FABP1_2298;HMGCS2_16503;CYP4A11_89302;CYP7A1_89758		190.119	12.66	133.924	157.228	102.826	127.122	129.691	9.22015	76.7143	108.038	61.8006	490.236	212.014	20.1363	638.801	340.832	447.803	0.5	46.593	1.5	98.1604	187.1987;457.05;334.897;147.026;174.354;115.79475;80.526;201.564;12.66	129.69055;256.969;210.055;114.063;149.148;77.6375;50.128;147.187;9.22015	359.1169;2061.96;893.457;206.19;212.014;193.32465000000002;146.893;319.028;20.1363	11	1
6,2-FTS_Run1-uM-WP	M39559	WP_REGULATION_OF_TOLLLIKE_RECEPTOR_SIGNALING_PATHWAY	78	175.625	3.41498	3.17645	UP	60	60	5	5	5	106	55	1488	0.78955	0.37629	0.59511	8.33	54210;6696;4153;7128;3665		TREM1_13872;SPP1_6720;MBL2_16596;TNFAIP3_7232;IRF7_3410		213.89	79.7962	124.959	195.407	133.751	138.42	132.002	12.3513	91.0439	116.944	107.982	411.498	307.728	170.682	295.421	383.577	228.621	2	175.625			335.045;79.7962;175.625;123.249;355.734	231.512;12.3513;132.002;95.7487;220.484	398.219;307.728;261.704;170.682;919.158	4	1
6,2-FTS_Run1-uM-WP	M39572	WP_NANOPARTICLEMEDIATED_ACTIVATION_OF_RECEPTOR_SIGNALING	79	178.481	3.04131	2.5285	DOWN	15	15	2	2	2	109	13	1530	0.92591	0.26652	0.26652	13.33	2335;374		FN1_13666,FN1_27231;AREG_19834,AREG_385		178.481	106.307	102.07	142.715	88.656	110.981	110.981	61.3329	70.2126	86.3781	60.9854	333.642	333.642	228.32	148.949	281.451	129.374	0	106.307	0.5	178.481	250.65499999999997;106.30665	160.6285;61.332945	438.96500000000003;228.31995	0	4
6,2-FTS_Run1-uM-WP	M39582	WP_MAMMARY_GLAND_DEVELOPMENT_PATHWAY_PUBERTY_STAGE_2_OF_4	80	178.481	3.04131	2.5285	DOWN	12	12	2	2	2	109	10	1533	0.95854	0.19011	0.19011	16.67	2335;374		FN1_13666,FN1_27231;AREG_19834,AREG_385		178.481	106.307	102.07	142.715	88.656	110.981	110.981	61.3329	70.2126	86.3781	60.9854	333.642	333.642	228.32	148.949	281.451	129.374	0	106.307	0.5	178.481	250.65499999999997;106.30665	160.6285;61.332945	438.96500000000003;228.31995	0	4
6,2-FTS_Run1-uM-WP	M39729	WP_VEGFAVEGFR2_SIGNALING_PATHWAY	81	179.102	4.72825	2.33946	DOWN	156	156	11	10	10	101	146	1397	0.52002	0.61387	1	6.41	1558;1500;10397;79094;4688;2152;3486;4313;2113;2335		CYP2C8_15146;CTNND1_27079;NDRG1_21187;CHAC1_1279;NCF2_12973;F3_21670;IGFBP3_3270;MMP2_27519,MMP2_4213;ETS1_2248;FN1_13666,FN1_27231	2152(0.3859);4313(0.3506)	181.599	43.3865	121.293	162.774	133.999	110.495	118.897	6.41441	62.0751	97.515	61.6324	286.232	277.779	81.8315	147.461	240.762	160.788	6.5	216.518			64.8445;175.927;254.918;454.342;182.381;43.3865;65.2367;182.27800000000002;142.024;250.65499999999997	38.7885;132.184;175.546;198.81;130.239;6.41441;53.9372;100.8498;107.554;160.6285	123.847;262.329;464.597;474.392;293.229;139.852;81.8315;377.96000000000004;205.316;438.96500000000003	3	9
6,2-FTS_Run1-uM-WP	M39547	WP_PPAR_ALPHA_PATHWAY	82	180.326	6.29378	3.63838	UP	14	14	7	6	6	105	8	1535	0.99999	0.00015414	0.00015414	42.86	54600;6342;30;2168;1579;1581		UGT1A9_7544;SCP2_27826,SCP2_6152;ACAA1_90616,ACAA1_91529;FABP1_11582,FABP1_2298;CYP4A11_89302;CYP7A1_89758		170.928	12.66	106.004	164.138	91.192	117.413	130.188	9.22015	67.9466	113.981	59.4929	340.381	288.125	20.1363	295.905	315.046	243.671	0	12.66	0.5	64.2274	173.453;187.1987;334.897;115.79475;201.564;12.66	130.685;129.69055;210.055;77.6375;147.187;9.22015	257.223;359.1169;893.457;193.32465000000002;319.028;20.1363	8	1
6,2-FTS_Run1-uM-WP	M39551	WP_AFLATOXIN_B1_METABOLISM	83	181.258	28.2028	10.6388	UP	6	6	2	2	2	109	4	1539	0.99493	0.05604	0.05604	33.33	1576;1544		CYP3A4_88797,CYP3A4_90076;CYP1A2_82402	1544(0.01878)	181.258	89.3286	130.008	240.899	98.9346	145.655	145.655	73.5741	101.937	192.418	77.5729	254.859	254.859	113.141	200.42	346.802	152.517	0	89.3286	0	89.3286	89.3286;273.188	73.5741;217.735	113.141;396.578	3	0
6,2-FTS_Run1-uM-WP	M39456	WP_RAC1PAK1P38MMP2_PATHWAY	84	182.278	3.49305	2.22679	DOWN	46	46	3	3	3	108	43	1500	0.62708	0.60749	1	6.52	4313;2335;4842		MMP2_27519,MMP2_4213;FN1_13666,FN1_27231;NOS1_19006	4313(0.3506);4842(-0.03681)	156.582	36.8115	109.213	180.64	66.2124	96.4699	100.85	27.9313	66.4569	104.716	41.7305	290.178	377.96	53.6078	207.134	357.501	125.725	1.5	216.466			182.27800000000002;250.65499999999997;36.8115	100.8498;160.6285;27.9313	377.96000000000004;438.96500000000003;53.6078	0	5
6,2-FTS_Run1-uM-WP	M39770	WP_EPITHELIAL_TO_MESENCHYMAL_TRANSITION_IN_COLORECTAL_CANCER	85	182.278	2.62214	2.22679	DOWN	52	52	3	3	3	108	49	1494	0.53368	0.69119	1	5.77	4313;2335;3091		MMP2_27519,MMP2_4213;FN1_13666,FN1_27231;HIF1A_2945	4313(0.3506)	172.327	84.048	83.7481	121.927	67.8559	110.36	100.85	69.6005	46.2531	84.2662	30.4343	307.486	377.96	105.532	177.537	201.736	165.918	1.5	216.466			182.27800000000002;250.65499999999997;84.048	100.8498;160.6285;69.6005	377.96000000000004;438.96500000000003;105.532	0	5
6,2-FTS_Run1-uM-WP	M39856	WP_GENES_INVOLVED_IN_MALE_INFERTILITY	86	182.278	3.49305	2.37779	DOWN	45	45	5	5	5	106	40	1503	0.92392	0.17968	0.22169	11.11	4313;29968;1543;7057;4842		MMP2_27519,MMP2_4213;PSAT1_10692;CYP1A1_10775;THBS1_24188;NOS1_19006	4313(0.3506);1543(0.449);4842(-0.03681)	156.208	36.8115	102.129	206.616	72.1324	99.4642	100.85	15.2798	77.9709	141.076	65.3356	304.985	370.802	53.6078	176.122	368.819	105.132	1.5	121.819	3.5	250.296	182.27800000000002;243.775;61.3599;256.816;36.8115	100.8498;186.701;15.2798;166.559;27.9313	377.96000000000004;370.802;211.46;511.094;53.6078	2	4
6,2-FTS_Run1-uM-WP	M39818	WP_IL18_SIGNALING_PATHWAY	87	182.381	3.40801	2.14088	DOWN	100	100	8	7	7	104	93	1450	0.64503	0.51344	0.83703	7	6696;8840;4688;4314;4313;7128;2335		SPP1_6720;CCN4_28074;NCF2_12973;MMP3_4216;MMP2_27519,MMP2_4213;TNFAIP3_7232;FN1_13666,FN1_27231	4314(-0.2247);4313(0.3506)	184.222	79.7962	64.6432	143.796	69.0015	118.677	130.239	12.3513	55.7137	80.7226	69.0758	344.035	354.929	170.682	98.999	319.319	70.2739	4	216.23			79.7962;216.23;182.381;254.968;182.27800000000002;123.249;250.65499999999997	12.3513;155.35;130.239;175.571;100.8498;95.7487;160.6285	307.728;354.929;293.229;464.753;377.96000000000004;170.682;438.96500000000003	1	8
6,2-FTS_Run1-uM-WP	M39801	WP_HEPATITIS_B_INFECTION	88	184.052	4.06186	3.14216	UP	72	72	2	2	2	109	70	1473	0.1249	0.96144	0.22914	2.78	6554;3665		SLC10A1_89063;IRF7_3410		184.052	12.3695	242.795	148.045	237.396	112.496	112.496	4.5082	152.718	89.8481	149.321	480.177	480.177	41.1963	620.813	388.111	607.006					12.3695;355.734	4.5082;220.484	41.1963;919.158	2	0
6,2-FTS_Run1-uM-WP	M39575	WP_ECTODERM_DIFFERENTIATION	89	191.29	4.66251	2.56004	DOWN	28	28	3	3	3	108	25	1518	0.8867	0.28891	0.42953	10.71	9687;6781;652		GREB1_14205,GREB1_2778;STC1_6839;BMP4_737	9687(0.09031)	143.203	38.7514	90.5522	120.735	97.455	95.6372	136.511	9.11058	74.9723	75.238	78.5892	250.776	295.44	112.319	122.398	226.855	137.189	0.5	115.021	1.5	195.428	38.75136;191.29;199.567	9.110575;141.29;136.511	112.3187;295.44;344.57	2	2
6,2-FTS_Run1-uM-WP	M39546	WP_MESODERMAL_COMMITMENT_PATHWAY	90	199.567	2.7139	2.05794	DOWN	37	37	4	3	3	108	34	1509	0.76664	0.45739	0.73416	8.11	652;8553;8091		BMP4_737;BHLHE40_689;HMGA2_3022		184.702	6.09764	171.655	214.045	111.706	118.433	136.511	1.23459	109.287	141.51	69.2377	414.124	344.57	24.1757	428.975	431.348	311.21	0.5	102.832			199.567;348.44;6.09764	136.511;217.554;1.23459	344.57;873.625;24.1757	0	3
6,2-FTS_Run1-uM-WP	M39693	WP_EBOLA_VIRUS_PATHWAY_ON_HOST	91	201.097	3.41498	2.22246	UP	54	54	3	3	3	108	51	1492	0.50353	0.71597	1	5.56	3106;4153;3665		HLA-B_2976;MBL2_16596;IRF7_3410		244.152	175.625	97.4685	258.878	104.544	166.469	146.922	132.002	47.3692	173.376	50.9778	499.597	317.93	261.704	364.436	558.352	387.999	1.5	278.416			201.097;175.625;355.734	146.922;132.002;220.484	317.93;261.704;919.158	2	1
6,2-FTS_Run1-uM-WP	M39858	WP_EICOSANOID_METABOLISM_VIA_LIPO_OXYGENASES_LOX	92	201.564	4.30951	3.05656	UP	8	8	3	3	3	108	5	1538	0.99891	0.012851	0.012851	37.5	284541;30;1579		CYP4A22_89107;ACAA1_90616,ACAA1_91529;CYP4A11_89302		235.126	168.917	87.9326	183.35	54.4795	166.715	147.187	142.902	37.5949	148.314	21.9506	473.847	319.028	209.056	367.529	267.387	224.14	0	168.917	0	168.917	168.917;334.897;201.564	142.902;210.055;147.187	209.056;893.457;319.028	4	0
6,2-FTS_Run1-uM-WP	M39570	WP_AMINO_ACID_METABOLISM	93	207.712	3.94879	2.22608	UP	30	30	3	2	2	109	28	1515	0.6732	0.60945	1	6.67	30;3158		ACAA1_90616,ACAA1_91529;HMGCS2_16503		207.712	80.526	179.867	145.255	156.687	130.091	130.091	50.128	113.085	90.8242	98.5113	520.175	520.175	146.893	527.9	336.869	459.866	0.5	207.712			334.897;80.526	210.055;50.128	893.457;146.893	3	0
6,2-FTS_Run1-uM-WP	M39434	WP_TOLLLIKE_RECEPTOR_SIGNALING_PATHWAY	94	217.765	3.40801	2.81523	UP	47	47	2	2	2	109	45	1498	0.37759	0.83671	0.76626	4.26	6696;3665		SPP1_6720;IRF7_3410		217.765	79.7962	195.117	140.872	162.005	116.418	116.418	12.3513	147.172	58.4191	122.196	613.443	613.443	307.728	432.346	443.061	358.975					79.7962;355.734	12.3513;220.484	307.728;919.158	2	0
6,2-FTS_Run1-uM-WP	M39529	WP_PHOTODYNAMIC_THERAPYINDUCED_NFKB_SURVIVAL_SIGNALING	95	218.623	2.36085	2.22679	DOWN	26	26	3	2	2	109	24	1519	0.74856	0.53015	0.6921	7.69	4314;4313		MMP3_4216;MMP2_27519,MMP2_4213	4314(-0.2247);4313(0.3506)	218.623	182.278	51.3996	195.887	40.1012	138.21	138.21	100.85	52.8359	114.84	41.2218	421.356	421.356	377.96	61.3719	394.21	47.8815	0.5	218.623			254.968;182.27800000000002	175.571;100.8498	464.753;377.96000000000004	0	3
6,2-FTS_Run1-uM-WP	M39652	WP_MATRIX_METALLOPROTEINASES	96	218.623	2.36085	2.22679	DOWN	9	9	2	2	2	109	7	1536	0.98165	0.11796	0.11796	22.22	4314;4313		MMP3_4216;MMP2_27519,MMP2_4213	4314(-0.2247);4313(0.3506)	218.623	182.278	51.3996	195.887	40.1012	138.21	138.21	100.85	52.8359	114.84	41.2218	421.356	421.356	377.96	61.3719	394.21	47.8815	0	182.278	0	182.278	254.968;182.27800000000002	175.571;100.8498	464.753;377.96000000000004	0	3
6,2-FTS_Run1-uM-WP	M39523	WP_BLADDER_CANCER	97	219.547	2.39473	2.36085	DOWN	24	24	3	2	2	109	22	1521	0.78519	0.48665	0.67314	8.33	4313;7057		MMP2_27519,MMP2_4213;THBS1_24188	4313(0.3506)	219.547	182.278	52.7063	211.561	51.4822	133.704	133.704	100.85	46.4634	126.665	45.3843	444.527	444.527	377.96	94.14	430.264	91.9535	0.5	219.547			182.27800000000002;256.816	100.8498;166.559	377.96000000000004;511.094	0	3
6,2-FTS_Run1-uM-WP	M39437	WP_ARYLAMINE_METABOLISM	98	223.32	3.65169	2.37727	UP	6	6	4	4	4	107	2	1541	0.99999	0.00025993	0.00025993	66.67	10;6799;54600;1544		NAT2_4457;SULT1A2_6875;UGT1A9_7544;CYP1A2_82402	10(-0.6271);1544(0.01878)	209.379	100.434	89.0733	206.96	91.1458	138.575	161.614	13.3355	91.1521	137.26	97.9789	420.34	417.041	257.223	136.955	415.854	118.341	0	100.434	0	100.434	100.434;290.44;173.453;273.188	13.3355;192.544;130.685;217.735	437.505;590.055;257.223;396.578	3	1
6,2-FTS_Run1-uM-WP	M39851	WP_EICOSANOID_METABOLISM_VIA_CYCLO_OXYGENASES_COX	99	224.558	4.30951	2.22608	UP	11	11	4	4	4	107	7	1536	0.99958	0.0043901	0.0043901	36.36	284541;5742;30;1579		CYP4A22_89107;PTGS1_22773;ACAA1_90616,ACAA1_91529;CYP4A11_89302	5742(0.3569)	238.232	168.917	72.065	208.611	53.9609	167.997	159.515	142.902	30.803	157.572	20.8791	465.84	380.423	209.056	300.514	336.019	191.749	0	168.917	0.5	185.24	168.917;247.552;334.897;201.564	142.902;171.843;210.055;147.187	209.056;441.819;893.457;319.028	4	1
6,2-FTS_Run1-uM-WP	M39543	WP_STRUCTURAL_PATHWAY_OF_INTERLEUKIN_1_IL1	100	228.262	2.22246	2.11178	CONFLICT	18	18	2	2	2	109	16	1527	0.88499	0.34307	0.34307	11.11	3665;3554		IRF7_3410;IL1R1_3326		228.262	100.79	180.273	170.011	160.349	150.356	150.356	80.2282	99.1758	118.31	88.2152	526.598	526.598	134.039	555.163	347.211	493.808	0	100.79	0.5	228.262	355.734;100.79	220.484;80.2282	919.158;134.039	1	1
6,2-FTS_Run1-uM-WP	M39508	WP_TYROBP_CAUSAL_NETWORK	101	231.246	3.40801	2.94283	DOWN	22	22	4	4	4	107	18	1525	0.98697	0.054938	0.054938	18.18	3071;6696;3689;4688		NCKAP1L_88119;SPP1_6720;ITGB2_27367;NCF2_12973		227.895	79.7962	124.799	181.105	124.799	132.317	145.554	12.3513	89.3537	87.9737	92.5493	523.003	393.536	293.229	336.591	424.736	208.014	0.5	131.089	1.5	231.246	280.112;79.7962;369.291;182.381	160.869;12.3513;225.81;130.239	479.344;307.728;1011.71;293.229	1	3
6,2-FTS_Run1-uM-WP	M39605	WP_CIRCADIAN_RHYTHM_RELATED_GENES	102	236.829	2.92352	2.47042	DOWN	65	65	2	2	2	109	63	1480	0.17424	0.94141	0.31468	3.08	5054;8553		SERPINE1_6253;BHLHE40_689		236.829	125.218	157.842	148.364	96.2383	158.513	158.513	99.4717	83.4968	111.716	50.9091	520.996	520.996	168.368	498.692	241.495	304.059					125.218;348.44	99.4717;217.554	168.368;873.625	0	2
6,2-FTS_Run1-uM-WP	M39375	WP_PATHWAYS_IN_CLEAR_CELL_RENAL_CELL_CARCINOMA	103	243.775	7.24167	2.70032	DOWN	34	34	5	5	5	106	29	1514	0.97717	0.072622	0.072622	14.71	26227;29968;3091;5214;2026		PHGDH_5113;PSAT1_10692;HIF1A_2945;PFKP_20061;ENO2_13140,ENO2_2153		232.978	84.048	101.749	176.475	79.9247	157.311	179.88	69.6005	56.7761	130.376	52.878	479.062	370.802	105.532	306.953	293.03	183.048	0.5	136.697	2.5	274.521	342.456;243.775;84.048;305.266;189.34550000000002	215.117;186.701;69.6005;179.88;135.25895	838.262;370.802;105.532;751.422;329.29049999999995	2	4
6,2-FTS_Run1-uM-WP	M39710	WP_TRANSSULFURATION_AND_ONE_CARBON_METABOLISM	104	243.775	2.89344	2.77851	UP	12	12	3	3	3	108	9	1534	0.99375	0.041457	0.041457	25	26227;10797;29968		PHGDH_5113;MTHFD2_92375;PSAT1_10692		269.942	223.596	63.604	233.218	24.2111	176.667	186.701	128.183	44.3271	149.73	35.8648	557.196	462.523	370.802	247.693	441.375	93.461	0	223.596	0.5	233.685	342.456;223.596;243.775	215.117;128.183;186.701	838.262;462.523;370.802	2	1
6,2-FTS_Run1-uM-WP	M39418	WP_MELATONIN_METABOLISM_AND_EFFECTS	105	247.061	2.41516	2.12863	UP	17	17	3	3	3	108	14	1529	0.97686	0.10055	0.10055	17.65	1543;1544;1557		CYP1A1_10775;CYP1A2_82402;CYP2C19_1714	1543(0.449);1544(0.01878);1557(0.04555)	193.87	61.3599	115.498	227.766	95.9368	141.825	192.461	15.2798	110.318	174.234	91.6651	324.749	366.209	211.46	99.2792	354.673	83.2765	0	61.3599	0.5	154.21	61.3599;273.188;247.061	15.2798;217.735;192.461	211.46;396.578;366.209	3	0
6,2-FTS_Run1-uM-WP	M39474	WP_GLYCOLYSIS_AND_GLUCONEOGENESIS	106	247.306	7.24167	2.81381	DOWN	21	21	2	2	2	109	19	1524	0.83747	0.41703	0.6474	9.52	5214;2026		PFKP_20061;ENO2_13140,ENO2_2153		247.306	189.345	81.9682	200.015	47.3913	157.569	157.569	135.259	31.5518	139.366	18.2422	540.356	540.356	329.29	298.492	368.144	172.578	0.5	247.306			305.266;189.34550000000002	179.88;135.25895	751.422;329.29049999999995	0	3
6,2-FTS_Run1-uM-WP	M39473	WP_OVERVIEW_OF_NANOPARTICLE_EFFECTS	107	249.103	2.13043	2.06051	DOWN	15	15	2	2	2	109	13	1530	0.92591	0.26652	0.26652	13.33	5742;2335		PTGS1_22773;FN1_13666,FN1_27231	5742(0.3569)	249.103	247.552	2.19415	247.832	1.25716	166.236	166.236	160.629	7.92985	170.831	4.5435	440.392	440.392	438.965	2.01808	441.562	1.15628	0	247.552	0.5	249.103	247.552;250.65499999999997	171.843;160.6285	441.819;438.96500000000003	0	3
6,2-FTS_Run1-uM-WP	M39402	WP_FOCAL_ADHESION	108	250.655	3.40801	2.26258	DOWN	71	71	3	3	3	108	68	1475	0.28432	0.86889	0.62441	4.23	6696;7057;2335		SPP1_6720;THBS1_24188;FN1_13666,FN1_27231		195.756	79.7962	100.471	110.596	81.7114	113.18	160.629	12.3513	87.3702	39.1541	71.1095	419.262	438.965	307.728	103.105	339.874	86.8863					79.7962;256.816;250.65499999999997	12.3513;166.559;160.6285	307.728;511.094;438.96500000000003	1	3
6,2-FTS_Run1-uM-WP	M39432	WP_TGFBETA_SIGNALING_PATHWAY	109	250.655	2.39473	2.23108	DOWN	50	50	3	3	3	108	47	1496	0.56443	0.66485	1	6	2113;2335;7057		ETS1_2248;FN1_13666,FN1_27231;THBS1_24188		216.498	142.024	64.5702	198.35	69.2679	144.914	160.629	107.554	32.4902	136.116	35.18	385.125	438.965	205.316	159.841	347.49	176.981	1.5	253.735			142.024;250.65499999999997;256.816	107.554;160.6285;166.559	205.316;438.96500000000003;511.094	0	4
6,2-FTS_Run1-uM-WP	M39619	WP_SENESCENCE_AND_AUTOPHAGY_IN_CANCER	110	250.655	4.72825	2.30859	DOWN	55	55	5	5	5	106	50	1493	0.84135	0.30757	0.41217	9.09	3665;2335;5054;7057;3486		IRF7_3410;FN1_13666,FN1_27231;SERPINE1_6253;THBS1_24188;IGFBP3_3270		210.732	65.2367	115.352	164.436	124.827	140.216	160.629	53.9372	64.5324	114.151	70.8525	423.883	438.965	81.8315	329.931	324.363	356.284	1.5	187.936			355.734;250.65499999999997;125.218;256.816;65.2367	220.484;160.6285;99.4717;166.559;53.9372	919.158;438.96500000000003;168.368;511.094;81.8315	1	5
6,2-FTS_Run1-uM-WP	M39465	WP_HAIR_FOLLICLE_DEVELOPMENT_CYTODIFFERENTIATION_PART_3_OF_3	111	251.236	2.31959	2.18876	CONFLICT	29	29	2	2	2	109	27	1516	0.69217	0.59061	1	6.9	3866;652		KRT15_19413;BMP4_737		251.236	199.567	73.071	233.099	68.4211	167.351	167.351	136.511	43.6143	156.525	40.8389	492.979	492.979	344.57	209.882	440.883	196.526	0.5	251.236			302.905;199.567	198.191;136.511	641.388;344.57	1	1
6,2-FTS_Run1-uM-WP	M39641	WP_INFLAMMATORY_RESPONSE_PATHWAY	112	253.735	2.39473	2.13043	DOWN	17	17	2	2	2	109	15	1528	0.89945	0.31773	0.31773	11.76	2335;7057		FN1_13666,FN1_27231;THBS1_24188		253.735	250.655	4.35648	255.071	3.92597	163.594	163.594	160.629	4.1935	164.879	3.77908	475.029	475.029	438.965	51.0029	490.662	45.9627	0	250.655	0.5	253.735	250.65499999999997;256.816	160.6285;166.559	438.96500000000003;511.094	0	3
6,2-FTS_Run1-uM-WP	M39581	WP_HUMAN_COMPLEMENT_SYSTEM	113	258.204	4.32777	2.37189	DOWN	41	41	8	8	8	103	33	1510	0.99887	0.0047152	0.0047152	19.51	6696;4153;3689;2357;10747;133;2162;7057		SPP1_6720;MBL2_16596;ITGB2_27367;FPR1_13192;MASP2_27484;ADM_12873,ADM_140;F13A1_17806;THBS1_24188		225.233	45.2863	116.888	124.863	105.264	150.046	172.212	12.3513	84.1204	73.9614	81.5827	478.232	405.355	55.0806	319.4	286.158	245.808	1.5	127.711	3.5	258.204	79.7962;175.625;369.291;45.2863;268.335;347.1225;259.593;256.816	12.3513;132.002;225.81;38.2449;230.554;216.98250000000002;177.864;166.559	307.728;261.704;1011.71;55.0806;331.135;867.8265;479.575;511.094	3	6
6,2-FTS_Run1-uM-WP	M39853	WP_CHOLESTEROL_METABOLISM_INCLUDES_BOTH_BLOCH_AND_KANDUTSCHRUSSELL_PATHWAYS	114	268.788	3.94879	3.03224	UP	20	20	2	2	2	109	18	1525	0.85393	0.39279	0.39279	10	2180;3158		ACSL1_75;HMGCS2_16503		268.788	80.526	266.243	159.159	216.444	153.548	153.548	50.128	146.259	93.3243	118.902	1104.43	1104.43	146.893	1354.16	546.832	1100.87	0	80.526	1	457.05	457.05;80.526	256.969;50.128	2061.96;146.893	2	0
6,2-FTS_Run1-uM-WP	M39829	WP_MECHANOREGULATION_AND_PATHOLOGY_OF_YAPTAZ_VIA_HIPPO_AND_NONHIPPO_MECHANISMS	115	271.9	3.35491	2.09684	DOWN	11	11	2	2	2	109	9	1534	0.96735	0.16533	0.16533	18.18	3689;72		ITGB2_27367;ACTG2_24661,ACTG2_28389	72(0.1658)	271.9	174.509	137.732	279.352	137.328	169.066	169.066	112.322	80.248	173.408	80.0127	673.448	673.448	335.185	478.375	699.329	476.973	0	174.509	0.5	271.9	369.291;174.5092	225.81;112.32225	1011.71;335.1855	0	3
6,2-FTS_Run1-uM-WP	M39610	WP_HEART_DEVELOPMENT	116	274.003	2.05794	2.03763	DOWN	15	15	2	2	2	109	13	1530	0.92591	0.26652	0.26652	13.33	652;8553		BMP4_737;BHLHE40_689		274.003	199.567	105.269	236.184	90.6699	177.032	177.032	136.511	57.3061	156.445	49.3586	609.097	609.097	344.57	374.098	474.699	322.217	0	199.567	0.5	274.003	199.567;348.44	136.511;217.554	344.57;873.625	0	2
6,2-FTS_Run1-uM-WP	M39695	WP_MICROGLIA_PATHOGEN_PHAGOCYTOSIS_PATHWAY	117	307.579	3.38271	2.8397	DOWN	23	23	4	4	4	107	19	1524	0.98422	0.063182	0.063182	17.39	3689;3071;4688;54210		ITGB2_27367;NCKAP1L_88119;NCF2_12973;TREM1_13872		291.707	182.381	81.6172	308.986	41.0159	187.107	193.339	130.239	49.6391	195.462	41.1332	545.625	438.781	293.229	319.927	486.572	189.695	0.5	231.246	1.5	307.579	369.291;280.112;182.381;335.045	225.81;160.869;130.239;231.512	1011.71;479.344;293.229;398.219	1	3
6,2-FTS_Run1-uM-WP	M39365	WP_MITOCHONDRIAL_LCFATTY_ACID_BETAOXIDATION	118	322.124	3.63838	2.11568	UP	9	9	4	2	2	109	7	1536	0.98165	0.11796	0.11796	22.22	6342;2180		SCP2_27826,SCP2_6152;ACSL1_75		322.124	187.199	190.814	236.07	146.967	193.33	193.33	129.691	89.9995	152.741	69.3186	1210.54	1210.54	359.117	1204.09	667.511	927.405	0	187.199	0	187.199	187.1987;457.05	129.69055;256.969	359.1169;2061.96	3	0
6,2-FTS_Run2-uM-WP	M39817	WP_THE_INFLUENCE_OF_LAMINOPATHIES_ON_WNT_SIGNALING	1	25.6127	3.66497	2.95797	UP	16	16	3	3	3	69	13	1569	0.99596	0.029456	0.029456	18.75	1050;8091;6696		CEBPA_1240;HMGA2_3022;SPP1_6720		29.7445	14.2595	17.912	26.9382	16.7927	9.74003	6.66927	5.19312	6.63825	8.76796	6.05484	74.2923	78.9187	29.7741	42.3947	68.0645	41.4777	0	14.2595	0.5	19.9361	25.6127;14.2595;49.3614	5.19312;6.66927;17.3577	78.9187;29.7741;114.184	2	1
6,2-FTS_Run2-uM-WP	M39877	WP_THE_OVERLAP_BETWEEN_SIGNAL_TRANSDUCTION_PATHWAYS_THAT_CONTRIBUTE_TO_A_RANGE_OF_LMNA_LAMINOPATHIES	2	25.6127	3.66497	2.95797	UP	26	26	3	3	3	69	23	1559	0.97614	0.10051	0.10051	11.54	1050;6696;8091		CEBPA_1240;SPP1_6720;HMGA2_3022		29.7445	14.2595	17.912	26.9382	16.7927	9.74003	6.66927	5.19312	6.63825	8.76796	6.05484	74.2923	78.9187	29.7741	42.3947	68.0645	41.4777	0.5	19.9361	1.5	37.4871	25.6127;49.3614;14.2595	5.19312;17.3577;6.66927	78.9187;114.184;29.7741	2	1
6,2-FTS_Run2-uM-WP	M39338	WP_ANGIOPOIETIN_LIKE_PROTEIN_8_REGULATORY_PATHWAY	3	29.4862	22.7504	7.14955	CONFLICT	39	39	3	2	2	70	37	1545	0.7608	0.51336	0.68601	5.13	1576;1581		CYP3A4_88797,CYP3A4_90076;CYP7A1_89758		29.4862	8.87379	29.1504	49.7087	5.6434	23.872	23.872	6.90231	23.9988	40.5207	4.64606	38.5969	38.5969	12.3809	37.075	64.3168	7.17756	0.5	29.4862			50.09870000000001;8.87379	40.8417;6.90231	64.81280000000001;12.3809	2	1
6,2-FTS_Run2-uM-WP	M39557	WP_LIVER_X_RECEPTOR_PATHWAY	4	29.4862	22.7504	7.14955	CONFLICT	5	5	3	2	2	70	3	1579	0.99926	0.017162	0.017162	40	1581;1576		CYP7A1_89758;CYP3A4_88797,CYP3A4_90076		29.4862	8.87379	29.1504	49.7087	5.6434	23.872	23.872	6.90231	23.9988	40.5207	4.64606	38.5969	38.5969	12.3809	37.075	64.3168	7.17756	0	8.87379	0	8.87379	8.87379;50.09870000000001	6.90231;40.8417	12.3809;64.81280000000001	2	1
6,2-FTS_Run2-uM-WP	M39754	WP_OXYSTEROLS_DERIVED_FROM_CHOLESTEROL	5	29.4862	22.7504	7.14955	CONFLICT	9	9	3	2	2	70	7	1575	0.9945	0.055186	0.055186	22.22	1576;1581		CYP3A4_88797,CYP3A4_90076;CYP7A1_89758		29.4862	8.87379	29.1504	49.7087	5.6434	23.872	23.872	6.90231	23.9988	40.5207	4.64606	38.5969	38.5969	12.3809	37.075	64.3168	7.17756	0	8.87379	0	8.87379	50.09870000000001;8.87379	40.8417;6.90231	64.81280000000001;12.3809	2	1
6,2-FTS_Run2-uM-WP	M39455	WP_MAMMARY_GLAND_DEVELOPMENT_PATHWAY_PREGNANCY_AND_LACTATION_STAGE_3_OF_4	6	30.9461	2.95797	2.77933	CONFLICT	18	18	2	2	2	70	16	1566	0.95966	0.18297	0.18297	11.11	1050;2706		CEBPA_1240;GJB2_2653		30.9461	25.6127	7.54264	30.1864	7.46571	11.6487	11.6487	5.19312	9.12958	10.7291	9.03647	76.3619	76.3619	73.805	3.61593	76.7261	3.57905	0	25.6127	0.5	30.9461	25.6127;36.2796	5.19312;18.1043	78.9187;73.805	1	1
6,2-FTS_Run2-uM-WP	M39441	WP_CORTICOTROPINRELEASING_HORMONE_SIGNALING_PATHWAY	7	38.8387	3.83294	3.29554	CONFLICT	49	49	2	2	2	70	47	1535	0.6396	0.63939	1	4.08	3861;6822		KRT14_89380;SULT2A1_24513		38.8387	19.037	28.0038	20.7432	11.3719	26.2154	26.2154	12.1938	19.8295	13.402	8.05243	67.1009	67.1009	30.7369	51.4265	33.8702	20.8834					19.037;58.6404	12.1938;40.237	30.7369;103.465	1	1
6,2-FTS_Run2-uM-WP	M39546	WP_MESODERMAL_COMMITMENT_PATHWAY	8	39.9655	2.55929	2.20806	DOWN	37	37	3	3	3	69	34	1548	0.92627	0.21577	0.21577	8.11	2627;652;8091		GATA6_11986;BMP4_737;HMGA2_3022		56.148	14.2595	51.9074	68.0679	60.8818	34.717	9.5873	6.66927	46.0762	50.2776	49.5824	119.166	159.529	29.7741	77.5369	100.296	79.23	0.5	27.1125			39.9655;114.219;14.2595	9.5873;87.8945;6.66927	168.195;159.529;29.7741	1	2
6,2-FTS_Run2-uM-WP	M39448	WP_NEURAL_CREST_DIFFERENTIATION	9	40.2303	2.23835	2.23534	DOWN	27	27	3	3	3	69	24	1558	0.97289	0.10968	0.10968	11.11	2113;3397;652		ETS1_2248;ID1_14943;BMP4_737		56.2267	14.2307	51.878	43.2429	51.8337	39.7523	24.8959	6.4666	42.6985	29.7111	42.2614	87.3502	70.4412	32.0805	65.3851	69.7878	66.0427	0.5	27.2305	1.5	77.2246	40.2303;14.2307;114.219	24.8959;6.4666;87.8945	70.4412;32.0805;159.529	1	2
6,2-FTS_Run2-uM-WP	M39688	WP_APOPTOSISRELATED_NETWORK_DUE_TO_ALTERED_NOTCH3_IN_OVARIAN_CANCER	10	44.4413	7.46054	2.52017	DOWN	34	34	4	3	3	69	31	1551	0.94295	0.1817	0.1817	8.82	3575;2113;7057		IL7R_3347;ETS1_2248;THBS1_24188		47.0877	40.2303	8.49552	44.4841	7.12847	29.8913	28.0392	24.8959	6.13479	29.5142	6.55895	83.1251	70.4412	55.57	35.6324	74.3855	28.4736	0.5	42.3358			44.4413;40.2303;56.5914	36.7387;24.8959;28.0392	55.57;70.4412;123.364	0	3
6,2-FTS_Run2-uM-WP	M39344	WP_BENZOAPYRENE_METABOLISM	11	45.9401	22.7504	7.14955	UP	6	6	2	2	2	70	4	1578	0.99856	0.025023	0.025023	33.33	1543;1576		CYP1A1_10775;CYP3A4_88797,CYP3A4_90076	1543(0.3626)	45.9401	41.7815	5.88115	49.6976	2.52011	35.8991	35.8991	30.9565	6.98989	40.3649	2.99521	64.2218	64.2218	63.6308	0.8358	64.7558	0.358146	0	41.7815	0	41.7815	41.7815;50.09870000000001	30.9565;40.8417	63.6308;64.81280000000001	3	0
6,2-FTS_Run2-uM-WP	M39475	WP_MYOMETRIAL_RELAXATION_AND_CONTRACTION_PATHWAYS	12	47.338	3.27998	2.85502	DOWN	52	52	4	3	3	69	49	1533	0.81264	0.39677	0.49199	5.77	3489;4842;3486		IGFBP6_3273;NOS1_19006;IGFBP3_3270	4842(0.1386)	47.6717	3.44432	44.3952	58.7101	39.3534	31.8623	34.3657	0.735309	29.9538	39.6298	25.8524	80.7877	74.0609	17.5562	66.8492	96.5722	60.9561	1.5	69.7854			3.44432;92.2328;47.338	0.735309;60.4858;34.3657	17.5562;150.746;74.0609	1	2
6,2-FTS_Run2-uM-WP	M39718	WP_VITAMIN_D_RECEPTOR_PATHWAY	13	47.338	22.7504	2.80657	UP	60	60	15	13	13	59	47	1535	1	6.8948e-07	6.8948e-07	21.67	1050;1559;54210;6696;1543;6822;3397;768;3091;1576;1577;1581;3486		CEBPA_1240;CYP2C9_12062,CYP2C9_1720;TREM1_13872;SPP1_6720;CYP1A1_10775;SULT2A1_24513;ID1_14943;CA9_14814,CA9_915;HIF1A_2945;CYP3A4_88797,CYP3A4_90076;CYP3A5_27090;CYP7A1_89758;IGFBP3_3270	1543(0.3626)	59.4825	8.87379	50.2655	43.6089	34.9181	41.1789	30.9565	5.19312	41.0277	29.2465	30.168	104.171	78.9187	12.3809	69.5345	78.5518	48.1139	2	21.0344	5	41.7815	25.6127;126.034;28.1816;49.3614;41.7815;58.6404;14.2307;162.3915;139.694;50.09870000000001;21.0344;8.87379;47.338	5.19312;100.7488;15.7303;17.3577;30.9565;40.237;6.4666;118.2575;109.249;40.8417;9.0193;6.90231;34.3657	78.9187;168.3425;154.763;114.184;63.6308;103.465;32.0805;250.37150000000003;193.076;64.81280000000001;44.135;12.3809;74.0609	11	5
6,2-FTS_Run2-uM-WP	M39559	WP_REGULATION_OF_TOLLLIKE_RECEPTOR_SIGNALING_PATHWAY	14	49.3614	3.66497	2.96506	UP	60	60	3	3	3	69	57	1525	0.73718	0.49064	0.74328	5	54210;6696;4153		TREM1_13872;SPP1_6720;MBL2_16596		86.601	28.1816	83.5172	110.416	88.1869	56.3563	17.3577	15.7303	68.9618	76.0804	73.1306	181.542	154.763	114.184	84.0124	204.598	88.5436	2	182.26			28.1816;49.3614;182.26	15.7303;17.3577;135.981	154.763;114.184;275.68	3	0
6,2-FTS_Run2-uM-WP	M39500	WP_TRYPTOPHAN_METABOLISM	15	50.0987	22.7504	4.72879	UP	20	20	3	3	3	69	17	1565	0.99058	0.052973	0.052973	15	1543;1544;1576		CYP1A1_10775;CYP1A2_82402;CYP3A4_88797,CYP3A4_90076	1543(0.3626);1544(0.3112)	121.007	41.7815	130.086	76.5452	88.5483	92.1617	40.8417	30.9565	97.575	60.2873	65.735	187.889	64.8128	63.6308	214.198	109.671	148.099	0	41.7815	1	50.0987	41.7815;271.14;50.09870000000001	30.9565;204.687;40.8417	63.6308;435.222;64.81280000000001	4	0
6,2-FTS_Run2-uM-WP	M39611	WP_IRINOTECAN_PATHWAY	16	50.0987	22.7504	3.91202	UP	11	11	5	5	5	67	6	1576	1	5.1286e-05	5.1286e-05	45.45	54658;9429;54600;1576;1577		UGT1A1_82407,UGT1A1_89949;ABCG2_25072,ABCG2_39,ABCG2_41;UGT1A9_7544;CYP3A4_88797,CYP3A4_90076;CYP3A5_27090	54658(0.1461);9429(0.003403)	71.6834	19.1872	68.4543	90.4257	85.3537	53.0542	40.8417	9.0193	56	69.185	69.4746	106.776	64.8128	37.9821	92.0522	130.386	114.981	0	19.1872	0.5	20.1108	83.1659;19.187193333333333;184.931;50.09870000000001;21.0344	59.5027;10.225393333333333;145.682;40.8417;9.0193	128.5015;37.98213333333334;258.45;64.81280000000001;44.135	9	0
6,2-FTS_Run2-uM-WP	M39666	WP_DRUG_INDUCTION_OF_BILE_ACID_PATHWAY	17	50.0987	22.7504	4.35389	UP	16	16	7	5	5	67	11	1571	0.99997	0.00040847	0.00040847	31.25	8647;6822;1576;1581;9970		ABCB11_82408,ABCB11_88549,ABCB11_90320,ABCB11_90399;SULT2A1_24513;CYP3A4_88797,CYP3A4_90076;CYP7A1_89758;NR1I3_87852,NR1I3_90298	8647(0.4419)	68.7556	8.87379	71.1386	105.907	80.5099	47.8019	40.237	6.90231	54.2747	76.6749	61.1245	101.497	85.7386	12.3809	85.1846	142.036	93.5192	0	8.87379	0.5	21.8043	191.4305;58.6404;50.09870000000001;8.87379;34.73475	140.58565;40.237;40.8417;6.90231;10.44305	241.0895;103.465;64.81280000000001;12.3809;85.73855	5	1
6,2-FTS_Run2-uM-WP	M39736	WP_PI3KAKT_SIGNALING_PATHWAY	18	52.9764	7.46054	2.4558	DOWN	120	120	6	6	6	66	114	1468	0.73641	0.42524	0.64338	5	6696;54541;7057;1293;3575;2335		SPP1_6720;DDIT4_1803;THBS1_24188;COL6A3_13292;IL7R_3347;FN1_13666,FN1_2459,FN1_27231		108.862	2.7065	147.001	62.2569	47.3243	61.7862	32.389	0.611389	76.8267	45.6833	38.2598	327.707	118.774	10.1822	593.443	95.1094	105.097	5	402.507			49.3614;402.507;56.5914;2.7065;44.4413;97.56156666666668	17.3577;209.238;28.0392;0.611389;36.7387;78.7324	114.184;1535.42;123.364;10.1822;55.57;127.5192	1	7
6,2-FTS_Run2-uM-WP	M39411	WP_FARNESOID_X_RECEPTOR_PATHWAY	19	54.3695	22.7504	5.23003	CONFLICT	10	10	5	4	4	68	6	1576	0.99997	0.00056891	0.00056891	40	8647;6822;1576;1581		ABCB11_82408,ABCB11_88549,ABCB11_90320,ABCB11_90399;SULT2A1_24513;CYP3A4_88797,CYP3A4_90076;CYP7A1_89758	8647(0.4419)	77.2608	8.87379	79.1539	120.695	81.582	57.1417	40.5393	6.90231	57.8456	90.436	57.8411	105.437	84.1389	12.3809	97.8353	153.734	101.028	0	8.87379	0	8.87379	191.4305;58.6404;50.09870000000001;8.87379	140.58565;40.237;40.8417;6.90231	241.0895;103.465;64.81280000000001;12.3809	3	1
6,2-FTS_Run2-uM-WP	M39631	WP_TAMOXIFEN_METABOLISM	20	55.4159	22.7504	3.64448	UP	16	16	8	8	8	64	8	1574	1	8.5112e-08	8.5112e-08	50	1559;6822;1543;1576;1544;1577;1557;1558		CYP2C9_12062,CYP2C9_1720;SULT2A1_24513;CYP1A1_10775;CYP3A4_88797,CYP3A4_90076;CYP1A2_82402;CYP3A5_27090;CYP2C19_1714;CYP2C8_15146	1543(0.3626);1544(0.3112);1557(0.0179)	123.654	21.0344	127.387	163.785	152.877	92.9155	40.5393	9.0193	99.9527	126.11	119.662	174.757	100.573	44.135	160.769	204.221	171.457	0	21.0344	0.5	31.4079	126.034;58.6404;41.7815;50.09870000000001;271.14;21.0344;368.309;52.1914	100.7488;40.237;30.9565;40.8417;204.687;9.0193;285.764;31.0698	168.3425;103.465;63.6308;64.81280000000001;435.222;44.135;420.77;97.6813	9	1
6,2-FTS_Run2-uM-WP	M39370	WP_TGFB_SIGNALING_IN_THYROID_CELLS_FOR_EPITHELIALMESENCHYMAL_TRANSITION	21	55.8961	2.30153	2.229	CONFLICT	12	12	2	2	2	70	10	1572	0.98689	0.093053	0.093053	16.67	2335;3397		FN1_13666,FN1_2459,FN1_27231;ID1_14943		55.8961	14.2307	58.9238	50.7514	58.4729	42.5995	42.5995	6.4666	51.0996	38.1379	50.7086	79.7998	79.7998	32.0805	67.4854	73.9076	66.9689	0	14.2307	0.5	55.8961	97.56156666666668;14.2307	78.7324;6.4666	127.5192;32.0805	1	3
6,2-FTS_Run2-uM-WP	M39402	WP_FOCAL_ADHESION	22	56.5914	3.66497	2.30153	DOWN	71	71	3	3	3	69	68	1514	0.6263	0.6072	1	4.23	6696;7057;2335		SPP1_6720;THBS1_24188;FN1_13666,FN1_2459,FN1_27231		67.8381	49.3614	25.9939	84.6638	25.4874	41.3764	28.0392	17.3577	32.7891	62.4202	32.2738	121.689	123.364	114.184	6.82356	124.49	6.52147					49.3614;56.5914;97.56156666666668	17.3577;28.0392;78.7324	114.184;123.364;127.5192	1	4
6,2-FTS_Run2-uM-WP	M39432	WP_TGFBETA_SIGNALING_PATHWAY	23	56.5914	2.52017	2.23534	DOWN	50	50	3	3	3	69	47	1535	0.83024	0.37256	0.47694	6	2113;2335;7057		ETS1_2248;FN1_13666,FN1_2459,FN1_27231;THBS1_24188		64.7944	40.2303	29.5328	82.4444	29.7044	43.8892	28.0392	24.8959	30.216	63.6266	29.3221	107.108	123.364	70.4412	31.8224	115.197	28.3313	1.5	77.0765			40.2303;97.56156666666668;56.5914	24.8959;78.7324;28.0392	70.4412;127.5192;123.364	0	5
6,2-FTS_Run2-uM-WP	M39565	WP_MIRNA_TARGETS_IN_ECM_AND_MEMBRANE_RECEPTORS	24	64.8385	4.06792	2.41085	DOWN	11	11	4	4	4	68	7	1575	0.99995	0.00086469	0.00086469	36.36	1289;2335;1293;7057		COL5A1_1480;FN1_13666,FN1_2459,FN1_27231;COL6A3_13292;THBS1_24188		57.4863	2.7065	40.2119	68.7393	37.8503	41.9383	44.2047	0.611389	34.6152	55.1504	31.8081	88.2443	107.638	10.1822	54.4152	91.2645	47.0386	0	2.7065	0.5	29.6489	73.0856;97.56156666666668;2.7065;56.5914	60.3702;78.7324;0.611389;28.0392	91.9119;127.5192;10.1822;123.364	0	6
6,2-FTS_Run2-uM-WP	M39328	WP_CODEINE_AND_MORPHINE_METABOLISM	25	67.6787	22.7504	4.51462	UP	11	11	4	4	4	68	7	1575	0.99995	0.00086469	0.00086469	36.36	54658;54600;1576;1558		UGT1A1_82407,UGT1A1_89949;UGT1A9_7544;CYP3A4_88797,CYP3A4_90076;CYP2C8_15146	54658(0.1461)	92.5968	50.0987	63.3857	130.982	75.6149	69.274	50.1722	31.0698	52.2864	102.573	60.4563	137.361	113.091	64.8128	84.8111	183.978	104.962	0	50.0987	0.5	51.145	83.1659;184.931;50.09870000000001;52.1914	59.5027;145.682;40.8417;31.0698	128.5015;258.45;64.81280000000001;97.6813	6	0
6,2-FTS_Run2-uM-WP	M39665	WP_DIFFERENTIATION_OF_WHITE_AND_BROWN_ADIPOCYTE	26	69.9158	2.95797	2.58302	CONFLICT	7	7	2	2	2	70	5	1577	0.99756	0.034055	0.034055	28.57	1050;652		CEBPA_1240;BMP4_737		69.9158	25.6127	62.6541	75.7946	62.1001	46.5438	46.5438	5.19312	58.4787	52.0308	57.9616	119.224	119.224	78.9187	57.0001	124.572	56.496	0	25.6127	0	25.6127	25.6127;114.219	5.19312;87.8945	78.9187;159.529	1	1
6,2-FTS_Run2-uM-WP	M39572	WP_NANOPARTICLEMEDIATED_ACTIVATION_OF_RECEPTOR_SIGNALING	27	70.469	2.87204	2.30153	DOWN	15	15	2	2	2	70	13	1569	0.97531	0.13628	0.13628	13.33	2335;374		FN1_13666,FN1_2459,FN1_27231;AREG_19834,AREG_385		70.469	43.3765	38.3146	73.447	38.0825	45.9938	45.9938	13.2552	46.2994	49.5924	46.0188	126.514	126.514	125.509	1.42143	126.625	1.41281	0	43.3765	0.5	70.469	97.56156666666668;43.3765	78.7324;13.255165	127.5192;125.509	0	5
6,2-FTS_Run2-uM-WP	M39582	WP_MAMMARY_GLAND_DEVELOPMENT_PATHWAY_PUBERTY_STAGE_2_OF_4	28	70.469	2.87204	2.30153	DOWN	12	12	2	2	2	70	10	1572	0.98689	0.093053	0.093053	16.67	2335;374		FN1_13666,FN1_2459,FN1_27231;AREG_19834,AREG_385		70.469	43.3765	38.3146	73.447	38.0825	45.9938	45.9938	13.2552	46.2994	49.5924	46.0188	126.514	126.514	125.509	1.42143	126.625	1.41281	0	43.3765	0.5	70.469	97.56156666666668;43.3765	78.7324;13.255165	127.5192;125.509	0	5
6,2-FTS_Run2-uM-WP	M39476	WP_CONSTITUTIVE_ANDROSTANE_RECEPTOR_PATHWAY	29	70.9031	22.7504	3.79539	UP	23	23	11	10	10	62	13	1569	1	9.4791e-09	9.4791e-09	43.48	54600;9970;1559;6822;54658;1576;1577;211;1557;1579		UGT1A9_7544;NR1I3_87852,NR1I3_90298;CYP2C9_12062,CYP2C9_1720;SULT2A1_24513;UGT1A1_82407,UGT1A1_89949;CYP3A4_88797,CYP3A4_90076;CYP3A5_27090;ALAS1_28273;CYP2C19_1714;CYP4A11_89302	54658(0.1461);1557(0.0179)	111.55	12.7585	108.976	129.467	128.393	83.7133	50.1722	6.26188	87.7064	99.2026	101.926	154.343	115.983	25.1198	122.427	170.204	146.925	0.5	16.8965	1.5	27.8846	184.931;34.73475;126.034;58.6404;83.1659;50.09870000000001;21.0344;12.7585;368.309;175.791	145.682;10.44305;100.7488;40.237;59.5027;40.8417;9.0193;6.26188;285.764;138.633	258.45;85.73855;168.3425;103.465;128.5015;64.81280000000001;44.135;25.1198;420.77;244.093	13	1
6,2-FTS_Run2-uM-WP	M39619	WP_SENESCENCE_AND_AUTOPHAGY_IN_CANCER	30	77.0765	2.85502	2.26059	DOWN	55	55	4	4	4	68	51	1531	0.9128	0.21482	0.29775	7.27	2335;5054;7057;3486		FN1_13666,FN1_2459,FN1_27231;SERPINE1_6253;THBS1_24188;IGFBP3_3270		86.0565	47.338	43.6354	83.0233	41.6877	51.5331	49.6805	28.0392	24.2742	55.4187	23.7939	119.765	125.442	74.0609	33.3756	109.509	36.9758	1.5	77.0765			97.56156666666668;142.735;56.5914;47.338	78.7324;64.9953;28.0392;34.3657	127.5192;154.114;123.364;74.0609	0	6
6,2-FTS_Run2-uM-WP	M39641	WP_INFLAMMATORY_RESPONSE_PATHWAY	31	77.0765	2.52017	2.26059	DOWN	17	17	2	2	2	70	15	1567	0.96533	0.16712	0.16712	11.76	2335;7057		FN1_13666,FN1_2459,FN1_27231;THBS1_24188		77.0765	56.5914	28.9703	93.697	16.935	53.3858	53.3858	28.0392	35.8455	73.9507	20.954	125.442	125.442	123.364	2.93817	127.127	1.71755	0	56.5914	0.5	77.0765	97.56156666666668;56.5914	78.7324;28.0392	127.5192;123.364	0	4
6,2-FTS_Run2-uM-WP	M39610	WP_HEART_DEVELOPMENT	32	77.0922	2.55929	2.38368	CONFLICT	15	15	2	2	2	70	13	1569	0.97531	0.13628	0.13628	13.33	2627;652		GATA6_11986;BMP4_737		77.0922	39.9655	52.5052	113.341	11.3512	48.7409	48.7409	9.5873	55.3716	86.9685	11.9709	163.862	163.862	159.529	6.12779	159.631	1.32478	0	39.9655	0.5	77.0922	39.9655;114.219	9.5873;87.8945	168.195;159.529	1	1
6,2-FTS_Run2-uM-WP	M39477	WP_LUNG_FIBROSIS	33	77.5817	3.66497	2.94041	CONFLICT	34	34	2	2	2	70	32	1550	0.8183	0.44063	0.65741	5.88	4313;6696		MMP2_27519;SPP1_6720	4313(0.2646)	77.5817	49.3614	39.9095	84.7685	38.5937	50.7165	50.7165	17.3577	47.1765	59.2119	45.621	127.721	127.721	114.184	19.1442	131.168	18.513	0.5	77.5817			105.802;49.3614	84.0753;17.3577	141.258;114.184	1	1
6,2-FTS_Run2-uM-WP	M39523	WP_BLADDER_CANCER	34	81.1967	2.52017	2.36801	DOWN	24	24	2	2	2	70	22	1560	0.91683	0.281	0.281	8.33	4313;7057		MMP2_27519;THBS1_24188	4313(0.2646)	81.1967	56.5914	34.7971	96.9615	26.7168	56.0572	56.0572	28.0392	39.6235	74.0086	30.4224	132.311	132.311	123.364	12.653	138.043	9.71477	0.5	81.1967			105.802;56.5914	84.0753;28.0392	141.258;123.364	0	2
6,2-FTS_Run2-uM-WP	M39424	WP_ESTROGEN_METABOLISM	35	83.1659	22.7504	3.91202	UP	14	14	5	5	5	67	9	1573	0.99999	0.0002005	0.0002005	35.71	54658;54600;1543;1576;1544		UGT1A1_82407,UGT1A1_89949;UGT1A9_7544;CYP1A1_10775;CYP3A4_88797,CYP3A4_90076;CYP1A2_82402	54658(0.1461);1543(0.3626);1544(0.3112)	126.223	41.7815	99.0287	143.414	76.5934	96.334	59.5027	30.9565	75.6402	112.88	59.0375	190.123	128.501	63.6308	158.305	201.609	114.999	0	41.7815	0.5	45.9401	83.1659;184.931;41.7815;50.09870000000001;271.14	59.5027;145.682;30.9565;40.8417;204.687	128.5015;258.45;63.6308;64.81280000000001;435.222	7	0
6,2-FTS_Run2-uM-WP	M39567	WP_PREGNANE_X_RECEPTOR_PATHWAY	36	83.1659	22.7504	3.94079	UP	24	24	9	7	7	65	17	1565	1	4.2296e-05	4.2296e-05	29.17	54600;1559;6822;54658;1576;1577;1557		UGT1A9_7544;CYP2C9_12062,CYP2C9_1720;SULT2A1_24513;UGT1A1_82407,UGT1A1_89949;CYP3A4_88797,CYP3A4_90076;CYP3A5_27090;CYP2C19_1714	54658(0.1461);1557(0.0179)	127.459	21.0344	119.249	175.239	126.56	97.3994	59.5027	9.0193	94.4609	136.701	98.8078	169.782	128.501	44.135	131.508	224.28	141.175	0.5	35.5665	1.5	54.3695	184.931;126.034;58.6404;83.1659;50.09870000000001;21.0344;368.309	145.682;100.7488;40.237;59.5027;40.8417;9.0193;285.764	258.45;168.3425;103.465;128.5015;64.81280000000001;44.135;420.77	9	1
6,2-FTS_Run2-uM-WP	M39588	WP_METAPATHWAY_BIOTRANSFORMATION_PHASE_I_AND_II	37	83.1659	22.7504	3.19348	UP	71	71	16	13	13	59	58	1524	1	5.2981e-06	5.2981e-06	18.31	1559;1557;1558;6799;1543;54600;1544;6822;27284;54658;1576;1577;1581		CYP2C9_12062,CYP2C9_1720;CYP2C19_1714;CYP2C8_15146;SULT1A2_6875;CYP1A1_10775;UGT1A9_7544;CYP1A2_82402;SULT2A1_24513;SULT1B1_6880;UGT1A1_82407,UGT1A1_89949;CYP3A4_88797,CYP3A4_90076;CYP3A5_27090;CYP7A1_89758	1557(0.0179);1543(0.3626);1544(0.3112);54658(0.1461)	121.166	8.87379	106.532	170.084	115.192	90.3446	59.5027	6.90231	83.3962	131.059	90.444	175.934	128.501	12.3809	138.409	226.409	132.183	2.5	45.9401	6.5	102.212	126.034;368.309;52.1914;121.259;41.7815;184.931;271.14;58.6404;187.705;83.1659;50.09870000000001;21.0344;8.87379	100.7488;285.764;31.0698;79.8718;30.9565;145.682;204.687;40.237;139.197;59.5027;40.8417;9.0193;6.90231	168.3425;420.77;97.6813;202.263;63.6308;258.45;435.222;103.465;287.49;128.5015;64.81280000000001;44.135;12.3809	13	3
6,2-FTS_Run2-uM-WP	M39421	WP_MIR5093P_ALTERATION_OF_YAP1ECM_AXIS	38	85.3236	2.71503	2.26059	DOWN	5	5	2	2	2	70	3	1579	0.99926	0.017162	0.017162	40	1289;2335		COL5A1_1480;FN1_13666,FN1_2459,FN1_27231		85.3236	73.0856	17.3071	84.0696	17.216	69.5513	69.5513	60.3702	12.984	68.6105	12.9157	109.716	109.716	91.9119	25.1782	107.891	25.0456	0	73.0856	0	73.0856	73.0856;97.56156666666668	60.3702;78.7324	91.9119;127.5192	0	4
6,2-FTS_Run2-uM-WP	M39351	WP_TGFBETA_RECEPTOR_SIGNALING	39	85.4052	3.66497	2.36553	DOWN	31	31	4	4	4	68	27	1555	0.99047	0.042665	0.042665	12.9	5054;652;6696;7057		SERPINE1_6253;BMP4_737;SPP1_6720;THBS1_24188		90.7267	49.3614	45.2145	107.798	41.8334	49.5717	46.5172	17.3577	32.7002	61.5296	31.0351	137.798	138.739	114.184	22.3935	146.127	20.8392	0.5	52.9764	2.5	128.477	142.735;114.219;49.3614;56.5914	64.9953;87.8945;17.3577;28.0392	154.114;159.529;114.184;123.364	1	3
6,2-FTS_Run2-uM-WP	M39886	WP_TGFBETA_RECEPTOR_SIGNALLING_IN_SKELETAL_DYSPLASIAS	40	85.4052	3.66497	2.36553	DOWN	32	32	4	4	4	68	28	1554	0.98908	0.0472	0.0472	12.5	5054;652;6696;7057		SERPINE1_6253;BMP4_737;SPP1_6720;THBS1_24188		90.7267	49.3614	45.2145	107.798	41.8334	49.5717	46.5172	17.3577	32.7002	61.5296	31.0351	137.798	138.739	114.184	22.3935	146.127	20.8392	0.5	52.9764	2.5	128.477	142.735;114.219;49.3614;56.5914	64.9953;87.8945;17.3577;28.0392	154.114;159.529;114.184;123.364	1	3
6,2-FTS_Run2-uM-WP	M39676	WP_CANNABINOID_RECEPTOR_SIGNALING	41	88.0663	22.7504	3.64448	UP	16	16	4	4	4	68	12	1570	0.99959	0.0040389	0.0040389	25	1543;1559;1576;1557		CYP1A1_10775;CYP2C9_12062,CYP2C9_1720;CYP3A4_88797,CYP3A4_90076;CYP2C19_1714	1543(0.3626);1557(0.0179)	146.556	41.7815	152.619	197.501	166.577	114.578	70.7952	30.9565	118.217	154.586	128.089	179.389	116.578	63.6308	168.24	234.297	183.822	0	41.7815	0.5	45.9401	41.7815;126.034;50.09870000000001;368.309	30.9565;100.7488;40.8417;285.764	63.6308;168.3425;64.81280000000001;420.77	5	1
6,2-FTS_Run2-uM-WP	M39515	WP_ARACHIDONATE_EPOXYGENASE_EPOXIDE_HYDROLASE	42	89.1127	5.02997	3.96955	UP	5	5	2	2	2	70	3	1579	0.99926	0.017162	0.017162	40	1559;1558		CYP2C9_12062,CYP2C9_1720;CYP2C8_15146		89.1127	52.1914	52.2146	103.589	48.0336	65.9093	65.9093	31.0698	49.2705	79.5695	45.3252	133.012	133.012	97.6813	49.965	146.865	45.9642	0	52.1914	0	52.1914	126.034;52.1914	100.7488;31.0698	168.3425;97.6813	3	0
6,2-FTS_Run2-uM-WP	M39653	WP_OXIDATION_BY_CYTOCHROME_P450	43	89.1127	22.7504	3.42252	UP	30	30	11	10	10	62	20	1562	1	1.9481e-07	1.9481e-07	33.33	284541;1559;1557;1558;1543;1544;1576;1577;1579;1581		CYP4A22_89107;CYP2C9_12062,CYP2C9_1720;CYP2C19_1714;CYP2C8_15146;CYP1A1_10775;CYP1A2_82402;CYP3A4_88797,CYP3A4_90076;CYP3A5_27090;CYP4A11_89302;CYP7A1_89758	1557(0.0179);1543(0.3626);1544(0.3112)	128.607	8.87379	118.901	167.055	124.54	99.1345	70.7952	6.90231	93.5362	132.235	97.7051	176.698	133.012	12.3809	152.27	209.085	139.99	0.5	14.9541	2	41.7815	170.819;126.034;368.309;52.1914;41.7815;271.14;50.09870000000001;21.0344;175.791;8.87379	142.723;100.7488;285.764;31.0698;30.9565;204.687;40.8417;9.0193;138.633;6.90231	215.91;168.3425;420.77;97.6813;63.6308;435.222;64.81280000000001;44.135;244.093;12.3809	10	2
6,2-FTS_Run2-uM-WP	M39581	WP_HUMAN_COMPLEMENT_SYSTEM	44	90.6097	3.66497	2.86397	DOWN	41	41	6	6	6	66	35	1547	0.99849	0.0073861	0.0073861	14.63	6696;4153;3689;2357;2162;7057		SPP1_6720;MBL2_16596;ITGB2_27367;FPR1_13192;F13A1_17806;THBS1_24188		101.896	29.5388	65.6132	87.4568	74.9404	70.2993	58.5934	17.3577	54.3889	61.6522	58.3791	165.436	157.3	39.9773	89.2207	139.06	111.61	1.5	52.9764	3.5	146.812	49.3614;182.26;168.996;29.5388;124.628;56.5914	17.3577;135.981;127.96;23.3105;89.1477;28.0392	114.184;275.68;248.174;39.9773;191.236;123.364	2	4
6,2-FTS_Run2-uM-WP	M39719	WP_FOCAL_ADHESIONPI3KAKTMTORSIGNALING_PATHWAY	45	92.2328	7.46054	2.52017	DOWN	108	108	9	9	9	63	99	1483	0.98396	0.040729	0.04765	8.33	6696;54541;7057;1289;3575;3689;2335;3091;4842		SPP1_6720;DDIT4_1803;THBS1_24188;COL5A1_1480;IL7R_3347;ITGB2_27367;FN1_13666,FN1_2459,FN1_27231;HIF1A_2945;NOS1_19006	4842(0.1386)	124.941	44.4413	112.124	83.8671	25.2017	80.9079	60.4858	17.3577	60.3262	61.796	20.7332	293.329	127.519	55.57	469.146	123.868	68.9579	4.5	94.8972			49.3614;402.507;56.5914;73.0856;44.4413;168.996;97.56156666666668;139.694;92.2328	17.3577;209.238;28.0392;60.3702;36.7387;127.96;78.7324;109.249;60.4858	114.184;1535.42;123.364;91.9119;55.57;248.174;127.5192;193.076;150.746	1	10
6,2-FTS_Run2-uM-WP	M39776	WP_VIRAL_ACUTE_MYOCARDITIS	46	92.2328	3.27998	2.76287	DOWN	58	58	3	3	3	69	55	1527	0.75667	0.46775	0.73775	5.17	3689;4842;199		ITGB2_27367;NOS1_19006;AIF1_16224	4842(0.1386);199(0.0271)	93.9125	20.5087	74.2579	63.58	45.1906	65.0461	60.4858	6.69257	60.7622	39.1068	34.3016	152.599	150.746	58.8767	94.6623	114.035	57.8484	1.5	130.614			168.996;92.2328;20.5087	127.96;60.4858;6.69257	248.174;150.746;58.8767	1	2
6,2-FTS_Run2-uM-WP	M39856	WP_GENES_INVOLVED_IN_MALE_INFERTILITY	47	92.2328	3.27998	2.28713	DOWN	45	45	5	5	5	67	40	1542	0.98834	0.042742	0.042742	11.11	4313;29968;1543;7057;4842		MMP2_27519;PSAT1_10692;CYP1A1_10775;THBS1_24188;NOS1_19006	4313(0.2646);1543(0.3626);4842(0.1386)	118.755	41.7815	103.154	168.746	110.953	83.955	60.4858	28.0392	77.427	120.648	82.9935	200.943	141.258	63.6308	184.683	286.378	205.698	1.5	74.4121	3.5	201.585	105.802;297.368;41.7815;56.5914;92.2328	84.0753;216.218;30.9565;28.0392;60.4858	141.258;525.714;63.6308;123.364;150.746	2	3
6,2-FTS_Run2-uM-WP	M39642	WP_ASSOCIATION_BETWEEN_PHYSICOCHEMICAL_FEATURES_AND_TOXICITY_ASSOCIATED_PATHWAYS	48	94.8972	3.27998	2.26059	DOWN	33	33	2	2	2	70	31	1551	0.8293	0.4254	0.65225	6.06	2335;4842		FN1_13666,FN1_2459,FN1_27231;NOS1_19006	4842(0.1386)	94.8972	92.2328	3.76801	94.6409	3.75054	69.6091	69.6091	60.4858	12.9023	68.7316	12.8425	139.133	139.133	127.519	16.4238	140.25	16.3477	0.5	94.8972			97.56156666666668;92.2328	78.7324;60.4858	127.5192;150.746	0	4
6,2-FTS_Run2-uM-WP	M39341	WP_SPINAL_CORD_INJURY	49	96.9914	3.27998	2.24514	CONFLICT	59	59	4	4	4	68	55	1527	0.89007	0.25304	0.322	6.78	900;3554;4842;199		CCNG1_1079;IL1R1_3326;NOS1_19006;AIF1_16224	4842(0.1386);199(0.0271)	177.386	20.5087	214.86	82.7629	55.2389	104.727	71.6557	6.69257	114.019	59.3978	39.889	862.499	141.034	58.8767	1498.22	142.089	292.714	1.5	96.9914			495.052;101.75;92.2328;20.5087	268.902;82.8257;60.4858;6.69257	3109.05;131.322;150.746;58.8767	2	2
6,2-FTS_Run2-uM-WP	M39451	WP_SEROTONIN_TRANSPORTER_ACTIVITY	50	96.9914	3.27998	2.78762	DOWN	5	5	2	2	2	70	3	1579	0.99926	0.017162	0.017162	40	4842;3554		NOS1_19006;IL1R1_3326	4842(0.1386)	96.9914	92.2328	6.72968	97.7171	6.65095	71.6557	71.6557	60.4858	15.7967	73.3593	15.6119	141.034	141.034	131.322	13.7348	139.553	13.5742	0	92.2328	0	92.2328	92.2328;101.75	60.4858;82.8257	150.746;131.322	0	2
6,2-FTS_Run2-uM-WP	M39724	WP_MONOAMINE_TRANSPORT	51	96.9914	3.27998	2.78762	DOWN	9	9	2	2	2	70	7	1575	0.9945	0.055186	0.055186	22.22	4842;3554		NOS1_19006;IL1R1_3326	4842(0.1386)	96.9914	92.2328	6.72968	97.7171	6.65095	71.6557	71.6557	60.4858	15.7967	73.3593	15.6119	141.034	141.034	131.322	13.7348	139.553	13.5742	0	92.2328	0	92.2328	92.2328;101.75	60.4858;82.8257	150.746;131.322	0	2
6,2-FTS_Run2-uM-WP	M39456	WP_RAC1PAK1P38MMP2_PATHWAY	52	97.5616	3.27998	2.21965	DOWN	46	46	3	3	3	69	43	1539	0.86345	0.32377	0.44916	6.52	4313;2335;4842		MMP2_27519;FN1_13666,FN1_2459,FN1_27231;NOS1_19006	4313(0.2646);4842(0.1386)	98.5321	92.2328	6.83647	96.6154	5.99095	74.4312	78.7324	60.4858	12.369	71.446	12.3788	139.841	141.258	127.519	11.678	140.428	12.853	1.5	101.682			105.802;97.56156666666668;92.2328	84.0753;78.7324;60.4858	141.258;127.5192;150.746	0	5
6,2-FTS_Run2-uM-WP	M39729	WP_VEGFAVEGFR2_SIGNALING_PATHWAY	53	97.5616	5.02997	2.23534	DOWN	156	156	7	7	7	65	149	1433	0.63264	0.5272	0.83805	4.49	1558;79094;3491;3486;4313;2113;2335		CYP2C8_15146;CHAC1_1279;CCN1_24505;IGFBP3_3270;MMP2_27519;ETS1_2248;FN1_13666,FN1_2459,FN1_27231	4313(0.2646)	146.688	40.2303	151.5	153.19	168.052	87.544	78.7324	24.8959	69.4929	88.8226	71.5311	201.515	127.519	70.4412	172.552	187.836	171.202					52.1914;458.724;224.969;47.338;105.802;40.2303;97.56156666666668	31.0698;210.728;148.941;34.3657;84.0753;24.8959;78.7324	97.6813;481.619;418.022;74.0609;141.258;70.4412;127.5192	2	7
6,2-FTS_Run2-uM-WP	M39818	WP_IL18_SIGNALING_PATHWAY	54	97.5616	3.66497	2.21965	DOWN	100	100	3	3	3	69	97	1485	0.35497	0.8243	0.79815	3	6696;4313;2335		SPP1_6720;MMP2_27519;FN1_13666,FN1_2459,FN1_27231	4313(0.2646)	84.2417	49.3614	30.4869	92.045	23.2792	60.0551	78.7324	17.3577	37.0734	70.3149	28.5183	127.654	127.519	114.184	13.5375	129.093	10.7583					49.3614;105.802;97.56156666666668	17.3577;84.0753;78.7324	114.184;141.258;127.5192	1	4
6,2-FTS_Run2-uM-WP	M39802	WP_BILE_ACIDS_SYNTHESIS_AND_ENTEROHEPATIC_CIRCULATION	55	100.152	6.50433	4.31054	CONFLICT	8	8	3	2	2	70	6	1576	0.99621	0.044145	0.044145	25	8647;1581		ABCB11_82408,ABCB11_88549,ABCB11_90320,ABCB11_90399;CYP7A1_89758	8647(0.4419)	100.152	8.87379	129.087	189.819	24.1528	73.744	73.744	6.90231	94.5284	139.405	17.6867	126.735	126.735	12.3809	161.721	239.07	30.2589	0	8.87379	0	8.87379	191.4305;8.87379	140.58565;6.90231	241.0895;12.3809	0	1
6,2-FTS_Run2-uM-WP	M39553	WP_PPAR_SIGNALING_PATHWAY	56	100.209	13.7175	3.20124	UP	24	24	7	7	7	65	17	1565	1	4.2296e-05	4.2296e-05	29.17	6342;11001;2167;2168;3158;1579;1581		SCP2_27826;SLC27A2_6426;FABP4_21799;FABP1_11582,FABP1_2298;HMGCS2_16503;CYP4A11_89302;CYP7A1_89758		88.0122	8.87379	65.9155	100.354	58.5249	61.7295	58.0282	6.90231	53.9796	73.8361	47.8635	131.304	129.008	12.3809	88.6639	148.154	83.0521	0.5	17.9791	1.5	31.6559	27.0844;36.2274;100.209;159.8145;108.085;175.791;8.87379	13.8009;12.6374;81.6978;120.4066;58.0282;138.633;6.90231	51.0959;91.3435;129.008;240.3215;150.885;244.093;12.3809	7	1
6,2-FTS_Run2-uM-WP	M39812	WP_PROXIMAL_TUBULE_TRANSPORT	57	101.385	3.59184	2.97032	UP	21	21	2	2	2	70	19	1563	0.94008	0.23161	0.23161	9.52	10864;9429		SLC22A7_88372,SLC22A7_90194;ABCG2_25072,ABCG2_39,ABCG2_41	9429(0.003403)	101.385	19.1872	116.245	59.9925	100.431	75.9072	75.9072	10.2254	92.8881	42.8317	80.251	151.383	151.383	37.9821	160.373	94.2774	138.555	0.5	101.385			183.583;19.187193333333333	141.589;10.225393333333333	264.7835;37.98213333333334	5	0
6,2-FTS_Run2-uM-WP	M39770	WP_EPITHELIAL_TO_MESENCHYMAL_TRANSITION_IN_COLORECTAL_CANCER	58	101.682	2.30153	2.229	DOWN	52	52	4	4	4	68	48	1534	0.92803	0.18736	0.28258	7.69	4313;2335;3397;3091		MMP2_27519;FN1_13666,FN1_2459,FN1_27231;ID1_14943;HIF1A_2945	4313(0.2646)	89.3221	14.2307	53.2776	63.2617	51.7375	69.6308	81.4039	6.4666	44.1618	48.4593	44.1072	123.483	134.389	32.0805	67.1561	89.606	61.4319	1.5	101.682			105.802;97.56156666666668;14.2307;139.694	84.0753;78.7324;6.4666;109.249	141.258;127.5192;32.0805;193.076	1	5
6,2-FTS_Run2-uM-WP	M39398	WP_ALLOGRAFT_REJECTION	59	102.323	2.71503	2.51896	DOWN	52	52	2	2	2	70	50	1532	0.60323	0.67194	1	3.85	1289;3106		COL5A1_1480;HLA-B_2976		102.323	73.0856	41.3476	74.089	10.7395	80.9371	80.9371	60.3702	29.086	61.0761	7.5547	138.244	138.244	91.9119	65.5234	93.502	17.0188					73.0856;131.56	60.3702;101.504	91.9119;184.576	0	2
6,2-FTS_Run2-uM-WP	M39428	WP_NUCLEAR_RECEPTORS_METAPATHWAY	60	104.6	22.7504	3.67876	UP	144	144	24	18	18	54	126	1456	1	1.9976e-05	1.9976e-05	12.5	9970;6342;1559;211;1557;1543;1544;6535;54658;2168;54600;6822;4616;8647;1576;1577;1579;1581		NR1I3_87852,NR1I3_90298;SCP2_27826;CYP2C9_12062,CYP2C9_1720;ALAS1_28273;CYP2C19_1714;CYP1A1_10775;CYP1A2_82402;SLC6A8_27878,SLC6A8_6522;UGT1A1_82407,UGT1A1_89949;FABP1_11582,FABP1_2298;UGT1A9_7544;SULT2A1_24513;GADD45B_28755;ABCB11_82408,ABCB11_88549,ABCB11_90320,ABCB11_90399;CYP3A4_88797,CYP3A4_90076;CYP3A5_27090;CYP4A11_89302;CYP7A1_89758	1557(0.0179);1543(0.3626);1544(0.3112);54658(0.1461);4616(-0.1125);8647(0.4419)	125.833	8.87379	108.6	132.43	106.469	91.4456	80.1257	6.26188	81.1126	99.9204	83.9638	197.266	148.422	12.3809	189.597	181.66	131.129	6.5	54.3695	13.5	188.181	34.73475;27.0844;126.034;12.7585;368.309;41.7815;271.14;138.191;83.1659;159.8145;184.931;58.6404;311.185;191.4305;50.09870000000001;21.0344;175.791;8.87379	10.44305;13.8009;100.7488;6.26188;285.764;30.9565;204.687;105.76005;59.5027;120.4066;145.682;40.237;185.788;140.58565;40.8417;9.0193;138.633;6.90231	85.73855;51.0959;168.3425;25.1198;420.77;63.6308;435.222;197.1565;128.5015;240.3215;258.45;103.465;766.454;241.0895;64.81280000000001;44.135;244.093;12.3809	18	5
6,2-FTS_Run2-uM-WP	M39336	WP_PYRIMIDINE_METABOLISM	61	111.932	2.78776	2.69872	CONFLICT	20	20	2	2	2	70	18	1564	0.94703	0.21526	0.21526	10	1807;978		DPYS_90049;CDA_1155,CDA_11848		111.932	85.0816	37.9719	102.525	35.565	88.927	88.927	69.21	27.884	82.0189	26.1166	150.498	150.498	109.523	57.947	136.142	54.274	0	85.0816	1	138.782	138.782;85.08165	108.644;69.21005	191.473;109.5235	1	2
6,2-FTS_Run2-uM-WP	M39612	WP_FLUOROPYRIMIDINE_ACTIVITY	62	111.932	3.59184	2.74324	UP	18	18	4	4	4	68	14	1568	0.99925	0.0063558	0.0063558	22.22	10864;1807;9429;978		SLC22A7_88372,SLC22A7_90194;DPYS_90049;ABCG2_25072,ABCG2_39,ABCG2_41;CDA_1155,CDA_11848	9429(0.003403)	106.658	19.1872	70.8663	84.5078	62.6368	82.4171	88.927	10.2254	56.4955	65.419	50.8013	150.941	150.498	37.9821	98.4515	118.408	84.4032	0	19.1872	0.5	52.1344	183.583;138.782;19.187193333333333;85.08165	141.589;108.644;10.225393333333333;69.21005	264.7835;191.473;37.98213333333334;109.5235	6	2
6,2-FTS_Run2-uM-WP	M39717	WP_FATTY_ACID_OMEGA_OXIDATION	63	112.945	22.7504	3.28795	UP	9	9	4	4	4	68	5	1577	0.99999	0.00035292	0.00035292	44.44	1543;1576;1544;1579		CYP1A1_10775;CYP3A4_88797,CYP3A4_90076;CYP1A2_82402;CYP4A11_89302	1543(0.3626);1544(0.3112)	134.703	41.7815	109.69	80.555	84.8362	103.78	89.7374	30.9565	82.9888	63.4527	63.2699	201.94	154.453	63.6308	177.135	115.102	140.152	0	41.7815	0	41.7815	41.7815;50.09870000000001;271.14;175.791	30.9565;40.8417;204.687;138.633	63.6308;64.81280000000001;435.222;244.093	5	0
6,2-FTS_Run2-uM-WP	M39575	WP_ECTODERM_DIFFERENTIATION	64	114.219	3.45679	2.55929	DOWN	28	28	4	3	3	69	25	1557	0.96939	0.11917	0.11917	10.71	2627;6781;652		GATA6_11986;STC1_6839;BMP4_737		90.3475	39.9655	43.652	113.389	9.77541	60.9478	85.3615	9.5873	44.4975	86.9464	10.298	167.268	168.195	159.529	7.32012	159.83	2.35616	0.5	77.0922	1.5	115.538	39.9655;116.858;114.219	9.5873;85.3615;87.8945	168.195;174.081;159.529	1	2
6,2-FTS_Run2-uM-WP	M39617	WP_FOLATE_METABOLISM	65	117.484	3.27998	2.74543	DOWN	35	35	5	2	2	70	33	1549	0.80711	0.45565	0.66279	5.71	5054;4842		SERPINE1_6253;NOS1_19006	4842(0.1386)	117.484	92.2328	35.7104	107.523	32.8145	62.7405	62.7405	60.4858	3.1887	61.8511	2.93011	152.43	152.43	150.746	2.38154	151.766	2.1884	0.5	117.484			142.735;92.2328	64.9953;60.4858	154.114;150.746	0	2
6,2-FTS_Run2-uM-WP	M39483	WP_SULFATION_BIOTRANSFORMATION_REACTION	66	121.259	2.75813	2.25755	UP	7	7	3	3	3	69	4	1578	0.9999	0.0024421	0.0024421	42.86	6822;6799;27284		SULT2A1_24513;SULT1A2_6875;SULT1B1_6880		122.535	58.6404	64.5418	162.986	50.0647	86.4353	79.8718	40.237	49.8054	118.414	40.8299	197.739	202.263	103.465	92.0959	254.321	68.9066	0	58.6404	0	58.6404	58.6404;121.259;187.705	40.237;79.8718;139.197	103.465;202.263;287.49	2	1
6,2-FTS_Run2-uM-WP	M39420	WP_AGERAGE_PATHWAY	67	122.748	2.26013	2.23799	DOWN	37	37	2	2	2	70	35	1547	0.78423	0.48499	0.67411	5.41	4313;3091		MMP2_27519;HIF1A_2945	4313(0.2646)	122.748	105.802	23.9653	112.11	18.655	96.6621	96.6621	84.0753	17.8005	88.7608	13.8562	167.167	167.167	141.258	36.6409	150.903	28.5219	0.5	122.748			105.802;139.694	84.0753;109.249	141.258;193.076	0	2
6,2-FTS_Run2-uM-WP	M39488	WP_NUCLEAR_RECEPTORS_IN_LIPID_METABOLISM_AND_TOXICITY	68	126.034	22.7504	3.96955	UP	21	21	9	7	7	65	14	1568	1	1.5788e-05	1.5788e-05	33.33	1544;9970;1559;8647;1576;1579;1581		CYP1A2_82402;NR1I3_87852,NR1I3_90298;CYP2C9_12062,CYP2C9_1720;ABCB11_82408,ABCB11_88549,ABCB11_90320,ABCB11_90399;CYP3A4_88797,CYP3A4_90076;CYP4A11_89302;CYP7A1_89758	1544(0.3112);8647(0.4419)	122.586	8.87379	96.223	118.999	76.445	91.8345	100.749	6.90231	75.078	88.6874	58.717	178.811	168.343	12.3809	143.384	162.11	101.183	0.5	21.8043	1.5	42.4167	271.14;34.73475;126.034;191.4305;50.09870000000001;175.791;8.87379	204.687;10.44305;100.7488;140.58565;40.8417;138.633;6.90231	435.222;85.73855;168.3425;241.0895;64.81280000000001;244.093;12.3809	8	1
6,2-FTS_Run2-uM-WP	M39404	WP_GLUCURONIDATION	69	134.048	3.99928	3.91202	UP	13	13	2	2	2	70	11	1571	0.98348	0.10697	0.10697	15.38	54600;54658		UGT1A9_7544;UGT1A1_82407,UGT1A1_89949	54658(0.1461)	134.048	83.1659	71.9588	182.469	22.112	102.592	102.592	59.5027	60.938	143.597	18.7254	193.476	193.476	128.501	91.8875	255.306	28.2358	0	83.1659	0.5	134.048	184.931;83.1659	145.682;59.5027	258.45;128.5015	3	0
6,2-FTS_Run2-uM-WP	M39615	WP_ARYL_HYDROCARBON_RECEPTOR_PATHWAY	70	134.048	3.99928	2.79347	UP	30	30	5	4	4	68	26	1556	0.99173	0.038389	0.038389	13.33	1543;54600;1544;54658		CYP1A1_10775;UGT1A9_7544;CYP1A2_82402;UGT1A1_82407,UGT1A1_89949	1543(0.3626);1544(0.3112);54658(0.1461)	145.255	41.7815	103.252	185.022	39.5314	110.207	102.592	30.9565	79.6587	145.001	30.2425	221.451	193.476	63.6308	163.925	262.604	65.655	0.5	62.4737	2	184.931	41.7815;184.931;271.14;83.1659	30.9565;145.682;204.687;59.5027	63.6308;258.45;435.222;128.5015	5	0
6,2-FTS_Run2-uM-WP	M39473	WP_OVERVIEW_OF_NANOPARTICLE_EFFECTS	71	134.206	2.55526	2.26059	DOWN	15	15	2	2	2	70	13	1569	0.97531	0.13628	0.13628	13.33	5742;2335		PTGS1_22773;FN1_13666,FN1_2459,FN1_27231	5742(0.3432)	134.206	97.5616	51.8235	106.818	34.4295	103.915	103.915	78.7324	35.6139	85.0933	23.6605	189.718	189.718	127.519	87.9625	143.23	58.4389	0	97.5616	0.5	134.206	170.851;97.56156666666668	129.098;78.7324	251.917;127.5192	0	4
6,2-FTS_Run2-uM-WP	M39505	WP_ADIPOGENESIS	72	139.694	2.95797	2.21659	DOWN	54	54	6	5	5	67	49	1533	0.97288	0.081946	0.081946	9.26	1050;5054;652;4616;3091		CEBPA_1240;SERPINE1_6253;BMP4_737;GADD45B_28755;HIF1A_2945	4616(-0.1125)	146.689	25.6127	103.486	106.483	61.1862	90.624	87.8945	5.19312	65.8897	62.6952	43.1914	270.418	159.529	78.9187	280.414	151.195	104.675	1.5	126.956			25.6127;142.735;114.219;311.185;139.694	5.19312;64.9953;87.8945;185.788;109.249	78.9187;154.114;159.529;766.454;193.076	1	4
6,2-FTS_Run2-uM-WP	M39707	WP_PHOTODYNAMIC_THERAPYINDUCED_HIF1_SURVIVAL_SIGNALING	73	139.694	2.85502	2.26013	DOWN	26	26	4	3	3	69	23	1559	0.97614	0.10051	0.10051	11.54	5054;3091;3486		SERPINE1_6253;HIF1A_2945;IGFBP3_3270		109.922	47.338	54.2209	79.9795	55.2073	69.5367	64.9953	34.3657	37.6476	47.5097	25.2484	140.417	154.114	74.0609	60.6783	103.897	51.5465	0.5	93.516	1.5	141.214	142.735;139.694;47.338	64.9953;109.249;34.3657	154.114;193.076;74.0609	0	3
6,2-FTS_Run2-uM-WP	M39562	WP_ONCOSTATIN_M_SIGNALING_PATHWAY	74	142.735	2.26013	2.21089	DOWN	43	43	3	3	3	69	40	1542	0.88637	0.28721	0.43105	6.98	5054;3491;3091		SERPINE1_6253;CCN1_24505;HIF1A_2945		169.133	139.694	48.3796	157.51	39.3621	107.728	109.249	64.9953	41.9935	86.6864	40.7175	255.071	193.076	154.114	142.458	208.33	123.364	1.5	183.852			142.735;224.969;139.694	64.9953;148.941;109.249	154.114;418.022;193.076	0	3
6,2-FTS_Run2-uM-WP	M39496	WP_ESTROGEN_RECEPTOR_PATHWAY	75	156.461	2.30803	2.29758	UP	8	8	2	2	2	70	6	1576	0.99621	0.044145	0.044145	25	1543;1544		CYP1A1_10775;CYP1A2_82402	1543(0.3626);1544(0.3112)	156.461	41.7815	162.181	211.729	142.104	117.822	117.822	30.9565	122.846	159.686	107.638	249.426	249.426	63.6308	262.755	338.969	230.227	0	41.7815	0	41.7815	41.7815;271.14	30.9565;204.687	63.6308;435.222	2	0
6,2-FTS_Run2-uM-WP	M39661	WP_ARYL_HYDROCARBON_RECEPTOR_NETPATH	76	156.461	2.30803	2.29758	UP	33	33	2	2	2	70	31	1551	0.8293	0.4254	0.65225	6.06	1543;1544		CYP1A1_10775;CYP1A2_82402	1543(0.3626);1544(0.3112)	156.461	41.7815	162.181	211.729	142.104	117.822	117.822	30.9565	122.846	159.686	107.638	249.426	249.426	63.6308	262.755	338.969	230.227	0.5	156.461			41.7815;271.14	30.9565;204.687	63.6308;435.222	2	0
6,2-FTS_Run2-uM-WP	M39385	WP_SELENIUM_MICRONUTRIENT_NETWORK	77	156.793	2.55526	2.38307	DOWN	41	41	4	2	2	70	39	1543	0.73695	0.5407	0.6983	4.88	5054;5742		SERPINE1_6253;PTGS1_22773	5742(0.3432)	156.793	142.735	19.881	148.79	16.3451	97.0466	97.0466	64.9953	45.3275	78.8006	37.2658	203.016	203.016	154.114	69.1572	175.177	56.8573					142.735;170.851	64.9953;129.098	154.114;251.917	0	2
6,2-FTS_Run2-uM-WP	M39693	WP_EBOLA_VIRUS_PATHWAY_ON_HOST	78	156.91	2.96506	2.64397	CONFLICT	54	54	2	2	2	70	52	1530	0.57924	0.69232	1	3.7	3106;4153		HLA-B_2976;MBL2_16596		156.91	131.56	35.8503	180.35	13.6517	118.743	118.743	101.504	24.3789	134.682	9.2834	230.128	230.128	184.576	64.4203	272.248	24.531					131.56;182.26	101.504;135.981	184.576;275.68	1	1
6,2-FTS_Run2-uM-WP	M39454	WP_NRF2_PATHWAY	79	156.991	3.99928	3.04071	UP	67	67	6	4	4	68	63	1519	0.83696	0.33299	0.53214	5.97	54600;6535;54658;1579		UGT1A9_7544;SLC6A8_27878,SLC6A8_6522;UGT1A1_82407,UGT1A1_89949;CYP4A11_89302	54658(0.1461)	145.52	83.1659	46.2288	165.122	28.4991	112.394	122.197	59.5027	39.3195	128.784	24.3069	207.05	220.625	128.501	58.5431	232.488	37.166	2.5	180.361			184.931;138.191;83.1659;175.791	145.682;105.76005;59.5027;138.633	258.45;197.1565;128.5015;244.093	4	2
6,2-FTS_Run2-uM-WP	M39547	WP_PPAR_ALPHA_PATHWAY	80	159.815	4.74455	3.20124	UP	14	14	5	5	5	67	9	1573	0.99999	0.0002005	0.0002005	35.71	54600;6342;2168;1579;1581		UGT1A9_7544;SCP2_27826;FABP1_11582,FABP1_2298;CYP4A11_89302;CYP7A1_89758		111.299	8.87379	85.9035	140.092	71.1475	85.085	120.407	6.90231	68.8857	106.945	58.9982	161.268	240.321	12.3809	119.226	203.989	95.3776	0	8.87379	0.5	17.9791	184.931;27.0844;159.8145;175.791;8.87379	145.682;13.8009;120.4066;138.633;6.90231	258.45;51.0959;240.3215;244.093;12.3809	5	1
6,2-FTS_Run2-uM-WP	M39551	WP_AFLATOXIN_B1_METABOLISM	81	160.619	22.7504	7.14955	UP	6	6	2	2	2	70	4	1578	0.99856	0.025023	0.025023	33.33	1576;1544		CYP3A4_88797,CYP3A4_90076;CYP1A2_82402	1544(0.3112)	160.619	50.0987	156.3	78.0838	103.949	122.764	122.764	40.8417	115.856	61.5855	77.0515	250.017	250.017	64.8128	261.919	111.709	174.192	0	50.0987	0	50.0987	50.09870000000001;271.14	40.8417;204.687	64.81280000000001;435.222	3	0
6,2-FTS_Run2-uM-WP	M39674	WP_HYPERTROPHY_MODEL	82	163.359	2.29526	2.15923	DOWN	11	11	2	2	2	70	9	1573	0.98985	0.079729	0.079729	18.18	3554;3491		IL1R1_3326;CCN1_24505		163.359	101.75	87.129	111.649	47.3657	115.883	115.883	82.8257	46.7506	88.1372	25.4149	274.672	274.672	131.322	202.728	154.355	110.208	0	101.75	0.5	163.359	101.75;224.969	82.8257;148.941	131.322;418.022	0	2
6,2-FTS_Run2-uM-WP	M39508	WP_TYROBP_CAUSAL_NETWORK	83	168.996	3.66497	2.76287	DOWN	22	22	3	3	3	69	19	1563	0.98668	0.067284	0.067284	13.64	3071;6696;3689		NCKAP1L_88119;SPP1_6720;ITGB2_27367		181.135	49.3614	138.244	62.3293	54.71	117.721	127.96	17.3577	95.656	28.4303	44.4737	368.925	248.174	114.184	332.015	133.283	99.836	0.5	109.179	1.5	247.022	325.048;49.3614;168.996	207.846;17.3577;127.96	744.416;114.184;248.174	1	2
6,2-FTS_Run2-uM-WP	M39695	WP_MICROGLIA_PATHOGEN_PHAGOCYTOSIS_PATHWAY	84	168.996	2.76287	2.16578	DOWN	23	23	3	3	3	69	20	1562	0.9844	0.075037	0.075037	13.04	3689;3071;54210		ITGB2_27367;NCKAP1L_88119;TREM1_13872		174.075	28.1816	148.498	43.7359	62.9035	117.179	127.96	15.7303	96.5106	27.465	45.9519	382.451	248.174	154.763	316.931	170.927	91.6849	0.5	98.5888	1.5	247.022	168.996;325.048;28.1816	127.96;207.846;15.7303	248.174;744.416;154.763	1	2
6,2-FTS_Run2-uM-WP	M39819	WP_EICOSANOID_METABOLISM_VIA_CYTOCHROME_P450_MONOOXYGENASES_CYP_PATHWAY	85	170.819	5.02997	3.52564	UP	8	8	3	3	3	69	5	1577	0.9998	0.0037857	0.0037857	37.5	284541;1579;1558		CYP4A22_89107;CYP4A11_89302;CYP2C8_15146		132.934	52.1914	69.9691	154.154	50.694	104.142	138.633	31.0698	63.3154	126.837	47.612	185.895	215.91	97.6813	77.6839	199.833	51.0403	0	52.1914	0	52.1914	170.819;175.791;52.1914	142.723;138.633;31.0698	215.91;244.093;97.6813	3	0
6,2-FTS_Run2-uM-WP	M39851	WP_EICOSANOID_METABOLISM_VIA_CYCLO_OXYGENASES_COX	86	170.851	3.52564	3.28795	UP	11	11	3	3	3	69	8	1574	0.99914	0.010148	0.010148	27.27	284541;5742;1579		CYP4A22_89107;PTGS1_22773;CYP4A11_89302	5742(0.3432)	172.487	170.819	2.86139	170.939	0.920402	136.818	138.633	129.098	6.99148	140.977	5.45292	237.307	244.093	215.91	18.9385	220.93	15.0196	0	170.819	0.5	170.835	170.819;170.851;175.791	142.723;129.098;138.633	215.91;251.917;244.093	2	1
6,2-FTS_Run2-uM-WP	M39858	WP_EICOSANOID_METABOLISM_VIA_LIPO_OXYGENASES_LOX	87	173.305	3.52564	3.4068	UP	8	8	2	2	2	70	6	1576	0.99621	0.044145	0.044145	25	284541;1579		CYP4A22_89107;CYP4A11_89302		173.305	170.819	3.51573	170.952	1.13256	140.678	140.678	138.633	2.89207	142.614	0.931648	230.001	230.001	215.91	19.9284	216.661	6.41971	0	170.819	0	170.819	170.819;175.791	142.723;138.633	215.91;244.093	2	0
6,2-FTS_Run2-uM-WP	M39811	WP_MELANOMA	88	175.708	2.23534	2.22597	DOWN	35	35	2	2	2	70	33	1549	0.80711	0.45565	0.66279	5.71	4616;2113		GADD45B_28755;ETS1_2248	4616(-0.1125)	175.708	40.2303	191.594	66.1123	112.632	105.342	105.342	24.8959	113.768	40.2646	66.8805	418.448	418.448	70.4412	492.155	136.925	289.322	0.5	175.708			311.185;40.2303	185.788;24.8959	766.454;70.4412	0	2
6,2-FTS_Run2-uM-WP	M39375	WP_PATHWAYS_IN_CLEAR_CELL_RENAL_CELL_CARCINOMA	89	179.804	6.77994	2.72455	DOWN	34	34	4	3	3	69	31	1551	0.94295	0.1817	0.1817	8.82	29968;3091;2026		PSAT1_10692;HIF1A_2945;ENO2_13140,ENO2_2153		205.622	139.694	81.9463	245.667	75.272	148.844	121.066	109.249	58.6458	175.588	58.6039	338.269	296.018	193.076	170.296	423.256	150.255	0.5	159.749			297.368;139.694;179.804	216.218;109.249;121.0655	525.714;193.076;296.01800000000003	1	3
6,2-FTS_Run2-uM-WP	M39437	WP_ARYLAMINE_METABOLISM	90	184.931	2.79347	2.30803	UP	6	6	3	3	3	69	3	1579	0.99995	0.0014404	0.0014404	50	6799;54600;1544		SULT1A2_6875;UGT1A9_7544;CYP1A2_82402	1544(0.3112)	192.443	121.259	75.2224	185.24	34.3144	143.414	145.682	79.8718	62.4385	144.126	28.9474	298.645	258.45	202.263	121.57	264.994	56.8451	0	121.259	0	121.259	121.259;184.931;271.14	79.8718;145.682;204.687	202.263;258.45;435.222	2	1
6,2-FTS_Run2-uM-WP	M39834	WP_SMALL_CELL_LUNG_CANCER	91	204.373	2.30153	2.21812	DOWN	49	49	2	2	2	70	47	1535	0.6396	0.63939	1	4.08	2335;4616		FN1_13666,FN1_2459,FN1_27231;GADD45B_28755	4616(-0.1125)	204.373	97.5616	151.055	104.002	51.6575	132.26	132.26	78.7324	75.6997	81.9597	25.8877	446.987	446.987	127.519	451.795	146.781	154.505					97.56156666666668;311.185	78.7324;185.788	127.5192;766.454	0	4
6,2-FTS_Run2-uM-WP	M39418	WP_MELATONIN_METABOLISM_AND_EFFECTS	92	271.14	3.06755	2.30803	UP	17	17	3	3	3	69	14	1568	0.99489	0.034674	0.034674	17.65	1543;1544;1557		CYP1A1_10775;CYP1A2_82402;CYP2C19_1714	1543(0.3626);1544(0.3112);1557(0.0179)	227.077	41.7815	167.664	346.474	80.7782	173.803	204.687	30.9565	130.181	268.183	63.8202	306.541	420.77	63.6308	210.49	409.363	82.1461	0	41.7815	0.5	156.461	41.7815;271.14;368.309	30.9565;204.687;285.764	63.6308;435.222;420.77	2	1
6,2-FTS_Run2-uM-WP	M39366	WP_HEMATOPOIETIC_STEM_CELL_DIFFERENTIATION	93	273.176	2.16578	2.11116	DOWN	16	16	2	2	2	70	14	1568	0.97054	0.15154	0.15154	12.5	3071;4582		NCKAP1L_88119;MUC1_4366		273.176	221.305	73.3574	221.841	10.5191	182.977	182.977	158.108	35.1701	158.365	5.04324	556.215	556.215	368.013	266.157	369.958	38.1658	0	221.305	0.5	273.176	325.048;221.305	207.846;158.108	744.416;368.013	0	2
6,2-FTS_Run2-uM-WP	M39524	WP_MIRNA_REGULATION_OF_DNA_DAMAGE_RESPONSE	94	403.118	2.21659	2.1364	CONFLICT	50	50	2	2	2	70	48	1534	0.62744	0.65051	1	4	900;4616		CCNG1_1079;GADD45B_28755	4616(-0.1125)	403.118	311.185	130.014	396.121	129.636	227.345	227.345	185.788	58.7705	224.182	58.6	1937.75	1937.75	766.454	1656.47	1848.6	1651.66					495.052;311.185	268.902;185.788	3109.05;766.454	1	1
AFFF1-Solberg_Run1-uM-WP	M39515	WP_ARACHIDONATE_EPOXYGENASE_EPOXIDE_HYDROLASE	1	192.718	5.73551	5.71733	UP	5	5	2	2	2	179	3	1470	0.98909	0.095368	0.095368	40	1559;1558		CYP2C9_12062,CYP2C9_1720;CYP2C8_15146		192.718	108.943	118.475	180.189	117.143	40.5033	40.5033	24.8807	22.0938	38.167	21.8453	630.15	630.15	371.983	365.103	591.541	360.997	0	108.943	0	108.943	276.4925;108.943	56.126000000000005;24.8807	888.3164999999999;371.983	3	0
AFFF1-Solberg_Run1-uM-WP	M39371	WP_VALPROIC_ACID_PATHWAY	2	260.162	14.4989	5.73551	UP	6	6	2	2	2	179	4	1469	0.97992	0.13301	0.13301	33.33	1559;1555		CYP2C9_12062,CYP2C9_1720;CYP2B6_1710		260.162	243.832	23.0945	261.458	23.0216	107.781	107.781	56.126	73.0519	103.683	72.8216	636.296	636.296	384.275	356.411	656.294	355.287	0	243.832	0	243.832	276.4925;243.832	56.126000000000005;159.437	888.3164999999999;384.275	3	0
AFFF1-Solberg_Run1-uM-WP	M39338	WP_ANGIOPOIETIN_LIKE_PROTEIN_8_REGULATORY_PATHWAY	3	308.228	46.8173	14.4989	UP	39	39	2	2	2	179	37	1436	0.18159	0.93905	0.3073	5.13	1555;1576		CYP2B6_1710;CYP3A4_88797,CYP3A4_90076		308.228	243.832	91.0693	316.087	90.3886	219.445	219.445	159.437	84.8645	226.769	84.2301	482.677	482.677	384.275	139.162	494.687	138.122	0.5	308.228			243.832;372.6235	159.437;279.45349999999996	384.275;581.0795	3	0
AFFF1-Solberg_Run1-uM-WP	M39557	WP_LIVER_X_RECEPTOR_PATHWAY	4	308.228	46.8173	14.4989	UP	5	5	2	2	2	179	3	1470	0.98909	0.095368	0.095368	40	1576;1555		CYP3A4_88797,CYP3A4_90076;CYP2B6_1710		308.228	243.832	91.0693	316.087	90.3886	219.445	219.445	159.437	84.8645	226.769	84.2301	482.677	482.677	384.275	139.162	494.687	138.122	0	243.832	0	243.832	372.6235;243.832	279.45349999999996;159.437	581.0795;384.275	3	0
AFFF1-Solberg_Run1-uM-WP	M39488	WP_NUCLEAR_RECEPTORS_IN_LIPID_METABOLISM_AND_TOXICITY	5	324.558	46.8173	3.96503	UP	21	21	8	6	6	175	15	1458	0.99488	0.021053	0.021053	28.57	1244;1559;8647;1576;1555;5243		ABCC2_22,ABCC2_26620;CYP2C9_12062,CYP2C9_1720;ABCB11_82408,ABCB11_88549,ABCB11_90320,ABCB11_90399;CYP3A4_88797,CYP3A4_90076;CYP2B6_1710;ABCB1_12	8647(0.3001)	954.558	243.832	1368.11	809.336	1257.66	604.078	219.445	56.126	873.343	498.984	807.932	1337.21	777.487	384.275	1537.69	1191.97	1408.24	0.5	252.268	1.5	268.598	868.4594999999999;276.4925;3705.235;372.6235;243.832;260.704	730.423;56.126000000000005;2314.245;279.45349999999996;159.437;84.782	1064.5715;888.3164999999999;4438.352500000001;581.0795;384.275;666.657	8	0
AFFF1-Solberg_Run1-uM-WP	M39328	WP_CODEINE_AND_MORPHINE_METABOLISM	6	372.623	46.8173	3.74751	UP	11	11	7	7	7	174	4	1469	1	3.7916e-05	3.7916e-05	63.64	54658;1244;54600;54578;1576;1558;5243		UGT1A1_7531,UGT1A1_82407,UGT1A1_89949;ABCC2_22,ABCC2_26620;UGT1A9_7544;UGT1A6_91234;CYP3A4_88797,CYP3A4_90076;CYP2C8_15146;ABCB1_12		588.604	108.943	487.834	501.265	437.631	424.89	279.453	24.8807	430.831	343.377	384.7	906.207	666.657	371.983	543.038	820.06	488.042	0	108.943	0.5	177.272	773.3183333333333;868.4594999999999;1490.58;245.6;372.6235;108.943;260.704	552.7040000000001;730.423;1200.96;101.024;279.45349999999996;24.8807;84.782	1156.415;1064.5715;1956.67;546.071;581.0795;371.983;666.657	11	0
AFFF1-Solberg_Run1-uM-WP	M39676	WP_CANNABINOID_RECEPTOR_SIGNALING	7	372.623	46.8173	5.73551	UP	16	16	3	3	3	178	13	1460	0.91167	0.25148	0.40664	18.75	1559;1576;1557		CYP2C9_12062,CYP2C9_1720;CYP3A4_88797,CYP3A4_90076;CYP2C19_1714	1557(0.2225)	1124.92	276.493	1387.1	1280.87	1438.78	856.126	279.453	56.126	1197.45	992.072	1239.5	1691.96	888.316	581.08	1665.12	1872.99	1731.56	0	276.493	0.5	324.558	276.4925;372.6235;2725.65	56.126000000000005;279.45349999999996;2232.8	888.3164999999999;581.0795;3606.47	5	0
AFFF1-Solberg_Run1-uM-WP	M39411	WP_FARNESOID_X_RECEPTOR_PATHWAY	8	379.733	46.8173	3.95435	UP	10	10	3	3	3	178	7	1466	0.98285	0.086761	0.086761	30	8647;6822;1576		ABCB11_82408,ABCB11_88549,ABCB11_90320,ABCB11_90399;SULT2A1_24513;CYP3A4_88797,CYP3A4_90076	8647(0.3001)	1485.86	372.623	1922.04	1102.16	1682.96	921.025	279.453	169.378	1207.82	672.636	1062.97	1933.3	780.467	581.08	2171.73	1512.77	1894.46	0	372.623	0	372.623	3705.235;379.733;372.6235	2314.245;169.378;279.45349999999996	4438.352500000001;780.467;581.0795	3	0
AFFF1-Solberg_Run1-uM-WP	M39631	WP_TAMOXIFEN_METABOLISM	9	379.733	46.8173	5.71733	UP	16	16	8	7	7	174	9	1464	0.99989	0.00081222	0.00081222	43.75	1559;6822;54657;1576;1577;1557;1558		CYP2C9_12062,CYP2C9_1720;SULT2A1_24513;UGT1A4_7535;CYP3A4_88797,CYP3A4_90076;CYP3A5_27090;CYP2C19_1714;CYP2C8_15146	1557(0.2225)	1056.17	108.943	1286.55	1060.8	1287.6	754.513	279.453	24.8807	1004.9	760.59	1031.88	1737.03	780.467	371.983	1959.84	1726.01	1875.49	0	108.943	0.5	192.718	276.4925;379.733;3126.8;372.6235;402.963;2725.65;108.943	56.126000000000005;169.378;2201.67;279.45349999999996;317.284;2232.8;24.8807	888.3164999999999;780.467;5383.92;581.0795;546.976;3606.47;371.983	9	0
AFFF1-Solberg_Run1-uM-WP	M39666	WP_DRUG_INDUCTION_OF_BILE_ACID_PATHWAY	10	379.733	46.8173	3.60543	UP	16	16	6	5	5	176	11	1462	0.99505	0.023724	0.023724	31.25	8647;6822;1244;1576;5243		ABCB11_82408,ABCB11_88549,ABCB11_90320,ABCB11_90399;SULT2A1_24513;ABCC2_22,ABCC2_26620;CYP3A4_88797,CYP3A4_90076;ABCB1_12	8647(0.3001)	1117.35	260.704	1465.57	878.457	1295.45	715.656	279.453	84.782	927.685	543.053	830.052	1506.23	780.467	581.08	1649.24	1262.07	1447.22	0	260.704	0.5	316.664	3705.235;379.733;868.4594999999999;372.6235;260.704	2314.245;169.378;730.423;279.45349999999996;84.782	4438.352500000001;780.467;1064.5715;581.0795;666.657	6	0
AFFF1-Solberg_Run1-uM-WP	M39344	WP_BENZOAPYRENE_METABOLISM	11	390.1	46.8173	11.806	UP	6	6	2	2	2	179	4	1469	0.97992	0.13301	0.13301	33.33	2052;1576		EPHX1_17800;CYP3A4_88797,CYP3A4_90076		390.1	372.623	24.7151	379.032	19.1266	239.196	239.196	198.939	56.9323	264.692	44.0589	681.633	681.633	581.08	142.204	617.95	110.05	0	372.623	0	372.623	407.576;372.6235	198.939;279.45349999999996	782.187;581.0795	3	0
AFFF1-Solberg_Run1-uM-WP	M39551	WP_AFLATOXIN_B1_METABOLISM	12	390.1	46.8173	11.806	UP	6	6	3	2	2	179	4	1469	0.97992	0.13301	0.13301	33.33	2052;1576		EPHX1_17800;CYP3A4_88797,CYP3A4_90076		390.1	372.623	24.7151	379.032	19.1266	239.196	239.196	198.939	56.9323	264.692	44.0589	681.633	681.633	581.08	142.204	617.95	110.05	0	372.623	0	372.623	407.576;372.6235	198.939;279.45349999999996	782.187;581.0795	3	0
AFFF1-Solberg_Run1-uM-WP	M39567	WP_PREGNANE_X_RECEPTOR_PATHWAY	13	391.348	46.8173	3.81907	UP	24	24	12	12	12	169	12	1461	1	1.7272e-06	1.7272e-06	50	1244;54600;1559;6822;54657;54658;1576;54578;1577;1555;1557;5243		ABCC2_22,ABCC2_26620;UGT1A9_7544;CYP2C9_12062,CYP2C9_1720;SULT2A1_24513;UGT1A4_7535;UGT1A1_7531,UGT1A1_82407,UGT1A1_89949;CYP3A4_88797,CYP3A4_90076;UGT1A6_91234;CYP3A5_27090;CYP2B6_1710;CYP2C19_1714;ABCB1_12	1557(0.2225)	930.563	243.832	1004.46	923.992	1020.37	673.837	298.369	56.126	793.083	662.04	824.095	1463.49	834.392	384.275	1523.04	1464.43	1485.63	0.5	244.716	1.5	253.152	868.4594999999999;1490.58;276.4925;379.733;3126.8;773.3183333333333;372.6235;245.6;402.963;243.832;2725.65;260.704	730.423;1200.96;56.126000000000005;169.378;2201.67;552.7040000000001;279.45349999999996;101.024;317.284;159.437;2232.8;84.782	1064.5715;1956.67;888.3164999999999;780.467;5383.92;1156.415;581.0795;546.071;546.976;384.275;3606.47;666.657	17	0
AFFF1-Solberg_Run1-uM-WP	M39476	WP_CONSTITUTIVE_ANDROSTANE_RECEPTOR_PATHWAY	14	402.963	46.8173	3.78329	UP	23	23	14	13	13	168	10	1463	1	9.1705e-08	9.1705e-08	56.52	1244;54600;1559;6822;54657;54658;54578;1576;1555;1577;211;1557;5243		ABCC2_22,ABCC2_26620;UGT1A9_7544;CYP2C9_12062,CYP2C9_1720;SULT2A1_24513;UGT1A4_7535;UGT1A1_7531,UGT1A1_82407,UGT1A1_89949;UGT1A6_91234;CYP3A4_88797,CYP3A4_90076;CYP2B6_1710;CYP3A5_27090;ALAS1_28273;CYP2C19_1714;ABCB1_12	1557(0.2225)	892.585	243.832	971.398	914.715	1009.48	647.407	317.284	56.126	765.276	655.722	814.74	1398.26	780.467	384.275	1477.05	1448.26	1471.26	0.5	244.716	1.5	253.152	868.4594999999999;1490.58;276.4925;379.733;3126.8;773.3183333333333;245.6;372.6235;243.832;402.963;436.847;2725.65;260.704	730.423;1200.96;56.126000000000005;169.378;2201.67;552.7040000000001;101.024;279.45349999999996;159.437;317.284;330.244;2232.8;84.782	1064.5715;1956.67;888.3164999999999;780.467;5383.92;1156.415;546.071;581.0795;384.275;546.976;615.435;3606.47;666.657	18	0
AFFF1-Solberg_Run1-uM-WP	M39645	WP_OXIDATIVE_STRESS	15	419.518	2.12137	2.07915	UP	21	21	2	2	2	179	19	1454	0.59176	0.68782	1	9.52	54578;3162		UGT1A6_91234;HMOX1_3041		419.518	245.6	245.957	403.459	244.906	268.525	268.525	101.024	236.882	253.058	235.87	728.223	728.223	546.071	257.602	711.403	256.501	0.5	419.518			245.6;593.436	101.024;436.026	546.071;910.375	2	0
AFFF1-Solberg_Run1-uM-WP	M39653	WP_OXIDATION_BY_CYTOCHROME_P450	16	427.865	46.8173	4.07475	UP	30	30	11	10	10	171	20	1453	0.99983	0.0008164	0.0008164	33.33	284541;5447;1562;1559;1595;1555;1557;1558;1576;1577		CYP4A22_89107;POR_23019,POR_5283;CYP2C18_88963;CYP2C9_12062,CYP2C9_1720;CYP51A1_92320;CYP2B6_1710;CYP2C19_1714;CYP2C8_15146;CYP3A4_88797,CYP3A4_90076;CYP3A5_27090	1557(0.2225)	957.63	108.943	1014.71	1030.32	1070.73	696.996	298.369	24.8807	833.709	753.95	892.487	1488	797.239	371.983	1349.06	1594.45	1384.39	0.5	176.387	2	276.493	2109.4;452.766;2376.39;276.4925;507.235;243.832;2725.65;108.943;372.6235;402.963	1616.42;319.941;1780.95;56.126000000000005;182.668;159.437;2232.8;24.8807;279.45349999999996;317.284	3027.05;706.1614999999999;3561.83;888.3164999999999;1205.87;384.275;3606.47;371.983;581.0795;546.976	13	0
AFFF1-Solberg_Run1-uM-WP	M39588	WP_METAPATHWAY_BIOTRANSFORMATION_PHASE_I_AND_II	17	457.406	46.8173	3.81987	UP	71	71	19	18	18	163	53	1420	0.99989	0.00036455	0.0005852	25.35	1562;1559;54577;54578;1555;1557;1558;54600;2877;6822;27284;57016;54657;54658;1595;2052;1576;1577		CYP2C18_88963;CYP2C9_12062,CYP2C9_1720;UGT1A7_7542;UGT1A6_91234;CYP2B6_1710;CYP2C19_1714;CYP2C8_15146;UGT1A9_7544;GPX2_11201,GPX2_2766;SULT2A1_24513;SULT1B1_13188,SULT1B1_6880;AKR1B10_19908;UGT1A4_7535;UGT1A1_7531,UGT1A1_82407,UGT1A1_89949;CYP51A1_92320;EPHX1_17800;CYP3A4_88797,CYP3A4_90076;CYP3A5_27090	1557(0.2225)	1134.79	108.943	1169.91	1154.29	1218.31	791.431	298.369	24.8807	867.709	801.554	906.528	1930.31	1036.39	371.983	2124.35	1985.47	2217.39	2.5	261.046	6.5	397.94	2376.39;276.4925;4022.27;245.6;243.832;2725.65;108.943;1490.58;392.9175;379.733;1123.647;1449.69;3126.8;773.3183333333333;507.235;407.576;372.6235;402.963	1780.95;56.126000000000005;2635.18;101.024;159.437;2232.8;24.8807;1200.96;170.775;169.378;809.806;1171.72;2201.67;552.7040000000001;182.668;198.939;279.45349999999996;317.284	3561.83;888.3164999999999;8481.55;546.071;384.275;3606.47;371.983;1956.67;916.3635;780.467;1702.1735;1892.99;5383.92;1156.415;1205.87;782.187;581.0795;546.976	24	0
AFFF1-Solberg_Run1-uM-WP	M39381	WP_IMATINIB_AND_CHRONIC_MYELOID_LEUKEMIA	18	466.505	2.4341	2.38265	UP	10	10	2	2	2	179	8	1465	0.91324	0.30056	0.30056	20	9429;5243		ABCG2_39,ABCG2_41;ABCB1_12	9429(0.1112)	466.505	260.704	291.047	418.236	282.928	217.483	217.483	84.782	187.668	186.359	182.433	1050.05	1050.05	666.657	542.197	960.127	527.073	0	260.704	0	260.704	672.3064999999999;260.704	350.18399999999997;84.782	1433.44;666.657	3	0
AFFF1-Solberg_Run1-uM-WP	M39349	WP_COPPER_HOMEOSTASIS	19	558.377	3.0164	2.58932	CONFLICT	28	28	2	2	2	179	26	1447	0.39354	0.82938	0.76117	7.14	26872;4494		STEAP1_20305;MT1F_24226		558.377	367.818	269.491	556.75	269.481	365.025	365.025	211.478	217.149	363.714	217.141	1026.03	1026.03	744.594	398.013	1023.63	397.999	0.5	558.377			367.818;748.936	211.478;518.573	744.594;1307.47	1	1
AFFF1-Solberg_Run1-uM-WP	M39848	WP_CHOLESTEROL_BIOSYNTHESIS_WITH_SKELETAL_DYSPLASIAS	20	570.42	3.09715	2.3734	UP	5	5	3	3	3	178	2	1471	0.99936	0.010913	0.010913	60	1717;10682;1595		DHCR7_89838;EBP_2015;CYP51A1_92320		1763.97	507.235	2122.24	1856.15	2157.6	1038.17	212.012	182.668	1456.43	1101.22	1480.9	3959.11	1329.42	1205.87	4662.16	4161.39	4740.06	0	507.235	0	507.235	4214.25;570.42;507.235	2719.83;212.012;182.668	9342.03;1329.42;1205.87	3	0
AFFF1-Solberg_Run1-uM-WP	M39424	WP_ESTROGEN_METABOLISM	21	572.971	46.8173	8.99577	UP	14	14	5	4	4	177	10	1463	0.98696	0.057691	0.057691	28.57	54658;54600;1576;54578		UGT1A1_7531,UGT1A1_82407,UGT1A1_89949;UGT1A9_7544;CYP3A4_88797,CYP3A4_90076;UGT1A6_91234		720.53	245.6	560.464	632.524	493.344	533.535	416.079	101.024	482.164	454.502	424.27	1060.06	868.747	546.071	660	961.83	581.388	0	245.6	0.5	309.112	773.3183333333333;1490.58;372.6235;245.6	552.7040000000001;1200.96;279.45349999999996;101.024	1156.415;1956.67;581.0795;546.071	7	0
AFFF1-Solberg_Run1-uM-WP	M39709	WP_PHOTODYNAMIC_THERAPYINDUCED_NFE2L2_NRF2_SURVIVAL_SIGNALING	22	632.871	3.3918	2.41968	UP	19	19	4	4	4	177	15	1458	0.9518	0.14581	0.14581	21.05	9429;1244;3162;2052		ABCG2_39,ABCG2_41;ABCC2_22,ABCC2_26620;HMOX1_3041;EPHX1_17800	9429(0.1112)	635.444	407.576	190.913	661.51	152.963	428.893	393.105	198.939	223.64	458.828	187.823	1047.64	987.473	782.187	281.919	1077.55	268.164	0	407.576	0.5	500.506	672.3064999999999;868.4594999999999;593.436;407.576	350.18399999999997;730.423;436.026;198.939	1433.44;1064.5715;910.375;782.187	6	0
AFFF1-Solberg_Run1-uM-WP	M39773	WP_VITAMIN_D_IN_INFLAMMATORY_DISEASES	23	739.04	2.62646	2.39958	DOWN	12	12	2	2	2	179	10	1463	0.86459	0.38439	0.63206	16.67	1843;4088		DUSP1_1978;SMAD3_27880		739.04	297.99	623.739	838.825	607.566	528.559	528.559	96.2853	611.328	626.359	595.476	1128.12	1128.12	738.454	551.074	1216.28	536.785	0	297.99	0.5	739.04	297.99;1180.09	96.2853;960.833	738.454;1517.79	0	2
AFFF1-Solberg_Run1-uM-WP	M39483	WP_SULFATION_BIOTRANSFORMATION_REACTION	24	751.69	3.81907	2.94793	UP	7	7	2	2	2	179	5	1468	0.96765	0.17328	0.17328	28.57	6822;27284		SULT2A1_24513;SULT1B1_13188,SULT1B1_6880		751.69	379.733	526.027	707.804	522.352	489.592	489.592	169.378	452.851	451.811	449.688	1241.32	1241.32	780.467	651.745	1186.95	647.193	0	379.733	0	379.733	379.733;1123.647	169.378;809.806	780.467;1702.1735	3	0
AFFF1-Solberg_Run1-uM-WP	M39456	WP_RAC1PAK1P38MMP2_PATHWAY	25	771.251	3.91138	3.2063	DOWN	46	46	3	2	2	179	44	1429	0.10448	0.96944	0.22601	4.35	332;4842		BIRC5_709;NOS1_19006	4842(0.03615)	771.251	659.959	157.391	822.032	140.052	311.783	311.783	71.5079	339.8	421.417	302.366	1864.98	1864.98	1487.81	533.406	1692.89	474.643					659.959;882.543	71.5079;552.058	2242.16;1487.81	0	2
AFFF1-Solberg_Run1-uM-WP	M39611	WP_IRINOTECAN_PATHWAY	26	773.318	46.8173	3.56966	UP	11	11	7	7	7	174	4	1469	1	3.7916e-05	3.7916e-05	63.64	54658;9429;8824;1244;54600;1576;1577		UGT1A1_7531,UGT1A1_82407,UGT1A1_89949;ABCG2_39,ABCG2_41;CES2_90825;ABCC2_22,ABCC2_26620;UGT1A9_7544;CYP3A4_88797,CYP3A4_90076;CYP3A5_27090	9429(0.1112)	980.613	372.623	684.704	1100.44	758.638	736.57	552.704	279.453	541.681	821.47	595.268	1444.33	1156.41	546.976	979.177	1634.42	1088	0	372.623	0.5	387.793	773.3183333333333;672.3064999999999;2284.04;868.4594999999999;1490.58;372.6235;402.963	552.7040000000001;350.18399999999997;1724.98;730.423;1200.96;279.45349999999996;317.284	1156.415;1433.44;3371.13;1064.5715;1956.67;581.0795;546.976	11	1
AFFF1-Solberg_Run1-uM-WP	M39853	WP_CHOLESTEROL_METABOLISM_INCLUDES_BOTH_BLOCH_AND_KANDUTSCHRUSSELL_PATHWAYS	27	773.979	3.45526	2.72855	UP	20	20	7	7	7	174	13	1460	0.9993	0.0037538	0.0037538	35	10682;2180;6307;1717;3157;1595;3158		EBP_2015;ACSL1_75;MSMO1_4315;DHCR7_89838;HMGCS1_92572;CYP51A1_92320;HMGCS2_16503		1253.05	306.146	1349.34	1501.97	1527.91	781.137	549.438	135.504	910.805	917.185	1040.93	2554.6	1329.42	640.116	3076.54	3180.15	3449.76	0	306.146	1	507.235	570.42;1172.4;306.146;4214.25;1226.91;507.235;773.979	212.012;549.438;135.504;2719.83;1008.36;182.668;660.144	1329.42;2876.3;640.116;9342.03;1559.11;1205.87;929.328	7	0
AFFF1-Solberg_Run1-uM-WP	M39441	WP_CORTICOTROPINRELEASING_HORMONE_SIGNALING_PATHWAY	28	774.327	18.5864	3.08016	DOWN	49	49	4	4	4	177	45	1428	0.36335	0.80267	0.64788	8.16	3861;3606;8061;6822		KRT14_89380;IL18_22992;FOSL1_2463;SULT2A1_24513		1320.04	296.604	1463.67	1023.16	1319.77	928.456	592.978	169.378	1015.08	710.687	925.139	2246.24	1151.14	373.374	2750.1	1737.78	2446.62	1.5	774.327			296.604;3434.89;1168.92;379.733	243.052;2358.49;942.905;169.378	373.374;6309.28;1521.82;780.467	1	3
AFFF1-Solberg_Run1-uM-WP	M39608	WP_CHOLESTEROL_BIOSYNTHESIS_PATHWAY	29	867.072	3.09715	2.5682	UP	10	10	4	4	4	177	6	1467	0.99763	0.017149	0.017149	40	6307;1717;1595;3157		MSMO1_4315;DHCR7_89838;CYP51A1_92320;HMGCS1_92572		1563.64	306.146	1810.75	1888.68	1901.04	1011.59	595.514	135.504	1207.3	1231.37	1256.26	3186.78	1382.49	640.116	4120.92	3882.9	4388.01	0	306.146	0	306.146	306.146;4214.25;507.235;1226.91	135.504;2719.83;182.668;1008.36	640.116;9342.03;1205.87;1559.11	4	0
AFFF1-Solberg_Run1-uM-WP	M39495	WP_CYTOPLASMIC_RIBOSOMAL_PROTEINS	30	869.738	2.14156	2.08192	DOWN	36	36	2	2	2	179	34	1439	0.22715	0.91868	0.42071	5.56	6187;6130		RPS2_5983;RPL7A_5954		869.738	215.377	925.407	936.029	920.646	635.581	635.581	60.2228	813.68	693.868	809.494	1321.74	1321.74	602.413	1017.28	1394.61	1012.04	0.5	869.738			215.377;1524.1	60.2228;1210.94	602.413;2041.06	0	2
AFFF1-Solberg_Run1-uM-WP	M39465	WP_HAIR_FOLLICLE_DEVELOPMENT_CYTODIFFERENTIATION_PART_3_OF_3	31	872.031	3.06742	2.23788	DOWN	29	29	5	4	4	177	25	1448	0.79577	0.39378	0.5497	13.79	3866;1490;652;3880		KRT15_19413;CCN2_17007;BMP4_737;KRT19_10816,KRT19_3690		1086.61	250.498	915.795	1310.55	860.04	786.753	670.358	208.418	609.347	941.943	562.25	1878.62	1233.35	653.947	1712.06	2203.38	1737.79	0.5	436.765	1.5	872.031	250.498;623.032;1121.03;2351.865	208.418;453.078;887.638;1597.8780000000002	653.947;973.876;1492.83;4393.8099999999995	0	5
AFFF1-Solberg_Run1-uM-WP	M39856	WP_GENES_INVOLVED_IN_MALE_INFERTILITY	32	882.543	5.15616	3.91138	DOWN	45	45	3	3	3	178	42	1431	0.25597	0.88667	0.47099	6.67	5243;7057;4842		ABCB1_12;THBS1_24188;NOS1_19006	4842(0.03615)	824.542	260.704	537.192	840.814	517.016	558.503	552.058	84.782	476.977	568.95	459.954	1322.56	1487.81	666.657	590.874	1347.21	568.721	1.5	1106.46			260.704;1330.38;882.543	84.782;1038.67;552.058	666.657;1813.22;1487.81	1	2
AFFF1-Solberg_Run1-uM-WP	M39768	WP_FERROPTOSIS	33	882.918	2.98955	2.55546	UP	13	13	2	2	2	179	11	1462	0.83745	0.42473	0.64509	15.38	2180;3162		ACSL1_75;HMOX1_3041		882.918	593.436	409.389	870.053	408.985	492.732	492.732	436.026	80.1944	490.212	80.1152	1893.34	1893.34	910.375	1390.12	1849.65	1388.75	0	593.436	0.5	882.918	1172.4;593.436	549.438;436.026	2876.3;910.375	2	0
AFFF1-Solberg_Run1-uM-WP	M39828	WP_ENVELOPE_PROTEINS_AND_THEIR_POTENTIAL_ROLES_IN_EDMD_PHYSIOPATHOLOGY	34	901.561	2.17269	2.09621	DOWN	15	15	2	2	2	179	13	1460	0.77911	0.501	0.67543	13.33	1490;4088		CCN2_17007;SMAD3_27880		901.561	623.032	393.899	724.862	304.486	706.956	706.956	453.078	359.037	545.895	277.537	1245.83	1245.83	973.876	384.605	1073.3	297.301	0	623.032	0.5	901.561	623.032;1180.09	453.078;960.833	973.876;1517.79	0	2
AFFF1-Solberg_Run1-uM-WP	M39610	WP_HEART_DEVELOPMENT	35	919.594	3.06742	2.90399	CONFLICT	15	15	2	2	2	179	13	1460	0.77911	0.501	0.67543	13.33	2627;652		GATA6_11986;BMP4_737		919.594	718.158	284.874	936.173	283.907	535.846	535.846	184.054	497.509	564.8	495.821	1731.36	1731.36	1492.83	337.332	1711.73	336.188	0	718.158	0.5	919.594	718.158;1121.03	184.054;887.638	1969.89;1492.83	1	1
AFFF1-Solberg_Run1-uM-WP	M39812	WP_PROXIMAL_TUBULE_TRANSPORT	36	939.415	3.3918	2.43641	UP	21	21	6	6	6	175	15	1458	0.99488	0.021053	0.021053	28.57	1244;9056;5243;10864;6514;9429		ABCC2_22,ABCC2_26620;SLC7A7_91117;ABCB1_12;SLC22A7_88372;SLC2A2_6439;ABCG2_39,ABCG2_41	9056(0.3293);9429(0.1112)	1556.88	260.704	1362.59	1794.61	1588.64	1087.63	777.333	84.782	958.059	1210.31	1120.3	2693.63	1362.96	666.657	2537.47	3307.04	2953.05	0.5	466.505	1.5	770.383	868.4594999999999;3592.39;260.704;2937.03;1010.37;672.3064999999999	730.423;2435.44;84.782;2100.69;824.243;350.18399999999997	1064.5715;6833.49;666.657;4871.16;1292.48;1433.44	6	2
AFFF1-Solberg_Run1-uM-WP	M39591	WP_ENDODERM_DIFFERENTIATION	37	949.124	2.74056	2.45663	CONFLICT	30	30	2	2	2	179	28	1445	0.34552	0.85762	0.76529	6.67	2627;4088		GATA6_11986;SMAD3_27880		949.124	718.158	326.635	814.741	265.656	572.443	572.443	184.054	549.266	346.467	446.723	1743.84	1743.84	1517.79	319.683	1875.36	260.001	0.5	949.124			718.158;1180.09	184.054;960.833	1969.89;1517.79	1	1
AFFF1-Solberg_Run1-uM-WP	M39782	WP_NETRINUNC5B_SIGNALING_PATHWAY	38	954.138	3.62757	2.97089	DOWN	28	28	2	2	2	179	26	1447	0.39354	0.82938	0.76117	7.14	1490;1612		CCN2_17007;DAPK1_1752,DAPK1_28743		954.138	623.032	468.255	895.071	460.743	744.637	744.637	453.078	412.327	692.624	405.713	1329.63	1329.63	973.876	503.116	1266.17	495.046	0.5	954.138			623.032;1285.244	453.078;1036.196	973.876;1685.3899999999999	0	3
AFFF1-Solberg_Run1-uM-WP	M39570	WP_AMINO_ACID_METABOLISM	39	968.054	3.45526	3.10617	CONFLICT	30	30	2	2	2	179	28	1445	0.34552	0.85762	0.76529	6.67	501;3158		ALDH7A1_227;HMGCS2_16503		968.054	773.979	274.464	971.181	274.429	809.853	809.853	660.144	211.721	812.266	211.694	1197.62	1197.62	929.328	379.428	1201.95	379.379	0.5	968.054			1162.13;773.979	959.563;660.144	1465.92;929.328	1	1
AFFF1-Solberg_Run1-uM-WP	M39718	WP_VITAMIN_D_RECEPTOR_PATHWAY	40	986.62	46.8173	3.23794	UP	60	60	16	16	16	165	44	1429	0.99988	0.00042375	0.00042375	26.67	1050;1559;1555;5243;6696;6822;154;6279;6273;3397;929;768;1576;1577;3484;3486		CEBPA_1240;CYP2C9_12062,CYP2C9_1720;CYP2B6_1710;ABCB1_12;SPP1_6720;SULT2A1_24513;ADRB2_151;S100A8_88727;S100A2_21300;ID1_14943;CD14_18823;CA9_14814,CA9_915;CYP3A4_88797,CYP3A4_90076;CYP3A5_27090;IGFBP1_10877,IGFBP1_3266;IGFBP3_3270		1471.2	243.832	1458.25	1521.6	1554.31	1027.3	761.833	56.126	937.175	1036.34	1010.33	2116.95	1509.82	384.275	1797.82	2248.04	1934.63	2	276.493	5	402.963	1618.85;276.4925;243.832;260.704;2531.95;379.733;3031.95;706.45;2049.4;1509.83;840.189;2474.865;372.6235;402.963;5706.26;1133.05	1291.21;56.126000000000005;159.437;84.782;1873.04;169.378;2151.63;600.203;1578.28;1214.65;563.98;1835.34;279.45349999999996;317.284;3338.535;923.464	2161.6;888.3164999999999;384.275;666.657;3897.78;780.467;5122.64;852.628;2913.52;1986.92;1565.53;3802.725;581.0795;546.976;6265.99;1454.12	12	6
AFFF1-Solberg_Run1-uM-WP	M39553	WP_PPAR_SIGNALING_PATHWAY	41	1041.25	63.3982	3.92005	UP	24	24	6	6	6	175	18	1455	0.98854	0.039583	0.039583	25	2180;11001;2167;2168;5346;3158		ACSL1_75;SLC27A2_6426;FABP4_21799;FABP1_11582,FABP1_2298;PLIN1_5199;HMGCS2_16503		1327.36	480.88	1030.96	1072.71	540.613	1039.38	712.178	304.349	949.599	742.74	506.179	1905.42	1375.19	874.822	1268.55	1829.95	959.809	0.5	627.429	1.5	842.038	1172.4;1276.86;910.096;480.8795;3349.96;773.979	549.438;1045.59;764.212;304.3492;2912.56;660.144	2876.3;1632.14;1118.24;874.8225;4001.68;929.328	7	0
AFFF1-Solberg_Run1-uM-WP	M39744	WP_FIBRIN_COMPLEMENT_RECEPTOR_3_SIGNALING_PATHWAY	42	1047.73	4.50099	4.3608	DOWN	25	25	3	3	3	178	22	1451	0.71062	0.5267	0.74908	12	3689;2921;929		ITGB2_27367;CXCL3_90881;CD14_18823		1225.11	840.189	497.906	1127.18	410.104	947.47	871.971	563.98	426.284	881.421	354.36	1771.48	1565.53	1305.28	596.466	1603.48	521.307	0.5	943.959	1.5	1417.58	1787.42;1047.73;840.189	1406.46;871.971;563.98	2443.63;1305.28;1565.53	1	2
AFFF1-Solberg_Run1-uM-WP	M39546	WP_MESODERMAL_COMMITMENT_PATHWAY	43	1121.03	3.06742	2.17269	DOWN	37	37	5	5	5	176	32	1441	0.78855	0.38094	0.59196	13.51	2627;4088;652;84159;8091		GATA6_11986;SMAD3_27880;BMP4_737;ARID5B_89998;HMGA2_3022		941.824	124.151	546.971	1064.63	337.534	657.855	887.638	39.9005	515.613	712.094	444.629	1493.06	1517.79	322.953	714.907	1767.02	328.922	0.5	421.154	2.5	1150.56	718.158;1180.09;1121.03;124.151;1565.69	184.054;960.833;887.638;39.9005;1216.85	1969.89;1517.79;1492.83;322.953;2161.82	1	4
AFFF1-Solberg_Run1-uM-WP	M39575	WP_ECTODERM_DIFFERENTIATION	44	1121.03	3.78948	2.83556	DOWN	28	28	5	5	5	176	23	1450	0.92317	0.18427	0.22215	17.86	2627;6781;652;25987;2274		GATA6_11986;STC1_6839;BMP4_737;TSKU_7371;FHL2_2423		1209.47	244.277	777.327	1121.67	766.734	843.286	887.638	77.6566	705.967	763.984	692.365	1940.22	1969.89	648.096	932.158	1845.91	946.853	0.5	481.217	1.5	919.594	718.158;2128.03;1121.03;244.277;1835.88	184.054;1628.18;887.638;77.6566;1438.9	1969.89;3062.77;1492.83;648.096;2527.53	2	3
AFFF1-Solberg_Run1-uM-WP	M39428	WP_NUCLEAR_RECEPTORS_METAPATHWAY	45	1123.84	46.8173	3.28982	UP	144	144	31	28	28	153	116	1357	0.99952	0.0011055	0.0018097	19.44	8878;1559;54577;54578;1555;211;1557;5243;2877;3162;6535;54657;54658;8824;2168;6514;8140;3484;983;5743;54600;6822;3553;1244;5155;8647;1576;1577		SQSTM1_6740;CYP2C9_12062,CYP2C9_1720;UGT1A7_7542;UGT1A6_91234;CYP2B6_1710;ALAS1_28273;CYP2C19_1714;ABCB1_12;GPX2_11201,GPX2_2766;HMOX1_3041;SLC6A8_27878;UGT1A4_7535;UGT1A1_7531,UGT1A1_82407,UGT1A1_89949;CES2_90825;FABP1_11582,FABP1_2298;SLC2A2_6439;SLC7A5_13711;IGFBP1_10877,IGFBP1_3266;CDK1_1196;PTGS2_5577;UGT1A9_7544;SULT2A1_24513;IL1B_3325;ABCC2_22,ABCC2_26620;PDGFB_20737,PDGFB_5026;ABCB11_8240…	1557(0.2225);8647(0.3001)	1891.48	243.832	1777.52	1844.47	1694.52	1259.89	905.394	56.126	1091.97	1241.27	1083	2717.47	1465.17	384.275	2356.32	2775.32	2393.65	6.5	397.94	13.5	1123.84	2195.05;276.4925;4022.27;245.6;243.832;436.847;2725.65;260.704;392.9175;593.436;3185.97;3126.8;773.3183333333333;2284.04;480.8795;1010.37;4910.88;5706.26;1237.31;3183.78;1490.58;379.733;6213.42;868.4594999999999;2235.93;3705.235;372.6235;402.963	1670.12;56.126000000000005;2635.18;101.024;159.437;330.244;2232.8;84.782;170.775;436.026;2232.45;2201.67;552.7040000000001;1724.98;304.3492;824.243;3530.22;3338.535;986.546;2231.32;1200.96;169.378;2783.05;730.423;1678.6599999999999;2314.245;279.45349999999996;317.284	3193.18;888.3164999999999;8481.55;546.071;384.275;615.435;3606.47;666.657;916.3635;910.375;5552.25;5383.92;1156.415;3371.13;874.8225;1292.48;5728.03;6265.99;1637.86;5545.95;1956.67;780.467;6328.75;1064.5715;3374.86;4438.352500000001;581.0795;546.976	27	7
AFFF1-Solberg_Run1-uM-WP	M39720	WP_IL4_SIGNALING_PATHWAY	46	1139.4	3.23523	2.86823	CONFLICT	32	32	2	2	2	179	30	1443	0.30182	0.88155	0.56969	6.25	1050;332		CEBPA_1240;BIRC5_709		1139.4	659.959	678.038	875.483	566.063	681.359	681.359	71.5079	862.46	345.653	720.027	2201.88	2201.88	2161.6	56.9645	2224.05	47.557	0.5	1139.4			1618.85;659.959	1291.21;71.5079	2161.6;2242.16	1	1
AFFF1-Solberg_Run1-uM-WP	M39492	WP_DNA_DAMAGE_RESPONSE_ONLY_ATM_DEPENDENT	47	1174.51	2.34125	2.25697	DOWN	57	57	2	2	2	179	55	1418	0.040904	0.99008	0.081085	3.51	8061;4088		FOSL1_2463;SMAD3_27880		1174.51	1168.92	7.89838	1172.07	7.10867	951.869	951.869	942.905	12.677	947.962	11.4095	1519.8	1519.8	1517.79	2.84964	1520.68	2.56472					1168.92;1180.09	942.905;960.833	1521.82;1517.79	0	2
AFFF1-Solberg_Run1-uM-WP	M39713	WP_HYPOTHESIZED_PATHWAYS_IN_PATHOGENESIS_OF_CARDIOVASCULAR_DISEASE	48	1180.09	2.17269	2.13565	DOWN	12	12	3	3	3	178	9	1464	0.96607	0.13541	0.13541	25	1490;4088;5054		CCN2_17007;SMAD3_27880;SERPINE1_6253		1826.85	623.032	1626.67	741.453	377.106	1146.57	960.833	453.078	802.649	554.211	275.322	2448.99	1517.79	973.876	2101.6	1094.55	431.048	0	623.032	0.5	901.561	623.032;1180.09;3677.42	453.078;960.833;2025.81	973.876;1517.79;4855.31	1	2
AFFF1-Solberg_Run1-uM-WP	M39758	WP_CHROMOSOMAL_AND_MICROSATELLITE_INSTABILITY_IN_COLORECTAL_CANCER	49	1180.09	2.50122	2.17269	DOWN	44	44	3	3	3	178	41	1432	0.27252	0.87716	0.47123	6.82	4088;332;5743		SMAD3_27880;BIRC5_709;PTGS2_5577		1674.61	659.959	1332.6	2178.93	1428.4	1087.89	960.833	71.5079	1085.5	1442.2	1162.89	3101.97	2242.16	1517.79	2147.32	4006.56	2184.45	1.5	2181.93			1180.09;659.959;3183.78	960.833;71.5079;2231.32	1517.79;2242.16;5545.95	0	3
AFFF1-Solberg_Run1-uM-WP	M39823	WP_HIPPOMERLIN_SIGNALING_DYSREGULATION	50	1205.23	4.3608	3.19026	DOWN	35	35	3	2	2	179	33	1440	0.24427	0.91058	0.42056	5.71	3689;1490		ITGB2_27367;CCN2_17007		1205.23	623.032	823.347	899.447	700.641	929.769	929.769	453.078	674.143	679.402	573.674	1708.75	1708.75	973.876	1039.27	1322.78	884.388	0.5	1205.23			1787.42;623.032	1406.46;453.078	2443.63;973.876	0	2
AFFF1-Solberg_Run1-uM-WP	M39395	WP_STEROL_REGULATORY_ELEMENTBINDING_PROTEINS_SREBP_SIGNALLING	51	1226.91	3.09715	2.72855	UP	29	29	3	3	3	178	26	1447	0.60622	0.631	1	10.34	1595;3157;3638		CYP51A1_92320;HMGCS1_92572;INSIG1_3385		1284.87	507.235	808.173	1212.89	782.128	938.143	1008.36	182.668	722.928	879.054	708.507	1937.73	1559.11	1205.87	977.788	1842.22	930.451	0.5	867.072	1.5	1673.68	507.235;1226.91;2120.46	182.668;1008.36;1623.4	1205.87;1559.11;3048.21	3	0
AFFF1-Solberg_Run1-uM-WP	M39547	WP_PPAR_ALPHA_PATHWAY	52	1237.31	14.0433	7.46637	UP	14	14	3	3	3	178	11	1462	0.94231	0.19115	0.19115	21.43	983;54600;2168		CDK1_1196;UGT1A9_7544;FABP1_11582,FABP1_2298		1069.59	480.88	525.33	1021.68	589.524	830.618	986.546	304.349	468.202	785.78	524.169	1489.78	1637.86	874.822	555.917	1448.85	628.939	0	480.88	0.5	859.095	1237.31;1490.58;480.8795	986.546;1200.96;304.3492	1637.86;1956.67;874.8225	3	1
AFFF1-Solberg_Run1-uM-WP	M39421	WP_MIR5093P_ALTERATION_OF_YAP1ECM_AXIS	53	1244.4	4.26721	2.25552	DOWN	5	5	2	2	2	179	3	1470	0.98909	0.095368	0.095368	40	1289;1281		COL5A1_1480;COL3A1_26690,COL3A1_28516		1244.4	623.325	878.336	1804.26	380.267	992.73	992.73	526.92	658.755	1412.62	285.201	1668.39	1668.39	757.212	1288.59	2489.74	557.884	0	623.325	0	623.325	623.325;1865.48	526.92;1458.54	757.212;2579.56	0	3
AFFF1-Solberg_Run1-uM-WP	M39717	WP_FATTY_ACID_OMEGA_OXIDATION	54	1279.31	46.8173	11.806	UP	9	9	3	2	2	179	7	1466	0.93412	0.2578	0.2578	22.22	217;1576		ALDH2_225;CYP3A4_88797,CYP3A4_90076		1279.31	372.623	1282.25	1208.2	1278.3	986.842	986.842	279.453	1000.4	931.361	997.316	1838.69	1838.69	581.08	1778.54	1740.06	1773.06	0	372.623	0	372.623	2186.0;372.6235	1694.23;279.45349999999996	3096.31;581.0795	3	0
AFFF1-Solberg_Run1-uM-WP	M39432	WP_TGFBETA_SIGNALING_PATHWAY	55	1283.85	5.15616	2.56928	DOWN	50	50	6	6	6	175	44	1429	0.69726	0.47187	0.81691	12	983;857;7027;2113;4088;7057		CDK1_1196;CAV1_20077;TFDP1_7045;ETS1_2248;SMAD3_27880;THBS1_24188		1394.58	926.503	405.761	1396.5	325.667	1100.48	1012.61	768.851	282.056	1104.54	234.368	1891.53	1725.54	1157.24	670.041	1882.6	518.321	1.5	1208.7	4	1601.03	1237.31;1601.03;926.503;2092.17;1180.09;1330.38	986.546;1278.8;768.851;1569.2;960.833;1038.67	1637.86;2132.65;1157.24;3090.4;1517.79;1813.22	0	6
AFFF1-Solberg_Run1-uM-WP	M39523	WP_BLADDER_CANCER	56	1307.81	5.15616	3.62757	DOWN	24	24	3	2	2	179	22	1451	0.50178	0.75755	1	8.33	7057;1612		THBS1_24188;DAPK1_1752,DAPK1_28743		1307.81	1285.24	31.916	1310.22	31.7337	1037.43	1037.43	1036.2	1.74938	1037.57	1.73939	1749.3	1749.3	1685.39	90.3895	1756.13	89.8733	0.5	1307.81			1330.38;1285.244	1038.67;1036.196	1813.22;1685.3899999999999	0	3
AFFF1-Solberg_Run1-uM-WP	M39351	WP_TGFBETA_RECEPTOR_SIGNALING	57	1330.38	14.2606	3.06742	DOWN	31	31	5	5	5	176	26	1447	0.88557	0.24612	0.37603	16.13	4088;5054;652;6696;7057		SMAD3_27880;SERPINE1_6253;BMP4_737;SPP1_6720;THBS1_24188		1968.17	1121.03	1116.34	1467.8	597.463	1357.2	1038.67	887.638	545.937	1132.48	408.838	2715.39	1813.22	1492.83	1558.85	2062.44	1015.44	0.5	1150.56	2.5	1931.16	1180.09;3677.42;1121.03;2531.95;1330.38	960.833;2025.81;887.638;1873.04;1038.67	1517.79;4855.31;1492.83;3897.78;1813.22	2	3
AFFF1-Solberg_Run1-uM-WP	M39886	WP_TGFBETA_RECEPTOR_SIGNALLING_IN_SKELETAL_DYSPLASIAS	58	1330.38	14.2606	3.06742	DOWN	32	32	5	5	5	176	27	1446	0.87129	0.26786	0.38632	15.62	4088;5054;652;6696;7057		SMAD3_27880;SERPINE1_6253;BMP4_737;SPP1_6720;THBS1_24188		1968.17	1121.03	1116.34	1467.8	597.463	1357.2	1038.67	887.638	545.937	1132.48	408.838	2715.39	1813.22	1492.83	1558.85	2062.44	1015.44	0.5	1150.56	2.5	1931.16	1180.09;3677.42;1121.03;2531.95;1330.38	960.833;2025.81;887.638;1873.04;1038.67	1517.79;4855.31;1492.83;3897.78;1813.22	2	3
AFFF1-Solberg_Run1-uM-WP	M39604	WP_CORI_CYCLE	59	1334.86	3.33897	3.20158	DOWN	12	12	3	2	2	179	10	1463	0.86459	0.38439	0.63206	16.67	6514;2597		SLC2A2_6439;GAPDH_93317		1334.86	1010.37	458.898	1635.32	173.3	1059.84	1059.84	824.243	333.18	1277.98	125.823	1788.33	1788.33	1292.48	701.231	2247.45	264.816	0	1010.37	0.5	1334.86	1010.37;1659.35	824.243;1295.43	1292.48;2284.17	0	2
AFFF1-Solberg_Run1-uM-WP	M39565	WP_MIRNA_TARGETS_IN_ECM_AND_MEMBRANE_RECEPTORS	60	1335.28	5.15616	3.99063	DOWN	11	11	4	4	4	177	7	1466	0.99604	0.024686	0.024686	36.36	1289;1293;7057;1281		COL5A1_1480;COL6A3_13292;THBS1_24188;COL3A1_26690,COL3A1_28516		1289.84	623.325	509.83	1507.43	323.931	1029.1	1065.47	526.92	383.27	1184.98	247.423	1719.05	1769.71	757.212	747.112	2051.47	478.39	0	623.325	0.5	976.852	623.325;1340.18;1330.38;1865.48	526.92;1092.28;1038.67;1458.54	757.212;1726.2;1813.22;2579.56	0	5
AFFF1-Solberg_Run1-uM-WP	M39770	WP_EPITHELIAL_TO_MESENCHYMAL_TRANSITION_IN_COLORECTAL_CANCER	61	1344.96	3.03814	2.60542	CONFLICT	52	52	2	2	2	179	50	1423	0.063223	0.98337	0.11362	3.85	3397;4088		ID1_14943;SMAD3_27880		1344.96	1180.09	233.161	1264.19	203.268	1087.74	1087.74	960.833	179.476	1025.57	156.465	1752.36	1752.36	1517.79	331.725	1637.45	289.194					1509.83;1180.09	1214.65;960.833	1986.92;1517.79	1	1
AFFF1-Solberg_Run1-uM-WP	M39374	WP_HISTONE_MODIFICATIONS	62	1355.85	3.9639	3.4436	DOWN	6	6	3	3	3	178	3	1470	0.99825	0.020081	0.020081	50	8357;8358;8352		H3C10_2957;H3C2_12576;H3C3_19157		1390.58	1293.7	118.132	1395.77	130.752	1092.68	1077.64	1024.11	77.2022	1093.87	86.4395	1884.03	1807.29	1730.67	202.927	1897.95	221.61	0	1293.7	0	1293.7	1355.85;1293.7;1522.18	1077.64;1024.11;1176.3	1807.29;1730.67;2114.14	0	3
AFFF1-Solberg_Run1-uM-WP	M39756	WP_THE_EFFECT_OF_PROGERIN_ON_THE_INVOLVED_GENES_IN_HUTCHINSONGILFORD_PROGERIA_SYNDROME	63	1355.85	3.9639	3.4436	DOWN	10	10	3	3	3	178	7	1466	0.98285	0.086761	0.086761	30	8357;8358;8352		H3C10_2957;H3C2_12576;H3C3_19157		1390.58	1293.7	118.132	1395.77	130.752	1092.68	1077.64	1024.11	77.2022	1093.87	86.4395	1884.03	1807.29	1730.67	202.927	1897.95	221.61	0	1293.7	0	1293.7	1355.85;1293.7;1522.18	1077.64;1024.11;1176.3	1807.29;1730.67;2114.14	0	3
AFFF1-Solberg_Run1-uM-WP	M39800	WP_FBXL10_ENHANCEMENT_OF_MAPERK_SIGNALING_IN_DIFFUSE_LARGE_BCELL_LYMPHOMA	64	1355.85	3.9639	3.4436	DOWN	12	12	3	3	3	178	9	1464	0.96607	0.13541	0.13541	25	8357;8358;8352		H3C10_2957;H3C2_12576;H3C3_19157		1390.58	1293.7	118.132	1395.77	130.752	1092.68	1077.64	1024.11	77.2022	1093.87	86.4395	1884.03	1807.29	1730.67	202.927	1897.95	221.61	0	1293.7	0.5	1324.78	1355.85;1293.7;1522.18	1077.64;1024.11;1176.3	1807.29;1730.67;2114.14	0	3
AFFF1-Solberg_Run1-uM-WP	M39665	WP_DIFFERENTIATION_OF_WHITE_AND_BROWN_ADIPOCYTE	65	1369.94	3.23523	3.15133	CONFLICT	7	7	2	2	2	179	5	1468	0.96765	0.17328	0.17328	28.57	1050;652		CEBPA_1240;BMP4_737		1369.94	1121.03	352.012	1170.66	210.918	1089.42	1089.42	887.638	285.368	927.871	170.987	1827.21	1827.21	1492.83	472.892	1559.5	283.347	0	1121.03	0	1121.03	1618.85;1121.03	1291.21;887.638	2161.6;1492.83	1	1
AFFF1-Solberg_Run1-uM-WP	M39387	WP_WNT_SIGNALING_PATHWAY_AND_PLURIPOTENCY	66	1382.18	2.69237	2.51681	CONFLICT	35	35	2	2	2	179	33	1440	0.24427	0.91058	0.42056	5.71	8061;1500		FOSL1_2463;CTNND1_27079		1382.18	1168.92	301.602	1264.94	251.931	1108.91	1108.91	942.905	234.763	1017.64	196.099	1822.72	1822.72	1521.82	425.537	1657.29	355.454	0.5	1382.18			1168.92;1595.45	942.905;1274.91	1521.82;2123.62	1	1
AFFF1-Solberg_Run1-uM-WP	M39505	WP_ADIPOGENESIS	67	1399.47	3.23523	2.66603	UP	54	54	6	6	6	175	48	1425	0.6225	0.55058	1	11.11	1050;5346;4088;5054;652;123		CEBPA_1240;PLIN1_5199;SMAD3_27880;SERPINE1_6253;BMP4_737;PLIN2_21957		1968.46	863.42	1225.73	1164.16	509.019	1425.37	1126.02	474.159	894.429	871.158	484.893	2636.68	1976.25	1492.83	1434.36	1711.47	544.675	1.5	1150.56	4.5	3513.69	1618.85;3349.96;1180.09;3677.42;1121.03;863.42	1291.21;2912.56;960.833;2025.81;887.638;474.159	2161.6;4001.68;1517.79;4855.31;1492.83;1790.9	4	2
AFFF1-Solberg_Run1-uM-WP	M39566	WP_REGULATION_OF_MICROTUBULE_CYTOSKELETON	68	1410.93	3.55548	2.96587	DOWN	23	23	3	3	3	178	20	1453	0.76135	0.46892	0.73298	13.04	983;9212;11004		CDK1_1196;AURKB_587;KIF2C_3603		1628.3	1237.31	533.959	1983.02	501.786	1262.5	1105.07	986.546	379.975	1515.16	357.371	2277.84	1919.96	1637.86	875.608	2859.65	823.001	0.5	1324.12	1.5	1823.8	1237.31;2236.66;1410.93	986.546;1695.89;1105.07	1637.86;3275.7;1919.96	0	3
AFFF1-Solberg_Run1-uM-WP	M39763	WP_PHOSPHODIESTERASES_IN_NEURONAL_FUNCTION	69	1420.86	3.91138	2.71565	DOWN	15	15	2	2	2	179	13	1460	0.77911	0.501	0.67543	13.33	2905;4842		GRIN2C_25162,GRIN2C_2792;NOS1_19006	4842(0.03615)	1420.86	882.543	761.297	1226.97	710.199	1014.69	1014.69	552.058	654.266	848.059	610.352	2187.71	2187.71	1487.81	989.805	1935.61	923.369	0	882.543	0.5	1420.86	1959.1799999999998;882.543	1477.33;552.058	2887.605;1487.81	0	3
AFFF1-Solberg_Run1-uM-WP	M39335	WP_DNA_REPLICATION	70	1458.68	3.61213	2.3137	DOWN	26	26	7	7	7	174	19	1454	0.99515	0.018027	0.018027	26.92	4998;8318;81620;5111;990;55388;4176		ORC1_4828;CDC45_26987;CDT1_21099;PCNA_4987;CDC6_1177;MCM10_4071;MCM7_4079		1723.07	962.707	651.357	1662.67	722.057	1280.82	1150.1	777.794	428.78	1246.32	471.834	2585.85	1972.65	1245.96	1222.6	2478.5	1368.56	0.5	1086.83	1.5	1307.84	1917.29;1210.95;962.707;1458.68;2311.96;1404.73;2795.18	1328.83;937.646;777.794;1150.1;1742.01;1072.64;1956.75	3093.07;1661.19;1245.96;1970.19;3428.12;1972.65;4729.78	0	7
AFFF1-Solberg_Run1-uM-WP	M39801	WP_HEPATITIS_B_INFECTION	71	1458.68	2.50122	2.17269	DOWN	72	72	5	5	5	176	67	1406	0.18077	0.91132	0.3361	6.94	332;3339;5111;3665;4088		BIRC5_709;HSPG2_3153;PCNA_4987;IRF7_3410;SMAD3_27880		1912.81	659.959	1149.87	2061.88	1164.23	1318.38	1150.1	71.5079	905.826	1418.57	920.18	3306.19	2242.16	1517.79	1929.18	3584.39	1924.4	2.5	2295.48			659.959;3132.28;1458.68;3133.04;1180.09	71.5079;2204.53;1150.1;2204.93;960.833	2242.16;5399.34;1970.19;5401.49;1517.79	1	4
AFFF1-Solberg_Run1-uM-WP	M39581	WP_HUMAN_COMPLEMENT_SYSTEM	72	1472.33	14.2606	3.30816	DOWN	41	41	9	8	8	173	33	1440	0.97109	0.071036	0.12119	19.51	6696;4153;3689;2357;133;1634;2162;7057		SPP1_6720;MBL2_16596;ITGB2_27367;FPR1_13192;ADM_12873,ADM_140;DCN_1779,DCN_27098;F13A1_17806;THBS1_24188		2032.55	558.694	1855.76	2232.27	2032.17	1310.02	1125.04	128.349	1029.23	1420.87	1105.2	2782.2	2284.57	1257.58	1740.32	2970.39	1871.37	1.5	1034.98	3.5	1472.33	2531.95;739.581;1787.42;1332.62;6367.72;1612.033;558.694;1330.38	1873.04;515.663;1406.46;819.855;3486.7;1211.4;128.349;1038.67	3897.78;1257.58;2443.63;2126.88;6623.719999999999;2442.2625;1652.53;1813.22	2	8
AFFF1-Solberg_Run1-uM-WP	M39404	WP_GLUCURONIDATION	73	1490.58	9.96079	3.00173	UP	13	13	5	5	5	176	8	1465	0.99859	0.0091821	0.0091821	38.46	54600;54657;54658;54577;54578		UGT1A9_7544;UGT1A4_7535;UGT1A1_7531,UGT1A1_82407,UGT1A1_89949;UGT1A7_7542;UGT1A6_91234		1931.71	245.6	1595.16	1776.76	1650.05	1338.31	1200.96	101.024	1071.7	1214.63	1112.47	3504.93	1956.67	546.071	3352.79	3285.48	3449.46	0	245.6	0.5	509.459	1490.58;3126.8;773.3183333333333;4022.27;245.6	1200.96;2201.67;552.7040000000001;2635.18;101.024	1956.67;5383.92;1156.415;8481.55;546.071	7	0
AFFF1-Solberg_Run1-uM-WP	M39454	WP_NRF2_PATHWAY	74	1490.58	14.5627	2.85193	UP	67	67	13	13	13	168	54	1419	0.98898	0.025646	0.042121	19.4	8878;54577;54578;54600;2877;3162;6535;1244;54657;54658;8824;6514;5155		SQSTM1_6740;UGT1A7_7542;UGT1A6_91234;UGT1A9_7544;GPX2_11201,GPX2_2766;HMOX1_3041;SLC6A8_27878;ABCC2_22,ABCC2_26620;UGT1A4_7535;UGT1A1_7531,UGT1A1_82407,UGT1A1_89949;CES2_90825;SLC2A2_6439;PDGFB_20737,PDGFB_5026		1724.98	245.6	1211.75	1784.84	1264.13	1243.02	1200.96	101.024	839.748	1274.67	875.586	2861.53	1956.67	546.071	2383.79	3011.9	2508.27	2.5	683.377	5.5	1250.47	2195.05;4022.27;245.6;1490.58;392.9175;593.436;3185.97;868.4594999999999;3126.8;773.3183333333333;2284.04;1010.37;2235.93	1670.12;2635.18;101.024;1200.96;170.775;436.026;2232.45;730.423;2201.67;552.7040000000001;1724.98;824.243;1678.6599999999999	3193.18;8481.55;546.071;1956.67;916.3635;910.375;5552.25;1064.5715;5383.92;1156.415;3371.13;1292.48;3374.86	13	5
AFFF1-Solberg_Run1-uM-WP	M39600	WP_NICOTINE_METABOLISM	75	1490.58	14.4989	3.74751	UP	5	5	3	3	3	178	2	1471	0.99936	0.010913	0.010913	60	54657;54600;1555		UGT1A4_7535;UGT1A9_7544;CYP2B6_1710		1620.4	243.832	1445.86	1621.13	1486.6	1187.36	1200.96	159.437	1021.18	1181.69	1050.64	2574.95	1956.67	384.275	2556.52	2599.2	2621.57	0	243.832	0	243.832	3126.8;1490.58;243.832	2201.67;1200.96;159.437	5383.92;1956.67;384.275	3	0
AFFF1-Solberg_Run1-uM-WP	M39370	WP_TGFB_SIGNALING_IN_THYROID_CELLS_FOR_EPITHELIALMESENCHYMAL_TRANSITION	76	1509.83	5.8563	3.03814	DOWN	12	12	3	3	3	178	9	1464	0.96607	0.13541	0.13541	25	3397;4088;7431		ID1_14943;SMAD3_27880;VIM_18185	7431(-0.2056)	2302.22	1180.09	1666.21	3426.12	1603.82	1632.13	1214.65	960.833	951.418	2266.94	922.09	4286.18	1986.92	1517.79	4394.98	7287.55	4186.75	0	1180.09	0.5	1344.96	1509.83;1180.09;4216.75	1214.65;960.833;2720.92	1986.92;1517.79;9353.84	1	2
AFFF1-Solberg_Run1-uM-WP	M39448	WP_NEURAL_CREST_DIFFERENTIATION	77	1509.83	3.06742	3.03814	DOWN	27	27	3	3	3	178	24	1449	0.65856	0.58088	1	11.11	2113;3397;652		ETS1_2248;ID1_14943;BMP4_737		1574.34	1121.03	488.774	1294.76	432.828	1223.83	1214.65	887.638	340.874	1012.83	306.594	2190.05	1986.92	1492.83	817.927	1769.86	706.731	0.5	1315.43	1.5	1801	2092.17;1509.83;1121.03	1569.2;1214.65;887.638	3090.4;1986.92;1492.83	1	2
AFFF1-Solberg_Run1-uM-WP	M39520	WP_REGULATION_OF_ACTIN_CYTOSKELETON	78	1538.06	3.14222	3.08001	CONFLICT	42	42	3	2	2	179	40	1433	0.14398	0.95453	0.31167	4.76	929;5155		CD14_18823;PDGFB_20737,PDGFB_5026		1538.06	840.189	986.938	1644.66	975.357	1121.32	1121.32	563.98	788.198	1206.45	778.949	2470.2	2470.2	1565.53	1279.39	2608.38	1264.38					840.189;2235.93	563.98;1678.6599999999999	1565.53;3374.86	1	2
AFFF1-Solberg_Run1-uM-WP	M39597	WP_MAPK_SIGNALING_PATHWAY	79	1538.06	3.44042	3.08001	CONFLICT	87	87	5	4	4	177	83	1390	0.029071	0.99039	0.05175	4.6	1843;3553;929;5155		DUSP1_1978;IL1B_3325;CD14_18823;PDGFB_20737,PDGFB_5026		2396.88	297.99	2672.11	2422.07	2304.85	1280.49	1121.32	96.2853	1201.66	1418.34	1011.38	3001.9	2470.2	738.454	2476.11	3173.88	2088.1					297.99;6213.42;840.189;2235.93	96.2853;2783.05;563.98;1678.6599999999999	738.454;6328.75;1565.53;3374.86	2	3
AFFF1-Solberg_Run1-uM-WP	M39719	WP_FOCAL_ADHESIONPI3KAKTMTORSIGNALING_PATHWAY	80	1558.9	25.5298	4.08929	DOWN	108	108	11	10	10	171	98	1375	0.34844	0.76497	0.63565	9.26	6696;54541;6514;7057;1289;3575;1281;3689;5155;4842		SPP1_6720;DDIT4_1803;SLC2A2_6439;THBS1_24188;COL5A1_1480;IL7R_3347;COL3A1_26690,COL3A1_28516;ITGB2_27367;PDGFB_20737,PDGFB_5026;NOS1_19006	4842(0.03615)	1565.97	623.325	717.652	1698.3	686.469	1184.55	1222.57	526.92	538.491	1262.34	539.128	2273.59	2128.43	757.212	1142.29	2525.42	1055.11	4.5	1558.9			2531.95;2521.01;1010.37;1330.38;623.325;871.304;1865.48;1787.42;2235.93;882.543	1873.04;1866.65;824.243;1038.67;526.92;620.288;1458.54;1406.46;1678.6599999999999;552.058	3897.78;3873.53;1292.48;1813.22;757.212;1215.81;2579.56;2443.63;3374.86;1487.81	1	11
AFFF1-Solberg_Run1-uM-WP	M39490	WP_DNA_IRDAMAGE_AND_CELLULAR_RESPONSE_VIA_ATR	81	1576.67	3.61213	2.40846	DOWN	36	36	7	6	6	175	30	1443	0.91009	0.19356	0.27488	16.67	8318;983;5347;55215;2237;5111		CDC45_26987;CDK1_1196;PLK1_5203;FANCI_2338;FEN1_2387;PCNA_4987		1920.64	1210.95	1006.35	1975.52	1019.5	1358.02	1207.61	937.646	526.894	1386.07	534.709	3306.57	2222.47	1637.86	2772.11	3443.26	2823.95	0.5	1224.13	2.5	1576.67	1210.95;1237.31;2049.16;1694.66;3873.11;1458.68	937.646;986.546;1443.61;1265.11;2365.09;1150.1	1661.19;1637.86;3270.49;2474.76;8824.91;1970.19	0	6
AFFF1-Solberg_Run1-uM-WP	M39391	WP_DEREGULATION_OF_RAB_AND_RAB_EFFECTOR_GENES_IN_BLADDER_CANCER	82	1590.8	3.62713	2.8165	DOWN	3	3	2	2	2	179	1	1472	0.99871	0.033167	0.033167	66.67	54843;84958		SYTL2_21368;SYTL1_25933		1590.8	1212.74	534.658	1467.11	505.233	1213.08	1213.08	939.336	387.137	1123.52	365.831	2264.61	2264.61	1663.03	850.77	2067.79	803.948	0	1212.74	0	1212.74	1212.74;1968.86	939.336;1486.83	1663.03;2866.2	0	2
AFFF1-Solberg_Run1-uM-WP	M39877	WP_THE_OVERLAP_BETWEEN_SIGNAL_TRANSDUCTION_PATHWAYS_THAT_CONTRIBUTE_TO_A_RANGE_OF_LMNA_LAMINOPATHIES	83	1592.27	14.2606	2.70396	CONFLICT	26	26	4	4	4	177	22	1451	0.85324	0.31532	0.51908	15.38	1050;4088;6696;8091		CEBPA_1240;SMAD3_27880;SPP1_6720;HMGA2_3022		1724.14	1180.09	572.928	1871.9	622.159	1335.48	1254.03	960.833	385.298	1429.18	419.324	2434.75	2161.71	1517.79	1021.5	2712.2	1110.19	0.5	1372.89	1.5	1592.27	1618.85;1180.09;2531.95;1565.69	1291.21;960.833;1873.04;1216.85	2161.6;1517.79;3897.78;2161.82	2	2
AFFF1-Solberg_Run1-uM-WP	M39735	WP_EXTRACELLULAR_VESICLES_IN_THE_CROSSTALK_OF_CARDIAC_CELLS	84	1595.95	14.2606	8.38093	CONFLICT	13	13	3	2	2	179	11	1462	0.83745	0.42473	0.64509	15.38	332;6696		BIRC5_709;SPP1_6720		1595.95	659.959	1323.7	1706.16	1314.49	972.274	972.274	71.5079	1273.88	1078.34	1265.01	3069.97	3069.97	2242.16	1170.7	3167.44	1162.56	0	659.959	0.5	1595.95	659.959;2531.95	71.5079;1873.04	2242.16;3897.78	1	1
AFFF1-Solberg_Run1-uM-WP	M39641	WP_INFLAMMATORY_RESPONSE_PATHWAY	85	1597.93	5.15616	2.25552	DOWN	17	17	2	2	2	179	15	1458	0.71735	0.57052	0.70853	11.76	7057;1281		THBS1_24188;COL3A1_26690,COL3A1_28516		1597.93	1330.38	378.373	1555.37	373.555	1248.61	1248.61	1038.67	296.893	1215.21	293.112	2196.39	2196.39	1813.22	541.884	2135.44	534.984	0	1330.38	0.5	1597.93	1330.38;1865.48	1038.67;1458.54	1813.22;2579.56	0	3
AFFF1-Solberg_Run1-uM-WP	M39334	WP_EGFEGFR_SIGNALING_PATHWAY	86	1601.03	4.16199	3.71322	DOWN	71	71	4	3	3	178	68	1405	0.037884	0.98869	0.077523	4.23	857;5111;4605		CAV1_20077;PCNA_4987;MYBL2_4391		1634.11	1458.68	194.101	1679.74	190.977	1290.77	1278.8	1150.1	147.016	1325.76	142.103	2214.06	2132.65	1970.19	293.178	2281.38	294.475					1601.03;1458.68;1842.63	1278.8;1150.1;1443.4	2132.65;1970.19;2539.34	0	3
AFFF1-Solberg_Run1-uM-WP	M39693	WP_EBOLA_VIRUS_PATHWAY_ON_HOST	87	1601.03	5.05211	2.3703	DOWN	54	54	6	5	5	176	49	1424	0.44942	0.72218	0.82692	9.26	3106;3107;857;4153;3665		HLA-B_2976;HLA-C_2979;CAV1_20077;MBL2_16596;IRF7_3410		1969.8	739.581	987.086	1894.21	722.74	1442.43	1278.8	515.663	672.708	1422.38	465.36	3127.44	2132.65	1257.58	1823.1	2850.15	1416.42	1.5	1578.16			1555.29;2820.08;1601.03;739.581;3133.04	1226.04;1986.71;1278.8;515.663;2204.93	2106.86;4738.63;2132.65;1257.58;5401.49	2	3
AFFF1-Solberg_Run1-uM-WP	M39700	WP_ANDROGEN_RECEPTOR_SIGNALING_PATHWAY	88	1601.03	4.16199	2.17269	DOWN	41	41	5	3	3	178	38	1435	0.32683	0.84431	0.61478	7.32	4088;857;2274		SMAD3_27880;CAV1_20077;FHL2_2423		1539	1180.09	332.266	1579.26	257.677	1226.18	1278.8	960.833	243.339	1258.36	188.79	2059.32	2132.65	1517.79	508.848	2112.82	394.774	1.5	1718.45			1180.09;1601.03;1835.88	960.833;1278.8;1438.9	1517.79;2132.65;2527.53	0	3
AFFF1-Solberg_Run1-uM-WP	M39776	WP_VIRAL_ACUTE_MYOCARDITIS	89	1601.03	4.3608	4.16199	DOWN	58	58	3	3	3	178	55	1418	0.10458	0.96257	0.19811	5.17	857;3689;4842		CAV1_20077;ITGB2_27367;NOS1_19006	4842(0.03615)	1423.66	882.543	477.802	1273.3	479.901	1079.11	1278.8	552.058	460.878	938.112	471.166	2021.36	2132.65	1487.81	487.531	1860.22	468.536	1.5	1694.22			1601.03;1787.42;882.543	1278.8;1406.46;552.058	2132.65;2443.63;1487.81	0	3
AFFF1-Solberg_Run1-uM-WP	M39455	WP_MAMMARY_GLAND_DEVELOPMENT_PATHWAY_PREGNANCY_AND_LACTATION_STAGE_3_OF_4	90	1609.94	4.16199	3.69861	CONFLICT	18	18	3	2	2	179	16	1457	0.68588	0.60257	1	11.11	1050;857		CEBPA_1240;CAV1_20077		1609.94	1601.03	12.6006	1603.38	8.5209	1285.01	1285.01	1278.8	8.7752	1280.43	5.93402	2147.12	2147.12	2132.65	20.4707	2136.46	13.8429	0	1601.03	0.5	1609.94	1618.85;1601.03	1291.21;1278.8	2161.6;2132.65	1	1
AFFF1-Solberg_Run1-uM-WP	M39682	WP_PATHWAYS_AFFECTED_IN_ADENOID_CYSTIC_CARCINOMA	91	1618.85	3.47363	2.90622	DOWN	26	26	6	5	5	176	21	1452	0.94365	0.14676	0.19471	19.23	1050;29128;84159;3008;4603		CEBPA_1240;UHRF1_17708;ARID5B_89998;H1-4_14544;MYBL1_22509		1570.71	124.151	1254.94	2275.19	1105.08	1143.75	1291.21	39.9005	863.706	1619.75	703.889	2535.1	2161.6	322.953	2369.78	3834.12	2341.13	0.5	479.266	1.5	1226.62	1618.85;3469.92;124.151;834.381;1806.27	1291.21;2375.79;39.9005;699.493;1312.38	2161.6;6422.63;322.953;1026.84;2741.48	1	4
AFFF1-Solberg_Run1-uM-WP	M39817	WP_THE_INFLUENCE_OF_LAMINOPATHIES_ON_WNT_SIGNALING	92	1618.85	14.2606	3.23523	UP	16	16	3	3	3	178	13	1460	0.91167	0.25148	0.40664	18.75	1050;8091;6696		CEBPA_1240;HMGA2_3022;SPP1_6720		1905.5	1565.69	543.175	2021.04	584.132	1460.37	1291.21	1216.85	359.314	1530.16	392.721	2740.4	2161.82	2161.6	1002.32	2969.7	1060.53	0	1565.69	0.5	1592.27	1618.85;1565.69;2531.95	1291.21;1216.85;1873.04	2161.6;2161.82;3897.78	2	1
AFFF1-Solberg_Run1-uM-WP	M39377	WP_ZINC_HOMEOSTASIS	93	1622.34	2.16224	2.15397	DOWN	11	11	2	2	2	179	9	1464	0.88996	0.34289	0.34289	18.18	4499;4494		MT1M_28215;MT1F_24226		1622.34	748.936	1235.18	1589.16	1234.29	1161.64	1161.64	518.573	909.429	1137.21	908.773	2633.22	2633.22	1307.47	1874.9	2582.87	1873.55	0	748.936	0.5	1622.34	2495.74;748.936	1804.7;518.573	3958.98;1307.47	0	2
AFFF1-Solberg_Run1-uM-WP	M39628	WP_INTEGRATED_CANCER_PATHWAY	94	1643.23	2.96587	2.23344	DOWN	33	33	5	4	4	177	29	1444	0.70998	0.49581	0.7774	12.12	5347;983;4088;993		PLK1_5203;CDK1_1196;SMAD3_27880;CDC25A_1158		1675.88	1180.09	545.371	1926.11	480.753	1271.76	1215.08	960.833	359.441	1438.51	329.345	2425.61	2454.17	1517.79	980.164	2862.19	846.094	0.5	1208.7	2.5	2143.05	2049.16;1237.31;1180.09;2236.95	1443.61;986.546;960.833;1696.07	3270.49;1637.86;1517.79;3276.29	0	4
AFFF1-Solberg_Run1-uM-WP	M39474	WP_GLYCOLYSIS_AND_GLUCONEOGENESIS	95	1659.35	6.43877	4.0119	DOWN	21	21	4	3	3	178	18	1455	0.8096	0.40824	0.49457	14.29	6514;2597;2026		SLC2A2_6439;GAPDH_93317;ENO2_13140,ENO2_2153		1501.51	1010.37	434.293	1672.42	165.447	1182.92	1295.43	824.243	317.732	1306.09	121.862	2047.44	2284.17	1292.48	668.799	2306.64	256.537	0.5	1334.86	1.5	1747.08	1010.37;1659.35;1834.81	824.243;1295.43;1429.0900000000001	1292.48;2284.17;2565.685	0	4
AFFF1-Solberg_Run1-uM-WP	M39427	WP_DIFFERENTIATION_PATHWAY	96	1678.48	3.14222	3.06742	DOWN	21	21	2	2	2	179	19	1454	0.59176	0.68782	1	9.52	5155;652		PDGFB_20737,PDGFB_5026;BMP4_737		1678.48	1121.03	788.353	1567.88	772.682	1283.15	1283.15	887.638	559.337	1204.68	548.218	2433.84	2433.84	1492.83	1330.8	2247.15	1304.34	0.5	1678.48			2235.93;1121.03	1678.6599999999999;887.638	3374.86;1492.83	0	3
AFFF1-Solberg_Run1-uM-WP	M39530	WP_ESC_PLURIPOTENCY_PATHWAYS	97	1678.48	3.14222	3.06742	DOWN	33	33	3	2	2	179	31	1442	0.28159	0.89207	0.5716	6.06	652;5155		BMP4_737;PDGFB_20737,PDGFB_5026		1678.48	1121.03	788.353	1567.88	772.682	1283.15	1283.15	887.638	559.337	1204.68	548.218	2433.84	2433.84	1492.83	1330.8	2247.15	1304.34	0.5	1678.48			1121.03;2235.93	887.638;1678.6599999999999	1492.83;3374.86	0	3
AFFF1-Solberg_Run1-uM-WP	M39577	WP_INTEGRINMEDIATED_CELL_ADHESION	98	1694.22	4.3608	4.26139	DOWN	27	27	2	2	2	179	25	1448	0.41912	0.81346	0.76057	7.41	857;3689		CAV1_20077;ITGB2_27367		1694.22	1601.03	131.798	1656.81	120.711	1342.63	1342.63	1278.8	90.2693	1317.01	82.676	2288.14	2288.14	2132.65	219.896	2225.72	201.399	0.5	1694.22			1601.03;1787.42	1278.8;1406.46	2132.65;2443.63	0	2
AFFF1-Solberg_Run1-uM-WP	M39506	WP_NEOVASCULARISATION_PROCESSES	99	1708.01	3.14222	2.70213	DOWN	23	23	2	2	2	179	21	1452	0.53108	0.73594	1	8.7	5155;4088		PDGFB_20737,PDGFB_5026;SMAD3_27880		1708.01	1180.09	746.592	1970.92	647.426	1319.75	1319.75	960.833	507.58	1498.49	440.161	2446.32	2446.32	1517.79	1313.15	2908.74	1138.73	0.5	1708.01			2235.93;1180.09	1678.6599999999999;960.833	3374.86;1517.79	0	3
AFFF1-Solberg_Run1-uM-WP	M39688	WP_APOPTOSISRELATED_NETWORK_DUE_TO_ALTERED_NOTCH3_IN_OVARIAN_CANCER	100	1711.28	25.5298	3.82869	DOWN	34	34	6	6	6	175	28	1445	0.93027	0.15968	0.25795	17.65	8878;7431;3575;332;2113;7057		SQSTM1_6740;VIM_18185;IL7R_3347;BIRC5_709;ETS1_2248;THBS1_24188	7431(-0.2056)	1894.27	659.959	1297.04	2113.58	1467.68	1281.78	1303.93	71.5079	923.686	1428.17	980.735	3484.77	2666.28	1215.81	2972.3	4036.23	3532.24	0.5	765.631	2.5	1711.28	2195.05;4216.75;871.304;659.959;2092.17;1330.38	1670.12;2720.92;620.288;71.5079;1569.2;1038.67	3193.18;9353.84;1215.81;2242.16;3090.4;1813.22	1	5
AFFF1-Solberg_Run1-uM-WP	M39518	WP_ATM_SIGNALING_NETWORK_IN_DEVELOPMENT_AND_DISEASE	101	1736.98	3.55548	3.26068	DOWN	19	19	2	2	2	179	17	1456	0.65432	0.63279	1	10.53	983;9212		CDK1_1196;AURKB_587		1736.98	1237.31	706.647	2082.75	510.14	1341.22	1341.22	986.546	501.582	1586.64	362.1	2456.78	2456.78	1637.86	1158.13	3023.46	836.071	0	1237.31	0.5	1736.98	1237.31;2236.66	986.546;1695.89	1637.86;3275.7	0	2
AFFF1-Solberg_Run1-uM-WP	M39729	WP_VEGFAVEGFR2_SIGNALING_PATHWAY	102	1801.49	5.71733	2.32922	DOWN	156	156	15	15	15	166	141	1332	0.34481	0.75102	0.68607	9.62	1558;1500;10397;154;332;55872;3490;3491;2274;3486;857;5743;2597;2113;1490		CYP2C8_15146;CTNND1_27079;NDRG1_21187;ADRB2_151;BIRC5_709;PBK_19921;IGFBP7_26667;CCN1_24505;FHL2_2423;IGFBP3_3270;CAV1_20077;PTGS2_5577;GAPDH_93317;ETS1_2248;CCN2_17007		2020.98	108.943	1208.74	2021.54	1326.56	1418.15	1351.29	24.8807	822.268	1407.55	893.727	3561.42	2527.53	371.983	2727.02	3633.24	2916.14	6.5	1730.42			108.943;1595.45;3349.18;3031.95;659.959;1801.49;4533.54;3105.85;1835.88;1133.05;1601.03;3183.78;1659.35;2092.17;623.032	24.8807;1274.91;2315.72;2151.63;71.5079;1351.29;2854.84;2037.31;1438.9;923.464;1278.8;2231.32;1295.43;1569.2;453.078	371.983;2123.62;6039.25;5122.64;2242.16;2627.11;10991.1;5894.73;2527.53;1454.12;2132.65;5545.95;2284.17;3090.4;973.876	2	13
AFFF1-Solberg_Run1-uM-WP	M39388	WP_GLUTATHIONE_METABOLISM	103	1806.28	14.5627	5.49561	CONFLICT	12	12	2	2	2	179	10	1463	0.86459	0.38439	0.63206	16.67	2687;2877		GGT5_11580;GPX2_11201,GPX2_2766		1806.28	392.918	1998.79	2601.33	1652.56	1210.3	1210.3	170.775	1470.11	1795.07	1215.46	3283.15	3283.15	916.364	3347.14	4614.53	2767.34	0	392.918	0.5	1806.28	3219.64;392.9175	2249.83;170.775	5649.93;916.3635	2	1
AFFF1-Solberg_Run1-uM-WP	M39379	WP_ALZHEIMERS_DISEASE	104	1809.26	3.91138	3.06418	DOWN	43	43	4	4	4	177	39	1434	0.48447	0.71016	1	9.3	2597;2905;3553;4842		GAPDH_93317;GRIN2C_25162,GRIN2C_2792;IL1B_3325;NOS1_19006	4842(0.03615)	2678.62	882.543	2399.81	1958.58	1875.44	1526.97	1386.38	552.058	928.128	1219.69	798.102	3247.08	2585.89	1487.81	2132.93	2570.02	1706.38	1.5	1809.26			1659.35;1959.1799999999998;6213.42;882.543	1295.43;1477.33;2783.05;552.058	2284.17;2887.605;6328.75;1487.81	1	4
AFFF1-Solberg_Run1-uM-WP	M39400	WP_CHEMOKINE_SIGNALING_PATHWAY	105	1825.88	7.71485	4.50099	DOWN	67	67	3	3	3	178	64	1409	0.052339	0.98352	0.107	4.48	2921;5473;2268		CXCL3_90881;PPBP_24138;FGR_89494		1738.51	1047.73	651.504	1166.53	435.833	1210.99	1000.82	871.971	479.95	940.383	281.733	2733.05	3403.97	1305.28	1237.23	1531.23	809.381					1047.73;1825.88;2341.92	871.971;1000.82;1760.17	1305.28;3403.97;3489.91	1	2
AFFF1-Solberg_Run1-uM-WP	M39336	WP_PYRIMIDINE_METABOLISM	106	1831.45	3.62506	3.41957	DOWN	20	20	3	3	3	178	17	1456	0.83243	0.37712	0.4742	15	978;6241;7083		CDA_1155,CDA_11848;RRM2_6034;TK1_7120	6241(0.07486)	1818.87	1119.96	692.705	1928.93	725.828	1367.49	1328.22	916.859	471.499	1448.93	497.686	2686.11	2788.71	1430.98	1207.11	2866.09	1257.28	0	1119.96	1	1831.45	1119.9605000000001;2505.2;1831.45	916.8589999999999;1857.4;1328.22	1430.985;3838.65;2788.71	0	4
AFFF1-Solberg_Run1-uM-WP	M39413	WP_HEPATITIS_C_AND_HEPATOCELLULAR_CARCINOMA	107	1842.64	3.62506	2.33696	DOWN	38	38	5	4	4	177	34	1439	0.59618	0.6119	1	10.53	4088;332;5743;6241		SMAD3_27880;BIRC5_709;PTGS2_5577;RRM2_6034	6241(0.07486)	1882.26	659.959	1164.63	2307.12	1065.32	1280.27	1409.12	71.5079	966.216	1605.33	885.774	3286.14	3040.4	1517.79	1791.55	3940.59	1607.51	0.5	920.024	2.5	2844.49	1180.09;659.959;3183.78;2505.2	960.833;71.5079;2231.32;1857.4	1517.79;2242.16;5545.95;3838.65	0	4
AFFF1-Solberg_Run1-uM-WP	M39568	WP_NONGENOMIC_ACTIONS_OF_125_DIHYDROXYVITAMIN_D3	108	1846.6	4.16199	3.09835	DOWN	36	36	2	2	2	179	34	1439	0.22715	0.91868	0.42071	5.56	857;2113		CAV1_20077;ETS1_2248		1846.6	1601.03	347.288	1705.43	284.171	1424	1424	1278.8	205.344	1340.53	168.024	2611.53	2611.53	2132.65	677.232	2336.24	554.15	0.5	1846.6			1601.03;2092.17	1278.8;1569.2	2132.65;3090.4	0	2
AFFF1-Solberg_Run1-uM-WP	M39646	WP_ENDOCHONDRAL_OSSIFICATION	109	1879.43	14.2606	8.4946	UP	22	22	2	2	2	179	20	1453	0.56112	0.71272	1	9.09	6696;3157		SPP1_6720;HMGCS1_92572		1879.43	1226.91	922.803	1738.01	900.868	1440.7	1440.7	1008.36	611.421	1347	596.888	2728.45	2728.45	1559.11	1653.69	2475.01	1614.38	0.5	1879.43			2531.95;1226.91	1873.04;1008.36	3897.78;1559.11	2	0
AFFF1-Solberg_Run1-uM-WP	M39884	WP_ENDOCHONDRAL_OSSIFICATION_WITH_SKELETAL_DYSPLASIAS	110	1879.43	14.2606	8.4946	UP	22	22	2	2	2	179	20	1453	0.56112	0.71272	1	9.09	6696;3157		SPP1_6720;HMGCS1_92572		1879.43	1226.91	922.803	1738.01	900.868	1440.7	1440.7	1008.36	611.421	1347	596.888	2728.45	2728.45	1559.11	1653.69	2475.01	1614.38	0.5	1879.43			2531.95;1226.91	1873.04;1008.36	3897.78;1559.11	2	0
AFFF1-Solberg_Run1-uM-WP	M39347	WP_GASTRIC_CANCER_NETWORK_1	111	1884.03	3.71322	2.97409	DOWN	14	14	6	6	6	175	8	1465	0.9997	0.002241	0.002241	42.86	7153;4605;56992;144455;22974;1063		TOP2A_7277;MYBL2_4391;KIF15_3595;E2F7_12550;TPX2_7308;CENPF_1252		2040.21	1378.02	785.69	2095.45	809.91	1441.07	1399.21	1092.43	345.981	1471.95	350.542	3466.66	2780.49	1783.24	2433.16	3608.88	2536.16	0	1378.02	0.5	1414.26	2106.57;1842.63;1925.42;1450.5;1378.02;3538.1	1614.63;1443.4;1355.03;1092.43;1119.92;2020.98	3021.63;2539.34;3056.87;2074.04;1783.24;8324.87	0	6
AFFF1-Solberg_Run1-uM-WP	M39829	WP_MECHANOREGULATION_AND_PATHOLOGY_OF_YAPTAZ_VIA_HIPPO_AND_NONHIPPO_MECHANISMS	112	1895.51	4.3608	3.02404	DOWN	11	11	2	2	2	179	9	1464	0.88996	0.34289	0.34289	18.18	3689;72		ITGB2_27367;ACTG2_24661,ACTG2_28389	72(0.4365)	1895.51	1787.42	152.855	1914.96	150.359	1324.76	1324.76	1243.07	115.538	1310.06	113.651	3137	3137	2443.63	980.577	3261.81	964.561	0	1787.42	0.5	1895.51	1787.42;2003.59	1406.46;1243.065	2443.63;3830.375	0	3
AFFF1-Solberg_Run1-uM-WP	M39654	WP_APOPTOSIS	113	1896.5	2.50122	2.28552	CONFLICT	53	53	2	2	2	179	51	1422	0.058016	0.985	0.11444	3.77	3665;332		IRF7_3410;BIRC5_709		1896.5	659.959	1748.73	794.187	792.387	1138.22	1138.22	71.5079	1508.56	187.3	683.559	3821.82	3821.82	2242.16	2233.98	2413.63	1012.26					3133.04;659.959	2204.93;71.5079	5401.49;2242.16	1	1
AFFF1-Solberg_Run1-uM-WP	M39627	WP_G1_TO_S_CELL_CYCLE_CONTROL	114	1917.29	3.61213	2.3137	DOWN	39	39	9	9	9	172	30	1443	0.99285	0.021199	0.031496	23.08	4998;8318;983;9134;891;7027;5111;993;4176		ORC1_4828;CDC45_26987;CDK1_1196;CCNE2_1073;CCNB1_1053;TFDP1_7045;PCNA_4987;CDC25A_1158;MCM7_4079		2086.32	926.503	1235.01	2434.44	1460.37	1420.86	1328.83	768.851	535.183	1573.38	586.193	2982.67	2834.19	1157.24	1708.29	3417.14	1939.14	0.5	1068.73	2.5	1347.99	1917.29;1210.95;1237.31;2006.74;4987.29;926.503;1458.68;2236.95;2795.18	1328.83;937.646;986.546;1550.89;2412.08;768.851;1150.1;1696.07;1956.75	3093.07;1661.19;1637.86;2834.19;6484.25;1157.24;1970.19;3276.29;4729.78	0	9
AFFF1-Solberg_Run1-uM-WP	M39531	WP_NOCGMPPKG_MEDIATED_NEUROPROTECTION	115	1959.18	3.91138	3.07803	DOWN	24	24	3	3	3	178	21	1452	0.73622	0.49822	0.74068	12.5	2905;4842;3553		GRIN2C_25162,GRIN2C_2792;NOS1_19006;IL1B_3325	4842(0.03615)	3018.38	882.543	2818.86	2095.41	2382.6	1604.15	1477.33	552.058	1120.89	1185.06	1019.08	3568.05	2887.61	1487.81	2491.17	2700.72	2166.07	0.5	1420.86	1.5	4086.3	1959.1799999999998;882.543;6213.42	1477.33;552.058;2783.05	2887.605;1487.81;6328.75	1	3
AFFF1-Solberg_Run1-uM-WP	M39403	WP_PRIMARY_FOCAL_SEGMENTAL_GLOMERULOSCLEROSIS_FSGS	116	1963.71	5.8563	2.97495	DOWN	24	24	3	3	3	178	21	1452	0.73622	0.49822	0.74068	12.5	4288;7431;5111		MKI67_28355;VIM_18185;PCNA_4987	7431(-0.2056)	2546.38	1458.68	1468.46	2710.62	1456.38	1798.02	1523.04	1150.1	820.719	1898.48	803.455	4693.12	2755.34	1970.19	4055.35	5086.85	4089.93	0.5	1711.19	1.5	3090.23	1963.71;4216.75;1458.68	1523.04;2720.92;1150.1	2755.34;9353.84;1970.19	0	3
AFFF1-Solberg_Run1-uM-WP	M39736	WP_PI3KAKT_SIGNALING_PATHWAY	117	1963.74	25.5298	3.59734	DOWN	120	120	10	8	8	173	112	1361	0.073731	0.96368	0.13025	6.67	6696;54541;9134;10110;7057;1293;3575;5155		SPP1_6720;DDIT4_1803;CCNE2_1073;SGK2_10628,SGK2_6283;THBS1_24188;COL6A3_13292;IL7R_3347;PDGFB_20737,PDGFB_5026	10110(0.1118)	1844.78	871.304	607.262	1909.37	582.095	1365.18	1375.94	620.288	448.021	1415.39	431.033	2794.61	3104.53	1215.81	1069.04	2890.58	1014.39	5	2235.93			2531.95;2521.01;2006.74;1920.7420000000002;1330.38;1340.18;871.304;2235.93	1873.04;1866.65;1550.89;1200.9885;1038.67;1092.28;620.288;1678.6599999999999	3897.78;3873.53;2834.19;3621.25;1813.22;1726.2;1215.81;3374.86	3	7
AFFF1-Solberg_Run1-uM-WP	M39650	WP_CELL_CYCLE	118	2006.74	3.61213	2.3137	DOWN	65	65	15	15	15	166	50	1423	0.99889	0.0031855	0.0036419	23.08	983;7027;5347;5111;4998;8318;4088;9134;891;890;9232;993;991;990;4176		CDK1_1196;TFDP1_7045;PLK1_5203;PCNA_4987;ORC1_4828;CDC45_26987;SMAD3_27880;CCNE2_1073;CCNB1_1053;CCNA2_1050;PTTG1_5623;CDC25A_1158;CDC20_1157;CDC6_1177;MCM7_4079	991(-0.1509)	2029.29	926.503	995.162	2269.44	1237.07	1416.74	1443.61	768.851	448.019	1508.75	508.737	3006.4	2909.05	1157.24	1506.96	3308.48	1730.28	2.5	1224.13	5.5	1687.98	1237.31;926.503;2049.16;1458.68;1917.29;1210.95;1180.09;2006.74;4987.29;2047.01;2682.04;2236.95;1392.23;2311.96;2795.18	986.546;768.851;1443.61;1150.1;1328.83;937.646;960.833;1550.89;2412.08;1576.75;1665.23;1696.07;1074.9;1742.01;1956.75	1637.86;1157.24;3270.49;1970.19;3093.07;1661.19;1517.79;2834.19;6484.25;2909.05;5198.63;3276.29;1927.92;3428.12;4729.78	0	15
AFFF1-Solberg_Run1-uM-WP	M39375	WP_PATHWAYS_IN_CLEAR_CELL_RENAL_CELL_CARCINOMA	119	2014.93	6.43877	3.1032	DOWN	34	34	6	4	4	177	30	1443	0.68751	0.52026	0.78267	11.76	8878;2597;5155;2026		SQSTM1_6740;GAPDH_93317;PDGFB_20737,PDGFB_5026;ENO2_13140,ENO2_2153		1981.28	1659.35	280.26	1966.79	309.199	1518.33	1549.61	1295.43	188.321	1505.22	208.642	2854.47	2879.43	2284.17	514.512	2839.36	567.95	0.5	1747.08	2.5	2215.49	2195.05;1659.35;2235.93;1834.81	1670.12;1295.43;1678.6599999999999;1429.0900000000001	3193.18;2284.17;3374.86;2565.685	1	5
AFFF1-Solberg_Run1-uM-WP	M39667	WP_RANKLRANK_RECEPTOR_ACTIVATOR_OF_NFKB_LIGAND_SIGNALING_PATHWAY	120	2015.46	2.27448	2.14465	CONFLICT	27	27	2	2	2	179	25	1448	0.41912	0.81346	0.76057	7.41	8878;2274		SQSTM1_6740;FHL2_2423		2015.46	1835.88	253.972	2054.75	247.82	1554.51	1554.51	1438.9	163.497	1579.8	159.537	2860.36	2860.36	2527.53	470.686	2933.16	459.285	0.5	2015.46			2195.05;1835.88	1670.12;1438.9	3193.18;2527.53	1	1
AFFF1-Solberg_Run1-uM-WP	M39678	WP_RETINOBLASTOMA_GENE_IN_CANCER	121	2026.88	3.62506	2.82155	DOWN	56	56	14	14	14	167	42	1431	0.99939	0.0019511	0.0019511	25	4998;8318;81620;983;9134;7153;891;890;7027;54443;5111;6241;993;4176		ORC1_4828;CDC45_26987;CDT1_21099;CDK1_1196;CCNE2_1073;TOP2A_7277;CCNB1_1053;CCNA2_1050;TFDP1_7045;ANLN_12002;PCNA_4987;RRM2_6034;CDC25A_1158;MCM7_4079	6241(0.07486)	2079.82	926.503	1039.29	2323.82	1175.9	1471.05	1563.82	768.851	498.847	1592.96	513.302	3013.41	2965.34	1157.24	1490.99	3340.39	1608.21	1.5	1086.83	4.5	1687.98	1917.29;1210.95;962.707;1237.31;2006.74;2106.57;4987.29;2047.01;926.503;2719.04;1458.68;2505.2;2236.95;2795.18	1328.83;937.646;777.794;986.546;1550.89;1614.63;2412.08;1576.75;768.851;1980.3;1150.1;1857.4;1696.07;1956.75	3093.07;1661.19;1245.96;1637.86;2834.19;3021.63;6484.25;2909.05;1157.24;4328.46;1970.19;3838.65;3276.29;4729.78	0	14
AFFF1-Solberg_Run1-uM-WP	M39619	WP_SENESCENCE_AND_AUTOPHAGY_IN_CANCER	122	2030.27	5.15616	2.2306	DOWN	55	55	10	10	10	171	45	1428	0.96835	0.06985	0.11862	18.18	8878;1281;5111;3553;3665;4088;5054;3490;7057;3486		SQSTM1_6740;COL3A1_26690,COL3A1_28516;PCNA_4987;IL1B_3325;IRF7_3410;SMAD3_27880;SERPINE1_6253;IGFBP7_26667;THBS1_24188;IGFBP3_3270		2672.01	1133.05	1698.84	2348.13	1658.98	1707.04	1564.33	923.464	731.481	1574.7	760.317	4010.47	2886.37	1454.12	3003.83	3771.09	3453.1	1.5	1255.23	4.5	2030.27	2195.05;1865.48;1458.68;6213.42;3133.04;1180.09;3677.42;4533.54;1330.38;1133.05	1670.12;1458.54;1150.1;2783.05;2204.93;960.833;2025.81;2854.84;1038.67;923.464	3193.18;2579.56;1970.19;6328.75;5401.49;1517.79;4855.31;10991.1;1813.22;1454.12	4	7
AFFF1-Solberg_Run1-uM-WP	M39772	WP_REGULATION_OF_SISTER_CHROMATID_SEPARATION_AT_THE_METAPHASEANAPHASE_TRANSITION	123	2037.13	2.58406	2.53049	DOWN	8	8	2	2	2	179	6	1467	0.95234	0.21515	0.21515	25	991;9232		CDC20_1157;PTTG1_5623	991(-0.1509)	2037.13	1392.23	912.033	1916.13	895.834	1370.07	1370.07	1074.9	417.426	1314.68	410.012	3563.28	3563.28	1927.92	2312.74	3256.42	2271.66	0	1392.23	0	1392.23	1392.23;2682.04	1074.9;1665.23	1927.92;5198.63	0	2
AFFF1-Solberg_Run1-uM-WP	M39612	WP_FLUOROPYRIMIDINE_ACTIVITY	124	2057.74	3.62506	2.51511	DOWN	18	18	6	6	6	175	12	1461	0.99813	0.0095211	0.0095211	33.33	10864;9429;6241;978;8824;7083		SLC22A7_88372;ABCG2_39,ABCG2_41;RRM2_6034;CDA_1155,CDA_11848;CES2_90825;TK1_7120	9429(0.1112);6241(0.07486)	1891.66	672.306	861.297	1953.79	795.728	1379.72	1526.6	350.184	654.831	1438.42	608.096	2955.68	3079.92	1430.98	1363.16	3007.76	1240.36	0	672.306	0.5	896.134	2937.03;672.3064999999999;2505.2;1119.9605000000001;2284.04;1831.45	2100.69;350.18399999999997;1857.4;916.8589999999999;1724.98;1328.22	4871.16;1433.44;3838.65;1430.985;3371.13;2788.71	3	5
AFFF1-Solberg_Run1-uM-WP	M39497	WP_GASTRIC_CANCER_NETWORK_2	125	2106.57	2.99506	2.58991	DOWN	14	14	4	3	3	178	11	1462	0.94231	0.19115	0.19115	21.43	55215;7153;29089		FANCI_2338;TOP2A_7277;UBE2T_7492		2449.08	1694.66	972.033	2137.33	726.114	1689.65	1614.63	1265.11	466.59	1552.11	368.827	4390.04	3021.63	2474.76	2856.88	3438.01	2090.2	0	1694.66	0.5	1900.62	1694.66;2106.57;3546.0	1265.11;1614.63;2189.2	2474.76;3021.63;7673.74	0	3
AFFF1-Solberg_Run1-uM-WP	M39819	WP_EICOSANOID_METABOLISM_VIA_CYTOCHROME_P450_MONOOXYGENASES_CYP_PATHWAY	126	2109.4	5.71733	3.02715	UP	8	8	3	3	3	178	5	1468	0.99318	0.047664	0.047664	37.5	284541;1562;1558		CYP4A22_89107;CYP2C18_88963;CYP2C8_15146		1531.58	108.943	1239.25	1338.09	1276.53	1140.75	1616.42	24.8807	969.867	991.839	1002.46	2320.29	3027.05	371.983	1708.34	2044.57	1746.28	0	108.943	0	108.943	2109.4;2376.39;108.943	1616.42;1780.95;24.8807	3027.05;3561.83;371.983	3	0
AFFF1-Solberg_Run1-uM-WP	M39360	WP_INTEGRATED_BREAST_CANCER_PATHWAY	127	2112.26	2.50384	2.29057	DOWN	74	74	6	4	4	177	70	1403	0.077006	0.97044	0.13021	5.41	5347;8061;8438;993		PLK1_5203;FOSL1_2463;RAD54L_14089;CDC25A_1158		1907.6	1168.92	498.614	1912.59	503.56	1383.88	1448.28	942.905	316.364	1388.8	321.34	2948.95	3273.39	1521.82	975.183	2954.5	983.55	2.5	2206.15			2049.16;1168.92;2175.35;2236.95	1443.61;942.905;1452.94;1696.07	3270.49;1521.82;3727.22;3276.29	0	4
AFFF1-Solberg_Run1-uM-WP	M39339	WP_DNA_DAMAGE_RESPONSE	128	2121.84	2.96587	2.82155	DOWN	48	48	5	4	4	177	44	1429	0.38224	0.78912	0.81336	8.33	983;9134;891;993		CDK1_1196;CCNE2_1073;CCNB1_1053;CDC25A_1158		2617.07	1237.31	1636.94	3161.31	1668.94	1661.4	1623.48	986.546	586.618	1887.72	504.091	3558.15	3055.24	1637.86	2069.87	4277.58	2035.58	1.5	2121.84			1237.31;2006.74;4987.29;2236.95	986.546;1550.89;2412.08;1696.07	1637.86;2834.19;6484.25;3276.29	0	4
AFFF1-Solberg_Run1-uM-WP	M39686	WP_CANONICAL_AND_NONCANONICAL_TGFB_SIGNALING	129	2128.36	2.7237	2.4482	DOWN	7	7	2	2	2	179	5	1468	0.96765	0.17328	0.17328	28.57	4016;4088		LOXL1_3850;SMAD3_27880		2128.36	1180.09	1341.06	1834.42	1275	1568.07	1568.07	960.833	858.765	1379.85	816.468	3381.12	3381.12	1517.79	2635.15	2803.55	2505.36	0	1180.09	0	1180.09	3076.63;1180.09	2175.31;960.833	5244.46;1517.79	0	2
AFFF1-Solberg_Run1-uM-WP	M39397	WP_GPCRS_CLASS_A_RHODOPSINLIKE	130	2182.28	2.68059	2.46034	DOWN	32	32	2	2	2	179	30	1443	0.30182	0.88155	0.56969	6.25	2357;154		FPR1_13192;ADRB2_151		2182.28	1332.62	1201.61	2713.64	937.645	1485.74	1485.74	819.855	941.707	1902.17	734.838	3624.76	3624.76	2126.88	2118.32	4561.5	1652.98	0.5	2182.28			1332.62;3031.95	819.855;2151.63	2126.88;5122.64	0	2
AFFF1-Solberg_Run1-uM-WP	M39500	WP_TRYPTOPHAN_METABOLISM	131	2186	46.8173	7.04893	UP	20	20	4	3	3	178	17	1456	0.83243	0.37712	0.4742	15	1562;217;1576		CYP2C18_88963;ALDH2_225;CYP3A4_88797,CYP3A4_90076		1645	372.623	1106.02	1521.91	1139.53	1251.54	1694.23	279.453	842.971	1159.51	870.819	2413.07	3096.31	581.08	1603.54	2229.28	1643.93	0	372.623	1	2186	2376.39;2186.0;372.6235	1780.95;1694.23;279.45349999999996	3561.83;3096.31;581.0795	4	0
AFFF1-Solberg_Run1-uM-WP	M39398	WP_ALLOGRAFT_REJECTION	132	2187.68	5.8563	2.90536	DOWN	52	52	6	6	6	175	46	1427	0.66016	0.5118	0.82201	11.54	1289;3106;3107;7431;5243;3553		COL5A1_1480;HLA-B_2976;HLA-C_2979;VIM_18185;ABCB1_12;IL1B_3325	7431(-0.2056)	2614.93	260.704	2288.61	2537.73	1984.57	1554.74	1606.38	84.782	1129.65	1600.54	1095.36	3991.99	3422.74	666.657	3459.56	4345.24	3547.45	1.5	1089.31	4.5	5215.09	623.325;1555.29;2820.08;4216.75;260.704;6213.42	526.92;1226.04;1986.71;2720.92;84.782;2783.05	757.212;2106.86;4738.63;9353.84;666.657;6328.75	2	4
AFFF1-Solberg_Run1-uM-WP	M39639	WP_PROTEASOME_DEGRADATION	133	2187.68	2.3703	2.20986	DOWN	30	30	2	2	2	179	28	1445	0.34552	0.85762	0.76529	6.67	3106;3107		HLA-B_2976;HLA-C_2979		2187.68	1555.29	894.342	2133.6	891.065	1606.38	1606.38	1226.04	537.875	1573.85	535.904	3422.74	3422.74	2106.86	1860.94	3310.21	1854.12	0.5	2187.68			1555.29;2820.08	1226.04;1986.71	2106.86;4738.63	0	2
AFFF1-Solberg_Run1-uM-WP	M39559	WP_REGULATION_OF_TOLLLIKE_RECEPTOR_SIGNALING_PATHWAY	134	2195.05	14.2606	3.08001	UP	60	60	7	7	7	174	53	1420	0.66866	0.49035	0.83275	11.67	8878;6696;4153;5347;3553;3665;929		SQSTM1_6740;SPP1_6720;MBL2_16596;PLK1_5203;IL1B_3325;IRF7_3410;CD14_18823		2528.91	739.581	1841	2390.45	1758.92	1579.2	1670.12	515.663	828.208	1508.83	766.885	3559.26	3270.49	1257.58	1856.01	3311.16	1615.85	2	2049.16	5	3133.04	2195.05;2531.95;739.581;2049.16;6213.42;3133.04;840.189	1670.12;1873.04;515.663;1443.61;2783.05;2204.93;563.98	3193.18;3897.78;1257.58;3270.49;6328.75;5401.49;1565.53	6	1
AFFF1-Solberg_Run1-uM-WP	M39402	WP_FOCAL_ADHESION	135	2235.93	14.2606	3.6521	DOWN	71	71	6	5	5	176	66	1407	0.19149	0.90492	0.33625	7.04	6696;7057;2268;857;5155		SPP1_6720;THBS1_24188;FGR_89494;CAV1_20077;PDGFB_20737,PDGFB_5026		2008.24	1330.38	515.454	1846.07	524.544	1525.87	1678.66	1038.67	352.553	1413.41	360.11	2941.68	3374.86	1813.22	912.453	2664.87	931.138	2.5	2288.93			2531.95;1330.38;2341.92;1601.03;2235.93	1873.04;1038.67;1760.17;1278.8;1678.6599999999999	3897.78;1813.22;3489.91;2132.65;3374.86	2	4
AFFF1-Solberg_Run1-uM-WP	M39477	WP_LUNG_FIBROSIS	136	2235.93	14.2606	2.92218	UP	34	34	5	5	5	176	29	1444	0.84032	0.31249	0.41076	14.71	1490;6696;5155;3553;3162		CCN2_17007;SPP1_6720;PDGFB_20737,PDGFB_5026;IL1B_3325;HMOX1_3041		2439.55	593.436	2291.29	1791.79	1874.63	1444.77	1678.66	436.026	1003.76	1148.4	914.665	3097.13	3374.86	910.375	2261.17	2428.59	2001.59	0.5	608.234	2.5	2383.94	623.032;2531.95;2235.93;6213.42;593.436	453.078;1873.04;1678.6599999999999;2783.05;436.026	973.876;3897.78;3374.86;6328.75;910.375	3	3
AFFF1-Solberg_Run1-uM-WP	M39775	WP_OLIGODENDROCYTE_SPECIFICATION_AND_DIFFERENTIATION_LEADING_TO_MYELIN_COMPONENTS_FOR_CNS	137	2235.93	3.44042	3.10482	DOWN	9	9	3	3	3	178	6	1467	0.98876	0.065878	0.065878	33.33	5155;3553;652		PDGFB_20737,PDGFB_5026;IL1B_3325;BMP4_737		3190.13	1121.03	2676.93	2309.83	2172.71	1783.12	1678.66	887.638	952.014	1456.76	831.212	3732.15	3374.86	1492.83	2437.68	2899.03	2103.77	0	1121.03	0	1121.03	2235.93;6213.42;1121.03	1678.6599999999999;2783.05;887.638	3374.86;6328.75;1492.83	1	3
AFFF1-Solberg_Run1-uM-WP	M39433	WP_ATM_SIGNALING_PATHWAY	138	2236.95	2.96587	2.69987	DOWN	25	25	4	3	3	178	22	1451	0.71062	0.5267	0.74908	12	983;993;891		CDK1_1196;CDC25A_1158;CCNB1_1053		2820.52	1237.31	1941.91	3660.95	1802.72	1698.23	1696.07	986.546	712.769	2033.49	551.42	3799.47	3276.29	1637.86	2465.19	4902.21	2177.43	0.5	1737.13	1.5	3612.12	1237.31;2236.95;4987.29	986.546;1696.07;2412.08	1637.86;3276.29;6484.25	0	3
AFFF1-Solberg_Run1-uM-WP	M39524	WP_MIRNA_REGULATION_OF_DNA_DAMAGE_RESPONSE	139	2236.95	2.96587	2.69987	DOWN	50	50	6	5	5	176	45	1428	0.52813	0.65496	1	10	983;9134;891;993;4176		CDK1_1196;CCNE2_1073;CCNB1_1053;CDC25A_1158;MCM7_4079		2652.69	1237.31	1419.86	3086.95	1451.91	1720.47	1696.07	986.546	524.917	1901.74	436.814	3792.47	3276.29	1637.86	1867.57	4369.42	1771.16	1.5	2121.84	4	4987.29	1237.31;2006.74;4987.29;2236.95;2795.18	986.546;1550.89;2412.08;1696.07;1956.75	1637.86;2834.19;6484.25;3276.29;4729.78	0	5
AFFF1-Solberg_Run1-uM-WP	M39746	WP_THERMOGENESIS	140	2261.18	2.98955	2.62709	UP	32	32	2	2	2	179	30	1443	0.30182	0.88155	0.56969	6.25	5346;2180		PLIN1_5199;ACSL1_75		2261.18	1172.4	1539.77	1360	864.075	1731	1731	549.438	1670.98	753.022	937.708	3438.99	3438.99	2876.3	795.764	2973.25	446.561	0.5	2261.18			3349.96;1172.4	2912.56;549.438	4001.68;2876.3	2	0
AFFF1-Solberg_Run1-uM-WP	M39617	WP_FOLATE_METABOLISM	141	2279.98	14.5627	3.91138	UP	35	35	5	4	4	177	31	1442	0.66481	0.54414	0.78841	11.43	5054;2877;4842;3553		SERPINE1_6253;GPX2_11201,GPX2_2766;NOS1_19006;IL1B_3325	4842(0.03615)	2791.58	392.918	2701.34	1872.7	2508.68	1382.92	1288.93	170.775	1229.27	939.735	1075.81	3397.06	3171.56	916.364	2615.36	2370.4	2298.85	0.5	637.73	2.5	4945.42	3677.42;392.9175;882.543;6213.42	2025.81;170.775;552.058;2783.05	4855.31;916.3635;1487.81;6328.75	4	1
AFFF1-Solberg_Run1-uM-WP	M39818	WP_IL18_SIGNALING_PATHWAY	142	2289.48	14.2606	2.28071	DOWN	100	100	10	10	10	171	90	1383	0.45676	0.67236	0.86947	10	6696;3606;3162;8840;890;7832;2921;1281;5743;3553		SPP1_6720;IL18_22992;HMOX1_3041;CCN4_26670,CCN4_28074;CCNA2_1050;BTG2_13191;CXCL3_90881;COL3A1_26690,COL3A1_28516;PTGS2_5577;IL1B_3325		2592.89	593.436	1590.61	2356.73	1424.17	1701.43	1724.89	436.026	744.259	1600.27	761.929	3862	3403.41	910.375	2062.74	3692.81	2131.14	4	2047.01	9	6213.42	2531.95;3434.89;593.436;1677.17;2047.01;3334.05;1047.73;1865.48;3183.78;6213.42	1873.04;2358.49;436.026;1116.975;1576.75;2308.1;871.971;1458.54;2231.32;2783.05	3897.78;6309.28;910.375;2841.32;2909.05;5992.63;1305.28;2579.56;5545.95;6328.75	3	9
AFFF1-Solberg_Run1-uM-WP	M39754	WP_OXYSTEROLS_DERIVED_FROM_CHOLESTEROL	143	2293.44	46.8173	11.806	UP	9	9	2	2	2	179	7	1466	0.93412	0.2578	0.2578	22.22	1717;1576		DHCR7_89838;CYP3A4_88797,CYP3A4_90076		2293.44	372.623	2716.44	2476.08	2704.13	1499.64	1499.64	279.453	1725.61	1615.67	1717.79	4961.55	4961.55	581.08	6194.93	5378.09	6166.86	0	372.623	0	372.623	4214.25;372.6235	2719.83;279.45349999999996	9342.03;581.0795	3	0
AFFF1-Solberg_Run1-uM-WP	M39437	WP_ARYLAMINE_METABOLISM	144	2308.69	3.74751	2.89077	UP	6	6	3	2	2	179	4	1469	0.97992	0.13301	0.13301	33.33	54657;54600		UGT1A4_7535;UGT1A9_7544		2308.69	1490.58	1156.98	2379.88	1152.59	1701.32	1701.32	1200.96	707.609	1744.86	704.924	3670.3	3670.3	1956.67	2423.43	3819.42	2414.24	0	1490.58	0	1490.58	3126.8;1490.58	2201.67;1200.96	5383.92;1956.67	2	0
AFFF1-Solberg_Run1-uM-WP	M39694	WP_OSTEOCLAST_SIGNALING	145	2383.94	14.2606	3.14222	CONFLICT	4	4	2	2	2	179	2	1471	0.99525	0.061586	0.061586	50	6696;5155		SPP1_6720;PDGFB_20737,PDGFB_5026		2383.94	2235.93	209.318	2360.18	206.604	1775.85	1775.85	1678.66	137.447	1760.25	135.666	3636.32	3636.32	3374.86	369.76	3594.36	364.967	0	2235.93	0	2235.93	2531.95;2235.93	1873.04;1678.6599999999999	3897.78;3374.86	1	2
AFFF1-Solberg_Run1-uM-WP	M39582	WP_MAMMARY_GLAND_DEVELOPMENT_PATHWAY_PUBERTY_STAGE_2_OF_4	146	2455.44	5.8563	2.98611	DOWN	12	12	3	3	3	178	9	1464	0.96607	0.13541	0.13541	25	374;8061;7431		AREG_19834;FOSL1_2463;VIM_18185	7431(-0.2056)	2613.7	1168.92	1530.07	2764.15	1456.37	1765.78	1633.52	942.905	896.356	1849.64	857.913	5066.29	4323.21	1521.82	3968.53	5419.95	3817.85	0	1168.92	0.5	1812.18	2455.44;1168.92;4216.75	1633.52;942.905;2720.92	4323.21;1521.82;9353.84	0	3
AFFF1-Solberg_Run1-uM-WP	M39357	WP_AMYOTROPHIC_LATERAL_SCLEROSIS_ALS	147	2484.55	3.91138	3.07879	DOWN	19	19	2	2	2	179	17	1456	0.65432	0.63279	1	10.53	6506;4842		SLC1A2_24387;NOS1_19006	4842(0.03615)	2484.55	882.543	2265.58	1904.98	2112.11	854.669	854.669	552.058	427.957	745.191	398.969	11384	11384	1487.81	13995.3	7803.74	13047.3	0	882.543	0.5	2484.55	4086.55;882.543	1157.28;552.058	21280.1;1487.81	0	2
AFFF1-Solberg_Run1-uM-WP	M39771	WP_TYPE_2_PAPILLARY_RENAL_CELL_CARCINOMA	148	2513.56	3.14222	2.70213	DOWN	12	12	2	2	2	179	10	1463	0.86459	0.38439	0.63206	16.67	5155;9915		PDGFB_20737,PDGFB_5026;ARNT2_89371		2513.56	2235.93	392.628	2514.51	392.626	1849.67	1849.67	1678.66	241.845	1850.26	241.843	3938.92	3938.92	3374.86	797.701	3940.85	797.697	0	2235.93	0.5	2513.56	2235.93;2791.19	1678.6599999999999;2020.68	3374.86;4502.98	0	3
AFFF1-Solberg_Run1-uM-WP	M39691	WP_BRAINDERIVED_NEUROTROPHIC_FACTOR_BDNF_SIGNALING_PATHWAY	149	2531.95	14.2606	2.27448	UP	64	64	3	3	3	178	61	1412	0.066297	0.97825	0.14855	4.69	8878;6696;4082		SQSTM1_6740;SPP1_6720;MARCKS_10769		2749.37	2195.05	689.253	2941.44	719.845	1981.35	1873.04	1670.12	377.227	2085.95	392.922	4560.85	3897.78	3193.18	1793.61	5064.44	1881.87					2195.05;2531.95;3521.12	1670.12;1873.04;2400.88	3193.18;3897.78;6591.59	2	1
AFFF1-Solberg_Run1-uM-WP	M39858	WP_EICOSANOID_METABOLISM_VIA_LIPO_OXYGENASES_LOX	150	2664.52	3.02715	2.78175	CONFLICT	8	8	2	2	2	179	6	1467	0.95234	0.21515	0.21515	25	284541;2687		CYP4A22_89107;GGT5_11580		2664.52	2109.4	785.058	2709.73	782.45	1933.12	1933.12	1616.42	447.889	1958.92	446.4	4338.49	4338.49	3027.05	1854.66	4445.3	1848.49	0	2109.4	0	2109.4	2109.4;3219.64	1616.42;2249.83	3027.05;5649.93	1	1
AFFF1-Solberg_Run1-uM-WP	M39861	WP_BASE_EXCISION_REPAIR	151	2665.89	2.1451	2.10124	DOWN	14	14	2	2	2	179	12	1461	0.80885	0.46366	0.65972	14.29	2237;5111		FEN1_2387;PCNA_4987		2665.89	1458.68	1707.26	2817.61	1693.72	1757.6	1757.6	1150.1	859.128	1833.94	852.316	5397.55	5397.55	1970.19	4847.02	5828.28	4808.59	0	1458.68	0.5	2665.89	3873.11;1458.68	2365.09;1150.1	8824.91;1970.19	0	2
AFFF1-Solberg_Run1-uM-WP	M39605	WP_CIRCADIAN_RHYTHM_RELATED_GENES	152	2791.19	2.99506	2.58605	DOWN	65	65	3	3	3	178	62	1411	0.06131	0.98016	0.10593	4.62	9915;7153;5054		ARNT2_89371;TOP2A_7277;SERPINE1_6253		2858.39	2106.57	787.578	2395.4	424.651	1887.04	2020.68	1614.63	235.928	1783.73	245.184	4126.64	4502.98	3021.63	973.046	3639.94	896.966					2791.19;2106.57;3677.42	2020.68;1614.63;2025.81	4502.98;3021.63;4855.31	1	2
AFFF1-Solberg_Run1-uM-WP	M39734	WP_CILIARY_LANDSCAPE	153	2795.18	5.8563	3.03066	DOWN	34	34	3	3	3	178	31	1442	0.47974	0.73759	1	8.82	7431;55388;4176		VIM_18185;MCM10_4071;MCM7_4079	7431(-0.2056)	2805.55	1404.73	1406.04	3184.65	1327.03	1916.77	1956.75	1072.64	824.867	2139.12	768.614	5352.09	4729.78	1972.65	3729.74	6345.28	3649.38	0.5	2099.95			4216.75;1404.73;2795.18	2720.92;1072.64;1956.75	9353.84;1972.65;4729.78	0	3
AFFF1-Solberg_Run1-uM-WP	M39434	WP_TOLLLIKE_RECEPTOR_SIGNALING_PATHWAY	154	2832.49	14.2606	3.26021	UP	47	47	4	4	4	177	43	1430	0.40168	0.77484	0.81223	8.51	6696;3553;3665;929		SPP1_6720;IL1B_3325;IRF7_3410;CD14_18823		3179.65	840.189	2243.4	2797.61	2387.75	1856.25	2038.98	563.98	939.996	1608.6	1014.94	4298.39	4649.64	1565.53	2079.12	3637.23	2138.5	1.5	2832.49			2531.95;6213.42;3133.04;840.189	1873.04;2783.05;2204.93;563.98	3897.78;6328.75;5401.49;1565.53	4	0
AFFF1-Solberg_Run1-uM-WP	M39760	WP_GENOTOXICITY_PATHWAY	155	2904.74	2.95313	2.32156	DOWN	60	60	9	9	9	172	51	1422	0.88832	0.20235	0.29243	15	3018;144455;8339;3008;8347;11072;7832;79733;9540		H2BC3_93272;E2F7_12550;H2BC8_2953;H1-4_14544;H2BC4_93105;DUSP14_28218;BTG2_13191;E2F8_17938;TP53I3_24981,TP53I3_7290		2606.7	264.666	1781.89	2766.88	1193.78	1712.79	2042.28	53.9308	967.934	1908.64	635.322	3904.43	4927.66	889.067	2139.52	4412.32	1647.84	2	1450.5	5	3008.83	3062.32;1450.5;6387.68;834.381;2213.12;264.666;3334.05;3008.83;2904.745	2167.74;1092.43;3285.2;699.493;1626.65;53.9308;2308.1;2139.3;2042.2799999999997	5205.17;2074.04;6584.93;1026.84;3379.08;889.067;5992.63;5060.49;4927.665	0	10
AFFF1-Solberg_Run1-uM-WP	M39880	WP_CILIOPATHIES	156	2920.19	2.40689	2.22982	DOWN	8	8	2	2	2	179	6	1467	0.95234	0.21515	0.21515	25	4751;1063		NEK2_92606;CENPF_1252		2920.19	2302.28	873.857	3225.69	759.583	1828.81	1828.81	1636.63	271.776	1923.82	236.237	6007.64	6007.64	3690.4	3277.07	7153.29	2848.53	0	2302.28	0	2302.28	2302.28;3538.1	1636.63;2020.98	3690.4;8324.87	0	2
AFFF1-Solberg_Run1-uM-WP	M39508	WP_TYROBP_CAUSAL_NETWORK	157	2983.42	14.2606	3.31829	DOWN	22	22	4	4	4	177	18	1455	0.91646	0.21414	0.2909	18.18	9056;6696;3606;3689		SLC7A7_91117;SPP1_6720;IL18_22992;ITGB2_27367	9056(0.3293)	2836.66	1787.42	841.182	3089.39	756.437	2018.36	2115.76	1406.46	477.906	2160.5	424.728	4871.05	5103.53	2443.63	2062.3	5502.64	1899.48	0.5	2159.68	1.5	2983.42	3592.39;2531.95;3434.89;1787.42	2435.44;1873.04;2358.49;1406.46	6833.49;3897.78;6309.28;2443.63	1	3
AFFF1-Solberg_Run1-uM-WP	M39674	WP_HYPERTROPHY_MODEL	158	3105.85	2.73868	2.27578	DOWN	11	11	3	3	3	178	8	1465	0.97531	0.11004	0.11004	27.27	3606;3491;11072		IL18_22992;CCN1_24505;DUSP14_28218		2268.47	264.666	1743.13	3098.11	800.54	1483.24	2037.31	53.9308	1248.19	2067.46	583.402	4364.36	5894.73	889.067	3016.82	5816.92	1372.86	0	264.666	0.5	1685.26	3434.89;3105.85;264.666	2358.49;2037.31;53.9308	6309.28;5894.73;889.067	0	3
AFFF1-Solberg_Run1-uM-WP	M39473	WP_OVERVIEW_OF_NANOPARTICLE_EFFECTS	159	3183.78	2.93475	2.16317	DOWN	15	15	4	3	3	178	12	1461	0.92782	0.22089	0.22089	20	5743;5742;3162		PTGS2_5577;PTGS1_22773;HMOX1_3041	5742(0.1529)	2366.64	593.436	1537.21	2016.6	1588.52	1534.39	1935.81	436.026	962.614	1400.49	1079.27	4254.04	5545.95	910.375	2920.52	3485.77	2881.37	0	593.436	0.5	1888.61	3183.78;3322.7;593.436	2231.32;1935.81;436.026	5545.95;6305.8;910.375	1	2
AFFF1-Solberg_Run1-uM-WP	M39529	WP_PHOTODYNAMIC_THERAPYINDUCED_NFKB_SURVIVAL_SIGNALING	160	3183.78	3.44042	2.50122	DOWN	26	26	3	3	3	178	23	1450	0.68468	0.55427	0.75804	11.54	5743;3553;332		PTGS2_5577;IL1B_3325;BIRC5_709		3352.39	659.959	2780.57	3181.85	2312.33	1695.29	2231.32	71.5079	1433.04	1797.86	1263.82	4705.62	5545.95	2242.16	2169.03	4869.96	1918.27	0.5	1921.87	1.5	4698.6	3183.78;6213.42;659.959	2231.32;2783.05;71.5079	5545.95;6328.75;2242.16	1	2
AFFF1-Solberg_Run1-uM-WP	M39707	WP_PHOTODYNAMIC_THERAPYINDUCED_HIF1_SURVIVAL_SIGNALING	161	3183.78	3.24066	2.62753	DOWN	26	26	5	5	5	176	21	1452	0.94365	0.14676	0.19471	19.23	5743;5054;332;3484;3486		PTGS2_5577;SERPINE1_6253;BIRC5_709;IGFBP1_10877,IGFBP1_3266;IGFBP3_3270		2872.09	659.959	2043.04	2958.58	2137.09	1718.13	2025.81	71.5079	1257.64	1865.93	1296.04	4072.71	4855.31	1454.12	2109.58	4228.1	2277.44	0.5	896.505	1.5	2158.41	3183.78;3677.42;659.959;5706.26;1133.05	2231.32;2025.81;71.5079;3338.535;923.464	5545.95;4855.31;2242.16;6265.99;1454.12	1	3
AFFF1-Solberg_Run1-uM-WP	M39834	WP_SMALL_CELL_LUNG_CANCER	162	3183.78	2.94324	2.16317	DOWN	49	49	3	3	3	178	46	1427	0.19733	0.91849	0.35637	6.12	1164;5743;9134		CKS2_92658;PTGS2_5577;CCNE2_1073		3190.68	2006.74	1187.4	3252.53	1175.14	2191.21	2231.32	1550.89	621.242	2224.26	613.079	6182.88	5545.95	2834.19	3708.41	6363.49	3696.46	1.5	3782.64			4381.51;3183.78;2006.74	2791.43;2231.32;1550.89	10168.5;5545.95;2834.19	0	3
AFFF1-Solberg_Run1-uM-WP	M39851	WP_EICOSANOID_METABOLISM_VIA_CYCLO_OXYGENASES_COX	163	3183.78	3.02715	2.93475	DOWN	11	11	3	3	3	178	8	1465	0.97531	0.11004	0.11004	27.27	284541;5743;5742		CYP4A22_89107;PTGS2_5577;PTGS1_22773	5742(0.1529)	2871.96	2109.4	664.039	2692.76	665.971	1927.85	1935.81	1616.42	307.527	1929.74	366.031	4959.6	5545.95	3027.05	1716.22	4418.53	1599.36	0	2109.4	0.5	2646.59	2109.4;3183.78;3322.7	1616.42;2231.32;1935.81	3027.05;5545.95;6305.8	1	2
AFFF1-Solberg_Run1-uM-WP	M39866	WP_GASTRIN_SIGNALING_PATHWAY	164	3183.78	2.50122	2.16317	DOWN	64	64	4	3	3	178	61	1412	0.066297	0.97825	0.14855	4.69	332;5743;5054		BIRC5_709;PTGS2_5577;SERPINE1_6253		2507.05	659.959	1618.56	2375.96	1446.49	1442.88	2025.81	71.5079	1192.08	1536.35	1234.31	4214.47	4855.31	2242.16	1742.63	4480.69	1887.1					659.959;3183.78;3677.42	71.5079;2231.32;2025.81	2242.16;5545.95;4855.31	1	2
AFFF1-Solberg_Run1-uM-WP	M39661	WP_ARYL_HYDROCARBON_RECEPTOR_NETPATH	165	3199.16	2.62875	2.39596	DOWN	33	33	4	2	2	179	31	1442	0.28159	0.89207	0.5716	6.06	5743;84722		PTGS2_5577;PSRC1_5548		3199.16	3183.78	21.7435	3195.29	21.0466	2239.26	2239.26	2231.32	11.2289	2237.27	10.8689	5590.49	5590.49	5545.95	62.9891	5579.3	60.9701	0.5	3199.16			3183.78;3214.53	2231.32;2247.2	5545.95;5635.03	0	2
AFFF1-Solberg_Run1-uM-WP	M39355	WP_PROSTAGLANDIN_SYNTHESIS_AND_REGULATION	166	3253.24	2.93475	2.54896	DOWN	19	19	2	2	2	179	17	1456	0.65432	0.63279	1	10.53	5743;5742		PTGS2_5577;PTGS1_22773	5742(0.1529)	3253.24	3183.78	98.2313	3197.99	59.5252	2083.57	2083.57	1935.81	208.957	2201.1	126.622	5925.88	5925.88	5545.95	537.295	5623.65	325.585	0	3183.78	0.5	3253.24	3183.78;3322.7	2231.32;1935.81	5545.95;6305.8	0	2
AFFF1-Solberg_Run1-uM-WP	M39382	WP_EICOSANOID_SYNTHESIS	167	3253.24	2.93475	2.54896	DOWN	5	5	2	2	2	179	3	1470	0.98909	0.095368	0.095368	40	5743;5742		PTGS2_5577;PTGS1_22773	5742(0.1529)	3253.24	3183.78	98.2313	3197.99	59.5252	2083.57	2083.57	1935.81	208.957	2201.1	126.622	5925.88	5925.88	5545.95	537.295	5623.65	325.585	0	3183.78	0	3183.78	3183.78;3322.7	2231.32;1935.81	5545.95;6305.8	0	2
AFFF1-Solberg_Run1-uM-WP	M39341	WP_SPINAL_CORD_INJURY	168	3258.91	5.8563	3.20315	DOWN	59	59	7	6	6	175	53	1420	0.52821	0.64087	1	10.17	983;7431;5743;3553;4842;7832		CDK1_1196;VIM_18185;PTGS2_5577;IL1B_3325;NOS1_19006;BTG2_13191	7431(-0.2056);4842(0.03615)	3177.98	882.543	1967.36	3007.27	1738.76	1930.33	2269.71	552.058	935.503	1905.91	968.657	5057.81	5769.29	1487.81	3020.74	5303.22	3117.12	1.5	2210.55	4.5	5215.09	1237.31;4216.75;3183.78;6213.42;882.543;3334.05	986.546;2720.92;2231.32;2783.05;552.058;2308.1	1637.86;9353.84;5545.95;6328.75;1487.81;5992.63	1	5
AFFF1-Solberg_Run1-uM-WP	M39385	WP_SELENIUM_MICRONUTRIENT_NETWORK	169	3322.7	14.5627	3.18758	UP	41	41	6	5	5	176	36	1437	0.71205	0.47164	0.79847	12.2	5054;5743;5742;2877;3553		SERPINE1_6253;PTGS2_5577;PTGS1_22773;GPX2_11201,GPX2_2766;IL1B_3325	5742(0.1529)	3358.05	392.918	2066.32	3365.41	2030.55	1829.35	2025.81	170.775	983.86	1974.4	961.957	4790.43	5545.95	916.364	2249.79	4957.32	2101.8	1.5	3253.24	3.5	4945.42	3677.42;3183.78;3322.7;392.9175;6213.42	2025.81;2231.32;1935.81;170.775;2783.05	4855.31;5545.95;6305.8;916.3635;6328.75	4	2
AFFF1-Solberg_Run1-uM-WP	M39562	WP_ONCOSTATIN_M_SIGNALING_PATHWAY	170	3391.64	2.73868	2.43716	CONFLICT	43	43	2	2	2	179	41	1432	0.13304	0.95881	0.2224	4.65	5054;3491		SERPINE1_6253;CCN1_24505		3391.64	3105.85	404.161	3110.91	75.7243	2031.56	2031.56	2025.81	8.13173	2037.21	1.52358	5375.02	5375.02	4855.31	734.981	5885.53	137.707					3677.42;3105.85	2025.81;2037.31	4855.31;5894.73	1	1
AFFF1-Solberg_Run1-uM-WP	M39364	WP_DEVELOPMENT_AND_HETEROGENEITY_OF_THE_ILC_FAMILY	171	3434.89	3.44042	2.98611	DOWN	14	14	3	3	3	178	11	1462	0.94231	0.19115	0.19115	21.43	3606;3553;374		IL18_22992;IL1B_3325;AREG_19834		4034.58	2455.44	1949.44	3421.85	1678.5	2258.35	2358.49	1633.52	581.27	2057.23	567.689	5653.75	6309.28	4323.21	1152.32	5279.65	1219.69	0	2455.44	0.5	2945.16	3434.89;6213.42;2455.44	2358.49;2783.05;1633.52	6309.28;6328.75;4323.21	1	2
AFFF1-Solberg_Run1-uM-WP	M39698	WP_NUCLEOTIDEBINDING_OLIGOMERIZATION_DOMAIN_NOD_PATHWAY	172	3434.89	3.44042	2.37608	DOWN	17	17	3	3	3	178	14	1459	0.89394	0.28265	0.42066	17.65	3606;3553;4210		IL18_22992;IL1B_3325;MEFV_4116		3715.2	1497.3	2370.52	2864.68	2129.98	2115.76	2358.49	1205.75	816.184	1808.8	818.117	4868.42	6309.28	1967.22	2512.53	3968.11	2654.89	0	1497.3	0.5	2466.09	3434.89;6213.42;1497.3	2358.49;2783.05;1205.75	6309.28;6328.75;1967.22	1	2
AFFF1-Solberg_Run1-uM-WP	M39837	WP_CYTOSOLIC_DNASENSING_PATHWAY	173	3434.89	3.44042	2.27578	UP	27	27	3	3	3	178	24	1449	0.65856	0.58088	1	11.11	3665;3606;3553		IRF7_3410;IL18_22992;IL1B_3325		4260.45	3133.04	1698.04	4436.02	1644.41	2448.82	2358.49	2204.93	299.459	2508.77	255.281	6013.17	6309.28	5401.49	529.823	6293.58	175.629	0.5	3283.97	1.5	4824.15	3133.04;3434.89;6213.42	2204.93;2358.49;2783.05	5401.49;6309.28;6328.75	2	1
AFFF1-Solberg_Run1-uM-WP	M39630	WP_AMPACTIVATED_PROTEIN_KINASE_AMPK_SIGNALING	174	3517.15	2.69987	2.64014	DOWN	23	23	2	2	2	179	21	1452	0.53108	0.73594	1	8.7	891;890		CCNB1_1053;CCNA2_1050		3517.15	2047.01	2079.09	4654.78	1316.9	1994.41	1994.41	1576.75	590.668	2317.61	374.129	4696.65	4696.65	2909.05	2528.05	6079.94	1601.27	0.5	3517.15			4987.29;2047.01	2412.08;1576.75	6484.25;2909.05	0	2
AFFF1-Solberg_Run1-uM-WP	M39701	WP_LTF_DANGER_SIGNAL_RESPONSE_PATHWAY	175	3526.8	3.44042	3.26021	UP	13	13	2	2	2	179	11	1462	0.83745	0.42473	0.64509	15.38	3553;929		IL1B_3325;CD14_18823		3526.8	840.189	3799.45	2947.45	3710.05	1673.52	1673.52	563.98	1569.12	1434.25	1532.2	3947.14	3947.14	1565.53	3368.11	3433.55	3288.86	0	840.189	0.5	3526.8	6213.42;840.189	2783.05;563.98	6328.75;1565.53	2	0
AFFF1-Solberg_Run1-uM-WP	M39451	WP_SEROTONIN_TRANSPORTER_ACTIVITY	176	3547.98	3.91138	3.6759	CONFLICT	5	5	2	2	2	179	3	1470	0.98909	0.095368	0.095368	40	4842;3553		NOS1_19006;IL1B_3325	4842(0.03615)	3547.98	882.543	3769.5	2144.32	3204.46	1667.55	1667.55	552.058	1577.55	1080.12	1341.08	3908.28	3908.28	1487.81	3423.06	2633.62	2909.96	0	882.543	0	882.543	882.543;6213.42	552.058;2783.05	1487.81;6328.75	1	1
AFFF1-Solberg_Run1-uM-WP	M39724	WP_MONOAMINE_TRANSPORT	177	3547.98	3.91138	3.6759	CONFLICT	9	9	2	2	2	179	7	1466	0.93412	0.2578	0.2578	22.22	4842;3553		NOS1_19006;IL1B_3325	4842(0.03615)	3547.98	882.543	3769.5	2144.32	3204.46	1667.55	1667.55	552.058	1577.55	1080.12	1341.08	3908.28	3908.28	1487.81	3423.06	2633.62	2909.96	0	882.543	0	882.543	882.543;6213.42	552.058;2783.05	1487.81;6328.75	1	1
AFFF1-Solberg_Run1-uM-WP	M39615	WP_ARYL_HYDROCARBON_RECEPTOR_PATHWAY	178	3574.53	9.96079	3.00173	UP	30	30	10	8	8	173	22	1451	0.99658	0.012365	0.012365	26.67	54600;8140;54657;54658;3553;54577;54578;3484		UGT1A9_7544;SLC7A5_13711;UGT1A4_7535;UGT1A1_7531,UGT1A1_82407,UGT1A1_89949;IL1B_3325;UGT1A7_7542;UGT1A6_91234;IGFBP1_10877,IGFBP1_3266		3311.14	245.6	2280.7	2762.19	2277.76	2042.92	2418.43	101.024	1282.58	1726.44	1322.76	4480.92	5555.98	546.071	2875.61	4015.19	3151.49	0.5	509.459	2	1490.58	1490.58;4910.88;3126.8;773.3183333333333;6213.42;4022.27;245.6;5706.26	1200.96;3530.22;2201.67;552.7040000000001;2783.05;2635.18;101.024;3338.535	1956.67;5728.03;5383.92;1156.415;6328.75;8481.55;546.071;6265.99	9	0
AFFF1-Solberg_Run1-uM-WP	M39629	WP_GPCRS_OTHER	179	3654.9	2.29063	2.26537	CONFLICT	10	10	2	2	2	179	8	1465	0.91324	0.30056	0.30056	20	9289;154		ADGRG1_2761;ADRB2_151		3654.9	3031.95	880.991	3244.27	662.496	2672.99	2672.99	2151.63	737.307	2329.32	554.447	6283.6	6283.6	5122.64	1641.84	5518.32	1234.64	0	3031.95	0	3031.95	4277.86;3031.95	3194.34;2151.63	7444.55;5122.64	1	1
AFFF1-Solberg_Run1-uM-WP	M39475	WP_MYOMETRIAL_RELAXATION_AND_CONTRACTION_PATHWAYS	180	3770.57	4.76072	3.07971	DOWN	52	52	6	6	6	175	46	1427	0.66016	0.5118	0.82201	11.54	3553;1264;133;4842;3484;3486		IL1B_3325;CNN1_12800;ADM_12873,ADM_140;NOS1_19006;IGFBP1_10877,IGFBP1_3266;IGFBP3_3270	4842(0.03615)	3689.65	882.543	2663.25	3110.92	2566.89	2087.01	2110.64	552.058	1275.99	1851.98	1284.53	4114.36	4395.89	1454.12	2542.8	3601.18	2453.47	1.5	1483.96	4.5	6290.57	6213.42;1834.88;6367.72;882.543;5706.26;1133.05	2783.05;1438.24;3486.7;552.058;3338.535;923.464	6328.75;2525.79;6623.719999999999;1487.81;6265.99;1454.12	1	5
AFFF1-Solberg_Run1-uM-WP	M39363	WP_TYPE_II_INTERFERON_SIGNALING_IFNG	181	3884.36	3.44042	2.90536	CONFLICT	23	23	2	2	2	179	21	1452	0.53108	0.73594	1	8.7	3106;3553		HLA-B_2976;IL1B_3325		3884.36	1555.29	3293.8	2790.91	2908.23	2004.55	2004.55	1226.04	1100.97	1639.05	972.096	4217.81	4217.81	2106.86	2985.33	3226.76	2635.87	0.5	3884.36			1555.29;6213.42	1226.04;2783.05	2106.86;6328.75	1	1
AFFF1-Solberg_Run1-uM-WP	M39806	WP_NONALCOHOLIC_FATTY_LIVER_DISEASE	182	3916.14	3.44042	3.33782	UP	60	60	2	2	2	179	58	1415	0.031296	0.99276	0.056576	3.33	1050;3553		CEBPA_1240;IL1B_3325		3916.14	1618.85	3248.85	5024.54	2845.69	2037.13	2037.13	1291.21	1054.89	2397.02	923.984	4245.18	4245.18	2161.6	2946.62	5250.47	2580.96					1618.85;6213.42	1291.21;2783.05	2161.6;6328.75	2	0
AFFF1-Solberg_Run1-uM-WP	M39373	WP_SUDDEN_INFANT_DEATH_SYNDROME_SIDS_SUSCEPTIBILITY_PATHWAYS	183	3936.39	3.44042	3.2523	CONFLICT	62	62	2	2	2	179	60	1413	0.026114	0.99413	0.058197	3.23	2597;3553		GAPDH_93317;IL1B_3325		3936.39	1659.35	3220.21	2915.48	2878.41	2039.24	2039.24	1295.43	1051.91	1705.75	940.255	4306.46	4306.46	2284.17	2859.95	3399.77	2556.39					1659.35;6213.42	1295.43;2783.05	2284.17;6328.75	1	1
AFFF1-Solberg_Run1-uM-WP	M39346	WP_IL1_SIGNALING_PATHWAY	184	4204.23	3.44042	2.85745	UP	21	21	2	2	2	179	19	1454	0.59176	0.68782	1	9.52	8878;3553		SQSTM1_6740;IL1B_3325		4204.23	2195.05	2841.42	3862.4	2799.99	2226.59	2226.59	1670.12	786.96	2131.91	775.487	4760.97	4760.97	3193.18	2217.18	4494.23	2184.86	0.5	4204.23			2195.05;6213.42	1670.12;2783.05	3193.18;6328.75	2	0
AFFF1-Solberg_Run1-uM-WP	M39399	WP_IL1_AND_MEGAKARYOCYTES_IN_OBESITY	185	4824.15	3.44042	2.8581	CONFLICT	15	15	2	2	2	179	13	1460	0.77911	0.501	0.67543	13.33	3606;3553		IL18_22992;IL1B_3325		4824.15	3434.89	1964.72	4469.55	1899.64	2570.77	2570.77	2358.49	300.209	2516.59	290.265	6319.01	6319.01	6309.28	13.7674	6316.53	13.3113	0	3434.89	0.5	4824.15	3434.89;6213.42	2358.49;2783.05	6309.28;6328.75	1	1
AFFF1-Solberg_Run1-uM-WP	M39337	WP_VITAMIN_B12_METABOLISM	186	4945.42	3.44042	2.78803	UP	25	25	3	2	2	179	23	1450	0.4733	0.77762	1	8	5054;3553		SERPINE1_6253;IL1B_3325		4945.42	3677.42	1793.22	6159.21	518.745	2404.43	2404.43	2025.81	535.45	2766.86	154.895	5592.03	5592.03	4855.31	1041.88	6297.25	301.396	0.5	4945.42			3677.42;6213.42	2025.81;2783.05	4855.31;6328.75	2	0
AFFF1-Solberg_Run1-uM-WP	M39725	WP_TCELL_ANTIGEN_RECEPTOR_TCR_SIGNALING_PATHWAY	187	5215.09	5.8563	4.64836	CONFLICT	47	47	2	2	2	179	45	1428	0.096247	0.97236	0.15961	4.26	7431;3553		VIM_18185;IL1B_3325	7431(-0.2056)	5215.09	4216.75	1411.86	4772.33	1265.41	2751.99	2751.99	2720.92	43.9325	2738.21	39.3757	7841.3	7841.3	6328.75	2139.06	8512.1	1917.19					4216.75;6213.42	2720.92;2783.05	9353.84;6328.75	1	1
AFFF1-Solberg_Run2-uM-WP	M39754	WP_OXYSTEROLS_DERIVED_FROM_CHOLESTEROL	1	105.88	58.9047	14.6303	CONFLICT	9	9	2	2	2	123	7	1522	0.97474	0.14388	0.14388	22.22	1576;1581		CYP3A4_88797,CYP3A4_90076;CYP7A1_89758		105.88	42.2695	89.9585	126.561	85.071	61.4713	61.4713	9.06919	74.1078	78.5087	70.0815	229.321	229.321	164.538	91.6174	250.384	86.6398	0	42.2695	0	42.2695	169.49;42.2695	113.8734;9.06919	294.10450000000003;164.538	2	1
AFFF1-Solberg_Run2-uM-WP	M39338	WP_ANGIOPOIETIN_LIKE_PROTEIN_8_REGULATORY_PATHWAY	2	169.49	58.9047	13.6578	UP	39	39	3	3	3	122	36	1493	0.65997	0.5759	1	7.69	1555;1576;1581		CYP2B6_1710;CYP3A4_88797,CYP3A4_90076;CYP7A1_89758		134.413	42.2695	80.5527	153.88	68.4433	84.7109	113.873	9.06919	66.0773	100.678	56.108	248.585	287.113	164.538	72.8709	265.84	61.2692	0.5	105.88			191.48;169.49;42.2695	131.19;113.8734;9.06919	287.113;294.10450000000003;164.538	3	1
AFFF1-Solberg_Run2-uM-WP	M39557	WP_LIVER_X_RECEPTOR_PATHWAY	3	169.49	58.9047	13.6578	UP	5	5	3	3	3	122	2	1527	0.99985	0.0037669	0.0037669	60	1581;1576;1555		CYP7A1_89758;CYP3A4_88797,CYP3A4_90076;CYP2B6_1710		134.413	42.2695	80.5527	153.88	68.4433	84.7109	113.873	9.06919	66.0773	100.678	56.108	248.585	287.113	164.538	72.8709	265.84	61.2692	0	42.2695	0	42.2695	42.2695;169.49;191.48	9.06919;113.8734;131.19	164.538;294.10450000000003;287.113	3	1
AFFF1-Solberg_Run2-uM-WP	M39411	WP_FARNESOID_X_RECEPTOR_PATHWAY	4	329.923	58.9047	2.85788	CONFLICT	10	10	4	4	4	121	6	1523	0.99958	0.0045665	0.0045665	40	8647;6822;1576;1581		ABCB11_82408,ABCB11_90320;SULT2A1_24513;CYP3A4_88797,CYP3A4_90076;CYP7A1_89758	8647(0.08216)	1609.99	42.2695	2758.36	609.01	1276.88	964.932	164.841	9.06919	1706.12	318.13	791.981	1936.5	647.317	164.538	2923.39	1004.82	1358.4	0	42.2695	0	42.2695	5737.855;490.355;169.49;42.2695	3520.9750000000004;215.809;113.8734;9.06919	6286.82;1000.53;294.10450000000003;164.538	3	1
AFFF1-Solberg_Run2-uM-WP	M39371	WP_VALPROIC_ACID_PATHWAY	5	389.725	12.6852	3.93708	UP	6	6	2	2	2	123	4	1525	0.99288	0.069504	0.069504	33.33	1559;1555		CYP2C9_12062,CYP2C9_1720;CYP2B6_1710		389.725	191.48	280.361	453.431	265.491	203.381	203.381	131.19	102.093	226.58	96.6785	771.582	771.582	287.113	685.142	927.266	648.802	0	191.48	0	191.48	587.97;191.48	275.572;131.19	1256.05;287.113	3	0
AFFF1-Solberg_Run2-uM-WP	M39344	WP_BENZOAPYRENE_METABOLISM	6	435.112	58.9047	14.6303	UP	6	6	2	2	2	123	4	1525	0.99288	0.069504	0.069504	33.33	2052;1576		EPHX1_17800;CYP3A4_88797,CYP3A4_90076		435.112	169.49	375.646	380.103	367.503	354.396	354.396	113.873	340.15	304.585	332.776	570.28	570.28	294.104	390.571	513.086	382.104	0	169.49	0	169.49	700.734;169.49	594.918;113.8734	846.456;294.10450000000003	3	0
AFFF1-Solberg_Run2-uM-WP	M39551	WP_AFLATOXIN_B1_METABOLISM	7	435.112	58.9047	14.6303	UP	6	6	2	2	2	123	4	1525	0.99288	0.069504	0.069504	33.33	2052;1576		EPHX1_17800;CYP3A4_88797,CYP3A4_90076		435.112	169.49	375.646	380.103	367.503	354.396	354.396	113.873	340.15	304.585	332.776	570.28	570.28	294.104	390.571	513.086	382.104	0	169.49	0	169.49	700.734;169.49	594.918;113.8734	846.456;294.10450000000003	3	0
AFFF1-Solberg_Run2-uM-WP	M39653	WP_OXIDATION_BY_CYTOCHROME_P450	8	479.56	58.9047	3.66506	UP	30	30	9	9	9	116	21	1508	0.99997	0.0002216	0.0002216	30	284541;5447;1559;1555;1557;1558;1576;1577;1581		CYP4A22_89107;POR_23019,POR_5283;CYP2C9_12062,CYP2C9_1720;CYP2B6_1710;CYP2C19_1714;CYP2C8_15146;CYP3A4_88797,CYP3A4_90076;CYP3A5_27090;CYP7A1_89758	1557(0.1051)	720.863	42.2695	898.025	461.105	342.682	465.434	275.572	9.06919	632.402	286.809	227.944	1455.87	673.462	164.538	1849.07	852.553	831.457	0.5	105.88	2	180.081	1453.91;547.635;587.97;191.48;2835.37;479.56;169.49;180.081;42.2695	738.934;459.4755;275.572;131.19;2043.82;312.524;113.8734;104.45;9.06919	4705.54;673.4615;1256.05;287.113;4618.73;794.45;294.10450000000003;308.872;164.538	10	2
AFFF1-Solberg_Run2-uM-WP	M39631	WP_TAMOXIFEN_METABOLISM	9	484.957	58.9047	4.26435	UP	16	16	6	6	6	119	10	1519	0.99992	0.00070551	0.00070551	37.5	1559;6822;1576;1577;1557;1558		CYP2C9_12062,CYP2C9_1720;SULT2A1_24513;CYP3A4_88797,CYP3A4_90076;CYP3A5_27090;CYP2C19_1714;CYP2C8_15146	1557(0.1051)	790.471	169.49	1016.62	489.995	269.073	511.008	245.69	104.45	755.577	260.97	191.932	1378.79	897.49	294.104	1632.06	941.249	481.151	0	169.49	0.5	174.786	587.97;490.355;169.49;180.081;2835.37;479.56	275.572;215.809;113.8734;104.45;2043.82;312.524	1256.05;1000.53;294.10450000000003;308.872;4618.73;794.45	8	0
AFFF1-Solberg_Run2-uM-WP	M39515	WP_ARACHIDONATE_EPOXYGENASE_EPOXIDE_HYDROLASE	10	533.765	4.59163	3.93708	UP	5	5	2	2	2	123	3	1526	0.99623	0.048709	0.048709	40	1559;1558		CYP2C9_12062,CYP2C9_1720;CYP2C8_15146		533.765	479.56	76.6574	526.016	75.8701	294.048	294.048	275.572	26.129	296.689	25.8606	1025.25	1025.25	794.45	326.4	992.256	323.048	0	479.56	0	479.56	587.97;479.56	275.572;312.524	1256.05;794.45	3	0
AFFF1-Solberg_Run2-uM-WP	M39588	WP_METAPATHWAY_BIOTRANSFORMATION_PHASE_I_AND_II	11	539.163	58.9047	3.93708	UP	71	71	14	14	14	111	57	1472	0.99984	0.00056146	0.00056146	19.72	1559;1555;1557;1558;6799;54600;2877;6822;57016;54658;2052;1576;1577;1581		CYP2C9_12062,CYP2C9_1720;CYP2B6_1710;CYP2C19_1714;CYP2C8_15146;SULT1A2_6875;UGT1A9_7544;GPX2_11201,GPX2_2766;SULT2A1_24513;AKR1B10_19908;UGT1A1_7531,UGT1A1_82407,UGT1A1_89949;EPHX1_17800;CYP3A4_88797,CYP3A4_90076;CYP3A5_27090;CYP7A1_89758	1557(0.1051)	986.104	42.2695	1086.67	731.413	667.77	695.269	294.048	9.06919	794.451	494.499	542.541	1621.77	923.493	164.538	1860	1190.46	924.91	2.5	185.78	6.5	539.163	587.97;191.48;2835.37;479.56;3477.83;2104.12;204.376;490.355;1496.56;845.259;700.734;169.49;180.081;42.2695	275.572;131.19;2043.82;312.524;2378.2;1611.94;65.2774;215.809;1221.27;655.853;594.918;113.8734;104.45;9.06919	1256.05;287.113;4618.73;794.45;6459.07;3020.72;553.015;1000.53;1929.86;1171.334;846.456;294.10450000000003;308.872;164.538	17	2
AFFF1-Solberg_Run2-uM-WP	M39476	WP_CONSTITUTIVE_ANDROSTANE_RECEPTOR_PATHWAY	12	587.97	58.9047	3.49525	UP	23	23	12	11	11	114	12	1517	1	1.8548e-07	1.8548e-07	47.83	1244;54600;1559;6822;54658;1576;1555;1577;211;1557;5243		ABCC2_22,ABCC2_26620;UGT1A9_7544;CYP2C9_12062,CYP2C9_1720;SULT2A1_24513;UGT1A1_7531,UGT1A1_82407,UGT1A1_89949;CYP3A4_88797,CYP3A4_90076;CYP2B6_1710;CYP3A5_27090;ALAS1_28273;CYP2C19_1714;ABCB1_12	1557(0.1051)	933.4	169.49	852.062	863.623	637.871	684.717	475.597	104.45	652.199	627.51	526.584	1412.38	1171.33	287.113	1320.51	1294.76	883.851	0.5	174.786	1.5	185.78	1103.5385;2104.12;587.97;490.355;845.259;169.49;191.48;180.081;553.934;2835.37;1205.8	912.1254999999999;1611.94;275.572;215.809;655.853;113.8734;131.19;104.45;475.597;2043.82;991.658	1390.1399999999999;3020.72;1256.05;1000.53;1171.334;294.10450000000003;287.113;308.872;658.092;4618.73;1530.46	16	0
AFFF1-Solberg_Run2-uM-WP	M39488	WP_NUCLEAR_RECEPTORS_IN_LIPID_METABOLISM_AND_TOXICITY	13	587.97	58.9047	2.69451	UP	21	21	8	7	7	118	14	1515	0.99992	0.00056664	0.00056664	33.33	1244;1559;8647;1576;1555;1581;5243		ABCC2_22,ABCC2_26620;CYP2C9_12062,CYP2C9_1720;ABCB11_82408,ABCB11_90320;CYP3A4_88797,CYP3A4_90076;CYP2B6_1710;CYP7A1_89758;ABCB1_12	8647(0.08216)	1291.2	42.2695	2014	781.398	1024.89	850.638	275.572	9.06919	1241.89	541.739	683.107	1601.32	1256.05	164.538	2145.66	1128.63	1113.83	0.5	105.88	1.5	180.485	1103.5385;587.97;5737.855;169.49;191.48;42.2695;1205.8	912.1254999999999;275.572;3520.9750000000004;113.8734;131.19;9.06919;991.658	1390.1399999999999;1256.05;6286.82;294.10450000000003;287.113;164.538;1530.46	8	1
AFFF1-Solberg_Run2-uM-WP	M39676	WP_CANNABINOID_RECEPTOR_SIGNALING	14	587.97	58.9047	3.93708	UP	16	16	3	3	3	122	13	1516	0.97227	0.11454	0.11454	18.75	1559;1576;1557		CYP2C9_12062,CYP2C9_1720;CYP3A4_88797,CYP3A4_90076;CYP2C19_1714	1557(0.1051)	1197.61	169.49	1433.69	513.174	509.98	811.088	275.572	113.873	1070.63	268.852	357.406	2056.29	1256.05	294.104	2270.66	1039.67	882.99	0	169.49	0.5	378.73	587.97;169.49;2835.37	275.572;113.8734;2043.82	1256.05;294.10450000000003;4618.73	5	0
AFFF1-Solberg_Run2-uM-WP	M39567	WP_PREGNANE_X_RECEPTOR_PATHWAY	15	716.615	58.9047	3.59745	UP	24	24	10	10	10	115	14	1515	1	3.375e-06	3.375e-06	41.67	1244;54600;1559;6822;54658;1576;1577;1555;1557;5243		ABCC2_22,ABCC2_26620;UGT1A9_7544;CYP2C9_12062,CYP2C9_1720;SULT2A1_24513;UGT1A1_7531,UGT1A1_82407,UGT1A1_89949;CYP3A4_88797,CYP3A4_90076;CYP3A5_27090;CYP2B6_1710;CYP2C19_1714;ABCB1_12	1557(0.1051)	971.346	169.49	888.3	921.206	681.11	705.629	465.712	104.45	683.58	655.756	571.418	1487.81	1213.69	287.113	1366.73	1413.14	914.598	0.5	174.786	1.5	185.78	1103.5385;2104.12;587.97;490.355;845.259;169.49;180.081;191.48;2835.37;1205.8	912.1254999999999;1611.94;275.572;215.809;655.853;113.8734;104.45;131.19;2043.82;991.658	1390.1399999999999;3020.72;1256.05;1000.53;1171.334;294.10450000000003;308.872;287.113;4618.73;1530.46	15	0
AFFF1-Solberg_Run2-uM-WP	M39441	WP_CORTICOTROPINRELEASING_HORMONE_SIGNALING_PATHWAY	16	744.931	11.5337	2.13494	DOWN	49	49	5	5	5	120	44	1485	0.84011	0.30984	0.41277	10.2	3861;3606;3726;6822;3283		KRT14_89380;IL18_22992;JUNB_11226;SULT2A1_24513;HSD3B1_90693	3726(-0.1954)	1022.37	151.853	942.174	680.519	659.239	654.381	360.114	113.75	727.8	382.386	502.96	3004.82	1641.25	225.376	3205.47	1684.46	2157.9	1.5	617.643	3.5	1862.35	151.853;744.931;2577.13;490.355;1147.57	113.75;360.114;1898.03;215.809;684.203	225.376;1641.25;4004.36;1000.53;8152.57	1	4
AFFF1-Solberg_Run2-uM-WP	M39666	WP_DRUG_INDUCTION_OF_BILE_ACID_PATHWAY	17	796.947	58.9047	2.44405	UP	16	16	7	6	6	119	10	1519	0.99992	0.00070551	0.00070551	37.5	8647;6822;1244;1576;1581;5243		ABCB11_82408,ABCB11_90320;SULT2A1_24513;ABCC2_22,ABCC2_26620;CYP3A4_88797,CYP3A4_90076;CYP7A1_89758;ABCB1_12	8647(0.08216)	1458.22	42.2695	2149.76	794.487	1020.99	960.585	563.967	9.06919	1321.81	534.407	691.388	1777.77	1195.34	164.538	2278.19	1158.45	1070.27	0	42.2695	0.5	105.88	5737.855;490.355;1103.5385;169.49;42.2695;1205.8	3520.9750000000004;215.809;912.1254999999999;113.8734;9.06919;991.658	6286.82;1000.53;1390.1399999999999;294.10450000000003;164.538;1530.46	6	1
AFFF1-Solberg_Run2-uM-WP	M39718	WP_VITAMIN_D_RECEPTOR_PATHWAY	18	803.859	58.9047	2.96786	UP	60	60	17	17	17	108	43	1486	1	7.0926e-07	7.0926e-07	28.33	1050;1559;1555;5243;6696;3726;6822;154;6279;6273;3397;929;768;1576;1577;3484;1581		CEBPA_1240;CYP2C9_12062,CYP2C9_1720;CYP2B6_1710;ABCB1_12;SPP1_6720;JUNB_11226;SULT2A1_24513;ADRB2_151;S100A8_88727;S100A2_21300;ID1_14943;CD14_18823;CA9_915;CYP3A4_88797,CYP3A4_90076;CYP3A5_27090;IGFBP1_10877,IGFBP1_3266;CYP7A1_89758	3726(-0.1954)	1147.5	42.2695	987.723	1073.1	907.868	829.451	673.507	9.06919	762.548	742.249	720.865	1883.82	1530.46	164.538	1475.41	1778.04	1355.77	2	180.081	5	434.019	2442.43;587.97;191.48;1205.8;2898.7;2577.13;490.355;2392.71;803.859;1235.8;1213.22;373.515;2268.7;169.49;180.081;434.0185;42.2695	1887.93;275.572;131.19;991.658;2078.53;1898.03;215.809;1713.71;673.507;991.825;997.229;76.569;1714.41;113.8734;104.45;227.308;9.06919	3510.29;1256.05;287.113;1530.46;4779.08;4004.36;1000.53;3822.0;989.777;1622.11;1541.19;1238.14;3344.31;294.10450000000003;308.872;2332.035;164.538	14	6
AFFF1-Solberg_Run2-uM-WP	M39424	WP_ESTROGEN_METABOLISM	19	845.259	58.9047	6.8641	UP	14	14	3	3	3	122	11	1518	0.98284	0.083023	0.083023	21.43	54658;54600;1576		UGT1A1_7531,UGT1A1_82407,UGT1A1_89949;UGT1A9_7544;CYP3A4_88797,CYP3A4_90076		1039.62	169.49	981.851	1322.6	950.229	793.889	655.853	113.873	758.513	1013.35	730.911	1495.39	1171.33	294.104	1391.89	1892.82	1359.72	0	169.49	0.5	507.375	845.259;2104.12;169.49	655.853;1611.94;113.8734	1171.334;3020.72;294.10450000000003	6	0
AFFF1-Solberg_Run2-uM-WP	M39547	WP_PPAR_ALPHA_PATHWAY	20	940.079	9.01008	2.25023	CONFLICT	14	14	4	4	4	121	10	1519	0.99738	0.017163	0.017163	28.57	983;54600;2168;1581		CDK1_1196;UGT1A9_7544;FABP1_11582,FABP1_2298;CYP7A1_89758		1006.64	42.2695	948.453	1668.72	895.951	731.119	651.733	9.06919	780.108	1266.98	714.838	1532.21	1471.79	164.538	1238.44	2423.82	1214.28	0	42.2695	0.5	227.699	1467.03;2104.12;413.12850000000003;42.2695	1159.62;1611.94;143.84545;9.06919	1975.62;3020.72;967.9625;164.538	3	2
AFFF1-Solberg_Run2-uM-WP	M39819	WP_EICOSANOID_METABOLISM_VIA_CYTOCHROME_P450_MONOOXYGENASES_CYP_PATHWAY	21	966.735	4.59163	3.35148	CONFLICT	8	8	2	2	2	123	6	1523	0.98219	0.11752	0.11752	25	284541;1558		CYP4A22_89107;CYP2C8_15146		966.735	479.56	688.969	549.441	355.544	525.729	525.729	312.524	301.517	343.107	155.598	2749.99	2749.99	794.45	2765.56	1074.96	1427.17	0	479.56	0	479.56	1453.91;479.56	738.934;312.524	4705.54;794.45	1	1
AFFF1-Solberg_Run2-uM-WP	M39768	WP_FERROPTOSIS	22	968.565	2.35762	2.27825	UP	13	13	2	2	2	123	11	1518	0.93109	0.2572	0.2572	15.38	2180;3162		ACSL1_75;HMOX1_3041		968.565	717.38	355.229	946.286	353.829	605.534	605.534	208.949	560.857	570.359	558.646	1717.08	1717.08	1550.64	235.375	1731.84	234.447	0	717.38	0.5	968.565	717.38;1219.75	208.949;1002.12	1883.51;1550.64	2	0
AFFF1-Solberg_Run2-uM-WP	M39328	WP_CODEINE_AND_MORPHINE_METABOLISM	23	974.399	58.9047	4.09454	UP	11	11	6	6	6	119	5	1524	1	5.5904e-05	5.5904e-05	54.55	54658;1244;54600;1576;1558;5243		UGT1A1_7531,UGT1A1_82407,UGT1A1_89949;ABCC2_22,ABCC2_26620;UGT1A9_7544;CYP3A4_88797,CYP3A4_90076;CYP2C8_15146;ABCB1_12		984.628	169.49	671.608	1067.1	718.68	766.329	783.989	113.873	534.964	819.43	569.699	1366.87	1280.74	294.104	925.121	1509.53	1001.52	0	169.49	0.5	324.525	845.259;1103.5385;2104.12;169.49;479.56;1205.8	655.853;912.1254999999999;1611.94;113.8734;312.524;991.658	1171.334;1390.1399999999999;3020.72;294.10450000000003;794.45;1530.46	10	0
AFFF1-Solberg_Run2-uM-WP	M39428	WP_NUCLEAR_RECEPTORS_METAPATHWAY	24	974.399	58.9047	2.67706	UP	144	144	25	24	24	101	120	1409	0.99997	9.2387e-05	9.9471e-05	16.67	1559;1555;211;1557;5243;2877;3726;3162;54658;2168;6514;3484;983;1836;54600;6822;3553;1244;4616;5155;8647;1576;1577;1581		CYP2C9_12062,CYP2C9_1720;CYP2B6_1710;ALAS1_28273;CYP2C19_1714;ABCB1_12;GPX2_11201,GPX2_2766;JUNB_11226;HMOX1_3041;UGT1A1_7531,UGT1A1_82407,UGT1A1_89949;FABP1_11582,FABP1_2298;SLC2A2_6439;IGFBP1_10877,IGFBP1_3266;CDK1_1196;SLC26A2_24334;UGT1A9_7544;SULT2A1_24513;IL1B_3325;ABCC2_22,ABCC2_26620;GADD45B_28755;PDGFB_20737,PDGFB_5026;ABCB11_82408,ABCB11_90320;CYP3A4_88797,CYP3A4_90076;CYP3A5_27090;CYP7…	1557(0.1051);3726(-0.1954);4616(0.2266);5155(0.4702);8647(0.08216)	1384.16	42.2695	1377.67	1120.87	1029.22	973.856	783.989	9.06919	923.455	800.336	732.475	2146.58	1460.3	164.538	1969.25	1767.4	1739.07	6.5	462.187	13.5	1212.78	587.97;191.48;553.934;2835.37;1205.8;204.376;2577.13;1219.75;845.259;413.12850000000003;564.605;434.0185;1467.03;1788.76;2104.12;490.355;2062.55;1103.5385;3798.43;2642.66;5737.855;169.49;180.081;42.2695	275.572;131.19;475.597;2043.82;991.658;65.2774;1898.03;1002.12;655.853;143.84545;479.415;227.308;1159.62;1285.64;1611.94;215.809;1585.55;912.1254999999999;2531.43;1932.365;3520.9750000000004;113.8734;104.45;9.06919	1256.05;287.113;658.092;4618.73;1530.46;553.015;4004.36;1550.64;1171.334;967.9625;681.396;2332.035;1975.62;2747.58;3020.72;1000.53;2941.86;1390.1399999999999;7593.87;4182.1849999999995;6286.82;294.10450000000003;308.872;164.538	24	8
AFFF1-Solberg_Run2-uM-WP	M39611	WP_IRINOTECAN_PATHWAY	25	974.399	58.9047	3.59745	UP	11	11	6	6	6	119	5	1524	1	5.5904e-05	5.5904e-05	54.55	54658;9429;1244;54600;1576;1577		UGT1A1_7531,UGT1A1_82407,UGT1A1_89949;ABCG2_25072,ABCG2_39;ABCC2_22,ABCC2_26620;UGT1A9_7544;CYP3A4_88797,CYP3A4_90076;CYP3A5_27090	9429(-0.03906)	1085.24	169.49	872.001	1330.09	785.505	832.04	783.989	104.45	674.008	1028.84	599.145	1554.97	1280.74	294.104	1264.3	1880.69	1151.32	0	169.49	0.5	174.786	845.259;2108.945;1103.5385;2104.12;169.49;180.081	655.853;1594.0;912.1254999999999;1611.94;113.8734;104.45	1171.334;3144.6299999999997;1390.1399999999999;3020.72;294.10450000000003;308.872	11	0
AFFF1-Solberg_Run2-uM-WP	M39575	WP_ECTODERM_DIFFERENTIATION	26	1008.46	2.55703	2.54534	UP	28	28	3	3	3	122	25	1504	0.84402	0.35592	0.46462	10.71	2627;652;25987		GATA6_11986;BMP4_737;TSKU_7371		1570.68	454.675	1479.54	922.534	893.845	1124.77	818.859	292.014	1020.69	683.082	644.718	2629.28	1298.09	844.872	2707.69	1433.32	1565.74	0.5	731.567	1.5	2128.69	3248.92;1008.46;454.675	2263.43;818.859;292.014	5744.88;1298.09;844.872	2	1
AFFF1-Solberg_Run2-uM-WP	M39707	WP_PHOTODYNAMIC_THERAPYINDUCED_HIF1_SURVIVAL_SIGNALING	27	1018.44	2.85878	2.83614	CONFLICT	26	26	2	2	2	123	24	1505	0.68694	0.59688	1	7.69	332;3484		BIRC5_709;IGFBP1_10877,IGFBP1_3266		1018.44	434.019	826.496	1567.75	282.139	753.194	753.194	227.308	743.715	1247.49	253.88	2235.13	2235.13	2138.23	137.041	2144.05	46.7813	0.5	1018.44			1602.86;434.0185	1279.08;227.308	2138.23;2332.035	2	1
AFFF1-Solberg_Run2-uM-WP	M39523	WP_BLADDER_CANCER	28	1085.57	4.02205	2.35619	DOWN	24	24	2	2	2	123	22	1507	0.72962	0.55238	0.70198	8.33	7057;1612		THBS1_24188;DAPK1_1752,DAPK1_28743		1085.57	1047.21	54.2584	1090.17	53.8682	889.406	889.406	849.123	56.9688	894.229	56.559	1385.19	1385.19	1356.89	40.0304	1388.58	39.7425	0.5	1085.57			1123.94;1047.2069999999999	929.689;849.123	1413.5;1356.8885	0	3
AFFF1-Solberg_Run2-uM-WP	M39454	WP_NRF2_PATHWAY	29	1103.54	11.0507	2.61976	UP	67	67	7	7	7	118	60	1469	0.87265	0.2383	0.34328	10.45	54600;2877;3162;1244;54658;6514;5155		UGT1A9_7544;GPX2_11201,GPX2_2766;HMOX1_3041;ABCC2_22,ABCC2_26620;UGT1A1_7531,UGT1A1_82407,UGT1A1_89949;SLC2A2_6439;PDGFB_20737,PDGFB_5026	5155(0.4702)	1240.62	204.376	858.068	1230.13	746.311	951.299	912.125	65.2774	645.246	948.344	589.543	1792.78	1390.14	553.015	1328.92	1747.33	1056.18	2.5	974.399	5.5	2373.39	2104.12;204.376;1219.75;1103.5385;845.259;564.605;2642.66	1611.94;65.2774;1002.12;912.1254999999999;655.853;479.415;1932.365	3020.72;553.015;1550.64;1390.1399999999999;1171.334;681.396;4182.1849999999995	9	3
AFFF1-Solberg_Run2-uM-WP	M39604	WP_CORI_CYCLE	30	1109.32	2.54501	2.3795	DOWN	12	12	2	2	2	123	10	1519	0.94399	0.22823	0.22823	16.67	6514;2597		SLC2A2_6439;GAPDH_93317		1109.32	564.605	770.34	1611.44	298.621	888.908	888.908	479.415	579.11	1266.38	224.491	1470.74	1470.74	681.396	1116.3	2198.36	432.732	0	564.605	0.5	1109.32	564.605;1654.03	479.415;1298.4	681.396;2260.08	0	2
AFFF1-Solberg_Run2-uM-WP	M39448	WP_NEURAL_CREST_DIFFERENTIATION	31	1110.84	3.09959	2.82246	CONFLICT	27	27	2	2	2	123	25	1504	0.6655	0.61787	1	7.41	3397;652		ID1_14943;BMP4_737		1110.84	1008.46	144.787	1088.54	141.31	908.044	908.044	818.859	126.127	888.616	123.098	1419.64	1419.64	1298.09	171.898	1393.16	167.77	0.5	1110.84			1213.22;1008.46	997.229;818.859	1541.19;1298.09	1	1
AFFF1-Solberg_Run2-uM-WP	M39351	WP_TGFBETA_RECEPTOR_SIGNALING	32	1123.94	12.6563	4.02205	DOWN	31	31	3	3	3	122	28	1501	0.79761	0.41947	0.50496	9.68	652;6696;7057		BMP4_737;SPP1_6720;THBS1_24188		1677.03	1008.46	1059.57	1641.88	1054.61	1275.69	929.689	818.859	697.482	1250	696.362	2496.89	1413.5	1298.09	1977.28	2438.65	1961.84	0.5	1066.2			1008.46;2898.7;1123.94	818.859;2078.53;929.689	1298.09;4779.08;1413.5	1	2
AFFF1-Solberg_Run2-uM-WP	M39886	WP_TGFBETA_RECEPTOR_SIGNALLING_IN_SKELETAL_DYSPLASIAS	33	1123.94	12.6563	4.02205	DOWN	32	32	3	3	3	122	29	1500	0.78129	0.44024	0.72984	9.38	652;6696;7057		BMP4_737;SPP1_6720;THBS1_24188		1677.03	1008.46	1059.57	1641.88	1054.61	1275.69	929.689	818.859	697.482	1250	696.362	2496.89	1413.5	1298.09	1977.28	2438.65	1961.84	0.5	1066.2			1008.46;2898.7;1123.94	818.859;2078.53;929.689	1298.09;4779.08;1413.5	1	2
AFFF1-Solberg_Run2-uM-WP	M39385	WP_SELENIUM_MICRONUTRIENT_NETWORK	34	1133.46	11.0507	4.80641	UP	41	41	3	2	2	123	39	1490	0.38922	0.83001	0.76489	4.88	2877;3553		GPX2_11201,GPX2_2766;IL1B_3325		1133.46	204.376	1313.93	403.581	812.989	825.414	825.414	65.2774	1075	228.258	665.15	1747.44	1747.44	553.015	1689.17	809.111	1045.17					204.376;2062.55	65.2774;1585.55	553.015;2941.86	3	0
AFFF1-Solberg_Run2-uM-WP	M39388	WP_GLUTATHIONE_METABOLISM	35	1136.72	11.0507	4.80641	CONFLICT	12	12	2	2	2	123	10	1519	0.94399	0.22823	0.22823	16.67	2687;2877		GGT5_11580;GPX2_11201,GPX2_2766		1136.72	204.376	1318.53	1310.96	1295.3	827.484	827.484	65.2774	1077.92	969.927	1058.93	1753.58	1753.58	553.015	1697.85	1977.94	1667.94	0	204.376	0.5	1136.72	2069.06;204.376	1589.69;65.2774	2954.14;553.015	2	1
AFFF1-Solberg_Run2-uM-WP	M39553	WP_PPAR_SIGNALING_PATHWAY	36	1147.29	41.7356	2.82116	UP	24	24	6	6	6	119	18	1511	0.99861	0.0071628	0.0071628	25	2180;11001;2167;2168;3158;1581		ACSL1_75;SLC27A2_6426;FABP4_21799;FABP1_11582,FABP1_2298;HMGCS2_16503;CYP7A1_89758		1021.79	42.2695	726.535	1279.18	625.803	698.971	599.926	9.06919	660.054	882.914	653.471	1619.64	1942.01	164.538	889.45	2004.68	641.448	0.5	227.699	1.5	565.254	717.38;1577.2;1774.54;413.12850000000003;1606.22;42.2695	208.949;1303.08;1537.98;143.84545;990.902;9.06919	1883.51;2000.51;2095.58;967.9625;2605.74;164.538	6	1
AFFF1-Solberg_Run2-uM-WP	M39600	WP_NICOTINE_METABOLISM	37	1147.8	12.6852	7.46772	UP	5	5	2	2	2	123	3	1526	0.99623	0.048709	0.048709	40	54600;1555		UGT1A9_7544;CYP2B6_1710		1147.8	191.48	1352.44	1552.04	1225.67	871.565	871.565	131.19	1047.05	1184.52	948.906	1653.92	1653.92	287.113	1932.95	2231.67	1751.77	0	191.48	0	191.48	2104.12;191.48	1611.94;131.19	3020.72;287.113	2	0
AFFF1-Solberg_Run2-uM-WP	M39812	WP_PROXIMAL_TUBULE_TRANSPORT	38	1154.67	2.69451	2.31305	UP	21	21	4	4	4	121	17	1512	0.9827	0.068112	0.068112	19.05	1244;5243;6514;9429		ABCC2_22,ABCC2_26620;ABCB1_12;SLC2A2_6439;ABCG2_25072,ABCG2_39	9429(-0.03906)	1245.72	564.605	640.543	1331.32	472.003	994.3	951.892	479.415	458.805	1068.33	322.865	1686.66	1460.3	681.396	1040.6	1780.67	816.985	0.5	834.072	1.5	1154.67	1103.5385;1205.8;564.605;2108.945	912.1254999999999;991.658;479.415;1594.0	1390.1399999999999;1530.46;681.396;3144.6299999999997	5	1
AFFF1-Solberg_Run2-uM-WP	M39709	WP_PHOTODYNAMIC_THERAPYINDUCED_NFE2L2_NRF2_SURVIVAL_SIGNALING	39	1161.64	2.69451	2.16388	UP	19	19	4	4	4	121	15	1514	0.98883	0.049549	0.049549	21.05	9429;1244;3162;2052		ABCG2_25072,ABCG2_39;ABCC2_22,ABCC2_26620;HMOX1_3041;EPHX1_17800	9429(-0.03906)	1283.24	700.734	593.696	1243.67	458.672	1025.79	957.123	594.918	417.13	1005.6	320.857	1732.97	1470.39	846.456	988.175	1639.59	769.87	0	700.734	0.5	902.136	2108.945;1103.5385;1219.75;700.734	1594.0;912.1254999999999;1002.12;594.918	3144.6299999999997;1390.1399999999999;1550.64;846.456	6	0
AFFF1-Solberg_Run2-uM-WP	M39546	WP_MESODERMAL_COMMITMENT_PATHWAY	40	1184.74	2.54534	2.08307	DOWN	37	37	3	3	3	122	34	1495	0.69545	0.53916	0.75558	8.11	2627;652;8091		GATA6_11986;BMP4_737;HMGA2_3022		1814.04	1008.46	1245.76	1339.91	968.518	1346.68	957.738	818.859	796.963	1033.08	624.359	2860.58	1538.78	1298.09	2500.77	1953.72	1922.91	0.5	1096.6			3248.92;1008.46;1184.74	2263.43;818.859;957.738	5744.88;1298.09;1538.78	1	2
AFFF1-Solberg_Run2-uM-WP	M39398	WP_ALLOGRAFT_REJECTION	41	1205.8	2.81834	2.56197	UP	52	52	3	3	3	122	49	1480	0.43718	0.76745	0.7935	5.77	1289;5243;3553		COL5A1_1480;ABCB1_12;IL1B_3325		1416.03	979.734	571.2	1327.11	379.823	1131.83	991.658	818.287	402.38	1075.28	263.961	1895.3	1530.46	1213.59	920.088	1731.89	623.648	1.5	1634.17			979.734;1205.8;2062.55	818.287;991.658;1585.55	1213.59;1530.46;2941.86	2	1
AFFF1-Solberg_Run2-uM-WP	M39856	WP_GENES_INVOLVED_IN_MALE_INFERTILITY	42	1205.8	4.02205	3.28244	DOWN	45	45	3	3	3	122	42	1487	0.55375	0.67468	1	6.67	5243;7057;4842		ABCB1_12;THBS1_24188;NOS1_19006	4842(-0.008844)	1440.84	1123.94	479.743	1304.58	395.529	1154.04	991.658	929.689	336.349	1058.1	277.686	1918.64	1530.46	1413.5	775.851	1699.65	638.412	1.5	1599.29			1205.8;1123.94;1992.78	991.658;929.689;1540.77	1530.46;1413.5;2811.97	1	2
AFFF1-Solberg_Run2-uM-WP	M39701	WP_LTF_DANGER_SIGNAL_RESPONSE_PATHWAY	43	1218.03	2.81834	2.64688	UP	13	13	2	2	2	123	11	1518	0.93109	0.2572	0.2572	15.38	3553;929		IL1B_3325;CD14_18823		1218.03	373.515	1194.33	473.001	562.383	831.059	831.059	76.569	1067.01	165.449	502.432	2090	2090	1238.14	1204.71	1338.49	567.273	0	373.515	0.5	1218.03	2062.55;373.515	1585.55;76.569	2941.86;1238.14	2	0
AFFF1-Solberg_Run2-uM-WP	M39374	WP_HISTONE_MODIFICATIONS	44	1245.16	2.67685	2.40832	DOWN	6	6	4	4	4	121	2	1527	0.99999	0.00041464	0.00041464	66.67	8357;8358;8352;6839		H3C10_2957;H3C2_12576;H3C3_19157;SUV39H1_89338		1522.22	1070.27	676.774	1361.82	456.757	1187.94	1003.5	875.098	459.115	1079.24	310.354	2128.3	1625.99	1366.43	1185.65	1840.53	799.507	0	1070.27	0	1070.27	1199.59;1070.27;1290.74;2528.27	974.155;875.098;1032.84;1869.65	1549.06;1366.43;1702.93;3894.76	0	4
AFFF1-Solberg_Run2-uM-WP	M39756	WP_THE_EFFECT_OF_PROGERIN_ON_THE_INVOLVED_GENES_IN_HUTCHINSONGILFORD_PROGERIA_SYNDROME	45	1245.16	2.67685	2.40832	DOWN	10	10	4	4	4	121	6	1523	0.99958	0.0045665	0.0045665	40	6839;8357;8358;8352		SUV39H1_89338;H3C10_2957;H3C2_12576;H3C3_19157		1522.22	1070.27	676.774	1361.82	456.757	1187.94	1003.5	875.098	459.115	1079.24	310.354	2128.3	1625.99	1366.43	1185.65	1840.53	799.507	0	1070.27	0	1070.27	2528.27;1199.59;1070.27;1290.74	1869.65;974.155;875.098;1032.84	3894.76;1549.06;1366.43;1702.93	0	4
AFFF1-Solberg_Run2-uM-WP	M39800	WP_FBXL10_ENHANCEMENT_OF_MAPERK_SIGNALING_IN_DIFFUSE_LARGE_BCELL_LYMPHOMA	46	1245.16	2.85484	2.55689	DOWN	12	12	4	4	4	121	8	1521	0.99883	0.0095551	0.0095551	33.33	3014;8357;8358;8352		H2AX_26072;H3C10_2957;H3C2_12576;H3C3_19157	3014(0.3456)	1509.22	1070.27	651.021	1506.41	600.668	1180.31	1003.5	875.098	444.029	1178.26	409.815	2099.68	1625.99	1366.43	1128.83	2090.15	1043.79	0	1070.27	0.5	1134.93	2476.28;1199.59;1070.27;1290.74	1839.16;974.155;875.098;1032.84	3780.31;1549.06;1366.43;1702.93	0	4
AFFF1-Solberg_Run2-uM-WP	M39744	WP_FIBRIN_COMPLEMENT_RECEPTOR_3_SIGNALING_PATHWAY	47	1256.88	3.45835	2.96689	CONFLICT	25	25	2	2	2	123	23	1506	0.70834	0.57505	0.71318	8	3689;929		ITGB2_27367;CD14_18823		1256.88	373.515	1249.27	719.984	992.047	855.644	855.644	76.569	1101.78	382.134	874.924	2164.17	2164.17	1238.14	1309.6	1601.34	1039.96	0.5	1256.88			2140.25;373.515	1634.72;76.569	3090.2;1238.14	1	1
AFFF1-Solberg_Run2-uM-WP	M39432	WP_TGFBETA_SIGNALING_PATHWAY	48	1295.48	4.02205	2.44845	DOWN	50	50	4	4	4	121	46	1483	0.67474	0.53076	0.7874	8	983;857;3726;7057		CDK1_1196;CAV1_20077;JUNB_11226;THBS1_24188	3726(-0.1954)	1570.28	1113	691.07	1324.35	554.534	1224.31	1044.65	909.915	463.224	1059.1	371.75	2203.91	1698.9	1413.5	1228.76	1776.97	982.921	1.5	1295.48			1467.03;1113.0;2577.13;1123.94	1159.62;909.915;1898.03;929.689	1975.62;1422.18;4004.36;1413.5	0	4
AFFF1-Solberg_Run2-uM-WP	M39853	WP_CHOLESTEROL_METABOLISM_INCLUDES_BOTH_BLOCH_AND_KANDUTSCHRUSSELL_PATHWAYS	49	1302.33	2.82116	2.22416	UP	20	20	4	4	4	121	16	1513	0.98599	0.058434	0.058434	20	2180;6307;3157;3158		ACSL1_75;MSMO1_4315;HMGCS1_92572;HMGCS2_16503		1316.4	717.38	558.934	1317.28	585.442	890.586	911.902	208.949	543.552	839.585	590.492	2099.52	2244.62	1239.11	675.37	2219.91	567.961	0	717.38	1	998.445	717.38;998.445;1943.54;1606.22	208.949;832.902;1529.59;990.902	1883.51;1239.11;2669.74;2605.74	4	0
AFFF1-Solberg_Run2-uM-WP	M39421	WP_MIR5093P_ALTERATION_OF_YAP1ECM_AXIS	50	1372.95	2.56197	2.34099	DOWN	5	5	2	2	2	123	3	1526	0.99623	0.048709	0.048709	40	1289;1281		COL5A1_1480;COL3A1_26690		1372.95	979.734	556.094	1739.1	202.776	1104.69	1104.69	818.287	405.033	1371.37	147.692	1811.89	1811.89	1213.59	846.124	2369	308.533	0	979.734	0	979.734	979.734;1766.17	818.287;1391.09	1213.59;2410.19	0	2
AFFF1-Solberg_Run2-uM-WP	M39399	WP_IL1_AND_MEGAKARYOCYTES_IN_OBESITY	51	1403.74	2.81834	2.42066	CONFLICT	15	15	2	2	2	123	13	1516	0.90174	0.31514	0.31514	13.33	3606;3553		IL18_22992;IL1B_3325		1403.74	744.931	931.697	920.982	633.994	972.832	972.832	360.114	866.514	523.848	589.639	2291.55	2291.55	1641.25	919.67	1815.03	625.81	0	744.931	0.5	1403.74	744.931;2062.55	360.114;1585.55	1641.25;2941.86	1	1
AFFF1-Solberg_Run2-uM-WP	M39698	WP_NUCLEOTIDEBINDING_OLIGOMERIZATION_DOMAIN_NOD_PATHWAY	52	1403.74	2.81834	2.42066	CONFLICT	17	17	2	2	2	123	15	1514	0.86824	0.37208	0.37208	11.76	3606;3553		IL18_22992;IL1B_3325		1403.74	744.931	931.697	920.982	633.994	972.832	972.832	360.114	866.514	523.848	589.639	2291.55	2291.55	1641.25	919.67	1815.03	625.81	0	744.931	0.5	1403.74	744.931;2062.55	360.114;1585.55	1641.25;2941.86	1	1
AFFF1-Solberg_Run2-uM-WP	M39837	WP_CYTOSOLIC_DNASENSING_PATHWAY	53	1403.74	2.81834	2.42066	CONFLICT	27	27	2	2	2	123	25	1504	0.6655	0.61787	1	7.41	3606;3553		IL18_22992;IL1B_3325		1403.74	744.931	931.697	920.982	633.994	972.832	972.832	360.114	866.514	523.848	589.639	2291.55	2291.55	1641.25	919.67	1815.03	625.81	0.5	1403.74			744.931;2062.55	360.114;1585.55	1641.25;2941.86	1	1
AFFF1-Solberg_Run2-uM-WP	M39465	WP_HAIR_FOLLICLE_DEVELOPMENT_CYTODIFFERENTIATION_PART_3_OF_3	54	1417.96	2.54534	2.36216	DOWN	29	29	2	2	2	123	27	1502	0.62274	0.65734	1	6.9	652;3880		BMP4_737;KRT19_10816		1417.96	1008.46	579.128	1289.39	549.841	1101.81	1101.81	818.859	400.152	1012.97	379.917	1966.12	1966.12	1298.09	944.737	1756.37	896.961	0.5	1417.96			1008.46;1827.47	818.859;1384.76	1298.09;2634.15	0	2
AFFF1-Solberg_Run2-uM-WP	M39693	WP_EBOLA_VIRUS_PATHWAY_ON_HOST	55	1431.69	4.31962	3.52709	CONFLICT	54	54	2	2	2	123	52	1477	0.21032	0.92557	0.4293	3.7	857;4153		CAV1_20077;MBL2_16596		1431.69	1113	450.703	1507.22	437.866	1145.17	1145.17	909.915	332.697	1200.92	323.221	1902.73	1902.73	1422.18	679.607	2016.61	660.25					1113.0;1750.39	909.915;1380.42	1422.18;2383.29	1	1
AFFF1-Solberg_Run2-uM-WP	M39565	WP_MIRNA_TARGETS_IN_ECM_AND_MEMBRANE_RECEPTORS	56	1445.06	4.02205	2.5887	DOWN	11	11	4	4	4	121	7	1522	0.99927	0.0067605	0.0067605	36.36	1289;1293;7057;1281		COL5A1_1480;COL6A3_13292;THBS1_24188;COL3A1_26690		1498.21	979.734	538.845	1646.45	513.954	1190.73	1160.39	818.287	380.614	1296.11	358.415	2023.55	1911.85	1213.59	865.167	2259.7	841.183	0	979.734	0.5	1051.84	979.734;2123.0;1123.94;1766.17	818.287;1623.86;929.689;1391.09	1213.59;3056.92;1413.5;2410.19	0	4
AFFF1-Solberg_Run2-uM-WP	M39641	WP_INFLAMMATORY_RESPONSE_PATHWAY	57	1445.06	4.02205	3.07103	DOWN	17	17	2	2	2	123	15	1514	0.86824	0.37208	0.37208	11.76	7057;1281		THBS1_24188;COL3A1_26690		1445.06	1123.94	454.125	1362.25	438.768	1160.39	1160.39	929.689	326.26	1100.9	315.226	1911.85	1911.85	1413.5	704.766	1783.34	680.932	0	1123.94	0.5	1445.06	1123.94;1766.17	929.689;1391.09	1413.5;2410.19	0	2
AFFF1-Solberg_Run2-uM-WP	M39674	WP_HYPERTROPHY_MODEL	58	1449.6	2.64876	2.33587	DOWN	11	11	2	2	2	123	9	1520	0.9556	0.19953	0.19953	18.18	3606;3491		IL18_22992;CCN1_24505		1449.6	744.931	996.553	1573.72	980.971	959.822	959.822	360.114	848.115	1065.46	834.854	2494.05	2494.05	1641.25	1206.04	2644.27	1187.18	0	744.931	0.5	1449.6	744.931;2154.27	360.114;1559.53	1641.25;3346.85	0	2
AFFF1-Solberg_Run2-uM-WP	M39688	WP_APOPTOSISRELATED_NETWORK_DUE_TO_ALTERED_NOTCH3_IN_OVARIAN_CANCER	59	1464.47	8.67339	3.44042	DOWN	34	34	4	4	4	121	30	1499	0.89183	0.25234	0.31955	11.76	3070;3575;332;7057		HELLS_21751;IL7R_3347;BIRC5_709;THBS1_24188		1594.06	1123.94	524.335	1734.31	560.684	1201.7	1104.38	850.279	408.915	1349.21	386.498	2277.15	2119.55	1413.5	853.606	2428.81	960.811	0.5	1225.01	2.5	1963.11	2323.36;1326.08;1602.86;1123.94	1747.74;850.279;1279.08;929.689	3455.99;2100.87;2138.23;1413.5	0	4
AFFF1-Solberg_Run2-uM-WP	M39608	WP_CHOLESTEROL_BIOSYNTHESIS_PATHWAY	60	1470.99	2.0907	2.07356	UP	10	10	2	2	2	123	8	1521	0.96587	0.17132	0.17132	20	6307;3157		MSMO1_4315;HMGCS1_92572		1470.99	998.445	668.283	1648.44	619.374	1181.25	1181.25	832.902	492.633	1312.06	456.579	1954.42	1954.42	1239.11	1011.61	2223.04	937.572	0	998.445	0	998.445	998.445;1943.54	832.902;1529.59	1239.11;2669.74	2	0
AFFF1-Solberg_Run2-uM-WP	M39404	WP_GLUCURONIDATION	61	1474.69	7.23003	5.04781	UP	13	13	2	2	2	123	11	1518	0.93109	0.2572	0.2572	15.38	54600;54658		UGT1A9_7544;UGT1A1_7531,UGT1A1_82407,UGT1A1_89949		1474.69	845.259	890.149	1567.35	880.451	1133.9	1133.9	655.853	676.056	1204.27	668.69	2096.03	2096.03	1171.33	1307.71	2232.15	1293.47	0	845.259	0.5	1474.69	2104.12;845.259	1611.94;655.853	3020.72;1171.334	4	0
AFFF1-Solberg_Run2-uM-WP	M39520	WP_REGULATION_OF_ACTIN_CYTOSKELETON	62	1508.09	2.47542	2.18742	CONFLICT	42	42	2	2	2	123	40	1489	0.3725	0.84014	0.76595	4.76	929;5155		CD14_18823;PDGFB_20737,PDGFB_5026	5155(0.4702)	1508.09	373.515	1604.53	574.974	912.747	1004.47	1004.47	76.569	1312.25	241.33	746.48	2710.16	2710.16	1238.14	2081.75	1499.52	1184.22					373.515;2642.66	76.569;1932.365	1238.14;4182.1849999999995	1	2
AFFF1-Solberg_Run2-uM-WP	M39570	WP_AMINO_ACID_METABOLISM	63	1520.66	2.82116	2.58613	CONFLICT	30	30	2	2	2	123	28	1501	0.60154	0.67583	1	6.67	501;3158		ALDH7A1_227;HMGCS2_16503		1520.66	1435.1	121	1540.93	117.554	1075.6	1075.6	990.902	119.775	1055.53	116.364	2239.24	2239.24	1872.75	518.302	2326.09	503.542	0.5	1520.66			1435.1;1606.22	1160.29;990.902	1872.75;2605.74	1	1
AFFF1-Solberg_Run2-uM-WP	M39700	WP_ANDROGEN_RECEPTOR_SIGNALING_PATHWAY	64	1527.46	2.73456	2.53601	DOWN	41	41	2	2	2	123	39	1490	0.38922	0.83001	0.76489	4.88	857;672		CAV1_20077;BRCA1_26902	672(0.1068)	1527.46	1113	586.142	1566.22	583.574	1137	1137	909.915	321.15	1158.24	319.743	2257.68	2257.68	1422.18	1181.58	2335.81	1176.41					1113.0;1941.93	909.915;1364.09	1422.18;3093.19	0	2
AFFF1-Solberg_Run2-uM-WP	M39566	WP_REGULATION_OF_MICROTUBULE_CYTOSKELETON	65	1551.58	2.87541	2.30579	DOWN	23	23	4	4	4	121	19	1510	0.97467	0.089773	0.089773	17.39	983;9212;11004;3925		CDK1_1196;AURKB_587;KIF2C_3603;STMN1_92605		1560.34	368.894	982.446	1951.99	1126.29	1136.22	1230.9	75.8796	798.123	1398.2	888.419	2422.66	2084.07	1066.82	1440.41	3145.95	1693.32	0.5	917.962	1.5	1551.58	1467.03;1636.13;368.894;2769.31	1159.62;1302.18;75.8796;2007.19	1975.62;2192.51;1066.82;4455.69	0	4
AFFF1-Solberg_Run2-uM-WP	M39336	WP_PYRIMIDINE_METABOLISM	66	1556.43	2.91962	2.34356	DOWN	20	20	3	3	3	122	17	1512	0.94157	0.18805	0.18805	15	978;6241;7083		CDA_1155,CDA_11848;RRM2_6034;TK1_7120	6241(0.2505)	1425.92	1061.38	319.919	1524.13	260.177	1107.88	1193.43	881.655	197.841	1168.18	160.081	1970.52	2186.93	1325.97	568.151	2146.2	464.82	0	1061.38	1	1556.43	1061.375;1659.95;1556.43	881.655;1248.54;1193.43	1325.97;2398.67;2186.93	0	4
AFFF1-Solberg_Run2-uM-WP	M39335	WP_DNA_REPLICATION	67	1570.23	2.56971	2.14034	DOWN	26	26	4	4	4	121	22	1507	0.95871	0.12761	0.12761	15.38	8318;81620;55388;4171		CDC45_26987;CDT1_21099;MCM10_4071;MCM2_12650		1559.01	245.04	1092.55	1782.93	1243.4	1061.12	1232.56	51.5923	737.003	1136.75	791.118	2726.86	2146.38	819.272	2171.07	3405.35	2548.85	0.5	755.065	1.5	1570.23	1265.09;245.04;1875.38;2850.52	1001.07;51.5923;1464.04;1727.77	1692.67;819.272;2600.09;5795.42	0	4
AFFF1-Solberg_Run2-uM-WP	M39612	WP_FLUOROPYRIMIDINE_ACTIVITY	68	1608.19	2.91962	2.34356	DOWN	18	18	4	4	4	121	14	1515	0.99125	0.04147	0.04147	22.22	9429;6241;978;7083		ABCG2_25072,ABCG2_39;RRM2_6034;CDA_1155,CDA_11848;TK1_7120	9429(-0.03906);6241(0.2505)	1596.67	1061.38	429.957	1589.87	314.493	1229.41	1220.98	881.655	291.845	1216.04	210.572	2264.05	2292.8	1325.97	748.217	2258.43	550.526	0	1061.38	0.5	1308.9	2108.945;1659.95;1061.375;1556.43	1594.0;1248.54;881.655;1193.43	3144.6299999999997;2398.67;1325.97;2186.93	2	4
AFFF1-Solberg_Run2-uM-WP	M39577	WP_INTEGRINMEDIATED_CELL_ADHESION	69	1626.62	3.45835	3.09646	DOWN	27	27	2	2	2	123	25	1504	0.6655	0.61787	1	7.41	857;3689		CAV1_20077;ITGB2_27367		1626.62	1113	726.375	1497.04	702.878	1272.32	1272.32	909.915	512.515	1180.89	495.936	2256.19	2256.19	1422.18	1179.47	2045.78	1141.31	0.5	1626.62			1113.0;2140.25	909.915;1634.72	1422.18;3090.2	0	2
AFFF1-Solberg_Run2-uM-WP	M39518	WP_ATM_SIGNALING_NETWORK_IN_DEVELOPMENT_AND_DISEASE	70	1636.13	2.87541	2.85484	DOWN	19	19	3	3	3	122	16	1513	0.95045	0.16861	0.16861	15.79	983;9212;3014		CDK1_1196;AURKB_587;H2AX_26072	3014(0.3456)	1859.81	1467.03	540.529	2081.63	565.726	1433.65	1302.18	1159.62	358.34	1579.34	374.149	2649.48	2192.51	1975.62	985.313	3057.06	1033.01	0	1467.03	0.5	1551.58	1467.03;1636.13;2476.28	1159.62;1302.18;1839.16	1975.62;2192.51;3780.31	0	3
AFFF1-Solberg_Run2-uM-WP	M39474	WP_GLYCOLYSIS_AND_GLUCONEOGENESIS	71	1654.03	2.88253	2.54501	DOWN	21	21	3	3	3	122	18	1511	0.93189	0.20805	0.20805	14.29	6514;2597;2026		SLC2A2_6439;GAPDH_93317;ENO2_2153		1674.46	564.605	1120.22	1689.94	440.17	1150.5	1298.4	479.415	610.715	1293.17	224.951	2903.54	2260.08	681.396	2604.19	2433.25	1143.05	0.5	1109.32	1.5	2229.39	564.605;1654.03;2804.76	479.415;1298.4;1673.68	681.396;2260.08;5769.13	0	3
AFFF1-Solberg_Run2-uM-WP	M39381	WP_IMATINIB_AND_CHRONIC_MYELOID_LEUKEMIA	72	1657.37	2.49722	2.08125	UP	10	10	2	2	2	123	8	1521	0.96587	0.17132	0.17132	20	9429;5243		ABCG2_25072,ABCG2_39;ABCB1_12	9429(-0.03906)	1657.37	1205.8	638.62	1549.04	619.972	1292.83	1292.83	991.658	425.92	1220.58	413.483	2337.55	2337.55	1530.46	1141.39	2143.93	1108.06	0	1205.8	0	1205.8	2108.945;1205.8	1594.0;991.658	3144.6299999999997;1530.46	3	0
AFFF1-Solberg_Run2-uM-WP	M39413	WP_HEPATITIS_C_AND_HEPATOCELLULAR_CARCINOMA	73	1659.95	2.91962	2.85878	DOWN	38	38	3	3	3	122	35	1494	0.67775	0.55775	0.76162	7.89	332;6241;672		BIRC5_709;RRM2_6034;BRCA1_26902	6241(0.2505);672(0.1068)	1734.91	1602.86	181.54	1707.21	164.73	1297.24	1279.08	1248.54	59.8765	1287.4	55.34	2543.36	2398.67	2138.23	493.649	2471.74	450.545	0.5	1631.4			1602.86;1659.95;1941.93	1279.08;1248.54;1364.09	2138.23;2398.67;3093.19	0	3
AFFF1-Solberg_Run2-uM-WP	M39681	WP_CARDIAC_PROGENITOR_DIFFERENTIATION	74	1671.82	2.54534	2.5297	DOWN	16	16	2	2	2	123	14	1515	0.88546	0.3438	0.3438	12.5	3791;652		KDR_3546;BMP4_737		1671.82	1008.46	938.126	1369.62	835.123	1213.03	1213.03	818.859	557.441	1033.46	496.236	2603.68	2603.68	1298.09	1846.38	2008.9	1643.65	0	1008.46	0.5	1671.82	2335.17;1008.46	1607.2;818.859	3909.26;1298.09	0	2
AFFF1-Solberg_Run2-uM-WP	M39782	WP_NETRINUNC5B_SIGNALING_PATHWAY	75	1691.19	2.51405	2.35619	DOWN	28	28	2	2	2	123	26	1503	0.64408	0.63802	1	7.14	3791;1612		KDR_3546;DAPK1_1752,DAPK1_28743		1691.19	1047.21	910.727	1595.07	900.526	1228.16	1228.16	849.123	536.041	1171.59	530.037	2633.07	2633.07	1356.89	1804.8	2442.6	1784.58	0.5	1691.19			2335.17;1047.2069999999999	1607.2;849.123	3909.26;1356.8885	0	3
AFFF1-Solberg_Run2-uM-WP	M39628	WP_INTEGRATED_CANCER_PATHWAY	76	1704.48	2.33746	2.2499	DOWN	33	33	2	2	2	123	31	1498	0.53927	0.7265	1	6.06	983;672		CDK1_1196;BRCA1_26902	672(0.1068)	1704.48	1467.03	335.805	1874.18	234.876	1261.86	1261.86	1159.62	144.582	1334.92	101.127	2534.4	2534.4	1975.62	790.241	2933.76	552.729	0.5	1704.48			1467.03;1941.93	1159.62;1364.09	1975.62;3093.19	0	2
AFFF1-Solberg_Run2-uM-WP	M39505	WP_ADIPOGENESIS	77	1725.44	3.90451	2.32195	CONFLICT	54	54	4	4	4	121	50	1479	0.61248	0.59367	1	7.41	1050;652;4616;123		CEBPA_1240;BMP4_737;GADD45B_28755;PLIN2_21957	4616(0.2266)	1931.82	477.955	1495.69	1887.7	1465	1349.59	1353.39	160.159	1061.91	1363.03	912.597	3410.13	2404.19	1238.26	2982.81	3248.21	3272.93	1.5	1725.44			2442.43;1008.46;3798.43;477.955	1887.93;818.859;2531.43;160.159	3510.29;1298.09;7593.87;1238.26	2	2
AFFF1-Solberg_Run2-uM-WP	M39665	WP_DIFFERENTIATION_OF_WHITE_AND_BROWN_ADIPOCYTE	78	1725.44	2.54534	2.32195	CONFLICT	7	7	2	2	2	123	5	1524	0.98822	0.092595	0.092595	28.57	1050;652		CEBPA_1240;BMP4_737		1725.44	1008.46	1013.97	1110.65	521.729	1353.39	1353.39	818.859	755.947	895.049	388.966	2404.19	2404.19	1298.09	1564.26	1455.75	804.877	0	1008.46	0	1008.46	2442.43;1008.46	1887.93;818.859	3510.29;1298.09	1	1
AFFF1-Solberg_Run2-uM-WP	M39858	WP_EICOSANOID_METABOLISM_VIA_LIPO_OXYGENASES_LOX	79	1761.48	2.22879	2.17007	DOWN	8	8	2	2	2	123	6	1523	0.98219	0.11752	0.11752	25	284541;2687		CYP4A22_89107;GGT5_11580		1761.48	1453.91	434.977	2019.96	235.763	1164.31	1164.31	738.934	601.575	1521.79	326.061	3829.84	3829.84	2954.14	1238.43	3093.93	671.243	0	1453.91	0	1453.91	1453.91;2069.06	738.934;1589.69	4705.54;2954.14	0	2
AFFF1-Solberg_Run2-uM-WP	M39455	WP_MAMMARY_GLAND_DEVELOPMENT_PATHWAY_PREGNANCY_AND_LACTATION_STAGE_3_OF_4	80	1777.71	2.73456	2.41656	CONFLICT	18	18	2	2	2	123	16	1513	0.85019	0.39986	0.64106	11.11	1050;857		CEBPA_1240;CAV1_20077		1777.71	1113	940.049	1302.05	656.647	1398.92	1398.92	909.915	691.561	1049	483.072	2466.24	2466.24	1422.18	1476.52	1719.12	1031.38	0	1113	0.5	1777.71	2442.43;1113.0	1887.93;909.915	3510.29;1422.18	1	1
AFFF1-Solberg_Run2-uM-WP	M39678	WP_RETINOBLASTOMA_GENE_IN_CANCER	81	1805.09	2.91962	2.2224	DOWN	56	56	12	12	12	113	44	1485	0.99984	0.00064767	0.00064767	21.43	8318;81620;983;7272;9134;7153;891;890;54443;3925;6839;6241		CDC45_26987;CDT1_21099;CDK1_1196;TTK_7394;CCNE2_1073;TOP2A_7277;CCNB1_1053;CCNA2_1050;ANLN_12002;STMN1_92605;SUV39H1_89338;RRM2_6034	6241(0.2505)	1836.59	245.04	689.02	1754.04	718.415	1382.7	1394.73	51.5923	526.072	1317.96	553.546	2724.94	2532.67	819.272	1052.62	2608.9	1082.49	1.5	1366.06	4.5	1729.01	1265.09;245.04;1467.03;2522.66;1812.1;2338.71;2062.06;1570.72;1798.08;2769.31;2528.27;1659.95	1001.07;51.5923;1159.62;1866.37;1376.9;1757.04;1585.24;1256.61;1412.56;2007.19;1869.65;1248.54	1692.67;819.272;1975.62;3882.31;2600.36;3487.74;2940.94;2086.31;2464.98;4455.69;3894.76;2398.67	0	12
AFFF1-Solberg_Run2-uM-WP	M39627	WP_G1_TO_S_CELL_CYCLE_CONTROL	82	1812.1	2.61984	2.16233	DOWN	39	39	5	5	5	120	34	1495	0.93153	0.16668	0.21164	12.82	8318;983;9134;891;4171		CDC45_26987;CDK1_1196;CCNE2_1073;CCNB1_1053;MCM2_12650		1891.36	1265.09	617.996	2248.56	774.933	1370.12	1376.9	1001.07	297.802	1480.76	343.501	3001	2600.36	1692.67	1638.29	4125.65	2089.71	0.5	1366.06	2.5	1937.08	1265.09;1467.03;1812.1;2062.06;2850.52	1001.07;1159.62;1376.9;1585.24;1727.77	1692.67;1975.62;2600.36;2940.94;5795.42	0	5
AFFF1-Solberg_Run2-uM-WP	M39630	WP_AMPACTIVATED_PROTEIN_KINASE_AMPK_SIGNALING	83	1816.39	2.61984	2.52186	DOWN	23	23	2	2	2	123	21	1508	0.7507	0.52888	0.6909	8.7	891;890		CCNB1_1053;CCNA2_1050		1816.39	1570.72	347.43	1616.32	201.627	1420.92	1420.92	1256.61	232.377	1287.11	134.857	2513.62	2513.62	2086.31	604.315	2165.63	350.708	0.5	1816.39			2062.06;1570.72	1585.24;1256.61	2940.94;2086.31	0	2
AFFF1-Solberg_Run2-uM-WP	M39490	WP_DNA_IRDAMAGE_AND_CELLULAR_RESPONSE_VIA_ATR	84	1825.51	2.85484	2.26105	DOWN	36	36	6	6	6	119	30	1499	0.98437	0.049151	0.049151	16.67	8318;983;3014;55215;672;4171		CDC45_26987;CDK1_1196;H2AX_26072;FANCI_2338;BRCA1_26902;MCM2_12650	3014(0.3456);672(0.1068)	1951.65	1265.09	608.007	2193.17	665.066	1399.23	1333.89	1001.07	324.895	1477.97	315.968	3127.95	2761.84	1692.67	1511.06	3864.52	1783.21	0.5	1366.06	2.5	1825.51	1265.09;1467.03;2476.28;1709.08;1941.93;2850.52	1001.07;1159.62;1839.16;1303.69;1364.09;1727.77	1692.67;1975.62;3780.31;2430.5;3093.19;5795.42	0	6
AFFF1-Solberg_Run2-uM-WP	M39427	WP_DIFFERENTIATION_PATHWAY	85	1825.56	2.54534	2.18742	DOWN	21	21	2	2	2	123	19	1510	0.79195	0.47947	0.66947	9.52	5155;652		PDGFB_20737,PDGFB_5026;BMP4_737	5155(0.4702)	1825.56	1008.46	1155.55	1170.91	691.505	1375.61	1375.61	818.859	787.368	929.551	471.176	2740.14	2740.14	1298.09	2039.36	1584.79	1220.39	0.5	1825.56			2642.66;1008.46	1932.365;818.859	4182.1849999999995;1298.09	0	3
AFFF1-Solberg_Run2-uM-WP	M39530	WP_ESC_PLURIPOTENCY_PATHWAYS	86	1825.56	2.54534	2.18742	DOWN	33	33	2	2	2	123	31	1498	0.53927	0.7265	1	6.06	652;5155		BMP4_737;PDGFB_20737,PDGFB_5026	5155(0.4702)	1825.56	1008.46	1155.55	1170.91	691.505	1375.61	1375.61	818.859	787.368	929.551	471.176	2740.14	2740.14	1298.09	2039.36	1584.79	1220.39	0.5	1825.56			1008.46;2642.66	818.859;1932.365	1298.09;4182.1849999999995	0	3
AFFF1-Solberg_Run2-uM-WP	M39529	WP_PHOTODYNAMIC_THERAPYINDUCED_NFKB_SURVIVAL_SIGNALING	87	1832.7	2.85878	2.83856	CONFLICT	26	26	2	2	2	123	24	1505	0.68694	0.59688	1	7.69	3553;332		IL1B_3325;BIRC5_709		1832.7	1602.86	325.05	1638.71	174.315	1432.32	1432.32	1279.08	216.707	1302.98	116.214	2540.05	2540.05	2138.23	568.252	2200.9	304.738	0.5	1832.7			2062.55;1602.86	1585.55;1279.08	2941.86;2138.23	1	1
AFFF1-Solberg_Run2-uM-WP	M39373	WP_SUDDEN_INFANT_DEATH_SYNDROME_SIDS_SUSCEPTIBILITY_PATHWAYS	88	1858.29	2.81834	2.51617	CONFLICT	62	62	2	2	2	123	60	1469	0.13823	0.95632	0.32079	3.23	2597;3553		GAPDH_93317;IL1B_3325		1858.29	1654.03	288.867	1690.58	164.901	1441.97	1441.97	1298.4	203.046	1324.09	115.909	2600.97	2600.97	2260.08	482.091	2321.08	275.203					1654.03;2062.55	1298.4;1585.55	2260.08;2941.86	1	1
AFFF1-Solberg_Run2-uM-WP	M39645	WP_OXIDATIVE_STRESS	89	1898.44	2.19889	2.16691	CONFLICT	21	21	2	2	2	123	19	1510	0.79195	0.47947	0.66947	9.52	3726;3162		JUNB_11226;HMOX1_3041	3726(-0.1954)	1898.44	1219.75	959.813	1500.65	777.67	1450.08	1450.08	1002.12	633.504	1187.52	513.285	2777.5	2777.5	1550.64	1735.04	2058.42	1405.78	0.5	1898.44			2577.13;1219.75	1898.03;1002.12	4004.36;1550.64	1	1
AFFF1-Solberg_Run2-uM-WP	M39729	WP_VEGFAVEGFR2_SIGNALING_PATHWAY	90	1904.15	4.59163	2.58141	DOWN	156	156	8	8	8	117	148	1381	0.14616	0.92018	0.26706	5.13	1558;154;332;3490;3491;857;2597;3791		CYP2C8_15146;ADRB2_151;BIRC5_709;IGFBP7_26667;CCN1_24505;CAV1_20077;GAPDH_93317;KDR_3546		1759.28	479.56	688.695	1623.95	722.291	1304.97	1428.96	312.524	488.651	1216.54	536.227	2648.62	2803.47	794.45	1166.49	2401.72	1147.99	6.5	2367.67			479.56;2392.71;1602.86;2342.63;2154.27;1113.0;1654.03;2335.17	312.524;1713.71;1279.08;1759.41;1559.53;909.915;1298.4;1607.2	794.45;3822.0;2138.23;3495.88;3346.85;1422.18;2260.08;3909.26	1	7
AFFF1-Solberg_Run2-uM-WP	M39559	WP_REGULATION_OF_TOLLLIKE_RECEPTOR_SIGNALING_PATHWAY	91	1906.47	12.6563	3.56898	UP	60	60	4	4	4	121	56	1473	0.51995	0.6782	1	6.67	6696;4153;3553;929		SPP1_6720;MBL2_16596;IL1B_3325;CD14_18823		1771.29	373.515	1050.41	1509.9	1214.22	1280.27	1482.98	76.569	854.272	1040.41	986.836	2835.59	2662.57	1238.14	1477.03	2597.85	1684.56	2	2062.55			2898.7;1750.39;2062.55;373.515	2078.53;1380.42;1585.55;76.569	4779.08;2383.29;2941.86;1238.14	4	0
AFFF1-Solberg_Run2-uM-WP	M39619	WP_SENESCENCE_AND_AUTOPHAGY_IN_CANCER	92	1914.36	4.02205	2.50769	DOWN	55	55	4	4	4	121	51	1478	0.59689	0.60862	1	7.27	1281;3553;3490;7057		COL3A1_26690;IL1B_3325;IGFBP7_26667;THBS1_24188		1823.82	1123.94	522.593	1810.54	613.748	1416.43	1488.32	929.689	357.676	1402.54	417.893	2565.36	2676.03	1413.5	886.656	2564.02	1050.18	1.5	1914.36			1766.17;2062.55;2342.63;1123.94	1391.09;1585.55;1759.41;929.689	2410.19;2941.86;3495.88;1413.5	1	3
AFFF1-Solberg_Run2-uM-WP	M39818	WP_IL18_SIGNALING_PATHWAY	93	1914.36	12.6563	2.27383	DOWN	100	100	8	8	8	117	92	1437	0.65897	0.48922	0.84476	8	6696;3606;3162;8840;890;3925;1281;3553		SPP1_6720;IL18_22992;HMOX1_3041;CCN4_26670,CCN4_28074;CCNA2_1050;STMN1_92605;COL3A1_26690;IL1B_3325		1965.11	744.931	782.945	1891.18	817.233	1436.33	1488.32	360.114	570.824	1397.68	591.877	3164.86	2676.03	1550.64	1522.26	2951.66	1499.8	4	2062.55			2898.7;744.931;1219.75;2688.77;1570.72;2769.31;1766.17;2062.55	2078.53;360.114;1002.12;1809.405;1256.61;2007.19;1391.09;1585.55	4779.08;1641.25;1550.64;5453.82;2086.31;4455.69;2410.19;2941.86	3	6
AFFF1-Solberg_Run2-uM-WP	M39650	WP_CELL_CYCLE	94	1937.08	2.61984	2.13803	DOWN	65	65	8	8	8	117	57	1472	0.94855	0.11168	0.14731	12.31	983;7272;8318;9134;891;890;4616;4171		CDK1_1196;TTK_7394;CDC45_26987;CCNE2_1073;CCNB1_1053;CCNA2_1050;GADD45B_28755;MCM2_12650	4616(0.2266)	2168.58	1265.09	849.467	2345.08	824.002	1563.13	1481.07	1001.07	487.636	1643.65	463.071	3570.94	2770.65	1692.67	2099.16	4028.95	2087.59	2.5	1691.41	5.5	2686.59	1467.03;2522.66;1265.09;1812.1;2062.06;1570.72;3798.43;2850.52	1159.62;1866.37;1001.07;1376.9;1585.24;1256.61;2531.43;1727.77	1975.62;3882.31;1692.67;2600.36;2940.94;2086.31;7593.87;5795.42	0	8
AFFF1-Solberg_Run2-uM-WP	M39581	WP_HUMAN_COMPLEMENT_SYSTEM	95	1945.32	12.6563	3.45835	DOWN	41	41	7	6	6	119	35	1494	0.9693	0.083491	0.12176	14.63	6696;4153;3689;1634;2162;7057		SPP1_6720;MBL2_16596;ITGB2_27367;DCN_1779,DCN_27098;F13A1_17806;THBS1_24188		1993.29	1123.94	669.916	1963.79	734.166	1442.13	1455.27	929.689	408.359	1469.74	470.995	2947.66	2736.74	1413.5	1224.09	2919.35	1394.47	1.5	1616.16	3.5	2352.39	2898.7;1750.39;2140.25;2564.54;1481.94;1123.94	2078.53;1380.42;1634.72;1530.1129999999998;1099.28;929.689	4779.08;2383.29;3090.2;3857.7599999999998;2162.1;1413.5	2	5
AFFF1-Solberg_Run2-uM-WP	M39654	WP_APOPTOSIS	96	1963.11	2.85878	2.43463	DOWN	53	53	2	2	2	123	51	1478	0.22121	0.92053	0.4278	3.77	3070;332		HELLS_21751;BIRC5_709		1963.11	1602.86	509.47	1973.67	509.252	1513.41	1513.41	1279.08	331.393	1520.28	331.25	2797.11	2797.11	2138.23	931.797	2816.42	931.397					2323.36;1602.86	1747.74;1279.08	3455.99;2138.23	0	2
AFFF1-Solberg_Run2-uM-WP	M39483	WP_SULFATION_BIOTRANSFORMATION_REACTION	97	1984.09	3.27171	2.65719	CONFLICT	7	7	2	2	2	123	5	1524	0.98822	0.092595	0.092595	28.57	6822;6799		SULT2A1_24513;SULT1A2_6875		1984.09	490.355	2112.46	517.935	404.063	1297	1297	215.809	1529.04	235.772	292.468	3729.8	3729.8	1000.53	3859.77	1050.92	738.28	0	490.355	0	490.355	490.355;3477.83	215.809;2378.2	1000.53;6459.07	1	1
AFFF1-Solberg_Run2-uM-WP	M39341	WP_SPINAL_CORD_INJURY	98	1992.78	3.28244	2.81834	DOWN	59	59	4	3	3	122	56	1473	0.33501	0.8377	0.61929	5.08	983;3553;4842		CDK1_1196;IL1B_3325;NOS1_19006	4842(-0.008844)	1840.79	1467.03	325.557	1879.83	285.149	1428.65	1540.77	1159.62	234.057	1457.83	205.722	2576.48	2811.97	1975.62	524.4	2635.74	456.999	1.5	2027.66			1467.03;2062.55;1992.78	1159.62;1585.55;1540.77	1975.62;2941.86;2811.97	1	2
AFFF1-Solberg_Run2-uM-WP	M39379	WP_ALZHEIMERS_DISEASE	99	1992.78	3.28244	2.81834	DOWN	43	43	3	3	3	122	40	1489	0.58884	0.64372	1	6.98	2597;3553;4842		GAPDH_93317;IL1B_3325;NOS1_19006	4842(-0.008844)	1903.12	1654.03	218.521	1757.37	198.673	1474.91	1540.77	1298.4	154.49	1371.98	141.329	2671.3	2811.97	2260.08	362.003	2429.57	326.311	1.5	2027.66			1654.03;2062.55;1992.78	1298.4;1585.55;1540.77	2260.08;2941.86;2811.97	1	2
AFFF1-Solberg_Run2-uM-WP	M39617	WP_FOLATE_METABOLISM	100	1992.78	11.0507	4.04442	UP	35	35	4	3	3	122	32	1497	0.73045	0.50071	0.74424	8.57	2877;4842;3553		GPX2_11201,GPX2_2766;NOS1_19006;IL1B_3325	4842(-0.008844)	1419.9	204.376	1053.25	806.757	1042.7	1063.87	1540.77	65.2774	865.093	561.239	858.42	2102.28	2811.97	553.015	1343.28	1317.23	1323.14	0.5	1098.58			204.376;1992.78;2062.55	65.2774;1540.77;1585.55	553.015;2811.97;2941.86	3	1
AFFF1-Solberg_Run2-uM-WP	M39719	WP_FOCAL_ADHESIONPI3KAKTMTORSIGNALING_PATHWAY	101	1992.78	12.6563	2.57304	DOWN	108	108	11	11	11	114	97	1432	0.89206	0.18605	0.26146	10.19	6696;54541;6514;7057;1289;3575;1281;3689;3791;5155;4842		SPP1_6720;DDIT4_1803;SLC2A2_6439;THBS1_24188;COL5A1_1480;IL7R_3347;COL3A1_26690;ITGB2_27367;KDR_3546;PDGFB_20737,PDGFB_5026;NOS1_19006	5155(0.4702);4842(-0.008844)	1954.75	564.605	933.186	2187.84	823.178	1432.98	1540.77	479.415	614.008	1606.33	517.918	3085.21	2811.97	681.396	1909.8	3465.66	1745.9	4.5	1879.47	9.5	3315.45	2898.7;3732.2;564.605;1123.94;979.734;1326.08;1766.17;2140.25;2335.17;2642.66;1992.78	2078.53;2500.47;479.415;929.689;818.287;850.279;1391.09;1634.72;1607.2;1932.365;1540.77	4779.08;7345.1;681.396;1413.5;1213.59;2100.87;2410.19;3090.2;3909.26;4182.1849999999995;2811.97	1	11
AFFF1-Solberg_Run2-uM-WP	M39776	WP_VIRAL_ACUTE_MYOCARDITIS	102	1992.78	3.45835	3.28244	DOWN	58	58	4	3	3	122	55	1474	0.34858	0.82891	0.61942	5.17	857;3689;4842		CAV1_20077;ITGB2_27367;NOS1_19006	4842(-0.008844)	1748.68	1113	555.428	1612.66	591.639	1361.8	1540.77	909.915	394.155	1264.82	419.745	2441.45	2811.97	1422.18	893.609	2224.46	952.145	1.5	2066.51			1113.0;2140.25;1992.78	909.915;1634.72;1540.77	1422.18;3090.2;2811.97	0	3
AFFF1-Solberg_Run2-uM-WP	M39339	WP_DNA_DAMAGE_RESPONSE	103	2001.99	2.85484	2.2499	DOWN	48	48	6	6	6	119	42	1487	0.93515	0.14901	0.17075	12.5	983;9134;3014;891;4616;672		CDK1_1196;CCNE2_1073;H2AX_26072;CCNB1_1053;GADD45B_28755;BRCA1_26902	3014(0.3456);4616(0.2266);672(0.1068)	2259.64	1467.03	822.594	2503.13	919.456	1642.74	1481.07	1159.62	492.621	1762.07	558.883	3664.05	3017.07	1975.62	2014.35	4320.17	2275.77	1.5	1877.01	3.5	2269.17	1467.03;1812.1;2476.28;2062.06;3798.43;1941.93	1159.62;1376.9;1839.16;1585.24;2531.43;1364.09	1975.62;2600.36;3780.31;2940.94;7593.87;3093.19	0	6
AFFF1-Solberg_Run2-uM-WP	M39433	WP_ATM_SIGNALING_PATHWAY	104	2001.99	2.85484	2.47865	DOWN	25	25	4	4	4	121	21	1508	0.96457	0.11433	0.11433	16	983;3014;672;891		CDK1_1196;H2AX_26072;BRCA1_26902;CCNB1_1053	3014(0.3456);672(0.1068)	1986.83	1467.03	415.303	2039.78	334.056	1487.03	1474.66	1159.62	292.091	1481.85	258.861	2947.51	3017.07	1975.62	743.728	3143.8	559.26	0.5	1704.48	1.5	2001.99	1467.03;2476.28;1941.93;2062.06	1159.62;1839.16;1364.09;1585.24	1975.62;3780.31;3093.19;2940.94	0	4
AFFF1-Solberg_Run2-uM-WP	M39524	WP_MIRNA_REGULATION_OF_DNA_DAMAGE_RESPONSE	105	2001.99	2.85484	2.2499	DOWN	50	50	6	6	6	119	44	1485	0.92233	0.1711	0.26763	12	983;9134;3014;891;4616;672		CDK1_1196;CCNE2_1073;H2AX_26072;CCNB1_1053;GADD45B_28755;BRCA1_26902	3014(0.3456);4616(0.2266);672(0.1068)	2259.64	1467.03	822.594	2503.13	919.456	1642.74	1481.07	1159.62	492.621	1762.07	558.883	3664.05	3017.07	1975.62	2014.35	4320.17	2275.77	1.5	1877.01	4	2476.28	1467.03;1812.1;2476.28;2062.06;3798.43;1941.93	1159.62;1376.9;1839.16;1585.24;2531.43;1364.09	1975.62;2600.36;3780.31;2940.94;7593.87;3093.19	0	6
AFFF1-Solberg_Run2-uM-WP	M39720	WP_IL4_SIGNALING_PATHWAY	106	2022.64	2.85878	2.47867	CONFLICT	32	32	2	2	2	123	30	1499	0.55976	0.71039	1	6.25	1050;332		CEBPA_1240;BIRC5_709		2022.64	1602.86	593.666	1673.26	329.087	1583.51	1583.51	1279.08	430.522	1330.13	238.651	2824.26	2824.26	2138.23	970.193	2253.28	537.808	0.5	2022.64			2442.43;1602.86	1887.93;1279.08	3510.29;2138.23	1	1
[truncated: 11,513 more rows]
[truncated: 59 more columns]
