# Supplementary material for: Unraveling Human Hepatocellular Responses to PFAS and Aqueous Film-Forming Foams (AFFFs) for Molecular Hazard Prioritization and In Vivo Translation
Source: Environ Sci Technol. 2025 Feb 2;59(5):2423–35. doi: 10.1021/acs.est.4c10595 (PMC11823446; doi:10.1021/acs.est.4c10595)
Supplement: Supplementary file 8 — es4c10595_si_008.zip [file es4c10595_si_008.zip]

Archive with 130 entries (123 files):
- Analyzed Data Files/
- Analyzed Data Files/Aflatoxin B1 Positive Control/
- Analyzed Data Files/Aflatoxin B1 Positive Control/Aflatoxin B1 Positive Control Curve Fits_ATP Depletion.pzfx
- Analyzed Data Files/Aflatoxin B1 Positive Control/Aflatoxin B1 Supplemental Figure Image.pptx
- Analyzed Data Files/ATP Depletion Curve Overlays/
- Analyzed Data Files/ATP Depletion Curve Overlays/ATP AFFF BMC Overlay with larger labels.pptx
- Analyzed Data Files/ATP Depletion Curve Overlays/ATP_AFFF_BMC_Curve_Overlays.png
- Analyzed Data Files/BMDExpress Analysis/
- Analyzed Data Files/BMDExpress Analysis/ATP Depletion AFFF study-corrected.bm2
- Analyzed Data Files/BMDExpress Analysis/BMC modeling input files/
- Analyzed Data Files/BMDExpress Analysis/BMC modeling input files/2-(2-Butoxyethoxy)ethanol-reformat.txt
- Analyzed Data Files/BMDExpress Analysis/BMC modeling input files/2-(2-Butoxyethoxy)ethanol.txt
- Analyzed Data Files/BMDExpress Analysis/BMC modeling input files/2-methyl-2,4-pentanediol reformatted.txt
- Analyzed Data Files/BMDExpress Analysis/BMC modeling input files/2-methyl-2,4-pentanediol.txt
- Analyzed Data Files/BMDExpress Analysis/BMC modeling input files/4,2-FTSA - reformatted.txt
- Analyzed Data Files/BMDExpress Analysis/BMC modeling input files/4,2-FTSA.txt
- Analyzed Data Files/BMDExpress Analysis/BMC modeling input files/6,2-FTOH - reformatted.txt
- Analyzed Data Files/BMDExpress Analysis/BMC modeling input files/6,2-FTOH.txt
- Analyzed Data Files/BMDExpress Analysis/BMC modeling input files/6,2-FTSA - reformatted.txt
- Analyzed Data Files/BMDExpress Analysis/BMC modeling input files/6,2-FTSA-norm - reformatted.txt
- Analyzed Data Files/BMDExpress Analysis/BMC modeling input files/6,2-FTSA-norm.txt
- Analyzed Data Files/BMDExpress Analysis/BMC modeling input files/6,2-FTSA.txt
- Analyzed Data Files/BMDExpress Analysis/BMC modeling input files/6,2-methacrylate - reformatted.txt
- Analyzed Data Files/BMDExpress Analysis/BMC modeling input files/6,2-methacrylate.txt
- Analyzed Data Files/BMDExpress Analysis/BMC modeling input files/8,2-FTOH - reformatted.txt
- Analyzed Data Files/BMDExpress Analysis/BMC modeling input files/8,2-FTOH.txt
- Analyzed Data Files/BMDExpress Analysis/BMC modeling input files/AFFF-Qpool - reformatted-corrected.txt
- Analyzed Data Files/BMDExpress Analysis/BMC modeling input files/AFFF-Qpool - reformatted.txt
- Analyzed Data Files/BMDExpress Analysis/BMC modeling input files/AFFF-Qpool.txt
- Analyzed Data Files/BMDExpress Analysis/BMC modeling input files/AFFF1-Solberg-reformatted.txt
- Analyzed Data Files/BMDExpress Analysis/BMC modeling input files/AFFF1-Solberg.txt
- Analyzed Data Files/BMDExpress Analysis/BMC modeling input files/AFFF2-CHEMGUARD-reformatted.txt
- Analyzed Data Files/BMDExpress Analysis/BMC modeling input files/AFFF2-CHEMGUARD.txt
- Analyzed Data Files/BMDExpress Analysis/BMC modeling input files/AFFF2-corrected.txt
- Analyzed Data Files/BMDExpress Analysis/BMC modeling input files/AFFF3-TRIDOL - reformatted.txt
- Analyzed Data Files/BMDExpress Analysis/BMC modeling input files/AFFF3-TRIDOL.txt
- Analyzed Data Files/BMDExpress Analysis/BMC modeling input files/AFFF4-PFOS-CHEK - reformatted.txt
- Analyzed Data Files/BMDExpress Analysis/BMC modeling input files/AFFF4-PFOS-CHEK.txt
- Analyzed Data Files/BMDExpress Analysis/BMC modeling input files/AFFF5-FOMTEC - reformatted.txt
- Analyzed Data Files/BMDExpress Analysis/BMC modeling input files/AFFF5-FOMTEC.txt
- Analyzed Data Files/BMDExpress Analysis/BMC modeling input files/ATP Depletion BMCs from Dose Range Finding
- Analyzed Data Files/BMDExpress Analysis/BMC modeling input files/BMD Graphs/
- Analyzed Data Files/BMDExpress Analysis/BMC modeling input files/BMD Graphs/BMD Graphs uM.pptx
- Analyzed Data Files/BMDExpress Analysis/BMC modeling input files/CHEMGUARD+PFAS+PEG - reformatted.txt
- Analyzed Data Files/BMDExpress Analysis/BMC modeling input files/CHEMGUARD+PFAS+PEG.txt
- Analyzed Data Files/BMDExpress Analysis/BMC modeling input files/Chemical uM Conversion/
- Analyzed Data Files/BMDExpress Analysis/BMC modeling input files/Chemical uM Conversion/2-(2-Butoxyethoxy)ethanol-reformat-uM.txt
- Analyzed Data Files/BMDExpress Analysis/BMC modeling input files/Chemical uM Conversion/2-methyl-2,4-pentanediol reformatted-uM.txt
- Analyzed Data Files/BMDExpress Analysis/BMC modeling input files/Chemical uM Conversion/4,2-FTSA - reformatted-uM.txt
- Analyzed Data Files/BMDExpress Analysis/BMC modeling input files/Chemical uM Conversion/6,2-FTOH - reformatted-uM.txt
- Analyzed Data Files/BMDExpress Analysis/BMC modeling input files/Chemical uM Conversion/6,2-FTSA - reformatted-uM.txt
- Analyzed Data Files/BMDExpress Analysis/BMC modeling input files/Chemical uM Conversion/6,2-FTSA-norm - reformatted-uM.txt
- Analyzed Data Files/BMDExpress Analysis/BMC modeling input files/Chemical uM Conversion/6,2-methacrylate - reformatted-uM.txt
- Analyzed Data Files/BMDExpress Analysis/BMC modeling input files/Chemical uM Conversion/8,2-FTOH - reformatted-uM.txt
- Analyzed Data Files/BMDExpress Analysis/BMC modeling input files/Chemical uM Conversion/AFFF-Qpool - reformatted-uM.txt
- Analyzed Data Files/BMDExpress Analysis/BMC modeling input files/Chemical uM Conversion/AFFF1-Solberg-reformatted-uM.txt
- Analyzed Data Files/BMDExpress Analysis/BMC modeling input files/Chemical uM Conversion/AFFF2-CHEMGUARD-reformatted-uM.txt
- Analyzed Data Files/BMDExpress Analysis/BMC modeling input files/Chemical uM Conversion/AFFF3-TRIDOL - reformatted-uM.txt
- Analyzed Data Files/BMDExpress Analysis/BMC modeling input files/Chemical uM Conversion/AFFF4-PFOS-CHEK - reformatted-uM.txt
- Analyzed Data Files/BMDExpress Analysis/BMC modeling input files/Chemical uM Conversion/AFFF5-FOMTEC - reformatted-uM.txt
- Analyzed Data Files/BMDExpress Analysis/BMC modeling input files/Chemical uM Conversion/CHEMGUARD+PFAS+PEG - reformatted-uM.txt
- Analyzed Data Files/BMDExpress Analysis/BMC modeling input files/Chemical uM Conversion/CsA - reformatted-uM.txt
- Analyzed Data Files/BMDExpress Analysis/BMC modeling input files/Chemical uM Conversion/Laurylamidopropyl betaine - reformatted-uM.txt
- Analyzed Data Files/BMDExpress Analysis/BMC modeling input files/Chemical uM Conversion/OMP - reformatted-uM.txt
- Analyzed Data Files/BMDExpress Analysis/BMC modeling input files/Chemical uM Conversion/PB - reformatted-uM.txt
- Analyzed Data Files/BMDExpress Analysis/BMC modeling input files/Chemical uM Conversion/PEG - reformatted-uM.txt
- Analyzed Data Files/BMDExpress Analysis/BMC modeling input files/Chemical uM Conversion/PFBS - reformatted-uM.txt
- Analyzed Data Files/BMDExpress Analysis/BMC modeling input files/Chemical uM Conversion/PFBS-norm - reformatted-uM.txt
- Analyzed Data Files/BMDExpress Analysis/BMC modeling input files/Chemical uM Conversion/PFDA - reformatted-uM.txt
- Analyzed Data Files/BMDExpress Analysis/BMC modeling input files/Chemical uM Conversion/PFHpA - reformatted-uM.txt
- Analyzed Data Files/BMDExpress Analysis/BMC modeling input files/Chemical uM Conversion/PFHpS - reformatted-uM.txt
- Analyzed Data Files/BMDExpress Analysis/BMC modeling input files/Chemical uM Conversion/PFHpS-norm - reformatted-uM.txt
- Analyzed Data Files/BMDExpress Analysis/BMC modeling input files/Chemical uM Conversion/PFHxA - reformatted-uM.txt
- Analyzed Data Files/BMDExpress Analysis/BMC modeling input files/Chemical uM Conversion/PFHxA-norm - reformatted-uM.txt
- Analyzed Data Files/BMDExpress Analysis/BMC modeling input files/Chemical uM Conversion/PFHxS - reformatted-uM.txt
- Analyzed Data Files/BMDExpress Analysis/BMC modeling input files/Chemical uM Conversion/PFHxS-norm - reformatted-uM.txt
- Analyzed Data Files/BMDExpress Analysis/BMC modeling input files/Chemical uM Conversion/PFNA - reformatted-uM.txt
- Analyzed Data Files/BMDExpress Analysis/BMC modeling input files/Chemical uM Conversion/PFOA - reformatted-uM.txt
- Analyzed Data Files/BMDExpress Analysis/BMC modeling input files/Chemical uM Conversion/PFOA-norm - reformatted-uM.txt
- Analyzed Data Files/BMDExpress Analysis/BMC modeling input files/Chemical uM Conversion/PFOS - reformatted-uM.txt
- Analyzed Data Files/BMDExpress Analysis/BMC modeling input files/Chemical uM Conversion/SOS - reformatted-uM.txt
- Analyzed Data Files/BMDExpress Analysis/BMC modeling input files/Chemical uM Conversion/Wyeth-14643 - reformatted-uM.txt
- Analyzed Data Files/BMDExpress Analysis/BMC modeling input files/CsA - reformatted.txt
- Analyzed Data Files/BMDExpress Analysis/BMC modeling input files/CsA.txt
- Analyzed Data Files/BMDExpress Analysis/BMC modeling input files/Laurylamidopropyl betaine - reformatted.txt
- Analyzed Data Files/BMDExpress Analysis/BMC modeling input files/Laurylamidopropyl betaine.txt
- Analyzed Data Files/BMDExpress Analysis/BMC modeling input files/OMP - reformatted.txt
- Analyzed Data Files/BMDExpress Analysis/BMC modeling input files/OMP.txt
- Analyzed Data Files/BMDExpress Analysis/BMC modeling input files/PB - reformatted.txt
- Analyzed Data Files/BMDExpress Analysis/BMC modeling input files/PB.txt
- Analyzed Data Files/BMDExpress Analysis/BMC modeling input files/PEG - reformatted.txt
- Analyzed Data Files/BMDExpress Analysis/BMC modeling input files/PEG.txt
- Analyzed Data Files/BMDExpress Analysis/BMC modeling input files/PFBS - reformatted.txt
- Analyzed Data Files/BMDExpress Analysis/BMC modeling input files/PFBS-norm - reformatted.txt
- Analyzed Data Files/BMDExpress Analysis/BMC modeling input files/PFBS-norm.txt
- Analyzed Data Files/BMDExpress Analysis/BMC modeling input files/PFBS.txt
- Analyzed Data Files/BMDExpress Analysis/BMC modeling input files/PFDA - reformatted.txt
- Analyzed Data Files/BMDExpress Analysis/BMC modeling input files/PFDA.txt
- Analyzed Data Files/BMDExpress Analysis/BMC modeling input files/PFHpA - reformatted.txt
- Analyzed Data Files/BMDExpress Analysis/BMC modeling input files/PFHpA.txt
- Analyzed Data Files/BMDExpress Analysis/BMC modeling input files/PFHpS - reformatted.txt
- Analyzed Data Files/BMDExpress Analysis/BMC modeling input files/PFHpS-norm - reformatted.txt
- Analyzed Data Files/BMDExpress Analysis/BMC modeling input files/PFHpS-norm.txt
- Analyzed Data Files/BMDExpress Analysis/BMC modeling input files/PFHpS.txt
- Analyzed Data Files/BMDExpress Analysis/BMC modeling input files/PFHxA - reformatted.txt
- Analyzed Data Files/BMDExpress Analysis/BMC modeling input files/PFHxA-norm - reformatted.txt
- Analyzed Data Files/BMDExpress Analysis/BMC modeling input files/PFHxA-norm.txt
- Analyzed Data Files/BMDExpress Analysis/BMC modeling input files/PFHxA.txt
- Analyzed Data Files/BMDExpress Analysis/BMC modeling input files/PFHxS - reformatted.txt
- Analyzed Data Files/BMDExpress Analysis/BMC modeling input files/PFHxS-norm - reformatted.txt
- Analyzed Data Files/BMDExpress Analysis/BMC modeling input files/PFHxS-norm.txt
- Analyzed Data Files/BMDExpress Analysis/BMC modeling input files/PFHxS.txt
- Analyzed Data Files/BMDExpress Analysis/BMC modeling input files/PFNA - reformatted.txt
- Analyzed Data Files/BMDExpress Analysis/BMC modeling input files/PFNA.txt
- Analyzed Data Files/BMDExpress Analysis/BMC modeling input files/PFOA - reformatted.txt
- Analyzed Data Files/BMDExpress Analysis/BMC modeling input files/PFOA-norm - reformatted.txt
- Analyzed Data Files/BMDExpress Analysis/BMC modeling input files/PFOA-norm.txt
- Analyzed Data Files/BMDExpress Analysis/BMC modeling input files/PFOA.txt
- Analyzed Data Files/BMDExpress Analysis/BMC modeling input files/PFOS - reformatted.txt
- Analyzed Data Files/BMDExpress Analysis/BMC modeling input files/PFOS.txt
- Analyzed Data Files/BMDExpress Analysis/BMC modeling input files/SOS - reformatted.txt
- Analyzed Data Files/BMDExpress Analysis/BMC modeling input files/SOS.txt
- Analyzed Data Files/BMDExpress Analysis/BMC modeling input files/Wyeth-14643 - reformatted.txt
- Analyzed Data Files/BMDExpress Analysis/BMC modeling input files/Wyeth-14643.txt
- Analyzed Data Files/BMDExpress Analysis/UPDATED_ATP_Depletion_CTG-RLU_category_map_file.txt
- Analyzed Data Files/BMDExpress Analysis/UPDATED_probe_map_file_ATP_depletion_CTG-RLU.txt
- Analyzed Data Files/Final ATP Depletion BMC Rankings.xlsx
- Analyzed Data Files/Plate maps - ATP-final-corrected.xlsx
- Analyzed Data Files/Range Plot All CTG Positive Figure.pptx
- Analyzed Data Files/Thumbs.db
