# Supplementary material for: Unraveling Human Hepatocellular Responses to PFAS and Aqueous Film-Forming Foams (AFFFs) for Molecular Hazard Prioritization and In Vivo Translation
Source: Environ Sci Technol. 2025 Feb 2;59(5):2423–35. doi: 10.1021/acs.est.4c10595 (PMC11823446; doi:10.1021/acs.est.4c10595)
Supplement: Supplementary file 8 — es4c10595_si_008.zip [file es4c10595_si_008.zip › Analyzed Data Files/BMDExpress Analysis/BMC modeling input files/2-(2-Butoxyethoxy)ethanol.txt]

probe	P4C13	P4C14	P4D13	P4D14	P4E13	P4E14	P4F13	P4F14	P4G13	P4G14	P4H13	P4H14	P4I13	P4I14	P4J13	P4J14	P4K13	P4K14	P4L13	P4L14	P4M13	P4M14	P4N13	P4N14	P4E3	P4E4	P4F3	P4F4	P4E5	P4E6	P4F5	P4F6	P4E7	P4E8	P4F7	P4F8	P4E9	P4E10	P4F9	P4F10	P4E11	P4E12	P4F11	P4F12	P4E15	P4E16	P4F15	P4F16	P4E17
concentration	0	0	0	0	0	0	0	0	0	0	0	0	0	0	0	0	0	0	0	0	0	0	0	0	0.06	0.06	0.06	0.06	0.018987342	0.018987342	0.018987342	0.018987342	0.006008652	0.006008652	0.006008652	0.006008652	0.001901472	0.001901472	0.001901472	0.001901472	0.000601732	0.000601732	0.000601732	0.000601732	0.000190421	0.000190421	0.000190421	0.000190421	6.03E-05
ATP (RLU)	1286000	1325000	1334000	1255000	1276000	1309000	1293000	1287000	1297000	1363000	1307000	1247000	1293000	1293000	1262000	1304000	1295000	1315000	1368000	1309000	1316000	1363000	1407000	1418000	1185000	1132000	1240000	1117000	1254000	1246000	1302000	1223000	1317000	1248000	1339000	1233000	1297000	1274000	1307000	1243000	1318000	1297000	1368000	1278000	1315000	1332000	1290000	1271000	1281000
[truncated: 11 more columns]
