# Supplementary material for: Unraveling Human Hepatocellular Responses to PFAS and Aqueous Film-Forming Foams (AFFFs) for Molecular Hazard Prioritization and In Vivo Translation
Source: Environ Sci Technol. 2025 Feb 2;59(5):2423–35. doi: 10.1021/acs.est.4c10595 (PMC11823446; doi:10.1021/acs.est.4c10595)
Supplement: Supplementary file 8 — es4c10595_si_008.zip [file es4c10595_si_008.zip › Analyzed Data Files/BMDExpress Analysis/BMC modeling input files/2-methyl-2,4-pentanediol reformatted.txt]

probe	Plate4-C13	Plate4-C14	Plate4-D13	Plate4-D14	Plate4-E13	Plate4-E14	Plate4-F13	Plate4-F14	Plate4-G13	Plate4-G14	Plate4-H13	Plate4-H14	Plate4-I13	Plate4-I14	Plate4-J13	Plate4-J14	Plate4-K13	Plate4-K14	Plate4-L13	Plate4-L14	Plate4-M13	Plate4-M14	Plate4-N13	Plate4-N14	Plate4-I3	Plate4-I4	Plate4-J3	Plate4-J4	Plate4-I5	Plate4-I6	Plate4-J5	Plate4-J6	Plate4-I7	Plate4-I8	Plate4-J7	Plate4-J8	Plate4-I9	Plate4-I10	Plate4-J9	Plate4-J10	Plate4-I11	Plate4-I12	Plate4-J11	Plate4-J12	Plate4-I15	Plate4-I16	Plate4-J15	Plate4-J16	Plate4-I17
concentration	0	0	0	0	0	0	0	0	0	0	0	0	0	0	0	0	0	0	0	0	0	0	0	0	0.06	0.06	0.06	0.06	0.018987342	0.018987342	0.018987342	0.018987342	0.006008652	0.006008652	0.006008652	0.006008652	0.001901472	0.001901472	0.001901472	0.001901472	0.000601732	0.000601732	0.000601732	0.000601732	0.000190421	0.000190421	0.000190421	0.000190421	6.03E-05
ATP_RLU	20.29445921	20.33756093	20.34732724	20.25925593	20.2831969	20.32003367	20.30229084	20.29558062	20.30674705	20.37835413	20.31782771	20.25003003	20.30229084	20.30229084	20.26728048	20.31451244	20.30452067	20.32663137	20.3836368	20.32003367	20.32772806	20.37835413	20.4241909	20.4354261	19.78338516	19.60985326	19.47713372	19.27511284	19.87764511	19.73869924	19.44349601	19.52582664	19.92603389	20.25465036	19.76485054	19.85261942	20.10533564	20.22435032	19.82568552	20.2160827	20.37305205	20.29893963	20.40145455	20.24074476	20.30452067	20.26270049	20.38890019	20.29670116	20.32772806
[truncated: 11 more columns]
