# Supplementary material for: Unraveling Human Hepatocellular Responses to PFAS and Aqueous Film-Forming Foams (AFFFs) for Molecular Hazard Prioritization and In Vivo Translation
Source: Environ Sci Technol. 2025 Feb 2;59(5):2423–35. doi: 10.1021/acs.est.4c10595 (PMC11823446; doi:10.1021/acs.est.4c10595)
Supplement: Supplementary file 8 — es4c10595_si_008.zip [file es4c10595_si_008.zip › Analyzed Data Files/BMDExpress Analysis/BMC modeling input files/2-methyl-2,4-pentanediol.txt]

probe	P4C13	P4C14	P4D13	P4D14	P4E13	P4E14	P4F13	P4F14	P4G13	P4G14	P4H13	P4H14	P4I13	P4I14	P4J13	P4J14	P4K13	P4K14	P4L13	P4L14	P4M13	P4M14	P4N13	P4N14	P4I3	P4I4	P4J3	P4J4	P4I5	P4I6	P4J5	P4J6	P4I7	P4I8	P4J7	P4J8	P4I9	P4I10	P4J9	P4J10	P4I11	P4I12	P4J11	P4J12	P4I15	P4I16	P4J15	P4J16	P4I17
concentration	0	0	0	0	0	0	0	0	0	0	0	0	0	0	0	0	0	0	0	0	0	0	0	0	0.06	0.06	0.06	0.06	0.018987342	0.018987342	0.018987342	0.018987342	0.006008652	0.006008652	0.006008652	0.006008652	0.001901472	0.001901472	0.001901472	0.001901472	0.000601732	0.000601732	0.000601732	0.000601732	0.000190421	0.000190421	0.000190421	0.000190421	6.03E-05
ATP (RLU)	1286000	1325000	1334000	1255000	1276000	1309000	1293000	1287000	1297000	1363000	1307000	1247000	1293000	1293000	1262000	1304000	1295000	1315000	1368000	1309000	1316000	1363000	1407000	1418000	902386	800118	729796	634435	963313	874864	712977	754848	996171	1251000	890867	946747	1128000	1225000	929236	1218000	1358000	1290000	1385000	1239000	1295000	1258000	1373000	1288000	1316000
[truncated: 11 more columns]
