# Supplementary material for: Unraveling Human Hepatocellular Responses to PFAS and Aqueous Film-Forming Foams (AFFFs) for Molecular Hazard Prioritization and In Vivo Translation
Source: Environ Sci Technol. 2025 Feb 2;59(5):2423–35. doi: 10.1021/acs.est.4c10595 (PMC11823446; doi:10.1021/acs.est.4c10595)
Supplement: Supplementary file 8 — es4c10595_si_008.zip [file es4c10595_si_008.zip › Analyzed Data Files/BMDExpress Analysis/BMC modeling input files/4,2-FTSA.txt]

probe	P5C13	P5C14	P5D13	P5D14	P5E13	P5E14	P5F13	P5F14	P5G13	P5G14	P5H13	P5H14	P5I13	P5I14	P5J13	P5J14	P5K13	P5K14	P5L13	P5L14	P5M13	P5M14	P5N13	P5N14	P5C3	P5C4	P5D3	P5D4	P5C5	P5C6	P5D5	P5D6	P5C7	P5C8	P5D7	P5D8	P5C9	P5C10	P5D9	P5D10	P5C11	P5C12	P5D11	P5D12	P5C15	P5C16	P5D15	P5D16	P5C17
concentration	0	0	0	0	0	0	0	0	0	0	0	0	0	0	0	0	0	0	0	0	0	0	0	0	0.0164075	0.0164075	0.0164075	0.0164075	0.005192247	0.005192247	0.005192247	0.005192247	0.001643116	0.001643116	0.001643116	0.001643116	0.000519973	0.000519973	0.000519973	0.000519973	0.000164549	0.000164549	0.000164549	0.000164549	5.21E-05	5.21E-05	5.21E-05	5.21E-05	1.65E-05
ATP (RLU)	1235000	1256000	1278000	1216000	1302000	1255000	1294000	1269000	1316000	1245000	1264000	1252000	1287000	1181000	1275000	1251000	1278000	1243000	1285000	1266000	1283000	1269000	1325000	1317000	1168000	1195000	1270000	1246000	1251000	1174000	1209000	1179000	1286000	1295000	1243000	1220000	1366000	1370000	1302000	1228000	1302000	1175000	1269000	1165000	1275000	1253000	1300000	1251000	1250000
[truncated: 11 more columns]
