# Supplementary material for: Unraveling Human Hepatocellular Responses to PFAS and Aqueous Film-Forming Foams (AFFFs) for Molecular Hazard Prioritization and In Vivo Translation
Source: Environ Sci Technol. 2025 Feb 2;59(5):2423–35. doi: 10.1021/acs.est.4c10595 (PMC11823446; doi:10.1021/acs.est.4c10595)
Supplement: Supplementary file 8 — es4c10595_si_008.zip [file es4c10595_si_008.zip › Analyzed Data Files/BMDExpress Analysis/BMC modeling input files/6,2-FTOH - reformatted.txt]

probe	Plate2-I13	Plate2-I14	Plate2-J13	Plate2-J14	Plate2-K13	Plate2-K14	Plate2-L13	Plate2-L14	Plate2-M13	Plate2-M14	Plate2-N13	Plate2-N14	Plate2-M3	Plate2-M4	Plate2-N3	Plate2-N4	Plate2-M5	Plate2-M6	Plate2-N5	Plate2-N6	Plate2-M7	Plate2-M8	Plate2-N7	Plate2-N8	Plate2-M9	Plate2-M10	Plate2-N9	Plate2-N10	Plate2-M11	Plate2-M12	Plate2-N11	Plate2-N12	Plate2-M15	Plate2-M16	Plate2-N15	Plate2-N16	Plate2-M17	Plate2-M18	Plate2-N17	Plate2-N18	Plate2-M19	Plate2-M20	Plate2-N19	Plate2-N20	Plate2-M21	Plate2-M22	Plate2-N21	Plate2-N22
concentration	0	0	0	0	0	0	0	0	0	0	0	0	0.018205	0.018205	0.018205	0.018205	0.005761076	0.005761076	0.005761076	0.005761076	0.001823125	0.001823125	0.001823125	0.001823125	0.000576938	0.000576938	0.000576938	0.000576938	0.000182575	0.000182575	0.000182575	0.000182575	5.78E-05	5.78E-05	5.78E-05	5.78E-05	1.83E-05	1.83E-05	1.83E-05	1.83E-05	5.79E-06	5.79E-06	5.79E-06	5.79E-06	1.83E-06	1.83E-06	1.83E-06	1.83E-06
ATP_RLU	20.27298509	20.34732724	20.37198929	20.35702787	20.30229084	20.37835413	20.38995057	20.36131842	20.36131842	20.40665345	20.39832619	20.41596453	20.38469102	20.39832619	20.43237062	20.41390059	20.32553384	20.4169954	20.38152605	20.41493293	20.36024698	20.40561517	20.36986142	20.42008358	20.33101313	20.41596453	20.46662616	20.46563017	20.41390059	20.39623684	20.38046952	20.40665345	20.37623564	20.4211115	20.37623564	20.37305205	20.38784905	20.37729527	20.33864934	20.39728189	20.38574446	20.37729527	20.36773041	20.36131842	20.30674705	20.35595324	20.40769099	20.39414446
