# Supplementary material for: Unraveling Human Hepatocellular Responses to PFAS and Aqueous Film-Forming Foams (AFFFs) for Molecular Hazard Prioritization and In Vivo Translation
Source: Environ Sci Technol. 2025 Feb 2;59(5):2423–35. doi: 10.1021/acs.est.4c10595 (PMC11823446; doi:10.1021/acs.est.4c10595)
Supplement: Supplementary file 8 — es4c10595_si_008.zip [file es4c10595_si_008.zip › Analyzed Data Files/BMDExpress Analysis/BMC modeling input files/6,2-FTOH.txt]

probe	P2I13	P2I14	P2J13	P2J14	P2K13	P2K14	P2L13	P2L14	P2M13	P2M14	P2N13	P2N14	P2M3	P2M4	P2N3	P2N4	P2M5	P2M6	P2N5	P2N6	P2M7	P2M8	P2N7	P2N8	P2M9	P2M10	P2N9	P2N10	P2M11	P2M12	P2N11	P2N12	P2M15	P2M16	P2N15	P2N16	P2M17	P2M18	P2N17	P2N18	P2M19	P2M20	P2N19	P2N20	P2M21	P2M22	P2N21	P2N22
concentration	0	0	0	0	0	0	0	0	0	0	0	0	0.018205	0.018205	0.018205	0.018205	0.005761076	0.005761076	0.005761076	0.005761076	0.001823125	0.001823125	0.001823125	0.001823125	0.000576938	0.000576938	0.000576938	0.000576938	0.000182575	0.000182575	0.000182575	0.000182575	5.78E-05	5.78E-05	5.78E-05	5.78E-05	1.83E-05	1.83E-05	1.83E-05	1.83E-05	5.79E-06	5.79E-06	5.79E-06	5.79E-06	1.83E-06	1.83E-06	1.83E-06	1.83E-06
ATP (RLU)	1267000	1334000	1357000	1343000	1293000	1363000	1374000	1347000	1347000	1390000	1382000	1399000	1369000	1382000	1415000	1397000	1314000	1400000	1366000	1398000	1346000	1389000	1355000	1403000	1319000	1399000	1449000	1448000	1397000	1380000	1365000	1390000	1361000	1404000	1361000	1358000	1372000	1362000	1326000	1381000	1370000	1362000	1353000	1347000	1297000	1342000	1391000	1378000
