# Supplementary material for: Unraveling Human Hepatocellular Responses to PFAS and Aqueous Film-Forming Foams (AFFFs) for Molecular Hazard Prioritization and In Vivo Translation
Source: Environ Sci Technol. 2025 Feb 2;59(5):2423–35. doi: 10.1021/acs.est.4c10595 (PMC11823446; doi:10.1021/acs.est.4c10595)
Supplement: Supplementary file 8 — es4c10595_si_008.zip [file es4c10595_si_008.zip › Analyzed Data Files/BMDExpress Analysis/BMC modeling input files/6,2-FTSA-norm - reformatted.txt]

probe	Plate1-C13	Plate1-C14	Plate1-D13	Plate1-D14	Plate1-E13	Plate1-E14	Plate1-F13	Plate1-F14	Plate1-G13	Plate1-G14	Plate1-H13	Plate1-H14	Plate1-I13	Plate1-I14	Plate1-J13	Plate1-J14	Plate1-K13	Plate1-K14	Plate1-L13	Plate1-L14	Plate1-M13	Plate1-M14	Plate1-N13	Plate1-N14	Plate1-I3	Plate1-I4	Plate1-J3	Plate1-J4	Plate1-I5	Plate1-I6	Plate1-J5	Plate1-J6	Plate1-I7	Plate1-I8	Plate1-J7	Plate1-J8	Plate1-I9	Plate1-I10	Plate1-J9	Plate1-J10	Plate1-I11	Plate1-I12	Plate1-J11	Plate1-J12	Plate1-I15	Plate1-I16	Plate1-J15	Plate1-J16	Plate1-I17
concentration	0	0	0	0	0	0	0	0	0	0	0	0	0	0	0	0	0	0	0	0	0	0	0	0	0.021408	0.021408	0.021408	0.021408	0.006774684	0.006774684	0.006774684	0.006774684	0.002143887	0.002143887	0.002143887	0.002143887	0.000678445	0.000678445	0.000678445	0.000678445	0.000214698	0.000214698	0.000214698	0.000214698	6.79E-05	6.79E-05	6.79E-05	6.79E-05	2.15E-05
ATP_RLU	20.30525782	20.27089058	20.3130738	20.24932724	20.36913257	20.2828798	20.28685417	20.31696596	20.32857985	20.29936793	20.20520891	20.27289571	20.2855306	20.18121049	20.26687193	20.24252207	20.40431448	20.25677605	20.35279526	20.39268224	20.38219436	20.2601492	20.39268224	20.33563147	20.01705681	19.99374164	20.05871748	20.07566337	20.26082288	20.1059732	20.15463283	20.1932596	20.38775626	20.22536734	20.38775626	20.24932724	20.25271783	20.21775416	20.34582724	20.29542793	20.35153085	20.20940279	20.37536722	20.17550531	20.26620106	20.29147714	20.3013339	20.23568463	20.31631799
[truncated: 11 more columns]
