# Supplementary material for: Unraveling Human Hepatocellular Responses to PFAS and Aqueous Film-Forming Foams (AFFFs) for Molecular Hazard Prioritization and In Vivo Translation
Source: Environ Sci Technol. 2025 Feb 2;59(5):2423–35. doi: 10.1021/acs.est.4c10595 (PMC11823446; doi:10.1021/acs.est.4c10595)
Supplement: Supplementary file 8 — es4c10595_si_008.zip [file es4c10595_si_008.zip › Analyzed Data Files/BMDExpress Analysis/BMC modeling input files/6,2-FTSA-norm.txt]

probe	P1C13	P1C14	P1D13	P1D14	P1E13	P1E14	P1F13	P1F14	P1G13	P1G14	P1H13	P1H14	P1I13	P1I14	P1J13	P1J14	P1K13	P1K14	P1L13	P1L14	P1M13	P1M14	P1N13	P1N14	P1I3	P1I4	P1J3	P1J4	P1I5	P1I6	P1J5	P1J6	P1I7	P1I8	P1J7	P1J8	P1I9	P1I10	P1J9	P1J10	P1I11	P1I12	P1J11	P1J12	P1I15	P1I16	P1J15	P1J16	P1I17
concentration	0	0	0	0	0	0	0	0	0	0	0	0	0	0	0	0	0	0	0	0	0	0	0	0	0.021408	0.021408	0.021408	0.021408	0.006774684	0.006774684	0.006774684	0.006774684	0.002143887	0.002143887	0.002143887	0.002143887	0.000678445	0.000678445	0.000678445	0.000678445	0.000214698	0.000214698	0.000214698	0.000214698	6.79E-05	6.79E-05	6.79E-05	6.79E-05	2.15E-05
ATP (RLU)	1295661.857	1265161.895	1302700.31	1246392.687	1354315.63	1275719.574	1279238.8	1306219.536	1316777.215	1290383.017	1208854.272	1266921.508	1278065.725	1188911.989	1261642.668	1240527.31	1387748.281	1252844.602	1339065.649	1376604.064	1366632.923	1255777.291	1376604.064	1323229.13	1061046.763	1044037.169	1092133.263	1105037.093	1256363.829	1128498.602	1167210.093	1198883.131	1371911.762	1225863.866	1371911.762	1246392.687	1249325.376	1219411.951	1332613.734	1286863.791	1337892.574	1212373.499	1360181.008	1184219.687	1261056.131	1283344.564	1292142.631	1234661.932	1305632.998
[truncated: 11 more columns]
