# Supplementary material for: Unraveling Human Hepatocellular Responses to PFAS and Aqueous Film-Forming Foams (AFFFs) for Molecular Hazard Prioritization and In Vivo Translation
Source: Environ Sci Technol. 2025 Feb 2;59(5):2423–35. doi: 10.1021/acs.est.4c10595 (PMC11823446; doi:10.1021/acs.est.4c10595)
Supplement: Supplementary file 8 — es4c10595_si_008.zip [file es4c10595_si_008.zip › Analyzed Data Files/BMDExpress Analysis/BMC modeling input files/6,2-FTSA.txt]

probe	P1C13	P1C14	P1D13	P1D14	P1E13	P1E14	P1F13	P1F14	P1G13	P1G14	P1H13	P1H14	P1I13	P1I14	P1J13	P1J14	P1K13	P1K14	P1L13	P1L14	P1M13	P1M14	P1N13	P1N14	P1I3	P1I4	P1J3	P1J4	P1I5	P1I6	P1J5	P1J6	P1I7	P1I8	P1J7	P1J8	P1I9	P1I10	P1J9	P1J10	P1I11	P1I12	P1J11	P1J12	P1I15	P1I16	P1J15	P1J16	P1I17
concentration	0	0	0	0	0	0	0	0	0	0	0	0	0	0	0	0	0	0	0	0	0	0	0	0	0.021408	0.021408	0.021408	0.021408	0.006774684	0.006774684	0.006774684	0.006774684	0.002143887	0.002143887	0.002143887	0.002143887	0.000678445	0.000678445	0.000678445	0.000678445	0.000214698	0.000214698	0.000214698	0.000214698	6.79E-05	6.79E-05	6.79E-05	6.79E-05	2.15E-05
ATP (RLU)	2209000	2157000	2221000	2125000	2309000	2175000	2181000	2227000	2245000	2200000	2061000	2160000	2179000	2027000	2151000	2115000	2366000	2136000	2283000	2347000	2330000	2141000	2347000	2256000	1809000	1780000	1862000	1884000	2142000	1924000	1990000	2044000	2339000	2090000	2339000	2125000	2130000	2079000	2272000	2194000	2281000	2067000	2319000	2019000	2150000	2188000	2203000	2105000	2226000
[truncated: 11 more columns]
