# Supplementary material for: Unraveling Human Hepatocellular Responses to PFAS and Aqueous Film-Forming Foams (AFFFs) for Molecular Hazard Prioritization and In Vivo Translation
Source: Environ Sci Technol. 2025 Feb 2;59(5):2423–35. doi: 10.1021/acs.est.4c10595 (PMC11823446; doi:10.1021/acs.est.4c10595)
Supplement: Supplementary file 8 — es4c10595_si_008.zip [file es4c10595_si_008.zip › Analyzed Data Files/BMDExpress Analysis/BMC modeling input files/6,2-methacrylate - reformatted.txt]

probe	Plate2-C13	Plate2-C14	Plate2-D13	Plate2-D14	Plate2-E13	Plate2-E14	Plate2-F13	Plate2-F14	Plate2-G13	Plate2-G14	Plate2-H13	Plate2-H14	Plate2-E3	Plate2-E4	Plate2-F3	Plate2-F4	Plate2-E5	Plate2-E6	Plate2-F5	Plate2-F6	Plate2-E7	Plate2-E8	Plate2-F7	Plate2-F8	Plate2-E9	Plate2-E10	Plate2-F9	Plate2-F10	Plate2-E11	Plate2-E12	Plate2-F11	Plate2-F12	Plate2-E15	Plate2-E16	Plate2-F15	Plate2-F16	Plate2-E17	Plate2-E18	Plate2-F17	Plate2-F18	Plate2-E19	Plate2-E20	Plate2-F19	Plate2-F20	Plate2-E21	Plate2-E22	Plate2-F21	Plate2-F22
concentration	0	0	0	0	0	0	0	0	0	0	0	0	0.021609	0.021609	0.021609	0.021609	0.006838291	0.006838291	0.006838291	0.006838291	0.002164016	0.002164016	0.002164016	0.002164016	0.000684815	0.000684815	0.000684815	0.000684815	0.000216714	0.000216714	0.000216714	0.000216714	6.86E-05	6.86E-05	6.86E-05	6.86E-05	2.17E-05	2.17E-05	2.17E-05	2.17E-05	6.87E-06	6.87E-06	6.87E-06	6.87E-06	2.17E-06	2.17E-06	2.17E-06	2.17E-06
ATP_RLU	20.32882391	20.35164669	20.33864934	20.30340619	20.26155322	20.28996483	20.28771238	20.2511865	20.33973694	20.42316516	20.34948858	20.37198929	20.26613684	20.26384685	20.31340565	20.25003003	20.24423374	20.2511865	20.36452798	20.26613684	20.26040503	20.28093385	20.31561838	20.30005757	20.23957988	20.24887264	20.31561838	20.33864934	20.25003003	20.2649923	20.34516265	20.27184597	20.2511865	20.29333693	20.32223625	20.32443549	20.30005757	20.29108974	20.34407914	20.31229802	20.27980099	20.32553384	20.40665345	20.27639707	20.28883905	20.33319904	20.32882391	20.33756093
