# Supplementary material for: Unraveling Human Hepatocellular Responses to PFAS and Aqueous Film-Forming Foams (AFFFs) for Molecular Hazard Prioritization and In Vivo Translation
Source: Environ Sci Technol. 2025 Feb 2;59(5):2423–35. doi: 10.1021/acs.est.4c10595 (PMC11823446; doi:10.1021/acs.est.4c10595)
Supplement: Supplementary file 8 — es4c10595_si_008.zip [file es4c10595_si_008.zip › Analyzed Data Files/BMDExpress Analysis/BMC modeling input files/6,2-methacrylate.txt]

probe	P2C13	P2C14	P2D13	P2D14	P2E13	P2E14	P2F13	P2F14	P2G13	P2G14	P2H13	P2H14	P2E3	P2E4	P2F3	P2F4	P2E5	P2E6	P2F5	P2F6	P2E7	P2E8	P2F7	P2F8	P2E9	P2E10	P2F9	P2F10	P2E11	P2E12	P2F11	P2F12	P2E15	P2E16	P2F15	P2F16	P2E17	P2E18	P2F17	P2F18	P2E19	P2E20	P2F19	P2F20	P2E21	P2E22	P2F21	P2F22
concentration	0	0	0	0	0	0	0	0	0	0	0	0	0.021609	0.021609	0.021609	0.021609	0.006838291	0.006838291	0.006838291	0.006838291	0.002164016	0.002164016	0.002164016	0.002164016	0.000684815	0.000684815	0.000684815	0.000684815	0.000216714	0.000216714	0.000216714	0.000216714	6.86E-05	6.86E-05	6.86E-05	6.86E-05	2.17E-05	2.17E-05	2.17E-05	2.17E-05	6.87E-06	6.87E-06	6.87E-06	6.87E-06	2.17E-06	2.17E-06	2.17E-06	2.17E-06
ATP (RLU)	1317000	1338000	1326000	1294000	1257000	1282000	1280000	1248000	1327000	1406000	1336000	1357000	1261000	1259000	1303000	1247000	1242000	1248000	1350000	1261000	1256000	1274000	1305000	1291000	1238000	1246000	1305000	1326000	1247000	1260000	1332000	1266000	1248000	1285000	1311000	1313000	1291000	1283000	1331000	1302000	1273000	1314000	1390000	1270000	1281000	1321000	1317000	1325000
