# Supplementary material for: Unraveling Human Hepatocellular Responses to PFAS and Aqueous Film-Forming Foams (AFFFs) for Molecular Hazard Prioritization and In Vivo Translation
Source: Environ Sci Technol. 2025 Feb 2;59(5):2423–35. doi: 10.1021/acs.est.4c10595 (PMC11823446; doi:10.1021/acs.est.4c10595)
Supplement: Supplementary file 8 — es4c10595_si_008.zip [file es4c10595_si_008.zip › Analyzed Data Files/BMDExpress Analysis/BMC modeling input files/8,2-FTOH.txt]

probe	P3C13	P3C14	P3D13	P3D13	P3C3	P3C4	P3D3	P3D4	P3C5	P3C6	P3D5	P3D6	P3C7	P3C8	P3D7	P3D8	P3C9	P3C10	P3D9	P3D10	P3C11	P3C12	P3D11	P3D12	P3C15	P3C16	P3D15	P3D16	P3C17	P3C18	P3D17	P3D18	P3C19	P3C20	P3D19	P3D20	P3C21	P3C22	P3D21	P3D22
concentration	0	0	0	0	0.023206	0.023206	0.023206	0.023206	0.007343671	0.007343671	0.007343671	0.007343671	0.002323946	0.002323946	0.002323946	0.002323946	0.000735426	0.000735426	0.000735426	0.000735426	0.00023273	0.00023273	0.00023273	0.00023273	7.36E-05	7.36E-05	7.36E-05	7.36E-05	2.33E-05	2.33E-05	2.33E-05	2.33E-05	7.38E-06	7.38E-06	7.38E-06	7.38E-06	2.33E-06	2.33E-06	2.33E-06	2.33E-06
ATP (RLU)	1199000	1196000	1189000	1189000	1156000	1170000	1184000	1208000	1207000	1253000	1138000	1193000	1138000	1246000	1258000	1217000	1151000	1182000	1274000	1215000	1177000	1270000	1190000	1214000	1148000	1207000	1166000	1212000	1208000	1246000	1230000	1198000	1196000	1321000	1194000	1201000	1221000	1240000	1235000	1195000
