# Supplementary material for: Unraveling Human Hepatocellular Responses to PFAS and Aqueous Film-Forming Foams (AFFFs) for Molecular Hazard Prioritization and In Vivo Translation
Source: Environ Sci Technol. 2025 Feb 2;59(5):2423–35. doi: 10.1021/acs.est.4c10595 (PMC11823446; doi:10.1021/acs.est.4c10595)
Supplement: Supplementary file 8 — es4c10595_si_008.zip [file es4c10595_si_008.zip › Analyzed Data Files/BMDExpress Analysis/BMC modeling input files/AFFF-Qpool - reformatted-corrected.txt]

probe	Plate4-C13	Plate4-C14	Plate4-D13	Plate4-D14	Plate4-E13	Plate4-E14	Plate4-F13	Plate4-F14	Plate4-G13	Plate4-G14	Plate4-H13	Plate4-H14	Plate4-I13	Plate4-I14	Plate4-J13	Plate4-J14	Plate4-K13	Plate4-K14	Plate4-L13	Plate4-L14	Plate4-M13	Plate4-M14	Plate4-N13	Plate4-N14	Plate4-M3	Plate4-M4	Plate4-N3	Plate4-N4	Plate4-M5	Plate4-M6	Plate4-N5	Plate4-N6	Plate4-M7	Plate4-M8	Plate4-N7	Plate4-N8	Plate4-M9	Plate4-M10	Plate4-N9	Plate4-N10	Plate4-M11	Plate4-M12	Plate4-N11	Plate4-N12	Plate4-M15	Plate4-M16	Plate4-N15	Plate4-N16	Plate4-M17
concentration	0	0	0	0	0	0	0	0	0	0	0	0	0	0	0	0	0	0	0	0	0	0	0	0	0.6	0.6	0.6	0.6	0.18974	0.18974	0.18974	0.18974	0.06	0.06	0.06	0.06	0.01897	0.01897	0.01897	0.01897	0.006	0.006	0.006	0.006	0.0019	0.0019	0.0019	0.0019	0.0006
ATP_RLU	20.29445921	20.33756093	20.34732724	20.25925593	20.2831969	20.32003367	20.30229084	20.29558062	20.30674705	20.37835413	20.31782771	20.25003003	20.30229084	20.30229084	20.26728048	20.31451244	20.30452067	20.32663137	20.3836368	20.32003367	20.32772806	20.37835413	20.4241909	20.4354261	12.15924065	14.0001761	12.71317168	13.62901503	19.2089297	19.18978596	19.58545773	19.58014261	19.68048143	19.75783108	19.92247262	20.22787913	19.80458009	20.26155322	20.20776743	20.48345367	20.41390059	20.30452067	20.43338983	20.34407914	20.34407914	20.35164669	20.42726373	20.35380157	20.35487781
[truncated: 11 more columns]
