# Supplementary material for: Unraveling Human Hepatocellular Responses to PFAS and Aqueous Film-Forming Foams (AFFFs) for Molecular Hazard Prioritization and In Vivo Translation
Source: Environ Sci Technol. 2025 Feb 2;59(5):2423–35. doi: 10.1021/acs.est.4c10595 (PMC11823446; doi:10.1021/acs.est.4c10595)
Supplement: Supplementary file 8 — es4c10595_si_008.zip [file es4c10595_si_008.zip › Analyzed Data Files/BMDExpress Analysis/BMC modeling input files/AFFF-Qpool.txt]

probe	P4C13	P4C14	P4D13	P4D14	P4E13	P4E14	P4F13	P4F14	P4G13	P4G14	P4H13	P4H14	P4I13	P4I14	P4J13	P4J14	P4K13	P4K14	P4L13	P4L14	P4M13	P4M14	P4N13	P4N14	P4M3	P4M4	P4N3	P4N4	P4M5	P4M6	P4N5	P4N6	P4M7	P4M8	P4N7	P4N8	P4M9	P4M10	P4N9	P4N10	P4M11	P4M12	P4N11	P4N12	P4M15	P4M16	P4N15	P4N16	P4M17
concentration	0	0	0	0	0	0	0	0	0	0	0	0	0	0	0	0	0	0	0	0	0	0	0	0	0.2	0.2	0.2	0.2	0.063291139	0.063291139	0.063291139	0.063291139	0.020028842	0.020028842	0.020028842	0.020028842	0.006338241	0.006338241	0.006338241	0.006338241	0.002005772	0.002005772	0.002005772	0.002005772	0.000634738	0.000634738	0.000634738	0.000634738	0.000200866
ATP (RLU)	1286000	1325000	1334000	1255000	1276000	1309000	1293000	1287000	1297000	1363000	1307000	1247000	1293000	1293000	1262000	1304000	1295000	1315000	1368000	1309000	1316000	1363000	1407000	1418000	4574	16386	6715	12669	605988	598000	786702	783809	840263	886543	993715	1228000	915741	1257000	1211000	1466000	1397000	1295000	1416000	1331000	1331000	1338000	1410000	1340000	1341000
[truncated: 11 more columns]
