# Supplementary material for: Unraveling Human Hepatocellular Responses to PFAS and Aqueous Film-Forming Foams (AFFFs) for Molecular Hazard Prioritization and In Vivo Translation
Source: Environ Sci Technol. 2025 Feb 2;59(5):2423–35. doi: 10.1021/acs.est.4c10595 (PMC11823446; doi:10.1021/acs.est.4c10595)
Supplement: Supplementary file 8 — es4c10595_si_008.zip [file es4c10595_si_008.zip › Analyzed Data Files/BMDExpress Analysis/BMC modeling input files/AFFF1-Solberg.txt]

probe	P5C13	P5C14	P5D13	P5D14	P5E13	P5E14	P5F13	P5F14	P5G13	P5G14	P5H13	P5H14	P5I13	P5I14	P5J13	P5J14	P5K13	P5K14	P5L13	P5L14	P5M13	P5M14	P5N13	P5N14	P5E3	P5E4	P5F3	P5F4	P5E5	P5E6	P5F5	P5F6	P5E7	P5E8	P5F7	P5F8	P5E9	P5E10	P5F9	P5F10	P5E11	P5E12	P5F11	P5F12	P5E15	P5E16	P5F15	P5F16	P5E17
concentration	0	0	0	0	0	0	0	0	0	0	0	0	0	0	0	0	0	0	0	0	0	0	0	0	0.2	0.2	0.2	0.2	0.063291139	0.063291139	0.063291139	0.063291139	0.020028842	0.020028842	0.020028842	0.020028842	0.006338241	0.006338241	0.006338241	0.006338241	0.002005772	0.002005772	0.002005772	0.002005772	0.000634738	0.000634738	0.000634738	0.000634738	0.000200866
ATP (RLU)	1235000	1256000	1278000	1216000	1302000	1255000	1294000	1269000	1316000	1245000	1264000	1252000	1287000	1181000	1275000	1251000	1278000	1243000	1285000	1266000	1283000	1269000	1325000	1317000	807805	837956	818549	753303	1019000	1079000	1070000	1062000	1230000	1171000	1209000	1174000	1295000	1182000	1276000	1220000	1287000	1217000	1258000	1201000	1356000	1306000	1270000	1243000	1248000
[truncated: 11 more columns]
