# Supplementary material for: Unraveling Human Hepatocellular Responses to PFAS and Aqueous Film-Forming Foams (AFFFs) for Molecular Hazard Prioritization and In Vivo Translation
Source: Environ Sci Technol. 2025 Feb 2;59(5):2423–35. doi: 10.1021/acs.est.4c10595 (PMC11823446; doi:10.1021/acs.est.4c10595)
Supplement: Supplementary file 8 — es4c10595_si_008.zip [file es4c10595_si_008.zip › Analyzed Data Files/BMDExpress Analysis/BMC modeling input files/AFFF2-CHEMGUARD.txt]

probe	P5C13	P5C14	P5D13	P5D14	P5E13	P5E14	P5F13	P5F14	P5G13	P5G14	P5H13	P5H14	P5I13	P5I14	P5J13	P5J14	P5K13	P5K14	P5L13	P5L14	P5M13	P5M14	P5N13	P5N14	P5G3	P5G4	P5H3	P5H4	P5G5	P5G6	P5H5	P5H6	P5G7	P5G8	P5H7	P5H8	P5G9	P5G10	P5H9	P5H10	P5G11	P5G12	P5H11	P5H12	P5G15	P5G16	P5H15	P5H16	P5G17
concentration	0	0	0	0	0	0	0	0	0	0	0	0	0	0	0	0	0	0	0	0	0	0	0	0	0.06	0.06	0.06	0.06	0.018987342	0.018987342	0.018987342	0.018987342	0.006008652	0.006008652	0.006008652	0.006008652	0.001901472	0.001901472	0.001901472	0.001901472	0.000601732	0.000601732	0.000601732	0.000601732	0.000190421	0.000190421	0.000190421	0.000190421	6.03E-05
ATP (RLU)	1235000	1256000	1278000	1216000	1302000	1255000	1294000	1269000	1316000	1245000	1264000	1252000	1287000	1181000	1275000	1251000	1278000	1243000	1285000	1266000	1283000	1269000	1325000	1317000	10410	14506	9865	13456	462852	492205	422916	430574	838593	853019	775916	735309	1189000	1133000	1109000	1120000	1264000	1122000	1229000	1201000	1276000	1132000	1249000	1165000	1241000
[truncated: 11 more columns]
