# Supplementary material for: Unraveling Human Hepatocellular Responses to PFAS and Aqueous Film-Forming Foams (AFFFs) for Molecular Hazard Prioritization and In Vivo Translation
Source: Environ Sci Technol. 2025 Feb 2;59(5):2423–35. doi: 10.1021/acs.est.4c10595 (PMC11823446; doi:10.1021/acs.est.4c10595)
Supplement: Supplementary file 8 — es4c10595_si_008.zip [file es4c10595_si_008.zip › Analyzed Data Files/BMDExpress Analysis/BMC modeling input files/AFFF3-TRIDOL.txt]

probe	P5C13	P5C14	P5D13	P5D14	P5E13	P5E14	P5F13	P5F14	P5G13	P5G14	P5H13	P5H14	P5I13	P5I14	P5J13	P5J14	P5K13	P5K14	P5L13	P5L14	P5M13	P5M14	P5N13	P5N14	P5I3	P5I4	P5J3	P5J4	P5I5	P5I6	P5J5	P5J6	P5I7	P5I8	P5J7	P5J8	P5I9	P5I10	P5J9	P5J10	P5I11	P5I12	P5J11	P5J12	P5I15	P5I16	P5J15	P5J16	P5I17
concentration	0	0	0	0	0	0	0	0	0	0	0	0	0	0	0	0	0	0	0	0	0	0	0	0	0.6	0.6	0.6	0.6	0.189873418	0.189873418	0.189873418	0.189873418	0.060086525	0.060086525	0.060086525	0.060086525	0.019014723	0.019014723	0.019014723	0.019014723	0.006017317	0.006017317	0.006017317	0.006017317	0.001904214	0.001904214	0.001904214	0.001904214	0.000602599
ATP (RLU)	1235000	1256000	1278000	1216000	1302000	1255000	1294000	1269000	1316000	1245000	1264000	1252000	1287000	1181000	1275000	1251000	1278000	1243000	1285000	1266000	1283000	1269000	1325000	1317000	626424	549674	507070	502070	1120000	1090000	1088000	1088000	1227000	1149000	1189000	1233000	1210000	1196000	1242000	1225000	1308000	1221000	1283000	1210000	1281000	1193000	1234000	1234000	1274000
[truncated: 11 more columns]
