# Supplementary material for: Unraveling Human Hepatocellular Responses to PFAS and Aqueous Film-Forming Foams (AFFFs) for Molecular Hazard Prioritization and In Vivo Translation
Source: Environ Sci Technol. 2025 Feb 2;59(5):2423–35. doi: 10.1021/acs.est.4c10595 (PMC11823446; doi:10.1021/acs.est.4c10595)
Supplement: Supplementary file 8 — es4c10595_si_008.zip [file es4c10595_si_008.zip › Analyzed Data Files/BMDExpress Analysis/BMC modeling input files/AFFF4-PFOS-CHEK - reformatted.txt]

probe	Plate5-C13	Plate5-C14	Plate5-D13	Plate5-D14	Plate5-E13	Plate5-E14	Plate5-F13	Plate5-F14	Plate5-G13	Plate5-G14	Plate5-H13	Plate5-H14	Plate5-I13	Plate5-I14	Plate5-J13	Plate5-J14	Plate5-K13	Plate5-K14	Plate5-L13	Plate5-L14	Plate5-M13	Plate5-M14	Plate5-N13	Plate5-N14	Plate5-K3	Plate5-K4	Plate5-L3	Plate5-L4	Plate5-K5	Plate5-K6	Plate5-L5	Plate5-L6	Plate5-K7	Plate5-K8	Plate5-L7	Plate5-L8	Plate5-K9	Plate5-K10	Plate5-L9	Plate5-L10	Plate5-K11	Plate5-K12	Plate5-L11	Plate5-L12	Plate5-K15	Plate5-K16	Plate5-L15	Plate5-L16	Plate5-K17
concentration	0	0	0	0	0	0	0	0	0	0	0	0	0	0	0	0	0	0	0	0	0	0	0	0	0.6	0.6	0.6	0.6	0.189873418	0.189873418	0.189873418	0.189873418	0.060086525	0.060086525	0.060086525	0.060086525	0.019014723	0.019014723	0.019014723	0.019014723	0.006017317	0.006017317	0.006017317	0.006017317	0.001904214	0.001904214	0.001904214	0.001904214	0.000602599
ATP_RLU	20.23607961	20.26040503	20.28545641	20.2137118	20.31229802	20.25925593	20.30340619	20.27526064	20.32772806	20.24771431	20.26956503	20.25580313	20.29558062	20.17157753	20.28206582	20.25465036	20.28545641	20.24539487	20.29333693	20.27184597	20.29108974	20.27526064	20.33756093	20.32882391	19.46238644	19.39141982	19.35896234	19.51147085	20.02377601	20.09119776	20.07430874	20.07561494	20.22552755	20.20418902	20.22552755	20.22081285	20.30117464	20.22905349	20.30897	20.29445921	20.3321065	20.23257083	20.29221377	20.24423374	20.31340565	20.22905349	20.28432709	20.23607961	20.28883905
[truncated: 11 more columns]
