# Supplementary material for: Unraveling Human Hepatocellular Responses to PFAS and Aqueous Film-Forming Foams (AFFFs) for Molecular Hazard Prioritization and In Vivo Translation
Source: Environ Sci Technol. 2025 Feb 2;59(5):2423–35. doi: 10.1021/acs.est.4c10595 (PMC11823446; doi:10.1021/acs.est.4c10595)
Supplement: Supplementary file 8 — es4c10595_si_008.zip [file es4c10595_si_008.zip › Analyzed Data Files/BMDExpress Analysis/BMC modeling input files/AFFF5-FOMTEC - reformatted.txt]

probe	Plate5-C13	Plate5-C14	Plate5-D13	Plate5-D14	Plate5-E13	Plate5-E14	Plate5-F13	Plate5-F14	Plate5-G13	Plate5-G14	Plate5-H13	Plate5-H14	Plate5-I13	Plate5-I14	Plate5-J13	Plate5-J14	Plate5-K13	Plate5-K14	Plate5-L13	Plate5-L14	Plate5-M13	Plate5-M14	Plate5-N13	Plate5-N14	Plate5-M3	Plate5-M4	Plate5-N3	Plate5-N4	Plate5-M5	Plate5-M6	Plate5-N5	Plate5-N6	Plate5-M7	Plate5-M8	Plate5-N7	Plate5-N8	Plate5-M9	Plate5-M10	Plate5-N9	Plate5-N10	Plate5-M11	Plate5-M12	Plate5-N11	Plate5-N12	Plate5-M15	Plate5-M16	Plate5-N15	Plate5-N16	Plate5-M17
concentration	0	0	0	0	0	0	0	0	0	0	0	0	0	0	0	0	0	0	0	0	0	0	0	0	0.6	0.6	0.6	0.6	0.189873418	0.189873418	0.189873418	0.189873418	0.060086525	0.060086525	0.060086525	0.060086525	0.019014723	0.019014723	0.019014723	0.019014723	0.006017317	0.006017317	0.006017317	0.006017317	0.001904214	0.001904214	0.001904214	0.001904214	0.000602599
ATP_RLU	20.23607961	20.26040503	20.28545641	20.2137118	20.31229802	20.25925593	20.30340619	20.27526064	20.32772806	20.24771431	20.26956503	20.25580313	20.29558062	20.17157753	20.28206582	20.25465036	20.28545641	20.24539487	20.29333693	20.27184597	20.29108974	20.27526064	20.33756093	20.32882391	19.56390566	19.40625069	19.56159002	19.58976817	20.09635485	20.06644662	20.03456256	20.20418902	20.30452067	20.23374137	20.27866724	20.32223625	20.35917474	20.27639707	20.30340619	20.35595324	20.33647169	20.19340023	20.30785895	20.33538163	20.34840831	20.28545641	20.31008019	20.31672347	20.30674705
[truncated: 11 more columns]
