# Supplementary material for: Unraveling Human Hepatocellular Responses to PFAS and Aqueous Film-Forming Foams (AFFFs) for Molecular Hazard Prioritization and In Vivo Translation
Source: Environ Sci Technol. 2025 Feb 2;59(5):2423–35. doi: 10.1021/acs.est.4c10595 (PMC11823446; doi:10.1021/acs.est.4c10595)
Supplement: Supplementary file 8 — es4c10595_si_008.zip [file es4c10595_si_008.zip › Analyzed Data Files/BMDExpress Analysis/BMC modeling input files/AFFF5-FOMTEC.txt]

probe	P5C13	P5C14	P5D13	P5D14	P5E13	P5E14	P5F13	P5F14	P5G13	P5G14	P5H13	P5H14	P5I13	P5I14	P5J13	P5J14	P5K13	P5K14	P5L13	P5L14	P5M13	P5M14	P5N13	P5N14	P5M3	P5M4	P5N3	P5N4	P5M5	P5M6	P5N5	P5N6	P5M7	P5M8	P5N7	P5N8	P5M9	P5M10	P5N9	P5N10	P5M11	P5M12	P5N11	P5N12	P5M15	P5M16	P5N15	P5N16	P5M17
concentration	0	0	0	0	0	0	0	0	0	0	0	0	0	0	0	0	0	0	0	0	0	0	0	0	0.6	0.6	0.6	0.6	0.189873418	0.189873418	0.189873418	0.189873418	0.060086525	0.060086525	0.060086525	0.060086525	0.019014723	0.019014723	0.019014723	0.019014723	0.006017317	0.006017317	0.006017317	0.006017317	0.001904214	0.001904214	0.001904214	0.001904214	0.000602599
ATP (RLU)	1235000	1256000	1278000	1216000	1302000	1255000	1294000	1269000	1316000	1245000	1264000	1252000	1287000	1181000	1275000	1251000	1278000	1243000	1285000	1266000	1283000	1269000	1325000	1317000	775037	694806	773794	789056	1121000	1098000	1074000	1208000	1295000	1233000	1272000	1311000	1345000	1270000	1294000	1342000	1324000	1199000	1298000	1323000	1335000	1278000	1300000	1306000	1297000
[truncated: 11 more columns]
