# Supplementary material for: Unraveling Human Hepatocellular Responses to PFAS and Aqueous Film-Forming Foams (AFFFs) for Molecular Hazard Prioritization and In Vivo Translation
Source: Environ Sci Technol. 2025 Feb 2;59(5):2423–35. doi: 10.1021/acs.est.4c10595 (PMC11823446; doi:10.1021/acs.est.4c10595)
Supplement: Supplementary file 8 — es4c10595_si_008.zip [file es4c10595_si_008.zip › Analyzed Data Files/BMDExpress Analysis/BMC modeling input files/CHEMGUARD+PFAS+PEG - reformatted.txt]

probe	Plate4-C13	Plate4-C14	Plate4-D13	Plate4-D14	Plate4-E13	Plate4-E14	Plate4-F13	Plate4-F14	Plate4-G13	Plate4-G14	Plate4-H13	Plate4-H14	Plate4-I13	Plate4-I14	Plate4-J13	Plate4-J14	Plate4-K13	Plate4-K14	Plate4-L13	Plate4-L14	Plate4-M13	Plate4-M14	Plate4-N13	Plate4-N14	Plate4-K3	Plate4-K4	Plate4-L3	Plate4-L4	Plate4-K5	Plate4-K6	Plate4-L5	Plate4-L6	Plate4-K7	Plate4-K8	Plate4-L7	Plate4-L8	Plate4-K9	Plate4-K10	Plate4-L9	Plate4-L10	Plate4-K11	Plate4-K12	Plate4-L11	Plate4-L12	Plate4-K15	Plate4-K16	Plate4-L15	Plate4-L16	Plate4-K17
concentration	0	0	0	0	0	0	0	0	0	0	0	0	0	0	0	0	0	0	0	0	0	0	0	0	0.02	0.02	0.02	0.02	0.006329114	0.006329114	0.006329114	0.006329114	0.002002884	0.002002884	0.002002884	0.002002884	0.000633824	0.000633824	0.000633824	0.000633824	0.000200577	0.000200577	0.000200577	0.000200577	6.35E-05	6.35E-05	6.35E-05	6.35E-05	2.01E-05
ATP_RLU	20.29445921	20.33756093	20.34732724	20.25925593	20.2831969	20.32003367	20.30229084	20.29558062	20.30674705	20.37835413	20.31782771	20.25003003	20.30229084	20.30229084	20.26728048	20.31451244	20.30452067	20.32663137	20.3836368	20.32003367	20.32772806	20.37835413	20.4241909	20.4354261	12.91026796	13.16616308	11.94800213	12.5020859	13.43384621	13.6588809	13.34872815	13.62250945	15.92107384	15.99234092	15.73949057	16.33481447	19.41533534	19.58441756	19.43067306	19.53253666	20.06907209	20.16668289	20.11806913	20.14693654	20.23374137	20.19099172	20.25695498	20.23724731	20.33101313
[truncated: 11 more columns]
