# Supplementary material for: Unraveling Human Hepatocellular Responses to PFAS and Aqueous Film-Forming Foams (AFFFs) for Molecular Hazard Prioritization and In Vivo Translation
Source: Environ Sci Technol. 2025 Feb 2;59(5):2423–35. doi: 10.1021/acs.est.4c10595 (PMC11823446; doi:10.1021/acs.est.4c10595)
Supplement: Supplementary file 8 — es4c10595_si_008.zip [file es4c10595_si_008.zip › Analyzed Data Files/BMDExpress Analysis/BMC modeling input files/CHEMGUARD+PFAS+PEG.txt]

probe	P4C13	P4C14	P4D13	P4D14	P4E13	P4E14	P4F13	P4F14	P4G13	P4G14	P4H13	P4H14	P4I13	P4I14	P4J13	P4J14	P4K13	P4K14	P4L13	P4L14	P4M13	P4M14	P4N13	P4N14	P4K3	P4K4	P4L3	P4L4	P4K5	P4K6	P4L5	P4L6	P4K7	P4K8	P4L7	P4L8	P4K9	P4K10	P4L9	P4L10	P4K11	P4K12	P4L11	P4L12	P4K15	P4K16	P4L15	P4L16	P4K17
concentration	0	0	0	0	0	0	0	0	0	0	0	0	0	0	0	0	0	0	0	0	0	0	0	0	0.02	0.02	0.02	0.02	0.006329114	0.006329114	0.006329114	0.006329114	0.002002884	0.002002884	0.002002884	0.002002884	0.000633824	0.000633824	0.000633824	0.000633824	0.000200577	0.000200577	0.000200577	0.000200577	6.35E-05	6.35E-05	6.35E-05	6.35E-05	2.01E-05
ATP (RLU)	1286000	1325000	1334000	1255000	1276000	1309000	1293000	1287000	1297000	1363000	1307000	1247000	1293000	1293000	1262000	1304000	1295000	1315000	1368000	1309000	1316000	1363000	1407000	1418000	7698	9192	3951	5801	11066	12934	10432	12612	62047	65189	54709	82655	699195	786135	706668	758367	1100000	1177000	1138000	1161000	1233000	1197000	1253000	1236000	1319000
[truncated: 11 more columns]
