# Supplementary material for: Unraveling Human Hepatocellular Responses to PFAS and Aqueous Film-Forming Foams (AFFFs) for Molecular Hazard Prioritization and In Vivo Translation
Source: Environ Sci Technol. 2025 Feb 2;59(5):2423–35. doi: 10.1021/acs.est.4c10595 (PMC11823446; doi:10.1021/acs.est.4c10595)
Supplement: Supplementary file 8 — es4c10595_si_008.zip [file es4c10595_si_008.zip › Analyzed Data Files/BMDExpress Analysis/BMC modeling input files/Chemical uM Conversion/2-(2-Butoxyethoxy)ethanol-reformat-uM.txt]

probe	Plate4-C13	Plate4-C14	Plate4-D13	Plate4-D14	Plate4-E13	Plate4-E14	Plate4-F13	Plate4-F14	Plate4-G13	Plate4-G14	Plate4-H13	Plate4-H14	Plate4-I13	Plate4-I14	Plate4-J13	Plate4-J14	Plate4-K13	Plate4-K14	Plate4-L13	Plate4-L14	Plate4-M13	Plate4-M14	Plate4-N13	Plate4-N14	Plate4-E3	Plate4-E4	Plate4-F3	Plate4-F4	Plate4-E5	Plate4-E6	Plate4-F5	Plate4-F6	Plate4-E7	Plate4-E8	Plate4-F7	Plate4-F8	Plate4-E9	Plate4-E10	Plate4-F9	Plate4-F10	Plate4-E11	Plate4-E12	Plate4-F11	Plate4-F12	Plate4-E15	Plate4-E16	Plate4-F15	Plate4-F16	Plate4-E17
concentration in percent	0	0	0	0	0	0	0	0	0	0	0	0	0	0	0	0	0	0	0	0	0	0	0	0	3698	3698	3698	3698	1169.410279	1169.410279	1169.410279	1169.410279	369.8	369.8	369.8	369.8	116.9410279	116.9410279	116.9410279	116.9410279	36.98	36.98	36.98	36.98	11.69410279	11.69410279	11.69410279	11.69410279	3.70E+00
ATP_RLU	20.29445921	20.33756093	20.34732724	20.25925593	20.2831969	20.32003367	20.30229084	20.29558062	20.30674705	20.37835413	20.31782771	20.25003003	20.30229084	20.30229084	20.26728048	20.31451244	20.30452067	20.32663137	20.3836368	20.32003367	20.32772806	20.37835413	20.4241909	20.4354261	20.17645563	20.11044253	20.24190869	20.09119776	20.25810592	20.24887264	20.31229802	20.22199297	20.32882391	20.2511865	20.35272453	20.23374137	20.30674705	20.28093385	20.31782771	20.24539487	20.32991894	20.30674705	20.3836368	20.28545641	20.32663137	20.34516265	20.29893963	20.2775326	20.28883905
[truncated: 11 more columns]
