# Supplementary material for: Unraveling Human Hepatocellular Responses to PFAS and Aqueous Film-Forming Foams (AFFFs) for Molecular Hazard Prioritization and In Vivo Translation
Source: Environ Sci Technol. 2025 Feb 2;59(5):2423–35. doi: 10.1021/acs.est.4c10595 (PMC11823446; doi:10.1021/acs.est.4c10595)
Supplement: Supplementary file 8 — es4c10595_si_008.zip [file es4c10595_si_008.zip › Analyzed Data Files/BMDExpress Analysis/BMC modeling input files/Chemical uM Conversion/4,2-FTSA - reformatted-uM.txt]

probe	Plate5-C13	Plate5-C14	Plate5-D13	Plate5-D14	Plate5-E13	Plate5-E14	Plate5-F13	Plate5-F14	Plate5-G13	Plate5-G14	Plate5-H13	Plate5-H14	Plate5-I13	Plate5-I14	Plate5-J13	Plate5-J14	Plate5-K13	Plate5-K14	Plate5-L13	Plate5-L14	Plate5-M13	Plate5-M14	Plate5-N13	Plate5-N14	Plate5-C3	Plate5-C4	Plate5-D3	Plate5-D4	Plate5-C5	Plate5-C6	Plate5-D5	Plate5-D6	Plate5-C7	Plate5-C8	Plate5-D7	Plate5-D8	Plate5-C9	Plate5-C10	Plate5-D9	Plate5-D10	Plate5-C11	Plate5-C12	Plate5-D11	Plate5-D12	Plate5-C15	Plate5-C16	Plate5-D15	Plate5-D16	Plate5-C17
concentration	0	0	0	0	0	0	0	0	0	0	0	0	0	0	0	0	0	0	0	0	0	0	0	0	500	500	500	500	158.113883	158.113883	158.113883	158.113883	50	50	50	50	15.8113883	15.8113883	15.8113883	15.8113883	5	5	5	5	1.58E+00	1.58E+00	1.58E+00	1.58E+00	5.00E-01
ATP_RLU	20.23607961	20.26040503	20.28545641	20.2137118	20.31229802	20.25925593	20.30340619	20.27526064	20.32772806	20.24771431	20.26956503	20.25580313	20.29558062	20.17157753	20.28206582	20.25465036	20.28545641	20.24539487	20.29333693	20.27184597	20.29108974	20.27526064	20.33756093	20.32882391	20.15560884	20.18857919	20.27639707	20.24887264	20.25465036	20.16300098	20.20538281	20.16913229	20.29445921	20.30452067	20.24539487	20.21844972	20.38152605	20.38574446	20.31229802	20.22787913	20.31229802	20.16422933	20.27526064	20.15189852	20.28206582	20.25695498	20.31008019	20.25465036	20.25349666
[truncated: 11 more columns]
