# Supplementary material for: Unraveling Human Hepatocellular Responses to PFAS and Aqueous Film-Forming Foams (AFFFs) for Molecular Hazard Prioritization and In Vivo Translation
Source: Environ Sci Technol. 2025 Feb 2;59(5):2423–35. doi: 10.1021/acs.est.4c10595 (PMC11823446; doi:10.1021/acs.est.4c10595)
Supplement: Supplementary file 8 — es4c10595_si_008.zip [file es4c10595_si_008.zip › Analyzed Data Files/BMDExpress Analysis/BMC modeling input files/Chemical uM Conversion/6,2-FTSA - reformatted-uM.txt]

probe	Plate1-C13	Plate1-C14	Plate1-D13	Plate1-D14	Plate1-E13	Plate1-E14	Plate1-F13	Plate1-F14	Plate1-G13	Plate1-G14	Plate1-H13	Plate1-H14	Plate1-I13	Plate1-I14	Plate1-J13	Plate1-J14	Plate1-K13	Plate1-K14	Plate1-L13	Plate1-L14	Plate1-M13	Plate1-M14	Plate1-N13	Plate1-N14	Plate1-I3	Plate1-I4	Plate1-J3	Plate1-J4	Plate1-I5	Plate1-I6	Plate1-J5	Plate1-J6	Plate1-I7	Plate1-I8	Plate1-J7	Plate1-J8	Plate1-I9	Plate1-I10	Plate1-J9	Plate1-J10	Plate1-I11	Plate1-I12	Plate1-J11	Plate1-J12	Plate1-I15	Plate1-I16	Plate1-J15	Plate1-J16	Plate1-I17
concentration	0	0	0	0	0	0	0	0	0	0	0	0	0	0	0	0	0	0	0	0	0	0	0	0	500	500	500	500	158.113883	158.113883	158.113883	158.113883	50	50	50	50	15.8113883	15.8113883	15.8113883	15.8113883	5	5	5	5	1.58E+00	1.58E+00	1.58E+00	1.58E+00	5.00E-01
ATP_RLU	21.07496199	21.04059475	21.08277796	21.01903141	21.13883674	21.05258397	21.05655834	21.08667013	21.09828401	21.06907209	20.97491307	21.04259988	21.05523477	20.95091466	21.03657609	21.01222623	21.17401864	21.02648022	21.12249943	21.16238641	21.15189852	21.02985337	21.16238641	21.10533564	20.78676098	20.76344581	20.82842164	20.84536753	21.03052705	20.87567737	20.924337	20.96296377	21.15746043	20.99507151	21.15746043	21.01903141	21.022422	20.98745833	21.1155314	21.0651321	21.12123502	20.97910696	21.14507139	20.94520948	21.03590523	21.06118131	21.07103806	21.0053888	21.08602216
[truncated: 11 more columns]
