# Supplementary material for: Unraveling Human Hepatocellular Responses to PFAS and Aqueous Film-Forming Foams (AFFFs) for Molecular Hazard Prioritization and In Vivo Translation
Source: Environ Sci Technol. 2025 Feb 2;59(5):2423–35. doi: 10.1021/acs.est.4c10595 (PMC11823446; doi:10.1021/acs.est.4c10595)
Supplement: Supplementary file 8 — es4c10595_si_008.zip [file es4c10595_si_008.zip › Analyzed Data Files/BMDExpress Analysis/BMC modeling input files/Chemical uM Conversion/8,2-FTOH - reformatted-uM.txt]

probe	Plate3-C13	Plate3-C14	Plate3-D13	Plate3-D13	Plate3-C3	Plate3-C4	Plate3-D3	Plate3-D4	Plate3-C5	Plate3-C6	Plate3-D5	Plate3-D6	Plate3-C7	Plate3-C8	Plate3-D7	Plate3-D8	Plate3-C9	Plate3-C10	Plate3-D9	Plate3-D10	Plate3-C11	Plate3-C12	Plate3-D11	Plate3-D12	Plate3-C15	Plate3-C16	Plate3-D15	Plate3-D16	Plate3-C17	Plate3-C18	Plate3-D17	Plate3-D18	Plate3-C19	Plate3-C20	Plate3-D19	Plate3-D20	Plate3-C21	Plate3-C22	Plate3-D21	Plate3-D22
concentration	0	0	0	0	500	500	500	500	158.113883	158.113883	158.113883	158.113883	50	50	50	50	15.8113883	15.8113883	15.8113883	15.8113883	5	5	5	5	1.58E+00	1.58E+00	1.58E+00	1.58E+00	5.00E-01	5.00E-01	5.00E-01	5.00E-01	1.58E-01	1.58E-01	1.58E-01	1.58E-01	5.00E-02	5.00E-02	5.00E-02	5.00E-02
ATP_RLU	20.19340023	20.18978596	20.18131728	20.18131728	20.14070997	20.1580771	20.17523765	20.20418902	20.20299425	20.25695498	20.11806913	20.18616261	20.11806913	20.24887264	20.26270049	20.21489774	20.1344564	20.1727986	20.28093385	20.21252488	20.16668289	20.27639707	20.18253014	20.21133699	20.13069121	20.20299425	20.15313636	20.20895827	20.20418902	20.24887264	20.23022688	20.19219648	20.18978596	20.33319904	20.18737141	20.19580472	20.21963177	20.24190869	20.23607961	20.18857919
