# Supplementary material for: Unraveling Human Hepatocellular Responses to PFAS and Aqueous Film-Forming Foams (AFFFs) for Molecular Hazard Prioritization and In Vivo Translation
Source: Environ Sci Technol. 2025 Feb 2;59(5):2423–35. doi: 10.1021/acs.est.4c10595 (PMC11823446; doi:10.1021/acs.est.4c10595)
Supplement: Supplementary file 8 — es4c10595_si_008.zip [file es4c10595_si_008.zip › Analyzed Data Files/BMDExpress Analysis/BMC modeling input files/Chemical uM Conversion/AFFF2-CHEMGUARD-reformatted-uM.txt]

probe	Plate5-C13	Plate5-C14	Plate5-D13	Plate5-D14	Plate5-E13	Plate5-E14	Plate5-F13	Plate5-F14	Plate5-G13	Plate5-G14	Plate5-H13	Plate5-H14	Plate5-I13	Plate5-I14	Plate5-J13	Plate5-J14	Plate5-K13	Plate5-K14	Plate5-L13	Plate5-L14	Plate5-M13	Plate5-M14	Plate5-N13	Plate5-N14	Plate5-G3	Plate5-G4	Plate5-H3	Plate5-H4	Plate5-G5	Plate5-G6	Plate5-H5	Plate5-H6	Plate5-G7	Plate5-G8	Plate5-H7	Plate5-H8	Plate5-G9	Plate5-G10	Plate5-H9	Plate5-H10	Plate5-G11	Plate5-G12	Plate5-H11	Plate5-H12	Plate5-G15	Plate5-G16	Plate5-H15	Plate5-H16	Plate5-G17
concentration in percent	0	0	0	0	0	0	0	0	0	0	0	0	0	0	0	0	0	0	0	0	0	0	0	0	20000	20000	20000	20000	6324.55532	6324.55532	6324.55532	6324.55532	2000	2000	2000	2000	632.455532	632.455532	632.455532	632.455532	200	200	200	200	63.2455532	63.2455532	63.2455532	63.2455532	20
ATP_RLU	20.23607961	20.26040503	20.28545641	20.2137118	20.31229802	20.25925593	20.30340619	20.27526064	20.32772806	20.24771431	20.26956503	20.25580313	20.29558062	20.17157753	20.28206582	20.25465036	20.28545641	20.24539487	20.29333693	20.27184597	20.29108974	20.27526064	20.33756093	20.32882391	13.34568245	13.82436213	13.26810334	13.71596199	18.82019143	18.90889979	18.69001162	18.71590168	19.67761126	19.70221835	19.56554095	19.48799112	20.18131728	20.11171643	20.08082793	20.0950673	20.26956503	20.09764125	20.22905349	20.19580472	20.2831969	20.11044253	20.25234205	20.15189852	20.24307168
[truncated: 11 more columns]
