# Supplementary material for: Unraveling Human Hepatocellular Responses to PFAS and Aqueous Film-Forming Foams (AFFFs) for Molecular Hazard Prioritization and In Vivo Translation
Source: Environ Sci Technol. 2025 Feb 2;59(5):2423–35. doi: 10.1021/acs.est.4c10595 (PMC11823446; doi:10.1021/acs.est.4c10595)
Supplement: Supplementary file 8 — es4c10595_si_008.zip [file es4c10595_si_008.zip › Analyzed Data Files/BMDExpress Analysis/BMC modeling input files/Chemical uM Conversion/AFFF3-TRIDOL - reformatted-uM.txt]

probe	Plate5-C13	Plate5-C14	Plate5-D13	Plate5-D14	Plate5-E13	Plate5-E14	Plate5-F13	Plate5-F14	Plate5-G13	Plate5-G14	Plate5-H13	Plate5-H14	Plate5-I13	Plate5-I14	Plate5-J13	Plate5-J14	Plate5-K13	Plate5-K14	Plate5-L13	Plate5-L14	Plate5-M13	Plate5-M14	Plate5-N13	Plate5-N14	Plate5-I3	Plate5-I4	Plate5-J3	Plate5-J4	Plate5-I5	Plate5-I6	Plate5-J5	Plate5-J6	Plate5-I7	Plate5-I8	Plate5-J7	Plate5-J8	Plate5-I9	Plate5-I10	Plate5-J9	Plate5-J10	Plate5-I11	Plate5-I12	Plate5-J11	Plate5-J12	Plate5-I15	Plate5-I16	Plate5-J15	Plate5-J16	Plate5-I17
concentration	0	0	0	0	0	0	0	0	0	0	0	0	0	0	0	0	0	0	0	0	0	0	0	0	20000	20000	20000	20000	6324.55532	6324.55532	6324.55532	6324.55532	2000	2000	2000	2000	632.455532	632.455532	632.455532	632.455532	200	200	200	200	63.2455532	63.2455532	63.2455532	63.2455532	20
ATP_RLU	20.23607961	20.26040503	20.28545641	20.2137118	20.31229802	20.25925593	20.30340619	20.27526064	20.32772806	20.24771431	20.26956503	20.25580313	20.29558062	20.17157753	20.28206582	20.25465036	20.28545641	20.24539487	20.29333693	20.27184597	20.29108974	20.27526064	20.33756093	20.32882391	19.25677996	19.06821671	18.9518254	18.937529	20.0950673	20.0558967	20.05324713	20.05324713	20.22670382	20.13194737	20.18131728	20.23374137	20.20657562	20.18978596	20.24423374	20.22435032	20.31893111	20.21963177	20.29108974	20.20657562	20.28883905	20.18616261	20.23491096	20.23491096	20.28093385
[truncated: 11 more columns]
