# Supplementary material for: Unraveling Human Hepatocellular Responses to PFAS and Aqueous Film-Forming Foams (AFFFs) for Molecular Hazard Prioritization and In Vivo Translation
Source: Environ Sci Technol. 2025 Feb 2;59(5):2423–35. doi: 10.1021/acs.est.4c10595 (PMC11823446; doi:10.1021/acs.est.4c10595)
Supplement: Supplementary file 8 — es4c10595_si_008.zip [file es4c10595_si_008.zip › Analyzed Data Files/BMDExpress Analysis/BMC modeling input files/Chemical uM Conversion/CsA - reformatted-uM.txt]

probe	Plate3-E13	Plate3-E14	Plate3-F13	Plate3-F14	Plate3-G13	Plate3-G14	Plate3-H13	Plate3-H14	Plate3-I13	Plate3-I14	Plate3-J13	Plate3-J14	Plate3-K13	Plate3-K14	Plate3-L13	Plate3-L14	Plate3-K3	Plate3-K4	Plate3-L3	Plate3-L4	Plate3-K5	Plate3-K6	Plate3-L5	Plate3-L6	Plate3-K7	Plate3-K8	Plate3-L7	Plate3-L8	Plate3-K9	Plate3-K10	Plate3-L9	Plate3-L10	Plate3-K11	Plate3-K12	Plate3-L11	Plate3-L12	Plate3-K15	Plate3-K16	Plate3-L15	Plate3-L16	Plate3-K17	Plate3-K18	Plate3-L17	Plate3-L18	Plate3-K19	Plate3-K20	Plate3-L19	Plate3-L20	Plate3-K21
concentration	0	0	0	0	0	0	0	0	0	0	0	0	0	0	0	0	30	30	30	30	9.486832981	9.486832981	9.486832981	9.486832981	3	3	3	3	0.948683298	0.948683298	0.948683298	0.948683298	0.3	0.3	0.3	0.3	0.09486833	0.09486833	0.09486833	0.09486833	0.03	0.03	0.03	0.03	0.009486833	0.009486833	0.009486833	0.009486833	0.003
ATP_RLU	20.07300136	20.10661406	20.17157753	20.2160827	20.13570929	20.25234205	20.19460298	20.13069121	20.1091675	20.10661406	20.14817864	20.18131728	20.17645563	20.19460298	20.24655505	20.24771431	19.90162852	20.01971017	19.97421291	19.94163225	20.1002106	20.1091675	20.10149357	20.15065963	20.14444914	20.22905349	20.1727986	20.19940396	20.20776743	20.18010341	20.19940396	20.23491096	20.2172667	20.28206582	20.25695498	20.18616261	20.26842321	20.30563429	20.23022688	20.17157753	20.23841407	20.25580313	20.20418902	20.17523765	20.26728048	20.28658483	20.23957988	20.29108974	20.21844972
[truncated: 3 more columns]
