# Supplementary material for: Unraveling Human Hepatocellular Responses to PFAS and Aqueous Film-Forming Foams (AFFFs) for Molecular Hazard Prioritization and In Vivo Translation
Source: Environ Sci Technol. 2025 Feb 2;59(5):2423–35. doi: 10.1021/acs.est.4c10595 (PMC11823446; doi:10.1021/acs.est.4c10595)
Supplement: Supplementary file 8 — es4c10595_si_008.zip [file es4c10595_si_008.zip › Analyzed Data Files/BMDExpress Analysis/BMC modeling input files/Chemical uM Conversion/PB - reformatted-uM.txt]

probe	Plate2-C13	Plate2-C14	Plate2-D13	Plate2-D14	Plate2-E13	Plate2-E14	Plate2-F13	Plate2-F14	Plate2-G13	Plate2-G14	Plate2-H13	Plate2-H14	Plate2-G3	Plate2-G4	Plate2-H3	Plate2-H4	Plate2-G5	Plate2-G6	Plate2-H5	Plate2-H6	Plate2-G7	Plate2-G8	Plate2-H7	Plate2-H8	Plate2-G9	Plate2-G10	Plate2-H9	Plate2-H10	Plate2-G11	Plate2-G12	Plate2-H11	Plate2-H12	Plate2-G15	Plate2-G16	Plate2-H15	Plate2-H16	Plate2-G17	Plate2-G18	Plate2-H17	Plate2-H18	Plate2-G19	Plate2-G20	Plate2-H19	Plate2-H20	Plate2-G21	Plate2-G22	Plate2-H21	Plate2-H22
concentration	0	0	0	0	0	0	0	0	0	0	0	0	1000	1000	1000	1000	316.227766	316.227766	316.227766	316.227766	100	100	100	100	31.6227766	31.6227766	31.6227766	31.6227766	10	10	10	10	3.16E+00	3.16E+00	3.16E+00	3.16E+00	1.00E+00	1.00E+00	1.00E+00	1.00E+00	3.16E-01	3.16E-01	3.16E-01	3.16E-01	1.00E-01	1.00E-01	1.00E-01	1.00E-01
ATP_RLU	20.32882391	20.35164669	20.33864934	20.30340619	20.26155322	20.28996483	20.28771238	20.2511865	20.33973694	20.42316516	20.34948858	20.37198929	20.25695498	20.23257083	20.25810592	20.25349666	20.31118953	20.33429075	20.28545641	20.21963177	20.30229084	20.27298509	20.30229084	20.24307168	20.33101313	20.37517522	20.27184597	20.27639707	20.29445921	20.29445921	20.37941221	20.30897	20.32333629	20.34624535	20.31893111	20.34948858	20.28996483	20.33319904	20.40769099	20.30340619	20.33647169	20.33538163	20.34407914	20.33756093	20.35595324	20.35056803	20.32003367	20.31008019
