# Supplementary material for: Unraveling Human Hepatocellular Responses to PFAS and Aqueous Film-Forming Foams (AFFFs) for Molecular Hazard Prioritization and In Vivo Translation
Source: Environ Sci Technol. 2025 Feb 2;59(5):2423–35. doi: 10.1021/acs.est.4c10595 (PMC11823446; doi:10.1021/acs.est.4c10595)
Supplement: Supplementary file 8 — es4c10595_si_008.zip [file es4c10595_si_008.zip › Analyzed Data Files/BMDExpress Analysis/BMC modeling input files/Chemical uM Conversion/PEG - reformatted-uM.txt]

probe	Plate4-C13	Plate4-C14	Plate4-D13	Plate4-D14	Plate4-E13	Plate4-E14	Plate4-F13	Plate4-F14	Plate4-G13	Plate4-G14	Plate4-H13	Plate4-H14	Plate4-I13	Plate4-I14	Plate4-J13	Plate4-J14	Plate4-K13	Plate4-K14	Plate4-L13	Plate4-L14	Plate4-M13	Plate4-M14	Plate4-N13	Plate4-N14	Plate4-C3	Plate4-C4	Plate4-D3	Plate4-D4	Plate4-C5	Plate4-C6	Plate4-D5	Plate4-D6	Plate4-C7	Plate4-C8	Plate4-D7	Plate4-D8	Plate4-C9	Plate4-C10	Plate4-D9	Plate4-D10	Plate4-C11	Plate4-C12	Plate4-D11	Plate4-D12	Plate4-C15	Plate4-C16	Plate4-D15	Plate4-D16	Plate4-C17
concentration	0	0	0	0	0	0	0	0	0	0	0	0	0	0	0	0	0	0	0	0	0	0	0	0	10000	10000	10000	10000	3162.27766	3162.27766	3162.27766	3162.27766	1000	1000	1000	1000	316.227766	316.227766	316.227766	316.227766	100	100	100	100	31.6227766	31.6227766	31.6227766	31.6227766	10
ATP_RLU	20.29445921	20.33756093	20.34732724	20.25925593	20.2831969	20.32003367	20.30229084	20.29558062	20.30674705	20.37835413	20.31782771	20.25003003	20.30229084	20.30229084	20.26728048	20.31451244	20.30452067	20.32663137	20.3836368	20.32003367	20.32772806	20.37835413	20.4241909	20.4354261	20.31229802	20.29108974	20.33538163	20.16913229	20.32223625	20.31561838	20.33647169	20.28771238	20.29221377	20.32882391	20.38152605	20.19700547	20.34840831	20.32553384	20.3836368	20.1788885	20.28883905	20.27866724	20.36879631	20.2511865	20.33864934	20.3321065	20.34190967	20.31340565	20.36452798
[truncated: 11 more columns]
