# Supplementary material for: Unraveling Human Hepatocellular Responses to PFAS and Aqueous Film-Forming Foams (AFFFs) for Molecular Hazard Prioritization and In Vivo Translation
Source: Environ Sci Technol. 2025 Feb 2;59(5):2423–35. doi: 10.1021/acs.est.4c10595 (PMC11823446; doi:10.1021/acs.est.4c10595)
Supplement: Supplementary file 8 — es4c10595_si_008.zip [file es4c10595_si_008.zip › Analyzed Data Files/BMDExpress Analysis/BMC modeling input files/Chemical uM Conversion/PFDA - reformatted-uM.txt]

probe	Plate2-I13	Plate2-I14	Plate2-J13	Plate2-J14	Plate2-K13	Plate2-K14	Plate2-L13	Plate2-L14	Plate2-M13	Plate2-M14	Plate2-N13	Plate2-N14	Plate2-K3	Plate2-K4	Plate2-L3	Plate2-L4	Plate2-K5	Plate2-K6	Plate2-L5	Plate2-L6	Plate2-K7	Plate2-K8	Plate2-L7	Plate2-L8	Plate2-K9	Plate2-K10	Plate2-L9	Plate2-L10	Plate2-K11	Plate2-K12	Plate2-L11	Plate2-L12	Plate2-K15	Plate2-K16	Plate2-L15	Plate2-L16	Plate2-K17	Plate2-K18	Plate2-L17	Plate2-L18	Plate2-K19	Plate2-K20	Plate2-L19	Plate2-L20	Plate2-K21	Plate2-K22	Plate2-L21	Plate2-L22
concentration	0	0	0	0	0	0	0	0	0	0	0	0	500	500	500	500	158.113883	158.113883	158.113883	158.113883	50	50	50	50	15.8113883	15.8113883	15.8113883	15.8113883	5	5	5	5	1.58E+00	1.58E+00	1.58E+00	1.58E+00	5.00E-01	5.00E-01	5.00E-01	5.00E-01	1.58E-01	1.58E-01	1.58E-01	1.58E-01	5.00E-02	5.00E-02	5.00E-02	5.00E-02
ATP_RLU	20.27298509	20.34732724	20.37198929	20.35702787	20.30229084	20.37835413	20.38995057	20.36131842	20.36131842	20.40665345	20.39832619	20.41596453	20.32772806	20.30005757	20.32333629	20.30229084	20.31340565	20.35810171	20.34190967	20.37517522	20.36559624	20.40976383	20.40665345	20.36666372	20.34407914	20.38679714	20.39309713	20.37835413	20.40353636	20.4221387	20.44657449	20.4211115	20.38574446	20.37623564	20.42828656	20.41079913	20.3836368	20.37623564	20.40041251	20.29893963	20.41079913	20.39519103	20.41286751	20.32003367	20.30229084	20.36238907	20.40561517	20.34840831
