# Supplementary material for: Unraveling Human Hepatocellular Responses to PFAS and Aqueous Film-Forming Foams (AFFFs) for Molecular Hazard Prioritization and In Vivo Translation
Source: Environ Sci Technol. 2025 Feb 2;59(5):2423–35. doi: 10.1021/acs.est.4c10595 (PMC11823446; doi:10.1021/acs.est.4c10595)
Supplement: Supplementary file 8 — es4c10595_si_008.zip [file es4c10595_si_008.zip › Analyzed Data Files/BMDExpress Analysis/BMC modeling input files/Chemical uM Conversion/PFHpA - reformatted-uM.txt]

probe	Plate2-C13	Plate2-C14	Plate2-D13	Plate2-D14	Plate2-E13	Plate2-E14	Plate2-F13	Plate2-F14	Plate2-G13	Plate2-G14	Plate2-H13	Plate2-H14	Plate2-C3	Plate2-C4	Plate2-D3	Plate2-D4	Plate2-C5	Plate2-C6	Plate2-D5	Plate2-D6	Plate2-C7	Plate2-C8	Plate2-D7	Plate2-D8	Plate2-C9	Plate2-C10	Plate2-D9	Plate2-D10	Plate2-C11	Plate2-C12	Plate2-D11	Plate2-D12	Plate2-C15	Plate2-C16	Plate2-D15	Plate2-D16	Plate2-C17	Plate2-C18	Plate2-D17	Plate2-D18	Plate2-C19	Plate2-C20	Plate2-D19	Plate2-D20	Plate2-C21	Plate2-C22	Plate2-D21	Plate2-D22
concentration	0	0	0	0	0	0	0	0	0	0	0	0	500	500	500	500	158.113883	158.113883	158.113883	158.113883	50	50	50	50	15.8113883	15.8113883	15.8113883	15.8113883	5	5	5	5	1.58E+00	1.58E+00	1.58E+00	1.58E+00	5.00E-01	5.00E-01	5.00E-01	5.00E-01	1.58E-01	1.58E-01	1.58E-01	1.58E-01	5.00E-02	5.00E-02	5.00E-02	5.00E-02
ATP_RLU	20.32882391	20.35164669	20.33864934	20.30340619	20.26155322	20.28996483	20.28771238	20.2511865	20.33973694	20.42316516	20.34948858	20.37198929	20.03321865	20.18010341	20.04393509	20.05854143	20.25695498	20.26842321	20.24190869	20.23139933	20.23841407	20.31893111	20.30229084	20.23724731	20.27412331	20.29445921	20.31008019	20.24887264	20.23022688	20.35056803	20.30229084	20.26613684	20.29558062	20.32663137	20.31451244	20.34732724	20.31340565	20.40353636	20.32223625	20.34190967	20.28432709	20.34407914	20.32223625	20.26155322	20.28771238	20.39936973	20.33756093	20.32443549
