# Supplementary material for: Unraveling Human Hepatocellular Responses to PFAS and Aqueous Film-Forming Foams (AFFFs) for Molecular Hazard Prioritization and In Vivo Translation
Source: Environ Sci Technol. 2025 Feb 2;59(5):2423–35. doi: 10.1021/acs.est.4c10595 (PMC11823446; doi:10.1021/acs.est.4c10595)
Supplement: Supplementary file 8 — es4c10595_si_008.zip [file es4c10595_si_008.zip › Analyzed Data Files/BMDExpress Analysis/BMC modeling input files/Chemical uM Conversion/PFHxS-norm - reformatted-uM.txt]

probe	Plate1-C13	Plate1-C14	Plate1-D13	Plate1-D14	Plate1-E13	Plate1-E14	Plate1-F13	Plate1-F14	Plate1-G13	Plate1-G14	Plate1-H13	Plate1-H14	Plate1-I13	Plate1-I14	Plate1-J13	Plate1-J14	Plate1-K13	Plate1-K14	Plate1-L13	Plate1-L14	Plate1-M13	Plate1-M14	Plate1-N13	Plate1-N14	Plate1-E3	Plate1-E4	Plate1-F3	Plate1-F4	Plate1-E5	Plate1-E6	Plate1-F5	Plate1-F6	Plate1-E7	Plate1-E8	Plate1-F7	Plate1-F8	Plate1-E9	Plate1-E10	Plate1-F9	Plate1-F10	Plate1-E11	Plate1-E12	Plate1-F11	Plate1-F12	Plate1-E15	Plate1-E16	Plate1-F15	Plate1-F16	Plate1-E17
concentration	0	0	0	0	0	0	0	0	0	0	0	0	0	0	0	0	0	0	0	0	0	0	0	0	500	500	500	500	158.113883	158.113883	158.113883	158.113883	50	50	50	50	15.8113883	15.8113883	15.8113883	15.8113883	5	5	5	5	1.58E+00	1.58E+00	1.58E+00	1.58E+00	5.00E-01
ATP_RLU	20.30525782	20.27089058	20.3130738	20.24932724	20.36913257	20.2828798	20.28685417	20.31696596	20.32857985	20.29936793	20.20520891	20.27289571	20.2855306	20.18121049	20.26687193	20.24252207	20.40431448	20.25677605	20.35279526	20.39268224	20.38219436	20.2601492	20.39268224	20.33563147	19.96012233	20.09316925	20.03213047	20.11494335	20.26418659	20.34328504	20.31631799	20.24456699	20.34010099	20.21567085	20.40309444	20.26821272	20.27289571	20.18547462	20.36788241	20.29805579	20.33499184	20.25812626	20.34709666	20.28949768	20.35153085	20.32213923	20.34709666	20.24524799	20.32857985
[truncated: 11 more columns]
