# Supplementary material for: Unraveling Human Hepatocellular Responses to PFAS and Aqueous Film-Forming Foams (AFFFs) for Molecular Hazard Prioritization and In Vivo Translation
Source: Environ Sci Technol. 2025 Feb 2;59(5):2423–35. doi: 10.1021/acs.est.4c10595 (PMC11823446; doi:10.1021/acs.est.4c10595)
Supplement: Supplementary file 8 — es4c10595_si_008.zip [file es4c10595_si_008.zip › Analyzed Data Files/BMDExpress Analysis/BMC modeling input files/Chemical uM Conversion/PFNA - reformatted-uM.txt]

probe	Plate2-I13	Plate2-I14	Plate2-J13	Plate2-J14	Plate2-K13	Plate2-K14	Plate2-L13	Plate2-L14	Plate2-M13	Plate2-M14	Plate2-N13	Plate2-N14	Plate2-I3	Plate2-I4	Plate2-J3	Plate2-J4	Plate2-I5	Plate2-I6	Plate2-J5	Plate2-J6	Plate2-I7	Plate2-I8	Plate2-J7	Plate2-J8	Plate2-I9	Plate2-I10	Plate2-J9	Plate2-J10	Plate2-I11	Plate2-I12	Plate2-J11	Plate2-J12	Plate2-I15	Plate2-I16	Plate2-J15	Plate2-J16	Plate2-I17	Plate2-I18	Plate2-J17	Plate2-J18	Plate2-I19	Plate2-I20	Plate2-J19	Plate2-J20	Plate2-I21	Plate2-I22	Plate2-J21	Plate2-J22
concentration	0	0	0	0	0	0	0	0	0	0	0	0	125	125	125	125	39.52847075	39.52847075	39.52847075	39.52847075	12.5	12.5	12.5	12.5	3.952847075	3.952847075	3.952847075	3.952847075	1.25E+00	1.25E+00	1.25E+00	1.25E+00	3.95E-01	3.95E-01	3.95E-01	3.95E-01	1.25E-01	1.25E-01	1.25E-01	1.25E-01	3.95E-02	3.95E-02	3.95E-02	3.95E-02	1.25E-02	1.25E-02	1.25E-02	1.25E-02
ATP_RLU	20.27298509	20.34732724	20.37198929	20.35702787	20.30229084	20.37835413	20.38995057	20.36131842	20.36131842	20.40665345	20.39832619	20.41596453	19.59287307	19.81496417	19.83619062	19.83284212	20.29670116	20.30563429	20.27184597	20.29445921	20.27866724	20.36345892	20.38469102	20.32443549	20.24655505	20.37411403	20.35917474	20.32553384	20.32113538	20.35487781	20.46063987	20.31229802	20.31340565	20.35056803	20.39414446	20.33973694	20.29670116	20.38469102	20.37517522	20.30340619	20.30340619	20.33864934	20.37305205	20.31672347	20.30785895	20.36879631	20.32003367	20.28432709
