# Supplementary material for: Unraveling Human Hepatocellular Responses to PFAS and Aqueous Film-Forming Foams (AFFFs) for Molecular Hazard Prioritization and In Vivo Translation
Source: Environ Sci Technol. 2025 Feb 2;59(5):2423–35. doi: 10.1021/acs.est.4c10595 (PMC11823446; doi:10.1021/acs.est.4c10595)
Supplement: Supplementary file 8 — es4c10595_si_008.zip [file es4c10595_si_008.zip › Analyzed Data Files/BMDExpress Analysis/BMC modeling input files/Chemical uM Conversion/PFOA - reformatted-uM.txt]

probe	Plate1-C13	Plate1-C14	Plate1-D13	Plate1-D14	Plate1-E13	Plate1-E14	Plate1-F13	Plate1-F14	Plate1-G13	Plate1-G14	Plate1-H13	Plate1-H14	Plate1-I13	Plate1-I14	Plate1-J13	Plate1-J14	Plate1-K13	Plate1-K14	Plate1-L13	Plate1-L14	Plate1-M13	Plate1-M14	Plate1-N13	Plate1-N14	Plate1-K3	Plate1-K4	Plate1-L3	Plate1-L4	Plate1-K5	Plate1-K6	Plate1-L5	Plate1-L6	Plate1-K7	Plate1-K8	Plate1-L7	Plate1-L8	Plate1-K9	Plate1-K10	Plate1-L9	Plate1-L10	Plate1-K11	Plate1-K12	Plate1-L11	Plate1-L12	Plate1-K15	Plate1-K16	Plate1-L15	Plate1-L16	Plate1-K17
concentration	0	0	0	0	0	0	0	0	0	0	0	0	0	0	0	0	0	0	0	0	0	0	0	0	500	500	500	500	158.113883	158.113883	158.113883	158.113883	50	50	50	50	15.8113883	15.8113883	15.8113883	15.8113883	5	5	5	5	1.58E+00	1.58E+00	1.58E+00	1.58E+00	5.00E-01
ATP_RLU	21.07496199	21.04059475	21.08277796	21.01903141	21.13883674	21.05258397	21.05655834	21.08667013	21.09828401	21.06907209	20.97491307	21.04259988	21.05523477	20.95091466	21.03657609	21.01222623	21.17401864	21.02648022	21.12249943	21.16238641	21.15189852	21.02985337	21.16238641	21.10533564	19.48916785	19.37336435	19.32538671	19.58829008	20.94377965	20.87192328	20.94663789	21.04326764	21.15189852	20.98537501	21.13570929	21.02783042	21.12817561	21.022422	21.10789134	21.07496199	21.15313636	21.03523405	21.18434752	21.06381637	21.10597499	20.99920729	21.10149357	21.08472536	21.1002106
[truncated: 11 more columns]
