# Supplementary material for: Unraveling Human Hepatocellular Responses to PFAS and Aqueous Film-Forming Foams (AFFFs) for Molecular Hazard Prioritization and In Vivo Translation
Source: Environ Sci Technol. 2025 Feb 2;59(5):2423–35. doi: 10.1021/acs.est.4c10595 (PMC11823446; doi:10.1021/acs.est.4c10595)
Supplement: Supplementary file 8 — es4c10595_si_008.zip [file es4c10595_si_008.zip › Analyzed Data Files/BMDExpress Analysis/BMC modeling input files/Chemical uM Conversion/PFOA-norm - reformatted-uM.txt]

probe	Plate1-C13	Plate1-C14	Plate1-D13	Plate1-D14	Plate1-E13	Plate1-E14	Plate1-F13	Plate1-F14	Plate1-G13	Plate1-G14	Plate1-H13	Plate1-H14	Plate1-I13	Plate1-I14	Plate1-J13	Plate1-J14	Plate1-K13	Plate1-K14	Plate1-L13	Plate1-L14	Plate1-M13	Plate1-M14	Plate1-N13	Plate1-N14	Plate1-K3	Plate1-K4	Plate1-L3	Plate1-L4	Plate1-K5	Plate1-K6	Plate1-L5	Plate1-L6	Plate1-K7	Plate1-K8	Plate1-L7	Plate1-L8	Plate1-K9	Plate1-K10	Plate1-L9	Plate1-L10	Plate1-K11	Plate1-K12	Plate1-L11	Plate1-L12	Plate1-K15	Plate1-K16	Plate1-L15	Plate1-L16	Plate1-K17
concentration	0	0	0	0	0	0	0	0	0	0	0	0	0	0	0	0	0	0	0	0	0	0	0	0	500	500	500	500	158.113883	158.113883	158.113883	158.113883	50	50	50	50	15.8113883	15.8113883	15.8113883	15.8113883	5	5	5	5	1.58E+00	1.58E+00	1.58E+00	1.58E+00	5.00E-01
ATP_RLU	20.30525782	20.27089058	20.3130738	20.24932724	20.36913257	20.2828798	20.28685417	20.31696596	20.32857985	20.29936793	20.20520891	20.27289571	20.2855306	20.18121049	20.26687193	20.24252207	20.40431448	20.25677605	20.35279526	20.39268224	20.38219436	20.2601492	20.39268224	20.33563147	18.71946369	18.60366018	18.55568255	18.81858591	20.17407549	20.10221911	20.17693372	20.27356347	20.38219436	20.21567085	20.36600512	20.25812626	20.35847145	20.25271783	20.33818717	20.30525782	20.38343219	20.26552989	20.41464335	20.2941122	20.33627082	20.22950312	20.3317894	20.31502119	20.33050644
[truncated: 11 more columns]
