# Supplementary material for: Unraveling Human Hepatocellular Responses to PFAS and Aqueous Film-Forming Foams (AFFFs) for Molecular Hazard Prioritization and In Vivo Translation
Source: Environ Sci Technol. 2025 Feb 2;59(5):2423–35. doi: 10.1021/acs.est.4c10595 (PMC11823446; doi:10.1021/acs.est.4c10595)
Supplement: Supplementary file 8 — es4c10595_si_008.zip [file es4c10595_si_008.zip › Analyzed Data Files/BMDExpress Analysis/BMC modeling input files/Chemical uM Conversion/PFOS - reformatted-uM.txt]

probe	Plate3-E13	Plate3-E14	Plate3-F13	Plate3-F14	Plate3-G13	Plate3-G14	Plate3-H13	Plate3-H14	Plate3-I13	Plate3-I14	Plate3-J13	Plate3-J14	Plate3-K13	Plate3-K14	Plate3-L13	Plate3-L14	Plate3-E3	Plate3-E4	Plate3-F3	Plate3-F4	Plate3-E5	Plate3-E6	Plate3-F5	Plate3-F6	Plate3-E7	Plate3-E8	Plate3-F7	Plate3-F8	Plate3-E9	Plate3-E10	Plate3-F9	Plate3-F10	Plate3-E11	Plate3-E12	Plate3-F11	Plate3-F12	Plate3-E15	Plate3-E16	Plate3-F15	Plate3-F16	Plate3-E17	Plate3-E18	Plate3-F17	Plate3-F18	Plate3-E19	Plate3-E20	Plate3-F19	Plate3-F20	Plate3-E21
concentration	0	0	0	0	0	0	0	0	0	0	0	0	0	0	0	0	250	250	250	250	79.0569415	79.0569415	79.0569415	79.0569415	25	25	25	25	7.90569415	7.90569415	7.90569415	7.90569415	2.5	2.5	2.5	2.5	0.790569415	0.790569415	0.790569415	0.790569415	0.25	0.25	0.25	0.25	0.079056942	0.079056942	0.079056942	0.079056942	0.025
ATP_RLU	20.07300136	20.10661406	20.17157753	20.2160827	20.13570929	20.25234205	20.19460298	20.13069121	20.1091675	20.10661406	20.14817864	20.18131728	20.17645563	20.19460298	20.24655505	20.24771431	19.89716005	19.8586625	20.05457252	19.93876407	20.13069121	20.13194737	20.05986197	20.19460298	20.16545663	20.22435032	20.22552755	20.19340023	20.05854143	20.12565562	20.2137118	20.18978596	20.18857919	20.2649923	20.24074476	20.24423374	20.14444914	20.15930965	20.19820521	20.18131728	20.19700547	20.30117464	20.18495281	20.15065963	20.14817864	20.2172667	20.14444914	20.17157753	20.15189852
[truncated: 3 more columns]
