# Supplementary material for: Unraveling Human Hepatocellular Responses to PFAS and Aqueous Film-Forming Foams (AFFFs) for Molecular Hazard Prioritization and In Vivo Translation
Source: Environ Sci Technol. 2025 Feb 2;59(5):2423–35. doi: 10.1021/acs.est.4c10595 (PMC11823446; doi:10.1021/acs.est.4c10595)
Supplement: Supplementary file 8 — es4c10595_si_008.zip [file es4c10595_si_008.zip › Analyzed Data Files/BMDExpress Analysis/BMC modeling input files/Chemical uM Conversion/Wyeth-14643 - reformatted-uM.txt]

probe	Plate3-E13	Plate3-E14	Plate3-F13	Plate3-F14	Plate3-G13	Plate3-G14	Plate3-H13	Plate3-H14	Plate3-I13	Plate3-I14	Plate3-J13	Plate3-J14	Plate3-K13	Plate3-K14	Plate3-L13	Plate3-L14	Plate3-I3	Plate3-I4	Plate3-J3	Plate3-J4	Plate3-I5	Plate3-I6	Plate3-J5	Plate3-J6	Plate3-I7	Plate3-I8	Plate3-J7	Plate3-J8	Plate3-I9	Plate3-I10	Plate3-J9	Plate3-J10	Plate3-I11	Plate3-I12	Plate3-J11	Plate3-J12	Plate3-I15	Plate3-I16	Plate3-J15	Plate3-J16	Plate3-I17	Plate3-I18	Plate3-J17	Plate3-J18	Plate3-I19	Plate3-I20	Plate3-J19	Plate3-J20	Plate3-I21
concentration	0	0	0	0	0	0	0	0	0	0	0	0	0	0	0	0	200	200	200	200	63.2455532	63.2455532	63.2455532	63.2455532	20	20	20	20	6.32455532	6.32455532	6.32455532	6.32455532	2.00E+00	2.00E+00	2.00E+00	2.00E+00	6.32E-01	6.32E-01	6.32E-01	6.32E-01	2.00E-01	2.00E-01	2.00E-01	2.00E-01	6.32E-02	6.32E-02	6.32E-02	6.32E-02	2.00E-02
ATP_RLU	20.07300136	20.10661406	20.17157753	20.2160827	20.13570929	20.25234205	20.19460298	20.13069121	20.1091675	20.10661406	20.14817864	20.18131728	20.17645563	20.19460298	20.24655505	20.24771431	20.13570929	20.14569337	20.12439397	20.12060239	20.19580472	20.13696108	20.16054114	20.2160827	20.21963177	20.20776743	20.23022688	20.24539487	20.14817864	20.1788885	20.10149357	20.20179848	20.15930965	20.19460298	20.19219648	20.17035543	20.19700547	20.18374198	20.22081285	20.16790811	20.05721967	20.23607961	20.18253014	20.21489774	20.14817864	20.27070595	20.26040503	20.23607961	20.16054114
[truncated: 3 more columns]
