# Supplementary material for: Unraveling Human Hepatocellular Responses to PFAS and Aqueous Film-Forming Foams (AFFFs) for Molecular Hazard Prioritization and In Vivo Translation
Source: Environ Sci Technol. 2025 Feb 2;59(5):2423–35. doi: 10.1021/acs.est.4c10595 (PMC11823446; doi:10.1021/acs.est.4c10595)
Supplement: Supplementary file 8 — es4c10595_si_008.zip [file es4c10595_si_008.zip › Analyzed Data Files/BMDExpress Analysis/BMC modeling input files/CsA.txt]

probe	P3E13	P3E14	P3F13	P3F14	P3G13	P3G14	P3H13	P3H14	P3I13	P3I14	P3J13	P3J14	P3K13	P3K14	P3L13	P3L14	P3K3	P3K4	P3L3	P3L4	P3K5	P3K6	P3L5	P3L6	P3K7	P3K8	P3L7	P3L8	P3K9	P3K10	P3L9	P3L10	P3K11	P3K12	P3L11	P3L12	P3K15	P3K16	P3L15	P3L16	P3K17	P3K18	P3L17	P3L18	P3K19	P3K20	P3L19	P3L20	P3K21
concentration	0	0	0	0	0	0	0	0	0	0	0	0	0	0	0	0	0.0036078	0.0036078	0.0036078	0.0036078	0.001141709	0.001141709	0.001141709	0.001141709	0.0003613	0.0003613	0.0003613	0.0003613	0.000114336	0.000114336	0.000114336	0.000114336	3.62E-05	3.62E-05	3.62E-05	3.62E-05	1.15E-05	1.15E-05	1.15E-05	1.15E-05	3.62E-06	3.62E-06	3.62E-06	3.62E-06	1.15E-06	1.15E-06	1.15E-06	1.15E-06	3.63E-07
ATP (RLU)	1103000	1129000	1181000	1218000	1152000	1249000	1200000	1148000	1131000	1129000	1162000	1189000	1185000	1200000	1244000	1245000	979461	1063000	1030000	1007000	1124000	1131000	1125000	1164000	1159000	1229000	1182000	1204000	1211000	1188000	1204000	1234000	1219000	1275000	1253000	1193000	1263000	1296000	1230000	1181000	1237000	1252000	1208000	1184000	1262000	1279000	1238000	1283000	1220000
[truncated: 3 more columns]
