# Supplementary material for: Unraveling Human Hepatocellular Responses to PFAS and Aqueous Film-Forming Foams (AFFFs) for Molecular Hazard Prioritization and In Vivo Translation
Source: Environ Sci Technol. 2025 Feb 2;59(5):2423–35. doi: 10.1021/acs.est.4c10595 (PMC11823446; doi:10.1021/acs.est.4c10595)
Supplement: Supplementary file 8 — es4c10595_si_008.zip [file es4c10595_si_008.zip › Analyzed Data Files/BMDExpress Analysis/BMC modeling input files/Laurylamidopropyl betaine - reformatted.txt]

probe	Plate4-C13	Plate4-C14	Plate4-D13	Plate4-D14	Plate4-E13	Plate4-E14	Plate4-F13	Plate4-F14	Plate4-G13	Plate4-G14	Plate4-H13	Plate4-H14	Plate4-I13	Plate4-I14	Plate4-J13	Plate4-J14	Plate4-K13	Plate4-K14	Plate4-L13	Plate4-L14	Plate4-M13	Plate4-M14	Plate4-N13	Plate4-N14	Plate4-G3	Plate4-G4	Plate4-H3	Plate4-H4	Plate4-G5	Plate4-G6	Plate4-H5	Plate4-H6	Plate4-G7	Plate4-G8	Plate4-H7	Plate4-H8	Plate4-G9	Plate4-G10	Plate4-H9	Plate4-H10	Plate4-G11	Plate4-G12	Plate4-H11	Plate4-H12	Plate4-G15	Plate4-G16	Plate4-H15	Plate4-H16	Plate4-G17
concentration	0	0	0	0	0	0	0	0	0	0	0	0	0	0	0	0	0	0	0	0	0	0	0	0	0.02	0.02	0.02	0.02	0.006329114	0.006329114	0.006329114	0.006329114	0.002002884	0.002002884	0.002002884	0.002002884	0.000633824	0.000633824	0.000633824	0.000633824	0.000200577	0.000200577	0.000200577	0.000200577	6.35E-05	6.35E-05	6.35E-05	6.35E-05	2.01E-05
ATP_RLU	20.29445921	20.33756093	20.34732724	20.25925593	20.2831969	20.32003367	20.30229084	20.29558062	20.30674705	20.37835413	20.31782771	20.25003003	20.30229084	20.30229084	20.26728048	20.31451244	20.30452067	20.32663137	20.3836368	20.32003367	20.32772806	20.37835413	20.4241909	20.4354261	13.63344937	13.89434411	13.37272905	13.65026643	14.08015131	14.43606083	13.88864813	14.20968181	19.91601355	19.87098474	19.69142321	19.53759759	20.20299425	20.11933632	20.0873178	20.13320243	20.2831969	20.21252488	20.30005757	20.19340023	20.23374137	20.34948858	20.34948858	20.29558062	20.30005757
[truncated: 11 more columns]
