# Supplementary material for: Unraveling Human Hepatocellular Responses to PFAS and Aqueous Film-Forming Foams (AFFFs) for Molecular Hazard Prioritization and In Vivo Translation
Source: Environ Sci Technol. 2025 Feb 2;59(5):2423–35. doi: 10.1021/acs.est.4c10595 (PMC11823446; doi:10.1021/acs.est.4c10595)
Supplement: Supplementary file 8 — es4c10595_si_008.zip [file es4c10595_si_008.zip › Analyzed Data Files/BMDExpress Analysis/BMC modeling input files/Laurylamidopropyl betaine.txt]

probe	P4C13	P4C14	P4D13	P4D14	P4E13	P4E14	P4F13	P4F14	P4G13	P4G14	P4H13	P4H14	P4I13	P4I14	P4J13	P4J14	P4K13	P4K14	P4L13	P4L14	P4M13	P4M14	P4N13	P4N14	P4G3	P4G4	P4H3	P4H4	P4G5	P4G6	P4H5	P4H6	P4G7	P4G8	P4H7	P4H8	P4G9	P4G10	P4H9	P4H10	P4G11	P4G12	P4H11	P4H12	P4G15	P4G16	P4H15	P4H16	P4G17
concentration	0	0	0	0	0	0	0	0	0	0	0	0	0	0	0	0	0	0	0	0	0	0	0	0	0.02	0.02	0.02	0.02	0.006329114	0.006329114	0.006329114	0.006329114	0.002002884	0.002002884	0.002002884	0.002002884	0.000633824	0.000633824	0.000633824	0.000633824	0.000200577	0.000200577	0.000200577	0.000200577	6.35E-05	6.35E-05	6.35E-05	6.35E-05	2.01E-05
ATP (RLU)	1286000	1325000	1334000	1255000	1276000	1309000	1293000	1287000	1297000	1363000	1307000	1247000	1293000	1293000	1262000	1304000	1295000	1315000	1368000	1309000	1316000	1363000	1407000	1418000	12708	15227	10607	12857	17320	22166	15167	18947	989276	958876	846660	761032	1207000	1139000	1114000	1150000	1276000	1215000	1291000	1199000	1233000	1336000	1336000	1287000	1291000
[truncated: 11 more columns]
