# Supplementary material for: Unraveling Human Hepatocellular Responses to PFAS and Aqueous Film-Forming Foams (AFFFs) for Molecular Hazard Prioritization and In Vivo Translation
Source: Environ Sci Technol. 2025 Feb 2;59(5):2423–35. doi: 10.1021/acs.est.4c10595 (PMC11823446; doi:10.1021/acs.est.4c10595)
Supplement: Supplementary file 8 — es4c10595_si_008.zip [file es4c10595_si_008.zip › Analyzed Data Files/BMDExpress Analysis/BMC modeling input files/OMP - reformatted.txt]

probe	Plate3-E13	Plate3-E14	Plate3-F13	Plate3-F14	Plate3-G13	Plate3-G14	Plate3-H13	Plate3-H14	Plate3-I13	Plate3-I14	Plate3-J13	Plate3-J14	Plate3-K13	Plate3-K14	Plate3-L13	Plate3-L14	Plate3-G3	Plate3-G4	Plate3-H3	Plate3-H4	Plate3-G5	Plate3-G6	Plate3-H5	Plate3-H6	Plate3-G7	Plate3-G8	Plate3-H7	Plate3-H8	Plate3-G9	Plate3-G10	Plate3-H9	Plate3-H10	Plate3-G11	Plate3-G12	Plate3-H11	Plate3-H12	Plate3-G15	Plate3-G16	Plate3-H15	Plate3-H16	Plate3-G17	Plate3-G18	Plate3-H17	Plate3-H18	Plate3-G19	Plate3-G20	Plate3-H19	Plate3-H20	Plate3-G21
concentration	0	0	0	0	0	0	0	0	0	0	0	0	0	0	0	0	0.003454	0.003454	0.003454	0.003454	0.001093038	0.001093038	0.001093038	0.001093038	0.000345898	0.000345898	0.000345898	0.000345898	0.000109461	0.000109461	0.000109461	0.000109461	3.46E-05	3.46E-05	3.46E-05	3.46E-05	1.10E-05	1.10E-05	1.10E-05	1.10E-05	3.47E-06	3.47E-06	3.47E-06	3.47E-06	1.10E-06	1.10E-06	1.10E-06	1.10E-06	3.47E-07
ATP_RLU	20.07300136	20.10661406	20.17157753	20.2160827	20.13570929	20.25234205	20.19460298	20.13069121	20.1091675	20.10661406	20.14817864	20.18131728	20.17645563	20.19460298	20.24655505	20.24771431	20.22081285	20.23841407	20.13821179	20.2160827	20.18857919	20.25003003	20.25695498	20.24190869	20.23957988	20.2137118	20.23022688	20.12691617	20.19340023	20.18131728	20.15930965	20.20060172	20.25810592	20.20179848	20.18010341	20.22317213	20.2160827	20.27526064	20.15065963	20.19099172	20.11171643	20.17157753	20.18737141	20.14444914	20.23957988	20.22317213	20.2172667	20.22081285	20.18616261
[truncated: 3 more columns]
