# Supplementary material for: Unraveling Human Hepatocellular Responses to PFAS and Aqueous Film-Forming Foams (AFFFs) for Molecular Hazard Prioritization and In Vivo Translation
Source: Environ Sci Technol. 2025 Feb 2;59(5):2423–35. doi: 10.1021/acs.est.4c10595 (PMC11823446; doi:10.1021/acs.est.4c10595)
Supplement: Supplementary file 8 — es4c10595_si_008.zip [file es4c10595_si_008.zip › Analyzed Data Files/BMDExpress Analysis/BMC modeling input files/OMP.txt]

probe	P3E13	P3E14	P3F13	P3F14	P3G13	P3G14	P3H13	P3H14	P3I13	P3I14	P3J13	P3J14	P3K13	P3K14	P3L13	P3L14	P3G3	P3G4	P3H3	P3H4	P3G5	P3G6	P3H5	P3H6	P3G7	P3G8	P3H7	P3H8	P3G9	P3G10	P3H9	P3H10	P3G11	P3G12	P3H11	P3H12	P3G15	P3G16	P3H15	P3H16	P3G17	P3G18	P3H17	P3H18	P3G19	P3G20	P3H19	P3H20	P3G21
concentration	0	0	0	0	0	0	0	0	0	0	0	0	0	0	0	0	0.003454	0.003454	0.003454	0.003454	0.001093038	0.001093038	0.001093038	0.001093038	0.000345898	0.000345898	0.000345898	0.000345898	0.000109461	0.000109461	0.000109461	0.000109461	3.46E-05	3.46E-05	3.46E-05	3.46E-05	1.10E-05	1.10E-05	1.10E-05	1.10E-05	3.47E-06	3.47E-06	3.47E-06	3.47E-06	1.10E-06	1.10E-06	1.10E-06	1.10E-06	3.47E-07
ATP (RLU)	1103000	1129000	1181000	1218000	1152000	1249000	1200000	1148000	1131000	1129000	1162000	1189000	1185000	1200000	1244000	1245000	1222000	1237000	1154000	1218000	1195000	1247000	1253000	1240000	1238000	1216000	1230000	1145000	1199000	1189000	1171000	1205000	1254000	1206000	1188000	1224000	1218000	1269000	1164000	1197000	1133000	1181000	1194000	1159000	1238000	1224000	1219000	1222000	1193000
[truncated: 3 more columns]
