# Supplementary material for: Unraveling Human Hepatocellular Responses to PFAS and Aqueous Film-Forming Foams (AFFFs) for Molecular Hazard Prioritization and In Vivo Translation
Source: Environ Sci Technol. 2025 Feb 2;59(5):2423–35. doi: 10.1021/acs.est.4c10595 (PMC11823446; doi:10.1021/acs.est.4c10595)
Supplement: Supplementary file 8 — es4c10595_si_008.zip [file es4c10595_si_008.zip › Analyzed Data Files/BMDExpress Analysis/BMC modeling input files/PB.txt]

probe	P2C13	P2C14	P2D13	P2D14	P2E13	P2E14	P2F13	P2F14	P2G13	P2G14	P2H13	P2H14	P2G3	P2G4	P2H3	P2H4	P2G5	P2G6	P2H5	P2H6	P2G7	P2G8	P2H7	P2H8	P2G9	P2G10	P2H9	P2H10	P2G11	P2G12	P2H11	P2H12	P2G15	P2G16	P2H15	P2H16	P2G17	P2G18	P2H17	P2H18	P2G19	P2G20	P2H19	P2H20	P2G21	P2G22	P2H21	P2H22
concentration	0	0	0	0	0	0	0	0	0	0	0	0	0.02542	0.02542	0.02542	0.02542	0.008044304	0.008044304	0.008044304	0.008044304	0.002545666	0.002545666	0.002545666	0.002545666	0.00080559	0.00080559	0.00080559	0.00080559	0.000254934	0.000254934	0.000254934	0.000254934	8.07E-05	8.07E-05	8.07E-05	8.07E-05	2.55E-05	2.55E-05	2.55E-05	2.55E-05	8.08E-06	8.08E-06	8.08E-06	8.08E-06	2.56E-06	2.56E-06	2.56E-06	2.56E-06
ATP (RLU)	1317000	1338000	1326000	1294000	1257000	1282000	1280000	1248000	1327000	1406000	1336000	1357000	1253000	1232000	1254000	1250000	1301000	1322000	1278000	1221000	1293000	1267000	1293000	1241000	1319000	1360000	1266000	1270000	1286000	1286000	1364000	1299000	1312000	1333000	1308000	1336000	1282000	1321000	1391000	1294000	1324000	1323000	1331000	1325000	1342000	1337000	1309000	1300000
