# Supplementary material for: Unraveling Human Hepatocellular Responses to PFAS and Aqueous Film-Forming Foams (AFFFs) for Molecular Hazard Prioritization and In Vivo Translation
Source: Environ Sci Technol. 2025 Feb 2;59(5):2423–35. doi: 10.1021/acs.est.4c10595 (PMC11823446; doi:10.1021/acs.est.4c10595)
Supplement: Supplementary file 8 — es4c10595_si_008.zip [file es4c10595_si_008.zip › Analyzed Data Files/BMDExpress Analysis/BMC modeling input files/PFBS - reformatted.txt]

probe	Plate1-C13	Plate1-C14	Plate1-D13	Plate1-D14	Plate1-E13	Plate1-E14	Plate1-F13	Plate1-F14	Plate1-G13	Plate1-G14	Plate1-H13	Plate1-H14	Plate1-I13	Plate1-I14	Plate1-J13	Plate1-J14	Plate1-K13	Plate1-K14	Plate1-L13	Plate1-L14	Plate1-M13	Plate1-M14	Plate1-N13	Plate1-N14	Plate1-G3	Plate1-G4	Plate1-H3	Plate1-H4	Plate1-G5	Plate1-G6	Plate1-H5	Plate1-H6	Plate1-G7	Plate1-G8	Plate1-H7	Plate1-H8	Plate1-G9	Plate1-G10	Plate1-H9	Plate1-H10	Plate1-G11	Plate1-G12	Plate1-H11	Plate1-H12	Plate1-G15	Plate1-G16	Plate1-H15	Plate1-H16	Plate1-G17
concentration	0	0	0	0	0	0	0	0	0	0	0	0	0	0	0	0	0	0	0	0	0	0	0	0	0.0150045	0.0150045	0.0150045	0.0150045	0.004748259	0.004748259	0.004748259	0.004748259	0.001502614	0.001502614	0.001502614	0.001502614	0.000475511	0.000475511	0.000475511	0.000475511	0.000150478	0.000150478	0.000150478	0.000150478	4.76E-05	4.76E-05	4.76E-05	4.76E-05	1.51E-05
ATP_RLU	21.07496199	21.04059475	21.08277796	21.01903141	21.13883674	21.05258397	21.05655834	21.08667013	21.09828401	21.06907209	20.97491307	21.04259988	21.05523477	20.95091466	21.03657609	21.01222623	21.17401864	21.02648022	21.12249943	21.16238641	21.15189852	21.02985337	21.16238641	21.10533564	21.03657609	21.05192051	20.98884553	20.98676422	21.04059475	21.00881157	21.15189852	21.09699819	21.10341588	20.96296377	21.07103806	21.01971017	21.0899056	20.99023141	21.03523405	20.97421291	21.11870286	21.01835234	21.09828401	21.0053888	21.02512875	21.15251757	21.02715548	21.13320243	20.99851881
[truncated: 11 more columns]
