# Supplementary material for: Unraveling Human Hepatocellular Responses to PFAS and Aqueous Film-Forming Foams (AFFFs) for Molecular Hazard Prioritization and In Vivo Translation
Source: Environ Sci Technol. 2025 Feb 2;59(5):2423–35. doi: 10.1021/acs.est.4c10595 (PMC11823446; doi:10.1021/acs.est.4c10595)
Supplement: Supplementary file 8 — es4c10595_si_008.zip [file es4c10595_si_008.zip › Analyzed Data Files/BMDExpress Analysis/BMC modeling input files/PFBS-norm.txt]

probe	P1C13	P1C14	P1D13	P1D14	P1E13	P1E14	P1F13	P1F14	P1G13	P1G14	P1H13	P1H14	P1I13	P1I14	P1J13	P1J14	P1K13	P1K14	P1L13	P1L14	P1M13	P1M14	P1N13	P1N14	P1G3	P1G4	P1H3	P1H4	P1G5	P1G6	P1H5	P1H6	P1G7	P1G8	P1H7	P1H8	P1G9	P1G10	P1H9	P1H10	P1G11	P1G12	P1H11	P1H12	P1G15	P1G16	P1H15	P1H16	P1G17
concentration	0	0	0	0	0	0	0	0	0	0	0	0	0	0	0	0	0	0	0	0	0	0	0	0	0.0150045	0.0150045	0.0150045	0.0150045	0.004748259	0.004748259	0.004748259	0.004748259	0.001502614	0.001502614	0.001502614	0.001502614	0.000475511	0.000475511	0.000475511	0.000475511	0.000150478	0.000150478	0.000150478	0.000150478	4.76E-05	4.76E-05	4.76E-05	4.76E-05	1.51E-05
ATP (RLU)	1295661.857	1265161.895	1302700.31	1246392.687	1354315.63	1275719.574	1279238.8	1306219.536	1316777.215	1290383.017	1208854.272	1266921.508	1278065.725	1188911.989	1261642.668	1240527.31	1387748.281	1252844.602	1339065.649	1376604.064	1366632.923	1255777.291	1376604.064	1323229.13	1261642.668	1275133.036	1220585.027	1218825.414	1265161.895	1237594.621	1366632.923	1315604.14	1321469.517	1198883.131	1292142.631	1246979.225	1309152.225	1221758.102	1260469.593	1208267.734	1335546.423	1245806.149	1316777.215	1234661.932	1251671.527	1367219.461	1253431.14	1349036.791	1228796.555
[truncated: 11 more columns]
