# Supplementary material for: Unraveling Human Hepatocellular Responses to PFAS and Aqueous Film-Forming Foams (AFFFs) for Molecular Hazard Prioritization and In Vivo Translation
Source: Environ Sci Technol. 2025 Feb 2;59(5):2423–35. doi: 10.1021/acs.est.4c10595 (PMC11823446; doi:10.1021/acs.est.4c10595)
Supplement: Supplementary file 8 — es4c10595_si_008.zip [file es4c10595_si_008.zip › Analyzed Data Files/BMDExpress Analysis/BMC modeling input files/PFBS.txt]

probe	P1C13	P1C14	P1D13	P1D14	P1E13	P1E14	P1F13	P1F14	P1G13	P1G14	P1H13	P1H14	P1I13	P1I14	P1J13	P1J14	P1K13	P1K14	P1L13	P1L14	P1M13	P1M14	P1N13	P1N14	P1G3	P1G4	P1H3	P1H4	P1G5	P1G6	P1H5	P1H6	P1G7	P1G8	P1H7	P1H8	P1G9	P1G10	P1H9	P1H10	P1G11	P1G12	P1H11	P1H12	P1G15	P1G16	P1H15	P1H16	P1G17
concentration	0	0	0	0	0	0	0	0	0	0	0	0	0	0	0	0	0	0	0	0	0	0	0	0	0.0150045	0.0150045	0.0150045	0.0150045	0.004748259	0.004748259	0.004748259	0.004748259	0.001502614	0.001502614	0.001502614	0.001502614	0.000475511	0.000475511	0.000475511	0.000475511	0.000150478	0.000150478	0.000150478	0.000150478	4.76E-05	4.76E-05	4.76E-05	4.76E-05	1.51E-05
ATP (RLU)	2209000	2157000	2221000	2125000	2309000	2175000	2181000	2227000	2245000	2200000	2061000	2160000	2179000	2027000	2151000	2115000	2366000	2136000	2283000	2347000	2330000	2141000	2347000	2256000	2151000	2174000	2081000	2078000	2157000	2110000	2330000	2243000	2253000	2044000	2203000	2126000	2232000	2083000	2149000	2060000	2277000	2124000	2245000	2105000	2134000	2331000	2137000	2300000	2095000
[truncated: 11 more columns]
