# Supplementary material for: Unraveling Human Hepatocellular Responses to PFAS and Aqueous Film-Forming Foams (AFFFs) for Molecular Hazard Prioritization and In Vivo Translation
Source: Environ Sci Technol. 2025 Feb 2;59(5):2423–35. doi: 10.1021/acs.est.4c10595 (PMC11823446; doi:10.1021/acs.est.4c10595)
Supplement: Supplementary file 8 — es4c10595_si_008.zip [file es4c10595_si_008.zip › Analyzed Data Files/BMDExpress Analysis/BMC modeling input files/PFDA.txt]

probe	P2I13	P2I14	P2J13	P2J14	P2K13	P2K14	P2L13	P2L14	P2M13	P2M14	P2N13	P2N14	P2K3	P2K4	P2L3	P2L4	P2K5	P2K6	P2L5	P2L6	P2K7	P2K8	P2L7	P2L8	P2K9	P2K10	P2L9	P2L10	P2K11	P2K12	P2L11	P2L12	P2K15	P2K16	P2L15	P2L16	P2K17	P2K18	P2L17	P2L18	P2K19	P2K20	P2L19	P2L20	P2K21	P2K22	P2L21	P2L22
concentration	0	0	0	0	0	0	0	0	0	0	0	0	0.025704	0.025704	0.025704	0.025704	0.008134177	0.008134177	0.008134177	0.008134177	0.002574107	0.002574107	0.002574107	0.002574107	0.000814591	0.000814591	0.000814591	0.000814591	0.000257782	0.000257782	0.000257782	0.000257782	8.16E-05	8.16E-05	8.16E-05	8.16E-05	2.58E-05	2.58E-05	2.58E-05	2.58E-05	8.17E-06	8.17E-06	8.17E-06	8.17E-06	2.59E-06	2.59E-06	2.59E-06	2.59E-06
ATP (RLU)	1267000	1334000	1357000	1343000	1293000	1363000	1374000	1347000	1347000	1390000	1382000	1399000	1316000	1291000	1312000	1293000	1303000	1344000	1329000	1360000	1351000	1393000	1390000	1352000	1331000	1371000	1377000	1363000	1387000	1405000	1429000	1404000	1370000	1361000	1411000	1394000	1368000	1361000	1384000	1290000	1394000	1379000	1396000	1309000	1293000	1348000	1389000	1335000
