# Supplementary material for: Unraveling Human Hepatocellular Responses to PFAS and Aqueous Film-Forming Foams (AFFFs) for Molecular Hazard Prioritization and In Vivo Translation
Source: Environ Sci Technol. 2025 Feb 2;59(5):2423–35. doi: 10.1021/acs.est.4c10595 (PMC11823446; doi:10.1021/acs.est.4c10595)
Supplement: Supplementary file 8 — es4c10595_si_008.zip [file es4c10595_si_008.zip › Analyzed Data Files/BMDExpress Analysis/BMC modeling input files/PFHpA.txt]

probe	P2C13	P2C14	P2D13	P2D14	P2E13	P2E14	P2F13	P2F14	P2G13	P2G14	P2H13	P2H14	P2C3	P2C4	P2D3	P2D4	P2C5	P2C6	P2D5	P2D6	P2C7	P2C8	P2D7	P2D8	P2C9	P2C10	P2D9	P2D10	P2C11	P2C12	P2D11	P2D12	P2C15	P2C16	P2D15	P2D16	P2C17	P2C18	P2D17	P2D18	P2C19	P2C20	P2D19	P2D20	P2C21	P2C22	P2D21	P2D22
concentration	0	0	0	0	0	0	0	0	0	0	0	0	0.018203	0.018203	0.018203	0.018203	0.005760443	0.005760443	0.005760443	0.005760443	0.001822925	0.001822925	0.001822925	0.001822925	0.000576875	0.000576875	0.000576875	0.000576875	0.000182555	0.000182555	0.000182555	0.000182555	5.78E-05	5.78E-05	5.78E-05	5.78E-05	1.83E-05	1.83E-05	1.83E-05	1.83E-05	5.79E-06	5.79E-06	5.79E-06	5.79E-06	1.83E-06	1.83E-06	1.83E-06	1.83E-06
ATP (RLU)	1317000	1338000	1326000	1294000	1257000	1282000	1280000	1248000	1327000	1406000	1336000	1357000	1073000	1188000	1081000	1092000	1253000	1263000	1240000	1231000	1237000	1308000	1293000	1236000	1268000	1286000	1300000	1246000	1230000	1337000	1293000	1261000	1287000	1315000	1304000	1334000	1303000	1387000	1311000	1329000	1277000	1331000	1311000	1257000	1280000	1383000	1325000	1313000
