# Supplementary material for: Unraveling Human Hepatocellular Responses to PFAS and Aqueous Film-Forming Foams (AFFFs) for Molecular Hazard Prioritization and In Vivo Translation
Source: Environ Sci Technol. 2025 Feb 2;59(5):2423–35. doi: 10.1021/acs.est.4c10595 (PMC11823446; doi:10.1021/acs.est.4c10595)
Supplement: Supplementary file 8 — es4c10595_si_008.zip [file es4c10595_si_008.zip › Analyzed Data Files/BMDExpress Analysis/BMC modeling input files/PFHpS - reformatted.txt]

probe	Plate1-C13	Plate1-C14	Plate1-D13	Plate1-D14	Plate1-E13	Plate1-E14	Plate1-F13	Plate1-F14	Plate1-G13	Plate1-G14	Plate1-H13	Plate1-H14	Plate1-I13	Plate1-I14	Plate1-J13	Plate1-J14	Plate1-K13	Plate1-K14	Plate1-L13	Plate1-L14	Plate1-M13	Plate1-M14	Plate1-N13	Plate1-N14	Plate1-C3	Plate1-C4	Plate1-D3	Plate1-D4	Plate1-C5	Plate1-C6	Plate1-D5	Plate1-D6	Plate1-C7	Plate1-C8	Plate1-D7	Plate1-D8	Plate1-C9	Plate1-C10	Plate1-D9	Plate1-D10	Plate1-C11	Plate1-C12	Plate1-D11	Plate1-D12	Plate1-C15	Plate1-C16	Plate1-D15	Plate1-D16	Plate1-C17
concentration	0	0	0	0	0	0	0	0	0	0	0	0	0	0	0	0	0	0	0	0	0	0	0	0	0.022506	0.022506	0.022506	0.022506	0.007122152	0.007122152	0.007122152	0.007122152	0.002253846	0.002253846	0.002253846	0.002253846	0.000713242	0.000713242	0.000713242	0.000713242	0.00022571	0.00022571	0.00022571	0.00022571	7.14E-05	7.14E-05	7.14E-05	7.14E-05	2.26E-05
ATP_RLU	21.07496199	21.04059475	21.08277796	21.01903141	21.13883674	21.05258397	21.05655834	21.08667013	21.09828401	21.06907209	20.97491307	21.04259988	21.05523477	20.95091466	21.03657609	21.01222623	21.17401864	21.02648022	21.12249943	21.16238641	21.15189852	21.02985337	21.16238641	21.10533564	19.85938464	20.14320382	19.82907388	19.83106906	20.98676422	20.95517878	20.90094933	21.04193181	20.99092385	21.08602216	20.87342609	20.97491307	21.03724665	21.01835234	21.01767294	21.02783042	21.0053888	20.98953864	21.05854143	20.95872262	21.0019579	21.02648022	21.03858682	20.98050221	21.05721967
[truncated: 11 more columns]
