# Supplementary material for: Unraveling Human Hepatocellular Responses to PFAS and Aqueous Film-Forming Foams (AFFFs) for Molecular Hazard Prioritization and In Vivo Translation
Source: Environ Sci Technol. 2025 Feb 2;59(5):2423–35. doi: 10.1021/acs.est.4c10595 (PMC11823446; doi:10.1021/acs.est.4c10595)
Supplement: Supplementary file 8 — es4c10595_si_008.zip [file es4c10595_si_008.zip › Analyzed Data Files/BMDExpress Analysis/BMC modeling input files/PFHpS-norm - reformatted.txt]

probe	Plate1-C13	Plate1-C14	Plate1-D13	Plate1-D14	Plate1-E13	Plate1-E14	Plate1-F13	Plate1-F14	Plate1-G13	Plate1-G14	Plate1-H13	Plate1-H14	Plate1-I13	Plate1-I14	Plate1-J13	Plate1-J14	Plate1-K13	Plate1-K14	Plate1-L13	Plate1-L14	Plate1-M13	Plate1-M14	Plate1-N13	Plate1-N14	Plate1-C3	Plate1-C4	Plate1-D3	Plate1-D4	Plate1-C5	Plate1-C6	Plate1-D5	Plate1-D6	Plate1-C7	Plate1-C8	Plate1-D7	Plate1-D8	Plate1-C9	Plate1-C10	Plate1-D9	Plate1-D10	Plate1-C11	Plate1-C12	Plate1-D11	Plate1-D12	Plate1-C15	Plate1-C16	Plate1-D15	Plate1-D16	Plate1-C17
concentration	0	0	0	0	0	0	0	0	0	0	0	0	0	0	0	0	0	0	0	0	0	0	0	0	0.022506	0.022506	0.022506	0.022506	0.007122152	0.007122152	0.007122152	0.007122152	0.002253846	0.002253846	0.002253846	0.002253846	0.000713242	0.000713242	0.000713242	0.000713242	0.00022571	0.00022571	0.00022571	0.00022571	7.14E-05	7.14E-05	7.14E-05	7.14E-05	2.26E-05
ATP_RLU	20.30525782	20.27089058	20.3130738	20.24932724	20.36913257	20.2828798	20.28685417	20.31696596	20.32857985	20.29936793	20.20520891	20.27289571	20.2855306	20.18121049	20.26687193	20.24252207	20.40431448	20.25677605	20.35279526	20.39268224	20.38219436	20.2601492	20.39268224	20.33563147	19.08968047	19.37349966	19.05936972	19.06136489	20.21706006	20.18547462	20.13124517	20.27222765	20.22121968	20.31631799	20.10372192	20.20520891	20.26754248	20.24864817	20.24796877	20.25812626	20.23568463	20.21983447	20.28883726	20.18901845	20.23225373	20.25677605	20.26888265	20.21079805	20.2875155
[truncated: 11 more columns]
