# Supplementary material for: Unraveling Human Hepatocellular Responses to PFAS and Aqueous Film-Forming Foams (AFFFs) for Molecular Hazard Prioritization and In Vivo Translation
Source: Environ Sci Technol. 2025 Feb 2;59(5):2423–35. doi: 10.1021/acs.est.4c10595 (PMC11823446; doi:10.1021/acs.est.4c10595)
Supplement: Supplementary file 8 — es4c10595_si_008.zip [file es4c10595_si_008.zip › Analyzed Data Files/BMDExpress Analysis/BMC modeling input files/PFHpS-norm.txt]

probe	P1C13	P1C14	P1D13	P1D14	P1E13	P1E14	P1F13	P1F14	P1G13	P1G14	P1H13	P1H14	P1I13	P1I14	P1J13	P1J14	P1K13	P1K14	P1L13	P1L14	P1M13	P1M14	P1N13	P1N14	P1C3	P1C4	P1D3	P1D4	P1C5	P1C6	P1D5	P1D6	P1C7	P1C8	P1D7	P1D8	P1C9	P1C10	P1D9	P1D10	P1C11	P1C12	P1D11	P1D12	P1C15	P1C16	P1D15	P1D16	P1C17
concentration	0	0	0	0	0	0	0	0	0	0	0	0	0	0	0	0	0	0	0	0	0	0	0	0	0.022506	0.022506	0.022506	0.022506	0.007122152	0.007122152	0.007122152	0.007122152	0.002253846	0.002253846	0.002253846	0.002253846	0.000713242	0.000713242	0.000713242	0.000713242	0.00022571	0.00022571	0.00022571	0.00022571	7.14E-05	7.14E-05	7.14E-05	7.14E-05	2.26E-05
ATP (RLU)	1295661.857	1265161.895	1302700.31	1246392.687	1354315.63	1275719.574	1279238.8	1306219.536	1316777.215	1290383.017	1208854.272	1266921.508	1278065.725	1188911.989	1261642.668	1240527.31	1387748.281	1252844.602	1339065.649	1376604.064	1366632.923	1255777.291	1376604.064	1323229.13	557912.934	679210.6973	546313.5638	547069.6109	1218825.414	1192431.216	1148440.885	1266334.97	1222344.64	1305632.998	1126738.989	1208854.272	1262229.206	1245806.149	1245219.612	1254017.678	1234661.932	1221171.565	1280998.414	1195363.904	1231729.244	1252844.602	1263402.281	1213546.574	1279825.338
[truncated: 11 more columns]
