# Supplementary material for: Unraveling Human Hepatocellular Responses to PFAS and Aqueous Film-Forming Foams (AFFFs) for Molecular Hazard Prioritization and In Vivo Translation
Source: Environ Sci Technol. 2025 Feb 2;59(5):2423–35. doi: 10.1021/acs.est.4c10595 (PMC11823446; doi:10.1021/acs.est.4c10595)
Supplement: Supplementary file 8 — es4c10595_si_008.zip [file es4c10595_si_008.zip › Analyzed Data Files/BMDExpress Analysis/BMC modeling input files/PFHpS.txt]

probe	P1C13	P1C14	P1D13	P1D14	P1E13	P1E14	P1F13	P1F14	P1G13	P1G14	P1H13	P1H14	P1I13	P1I14	P1J13	P1J14	P1K13	P1K14	P1L13	P1L14	P1M13	P1M14	P1N13	P1N14	P1C3	P1C4	P1D3	P1D4	P1C5	P1C6	P1D5	P1D6	P1C7	P1C8	P1D7	P1D8	P1C9	P1C10	P1D9	P1D10	P1C11	P1C12	P1D11	P1D12	P1C15	P1C16	P1D15	P1D16	P1C17
concentration	0	0	0	0	0	0	0	0	0	0	0	0	0	0	0	0	0	0	0	0	0	0	0	0	0.022506	0.022506	0.022506	0.022506	0.007122152	0.007122152	0.007122152	0.007122152	0.002253846	0.002253846	0.002253846	0.002253846	0.000713242	0.000713242	0.000713242	0.000713242	0.00022571	0.00022571	0.00022571	0.00022571	7.14E-05	7.14E-05	7.14E-05	7.14E-05	2.26E-05
ATP (RLU)	2209000	2157000	2221000	2125000	2309000	2175000	2181000	2227000	2245000	2200000	2061000	2160000	2179000	2027000	2151000	2115000	2366000	2136000	2283000	2347000	2330000	2141000	2347000	2256000	951197	1158000	931421	932710	2078000	2033000	1958000	2159000	2084000	2226000	1921000	2061000	2152000	2124000	2123000	2138000	2105000	2082000	2184000	2038000	2100000	2136000	2154000	2069000	2182000
[truncated: 11 more columns]
