# Supplementary material for: Unraveling Human Hepatocellular Responses to PFAS and Aqueous Film-Forming Foams (AFFFs) for Molecular Hazard Prioritization and In Vivo Translation
Source: Environ Sci Technol. 2025 Feb 2;59(5):2423–35. doi: 10.1021/acs.est.4c10595 (PMC11823446; doi:10.1021/acs.est.4c10595)
Supplement: Supplementary file 8 — es4c10595_si_008.zip [file es4c10595_si_008.zip › Analyzed Data Files/BMDExpress Analysis/BMC modeling input files/PFHxA - reformatted.txt]

probe	Plate1-C13	Plate1-C14	Plate1-D13	Plate1-D14	Plate1-E13	Plate1-E14	Plate1-F13	Plate1-F14	Plate1-G13	Plate1-G14	Plate1-H13	Plate1-H14	Plate1-I13	Plate1-I14	Plate1-J13	Plate1-J14	Plate1-K13	Plate1-K14	Plate1-L13	Plate1-L14	Plate1-M13	Plate1-M14	Plate1-N13	Plate1-N14	Plate1-M3	Plate1-M4	Plate1-N3	Plate1-N4	Plate1-M5	Plate1-M6	Plate1-N5	Plate1-N6	Plate1-M7	Plate1-M8	Plate1-N7	Plate1-N8	Plate1-M9	Plate1-M10	Plate1-N9	Plate1-N10	Plate1-M11	Plate1-M12	Plate1-N11	Plate1-N12	Plate1-M15	Plate1-M16	Plate1-N15	Plate1-N16	Plate1-M17
concentration	0	0	0	0	0	0	0	0	0	0	0	0	0	0	0	0	0	0	0	0	0	0	0	0	0.0157025	0.0157025	0.0157025	0.0157025	0.004969146	0.004969146	0.004969146	0.004969146	0.001572514	0.001572514	0.001572514	0.001572514	0.000497631	0.000497631	0.000497631	0.000497631	0.000157478	0.000157478	0.000157478	0.000157478	4.98E-05	4.98E-05	4.98E-05	4.98E-05	1.58E-05
ATP_RLU	21.07496199	21.04059475	21.08277796	21.01903141	21.13883674	21.05258397	21.05655834	21.08667013	21.09828401	21.06907209	20.97491307	21.04259988	21.05523477	20.95091466	21.03657609	21.01222623	21.17401864	21.02648022	21.12249943	21.16238641	21.15189852	21.02985337	21.16238641	21.10533564	20.9294029	21.03523405	20.94592386	21.04926361	21.10341588	21.0989265	21.0499283	21.06907209	21.14195743	21.12943396	21.17340875	21.12691617	21.20538281	21.06907209	21.11743511	21.16177158	21.17949608	21.02445254	21.08861228	21.07626759	21.17767258	21.06578951	21.17340875	21.1027754	21.12628603
[truncated: 11 more columns]
