# Supplementary material for: Unraveling Human Hepatocellular Responses to PFAS and Aqueous Film-Forming Foams (AFFFs) for Molecular Hazard Prioritization and In Vivo Translation
Source: Environ Sci Technol. 2025 Feb 2;59(5):2423–35. doi: 10.1021/acs.est.4c10595 (PMC11823446; doi:10.1021/acs.est.4c10595)
Supplement: Supplementary file 8 — es4c10595_si_008.zip [file es4c10595_si_008.zip › Analyzed Data Files/BMDExpress Analysis/BMC modeling input files/PFHxA-norm.txt]

probe	P1C13	P1C14	P1D13	P1D14	P1E13	P1E14	P1F13	P1F14	P1G13	P1G14	P1H13	P1H14	P1I13	P1I14	P1J13	P1J14	P1K13	P1K14	P1L13	P1L14	P1M13	P1M14	P1N13	P1N14	P1M3	P1M4	P1N3	P1N4	P1M5	P1M6	P1N5	P1N6	P1M7	P1M8	P1N7	P1N8	P1M9	P1M10	P1N9	P1N10	P1M11	P1M12	P1N11	P1N12	P1M15	P1M16	P1N15	P1N16	P1M17
concentration	0	0	0	0	0	0	0	0	0	0	0	0	0	0	0	0	0	0	0	0	0	0	0	0	0.0157025	0.0157025	0.0157025	0.0157025	0.004969146	0.004969146	0.004969146	0.004969146	0.001572514	0.001572514	0.001572514	0.001572514	0.000497631	0.000497631	0.000497631	0.000497631	0.000157478	0.000157478	0.000157478	0.000157478	4.98E-05	4.98E-05	4.98E-05	4.98E-05	1.58E-05
ATP (RLU)	1295661.857	1265161.895	1302700.31	1246392.687	1354315.63	1275719.574	1279238.8	1306219.536	1316777.215	1290383.017	1208854.272	1266921.508	1278065.725	1188911.989	1261642.668	1240527.31	1387748.281	1252844.602	1339065.649	1376604.064	1366632.923	1255777.291	1376604.064	1323229.13	1171315.857	1260469.593	1184806.225	1272786.885	1321469.517	1317363.753	1273373.423	1290383.017	1357248.319	1345517.564	1387161.744	1343171.413	1418248.244	1290383.017	1334373.347	1376017.527	1393027.121	1251084.989	1307979.149	1296834.932	1391267.508	1287450.329	1387161.744	1320882.98	1342584.876
[truncated: 11 more columns]
