# Supplementary material for: Unraveling Human Hepatocellular Responses to PFAS and Aqueous Film-Forming Foams (AFFFs) for Molecular Hazard Prioritization and In Vivo Translation
Source: Environ Sci Technol. 2025 Feb 2;59(5):2423–35. doi: 10.1021/acs.est.4c10595 (PMC11823446; doi:10.1021/acs.est.4c10595)
Supplement: Supplementary file 8 — es4c10595_si_008.zip [file es4c10595_si_008.zip › Analyzed Data Files/BMDExpress Analysis/BMC modeling input files/PFHxA.txt]

probe	P1C13	P1C14	P1D13	P1D14	P1E13	P1E14	P1F13	P1F14	P1G13	P1G14	P1H13	P1H14	P1I13	P1I14	P1J13	P1J14	P1K13	P1K14	P1L13	P1L14	P1M13	P1M14	P1N13	P1N14	P1M3	P1M4	P1N3	P1N4	P1M5	P1M6	P1N5	P1N6	P1M7	P1M8	P1N7	P1N8	P1M9	P1M10	P1N9	P1N10	P1M11	P1M12	P1N11	P1N12	P1M15	P1M16	P1N15	P1N16	P1M17
concentration	0	0	0	0	0	0	0	0	0	0	0	0	0	0	0	0	0	0	0	0	0	0	0	0	0.0157025	0.0157025	0.0157025	0.0157025	0.004969146	0.004969146	0.004969146	0.004969146	0.001572514	0.001572514	0.001572514	0.001572514	0.000497631	0.000497631	0.000497631	0.000497631	0.000157478	0.000157478	0.000157478	0.000157478	4.98E-05	4.98E-05	4.98E-05	4.98E-05	1.58E-05
ATP (RLU)	2209000	2157000	2221000	2125000	2309000	2175000	2181000	2227000	2245000	2200000	2061000	2160000	2179000	2027000	2151000	2115000	2366000	2136000	2283000	2347000	2330000	2141000	2347000	2256000	1997000	2149000	2020000	2170000	2253000	2246000	2171000	2200000	2314000	2294000	2365000	2290000	2418000	2200000	2275000	2346000	2375000	2133000	2230000	2211000	2372000	2195000	2365000	2252000	2289000
[truncated: 11 more columns]
