# Supplementary material for: Unraveling Human Hepatocellular Responses to PFAS and Aqueous Film-Forming Foams (AFFFs) for Molecular Hazard Prioritization and In Vivo Translation
Source: Environ Sci Technol. 2025 Feb 2;59(5):2423–35. doi: 10.1021/acs.est.4c10595 (PMC11823446; doi:10.1021/acs.est.4c10595)
Supplement: Supplementary file 8 — es4c10595_si_008.zip [file es4c10595_si_008.zip › Analyzed Data Files/BMDExpress Analysis/BMC modeling input files/PFHxS - reformatted.txt]

probe	Plate1-C13	Plate1-C14	Plate1-D13	Plate1-D14	Plate1-E13	Plate1-E14	Plate1-F13	Plate1-F14	Plate1-G13	Plate1-G14	Plate1-H13	Plate1-H14	Plate1-I13	Plate1-I14	Plate1-J13	Plate1-J14	Plate1-K13	Plate1-K14	Plate1-L13	Plate1-L14	Plate1-M13	Plate1-M14	Plate1-N13	Plate1-N14	Plate1-E3	Plate1-E4	Plate1-F3	Plate1-F4	Plate1-E5	Plate1-E6	Plate1-F5	Plate1-F6	Plate1-E7	Plate1-E8	Plate1-F7	Plate1-F8	Plate1-E9	Plate1-E10	Plate1-F9	Plate1-F10	Plate1-E11	Plate1-E12	Plate1-F11	Plate1-F12	Plate1-E15	Plate1-E16	Plate1-F15	Plate1-F16	Plate1-E17
concentration	0	0	0	0	0	0	0	0	0	0	0	0	0	0	0	0	0	0	0	0	0	0	0	0	0.021961	0.021961	0.021961	0.021961	0.006949684	0.006949684	0.006949684	0.006949684	0.002199267	0.002199267	0.002199267	0.002199267	0.000695971	0.000695971	0.000695971	0.000695971	0.000220244	0.000220244	0.000220244	0.000220244	6.97E-05	6.97E-05	6.97E-05	6.97E-05	2.21E-05
ATP_RLU	21.07496199	21.04059475	21.08277796	21.01903141	21.13883674	21.05258397	21.05655834	21.08667013	21.09828401	21.06907209	20.97491307	21.04259988	21.05523477	20.95091466	21.03657609	21.01222623	21.17401864	21.02648022	21.12249943	21.16238641	21.15189852	21.02985337	21.16238641	21.10533564	20.7298265	20.86287341	20.80183464	20.88464752	21.03389076	21.11298921	21.08602216	21.01427116	21.10980515	20.98537501	21.1727986	21.03791689	21.04259988	20.95517878	21.13758657	21.06775996	21.104696	21.02783042	21.11680082	21.05920185	21.12123502	21.0918434	21.11680082	21.01495216	21.09828401
[truncated: 11 more columns]
