# Supplementary material for: Unraveling Human Hepatocellular Responses to PFAS and Aqueous Film-Forming Foams (AFFFs) for Molecular Hazard Prioritization and In Vivo Translation
Source: Environ Sci Technol. 2025 Feb 2;59(5):2423–35. doi: 10.1021/acs.est.4c10595 (PMC11823446; doi:10.1021/acs.est.4c10595)
Supplement: Supplementary file 8 — es4c10595_si_008.zip [file es4c10595_si_008.zip › Analyzed Data Files/BMDExpress Analysis/BMC modeling input files/PFHxS-norm.txt]

probe	P1C13	P1C14	P1D13	P1D14	P1E13	P1E14	P1F13	P1F14	P1G13	P1G14	P1H13	P1H14	P1I13	P1I14	P1J13	P1J14	P1K13	P1K14	P1L13	P1L14	P1M13	P1M14	P1N13	P1N14	P1E3	P1E4	P1F3	P1F4	P1E5	P1E6	P1F5	P1F6	P1E7	P1E8	P1F7	P1F8	P1E9	P1E10	P1F9	P1F10	P1E11	P1E12	P1F11	P1F12	P1E15	P1E16	P1F15	P1F16	P1E17
concentration	0	0	0	0	0	0	0	0	0	0	0	0	0	0	0	0	0	0	0	0	0	0	0	0	0.021961	0.021961	0.021961	0.021961	0.006949684	0.006949684	0.006949684	0.006949684	0.002199267	0.002199267	0.002199267	0.002199267	0.000695971	0.000695971	0.000695971	0.000695971	0.000220244	0.000220244	0.000220244	0.000220244	6.97E-05	6.97E-05	6.97E-05	6.97E-05	2.21E-05
ATP (RLU)	1295661.857	1265161.895	1302700.31	1246392.687	1354315.63	1275719.574	1279238.8	1306219.536	1316777.215	1290383.017	1208854.272	1266921.508	1278065.725	1188911.989	1261642.668	1240527.31	1387748.281	1252844.602	1339065.649	1376604.064	1366632.923	1255777.291	1376604.064	1323229.13	1019989.121	1118527.461	1072190.98	1135537.055	1259296.517	1330267.583	1305632.998	1242286.923	1327334.895	1217652.338	1386575.206	1262815.744	1266921.508	1192431.216	1353142.555	1289209.942	1322642.593	1254017.678	1333786.81	1281584.951	1337892.574	1310911.838	1333786.81	1242873.461	1316777.215
[truncated: 11 more columns]
