# Supplementary material for: Unraveling Human Hepatocellular Responses to PFAS and Aqueous Film-Forming Foams (AFFFs) for Molecular Hazard Prioritization and In Vivo Translation
Source: Environ Sci Technol. 2025 Feb 2;59(5):2423–35. doi: 10.1021/acs.est.4c10595 (PMC11823446; doi:10.1021/acs.est.4c10595)
Supplement: Supplementary file 8 — es4c10595_si_008.zip [file es4c10595_si_008.zip › Analyzed Data Files/BMDExpress Analysis/BMC modeling input files/PFHxS.txt]

probe	P1C13	P1C14	P1D13	P1D14	P1E13	P1E14	P1F13	P1F14	P1G13	P1G14	P1H13	P1H14	P1I13	P1I14	P1J13	P1J14	P1K13	P1K14	P1L13	P1L14	P1M13	P1M14	P1N13	P1N14	P1E3	P1E4	P1F3	P1F4	P1E5	P1E6	P1F5	P1F6	P1E7	P1E8	P1F7	P1F8	P1E9	P1E10	P1F9	P1F10	P1E11	P1E12	P1F11	P1F12	P1E15	P1E16	P1F15	P1F16	P1E17
concentration	0	0	0	0	0	0	0	0	0	0	0	0	0	0	0	0	0	0	0	0	0	0	0	0	0.021961	0.021961	0.021961	0.021961	0.006949684	0.006949684	0.006949684	0.006949684	0.002199267	0.002199267	0.002199267	0.002199267	0.000695971	0.000695971	0.000695971	0.000695971	0.000220244	0.000220244	0.000220244	0.000220244	6.97E-05	6.97E-05	6.97E-05	6.97E-05	2.21E-05
ATP (RLU)	2209000	2157000	2221000	2125000	2309000	2175000	2181000	2227000	2245000	2200000	2061000	2160000	2179000	2027000	2151000	2115000	2366000	2136000	2283000	2347000	2330000	2141000	2347000	2256000	1739000	1907000	1828000	1936000	2147000	2268000	2226000	2118000	2263000	2076000	2364000	2153000	2160000	2033000	2307000	2198000	2255000	2138000	2274000	2185000	2281000	2235000	2274000	2119000	2245000
[truncated: 11 more columns]
