# Supplementary material for: Unraveling Human Hepatocellular Responses to PFAS and Aqueous Film-Forming Foams (AFFFs) for Molecular Hazard Prioritization and In Vivo Translation
Source: Environ Sci Technol. 2025 Feb 2;59(5):2423–35. doi: 10.1021/acs.est.4c10595 (PMC11823446; doi:10.1021/acs.est.4c10595)
Supplement: Supplementary file 8 — es4c10595_si_008.zip [file es4c10595_si_008.zip › Analyzed Data Files/BMDExpress Analysis/BMC modeling input files/PFNA.txt]

probe	P2I13	P2I14	P2J13	P2J14	P2K13	P2K14	P2L13	P2L14	P2M13	P2M14	P2N13	P2N14	P2I3	P2I4	P2J3	P2J4	P2I5	P2I6	P2J5	P2J6	P2I7	P2I8	P2J7	P2J8	P2I9	P2I10	P2J9	P2J10	P2I11	P2I12	P2J11	P2J12	P2I15	P2I16	P2J15	P2J16	P2I17	P2I18	P2J17	P2J18	P2I19	P2I20	P2J19	P2J20	P2I21	P2I22	P2J21	P2J22
concentration	0	0	0	0	0	0	0	0	0	0	0	0	0.005800875	0.005800875	0.005800875	0.005800875	0.00183572	0.00183572	0.00183572	0.00183572	0.000580924	0.000580924	0.000580924	0.000580924	0.000183837	0.000183837	0.000183837	0.000183837	5.82E-05	5.82E-05	5.82E-05	5.82E-05	1.84E-05	1.84E-05	1.84E-05	1.84E-05	5.83E-06	5.83E-06	5.83E-06	5.83E-06	1.84E-06	1.84E-06	1.84E-06	1.84E-06	5.83E-07	5.83E-07	5.83E-07	5.83E-07
ATP (RLU)	1267000	1334000	1357000	1343000	1293000	1363000	1374000	1347000	1347000	1390000	1382000	1399000	790756	922356	936027	933857	1288000	1296000	1266000	1286000	1272000	1349000	1369000	1313000	1244000	1359000	1345000	1314000	1310000	1341000	1443000	1302000	1303000	1337000	1378000	1327000	1288000	1369000	1360000	1294000	1294000	1326000	1358000	1306000	1298000	1354000	1309000	1277000
