# Supplementary material for: Unraveling Human Hepatocellular Responses to PFAS and Aqueous Film-Forming Foams (AFFFs) for Molecular Hazard Prioritization and In Vivo Translation
Source: Environ Sci Technol. 2025 Feb 2;59(5):2423–35. doi: 10.1021/acs.est.4c10595 (PMC11823446; doi:10.1021/acs.est.4c10595)
Supplement: Supplementary file 8 — es4c10595_si_008.zip [file es4c10595_si_008.zip › Analyzed Data Files/BMDExpress Analysis/BMC modeling input files/PFOA-norm.txt]

probe	P1C13	P1C14	P1D13	P1D14	P1E13	P1E14	P1F13	P1F14	P1G13	P1G14	P1H13	P1H14	P1I13	P1I14	P1J13	P1J14	P1K13	P1K14	P1L13	P1L14	P1M13	P1M14	P1N13	P1N14	P1K3	P1K4	P1L3	P1L4	P1K5	P1K6	P1L5	P1L6	P1K7	P1K8	P1L7	P1L8	P1K9	P1K10	P1L9	P1L10	P1K11	P1K12	P1L11	P1L12	P1K15	P1K16	P1L15	P1L16	P1K17
concentration	0	0	0	0	0	0	0	0	0	0	0	0	0	0	0	0	0	0	0	0	0	0	0	0	0.0207035	0.0207035	0.0207035	0.0207035	0.006551741	0.006551741	0.006551741	0.006551741	0.002073336	0.002073336	0.002073336	0.002073336	0.000656119	0.000656119	0.000656119	0.000656119	0.000207633	0.000207633	0.000207633	0.000207633	6.57E-05	6.57E-05	6.57E-05	6.57E-05	2.08E-05
ATP (RLU)	1295661.857	1265161.895	1302700.31	1246392.687	1354315.63	1275719.574	1279238.8	1306219.536	1316777.215	1290383.017	1208854.272	1266921.508	1278065.725	1188911.989	1261642.668	1240527.31	1387748.281	1252844.602	1339065.649	1376604.064	1366632.923	1255777.291	1376604.064	1323229.13	431638.3981	398345.3432	385315.994	462337.1966	1183046.612	1125565.914	1185392.763	1267508.046	1366632.923	1217652.338	1351382.942	1254017.678	1344344.489	1249325.376	1325575.281	1295661.857	1367805.998	1260469.593	1397719.423	1285690.715	1323815.668	1229383.093	1319709.904	1304459.923	1318536.829
[truncated: 11 more columns]
