# Supplementary material for: Unraveling Human Hepatocellular Responses to PFAS and Aqueous Film-Forming Foams (AFFFs) for Molecular Hazard Prioritization and In Vivo Translation
Source: Environ Sci Technol. 2025 Feb 2;59(5):2423–35. doi: 10.1021/acs.est.4c10595 (PMC11823446; doi:10.1021/acs.est.4c10595)
Supplement: Supplementary file 8 — es4c10595_si_008.zip [file es4c10595_si_008.zip › Analyzed Data Files/BMDExpress Analysis/BMC modeling input files/PFOA.txt]

probe	P1C13	P1C14	P1D13	P1D14	P1E13	P1E14	P1F13	P1F14	P1G13	P1G14	P1H13	P1H14	P1I13	P1I14	P1J13	P1J14	P1K13	P1K14	P1L13	P1L14	P1M13	P1M14	P1N13	P1N14	P1K3	P1K4	P1L3	P1L4	P1K5	P1K6	P1L5	P1L6	P1K7	P1K8	P1L7	P1L8	P1K9	P1K10	P1L9	P1L10	P1K11	P1K12	P1L11	P1L12	P1K15	P1K16	P1L15	P1L16	P1K17
concentration	0	0	0	0	0	0	0	0	0	0	0	0	0	0	0	0	0	0	0	0	0	0	0	0	0.0207035	0.0207035	0.0207035	0.0207035	0.006551741	0.006551741	0.006551741	0.006551741	0.002073336	0.002073336	0.002073336	0.002073336	0.000656119	0.000656119	0.000656119	0.000656119	0.000207633	0.000207633	0.000207633	0.000207633	6.57E-05	6.57E-05	6.57E-05	6.57E-05	2.08E-05
ATP (RLU)	2209000	2157000	2221000	2125000	2309000	2175000	2181000	2227000	2245000	2200000	2061000	2160000	2179000	2027000	2151000	2115000	2366000	2136000	2283000	2347000	2330000	2141000	2347000	2256000	735909	679147	656933	788248	2017000	1919000	2021000	2161000	2330000	2076000	2304000	2138000	2292000	2130000	2260000	2209000	2332000	2149000	2383000	2192000	2257000	2096000	2250000	2224000	2248000
[truncated: 11 more columns]
