# Supplementary material for: Unraveling Human Hepatocellular Responses to PFAS and Aqueous Film-Forming Foams (AFFFs) for Molecular Hazard Prioritization and In Vivo Translation
Source: Environ Sci Technol. 2025 Feb 2;59(5):2423–35. doi: 10.1021/acs.est.4c10595 (PMC11823446; doi:10.1021/acs.est.4c10595)
Supplement: Supplementary file 8 — es4c10595_si_008.zip [file es4c10595_si_008.zip › Analyzed Data Files/BMDExpress Analysis/BMC modeling input files/PFOS.txt]

probe	P3E13	P3E14	P3F13	P3F14	P3G13	P3G14	P3H13	P3H14	P3I13	P3I14	P3J13	P3J14	P3K13	P3K14	P3L13	P3L14	P3E3	P3E4	P3F3	P3F4	P3E5	P3E6	P3F5	P3F6	P3E7	P3E8	P3F7	P3F8	P3E9	P3E10	P3F9	P3F10	P3E11	P3E12	P3F11	P3F12	P3E15	P3E16	P3F15	P3F16	P3E17	P3E18	P3F17	P3F18	P3E19	P3E20	P3F19	P3F20	P3E21
concentration	0	0	0	0	0	0	0	0	0	0	0	0	0	0	0	0	0.01250325	0.01250325	0.01250325	0.01250325	0.003956725	0.003956725	0.003956725	0.003956725	0.001252128	0.001252128	0.001252128	0.001252128	0.000396243	0.000396243	0.000396243	0.000396243	0.000125393	0.000125393	0.000125393	0.000125393	3.97E-05	3.97E-05	3.97E-05	3.97E-05	1.26E-05	1.26E-05	1.26E-05	1.26E-05	3.97E-06	3.97E-06	3.97E-06	3.97E-06	1.26E-06
ATP (RLU)	1103000	1129000	1181000	1218000	1152000	1249000	1200000	1148000	1131000	1129000	1162000	1189000	1185000	1200000	1244000	1245000	976432	950721	1089000	1005000	1148000	1149000	1093000	1200000	1176000	1225000	1226000	1199000	1092000	1144000	1216000	1196000	1195000	1260000	1239000	1242000	1159000	1171000	1203000	1189000	1202000	1292000	1192000	1164000	1162000	1219000	1159000	1181000	1165000
[truncated: 3 more columns]
