# Supplementary material for: Unraveling Human Hepatocellular Responses to PFAS and Aqueous Film-Forming Foams (AFFFs) for Molecular Hazard Prioritization and In Vivo Translation
Source: Environ Sci Technol. 2025 Feb 2;59(5):2423–35. doi: 10.1021/acs.est.4c10595 (PMC11823446; doi:10.1021/acs.est.4c10595)
Supplement: Supplementary file 8 — es4c10595_si_008.zip [file es4c10595_si_008.zip › Analyzed Data Files/BMDExpress Analysis/BMC modeling input files/SOS - reformatted.txt]

probe	Plate3-M13	Plate3-M14	Plate3-N13	Plate3-N14	Plate3-M3	Plate3-M4	Plate3-N3	Plate3-N4	Plate3-M5	Plate3-M6	Plate3-N5	Plate3-N6	Plate3-M7	Plate3-M8	Plate3-N7	Plate3-N8	Plate3-M9	Plate3-M10	Plate3-N9	Plate3-N10	Plate3-M11	Plate3-M12	Plate3-N11	Plate3-N12	Plate3-M15	Plate3-M16	Plate3-N15	Plate3-N16	Plate3-M17	Plate3-M18	Plate3-N17	Plate3-N18	Plate3-M19	Plate3-M20	Plate3-N19	Plate3-N20	Plate3-M21	Plate3-M22	Plate3-N21	Plate3-N22
concentration	0	0	0	0	0.06	0.06	0.06	0.06	0.018987342	0.018987342	0.018987342	0.018987342	0.006008652	0.006008652	0.006008652	0.006008652	0.001901472	0.001901472	0.001901472	0.001901472	0.000601732	0.000601732	0.000601732	0.000601732	0.000190421	0.000190421	0.000190421	0.000190421	6.03E-05	6.03E-05	6.03E-05	6.03E-05	1.91E-05	1.91E-05	1.91E-05	1.91E-05	6.03E-06	6.03E-06	6.03E-06	6.03E-06
ATP_RLU	20.22787913	20.24655505	20.3321065	20.30117464	15.55239893	16.52140107	15.57852011	16.02846728	19.61944446	19.71915482	19.58639452	19.79934961	20.07952645	20.22435032	20.14569337	20.27412331	20.25580313	20.20776743	20.16054114	20.2511865	20.19340023	20.1788885	20.24655505	20.26613684	20.22435032	20.30674705	20.19940396	20.26613684	20.30674705	20.15065963	20.12943396	20.32443549	20.22787913	20.22317213	20.20179848	20.24771431	20.25925593	20.25925593	20.26270049	20.36986142
