# Supplementary material for: Unraveling Human Hepatocellular Responses to PFAS and Aqueous Film-Forming Foams (AFFFs) for Molecular Hazard Prioritization and In Vivo Translation
Source: Environ Sci Technol. 2025 Feb 2;59(5):2423–35. doi: 10.1021/acs.est.4c10595 (PMC11823446; doi:10.1021/acs.est.4c10595)
Supplement: Supplementary file 8 — es4c10595_si_008.zip [file es4c10595_si_008.zip › Analyzed Data Files/BMDExpress Analysis/BMC modeling input files/SOS.txt]

probe	P3M13	P3M14	P3N13	P3N14	P3M3	P3M4	P3N3	P3N4	P3M5	P3M6	P3N5	P3N6	P3M7	P3M8	P3N7	P3N8	P3M9	P3M10	P3N9	P3N10	P3M11	P3M12	P3N11	P3N12	P3M15	P3M16	P3N15	P3N16	P3M17	P3M18	P3N17	P3N18	P3M19	P3M20	P3N19	P3N20	P3M21	P3M22	P3N21	P3N22
concentration	0	0	0	0	0.06	0.06	0.06	0.06	0.018987342	0.018987342	0.018987342	0.018987342	0.006008652	0.006008652	0.006008652	0.006008652	0.001901472	0.001901472	0.001901472	0.001901472	0.000601732	0.000601732	0.000601732	0.000601732	0.000190421	0.000190421	0.000190421	0.000190421	6.03E-05	6.03E-05	6.03E-05	6.03E-05	1.91E-05	1.91E-05	1.91E-05	1.91E-05	6.03E-06	6.03E-06	6.03E-06	6.03E-06
ATP (RLU)	1228000	1244000	1320000	1292000	48055	94067	48933	66842	805455	863092	787213	912427	1108000	1225000	1160000	1268000	1252000	1211000	1172000	1248000	1199000	1187000	1244000	1261000	1225000	1297000	1204000	1261000	1297000	1164000	1147000	1313000	1228000	1224000	1206000	1245000	1255000	1255000	1258000	1355000
