# Supplementary material for: Unraveling Human Hepatocellular Responses to PFAS and Aqueous Film-Forming Foams (AFFFs) for Molecular Hazard Prioritization and In Vivo Translation
Source: Environ Sci Technol. 2025 Feb 2;59(5):2423–35. doi: 10.1021/acs.est.4c10595 (PMC11823446; doi:10.1021/acs.est.4c10595)
Supplement: Supplementary file 8 — es4c10595_si_008.zip [file es4c10595_si_008.zip › Analyzed Data Files/BMDExpress Analysis/BMC modeling input files/Wyeth-14643.txt]

probe	P3E13	P3E14	P3F13	P3F14	P3G13	P3G14	P3H13	P3H14	P3I13	P3I14	P3J13	P3J14	P3K13	P3K14	P3L13	P3L14	P3I3	P3I4	P3J3	P3J4	P3I5	P3I6	P3J5	P3J6	P3I7	P3I8	P3J7	P3J8	P3I9	P3I10	P3J9	P3J10	P3I11	P3I12	P3J11	P3J12	P3I15	P3I16	P3J15	P3J16	P3I17	P3I18	P3J17	P3J18	P3I19	P3I20	P3J19	P3J20	P3I21
concentration	0	0	0	0	0	0	0	0	0	0	0	0	0	0	0	0	0.006476	0.006476	0.006476	0.006476	0.002049367	0.002049367	0.002049367	0.002049367	0.000648534	0.000648534	0.000648534	0.000648534	0.000205232	0.000205232	0.000205232	0.000205232	6.49E-05	6.49E-05	6.49E-05	6.49E-05	2.06E-05	2.06E-05	2.06E-05	2.06E-05	6.50E-06	6.50E-06	6.50E-06	6.50E-06	2.06E-06	2.06E-06	2.06E-06	2.06E-06	6.51E-07
ATP (RLU)	1103000	1129000	1181000	1218000	1152000	1249000	1200000	1148000	1131000	1129000	1162000	1189000	1185000	1200000	1244000	1245000	1152000	1160000	1143000	1140000	1201000	1153000	1172000	1218000	1221000	1211000	1230000	1243000	1162000	1187000	1125000	1206000	1171000	1200000	1198000	1180000	1202000	1191000	1222000	1178000	1091000	1235000	1190000	1217000	1162000	1265000	1256000	1235000	1172000
[truncated: 3 more columns]
