# Supplementary material for: Unraveling Human Hepatocellular Responses to PFAS and Aqueous Film-Forming Foams (AFFFs) for Molecular Hazard Prioritization and In Vivo Translation
Source: Environ Sci Technol. 2025 Feb 2;59(5):2423–35. doi: 10.1021/acs.est.4c10595 (PMC11823446; doi:10.1021/acs.est.4c10595)
Supplement: Supplementary file 8 — es4c10595_si_008.zip [file es4c10595_si_008.zip › Analyzed Data Files/BMDExpress Analysis/UPDATED_probe_map_file_ATP_depletion_CTG-RLU.txt]

Array Probe	Category Component
ATP_RLU	1
ATP	2
ATP_RLU2	2
ATP_RLU3	3
ATP_RLU4	4
ATP_RLU5	5
ATP_RLU6	6
ATP_RLU7	7
ATP_RLU8	8
ATP_RLU9	9
ATP_RLU10	10
ATP_RLU11	11
ATP_RLU12	12
ATP_RLU13	13
ATP_RLU14	14
ATP_RLU15	15
ATP_RLU16	16
ATP_RLU17	17
ATP_RLU18	18
ATP_RLU19	19
ATP_RLU20	20
ATP_RLU21	21
ATP_RLU22	22
ATP_RLU23	23
ATP_RLU24	24
ATP_RLU25	25
ATP_RLU26	26
ATP_RLU27	27
ATP_RLU28	28
ATP_RLU29	29
ATP_RLU30	30
ATP_RLU31	31
ATP_RLU32	32
ATP_RLU33	33
ATP_RLU34	34
ATP_RLU35	35
ATP_RLU36	36
ATP_RLU37	37
ATP_RLU38	38
ATP_RLU39	39
ATP_RLU40	40
ATP_RLU41	41
ATP_RLU42	42
ATP_RLU43	43
ATP_RLU44	44
ATP_RLU45	45
ATP_RLU46	46
ATP_RLU47	47
ATP_RLU48	48
ATP_RLU49	49
ATP_RLU50	50
ATP_RLU51	51
ATP_RLU52	52
ATP_RLU53	53
ATP_RLU54	54
ATP_RLU55	55
ATP_RLU56	56
ATP_RLU57	57
ATP_RLU58	58
ATP_RLU59	59
ATP_RLU60	60
ATP_RLU61	61
ATP_RLU62	62
ATP_RLU63	63
ATP_RLU64	64
ATP_RLU65	65
ATP_RLU66	66
ATP_RLU67	67
ATP_RLU68	68
ATP_RLU69	69
ATP_RLU70	70
ATP_RLU71	71
ATP_RLU72	72
ATP_RLU73	73
ATP_RLU74	74
ATP_RLU75	75
ATP_RLU76	76
ATP_RLU77	77
ATP_RLU78	78
ATP_RLU79	79
ATP_RLU80	80
ATP_RLU81	81
ATP_RLU82	82
ATP_RLU83	83
ATP_RLU84	84
ATP_RLU85	85
ATP_RLU86	86
ATP_RLU87	87
ATP_RLU88	88
ATP_RLU89	89
ATP_RLU90	90
ATP_RLU91	91
ATP_RLU92	92
ATP_RLU93	93
ATP_RLU94	94
ATP_RLU95	95
ATP_RLU96	96
ATP_RLU97	97
ATP_RLU98	98
ATP_RLU99	99
ATP_RLU100	100
