# Supplementary material for: Unraveling Human Hepatocellular Responses to PFAS and Aqueous Film-Forming Foams (AFFFs) for Molecular Hazard Prioritization and In Vivo Translation
Source: Environ Sci Technol. 2025 Feb 2;59(5):2423–35. doi: 10.1021/acs.est.4c10595 (PMC11823446; doi:10.1021/acs.est.4c10595)
Supplement: Supplementary file 8 — es4c10595_si_008.zip [file es4c10595_si_008.zip › Analyzed Data Files/Final ATP Depletion BMC Rankings.xlsx]

## Sheet: Sheet1
Test Substance	ATP Depletion Best BMC (% v/v)	ATP Depletion Best BMC (µM)
AFFF2-CHEMGUARD	0.000693337	23.111			4.32694
PFNA	0.00173267	37.3364			2.67835
2-methyl-2,4-pentanediol	0.00392891	332.451			0.300796
6,2-FTSA	0.00460123	107.465			0.930534
PFOA	0.00502903	121.454			0.82336
PFHpS	0.00604859	134.377			0.744173
S-550	0.00764909	254.944			0.392243
AFFF1-Solberg	0.00814147	271.38			0.368488
AFFF-Qpool	0.00861907	287.299			0.348069
Laurylamidopropyl betaine	0.0109455	319.554			0.312936
SOS	0.0285005	1226.95			0.0815031
AFFF4-PFOS-CHEK	0.0470679	1568.91			0.0637383
AFFF3-TRIDOL	0.0582092	1940.29			0.0515388
AFFF5-FOMTEC	0.114828	3827.56			0.0261263
