# Supplementary material for: Unraveling Human Hepatocellular Responses to PFAS and Aqueous Film-Forming Foams (AFFFs) for Molecular Hazard Prioritization and In Vivo Translation
Source: Environ Sci Technol. 2025 Feb 2;59(5):2423–35. doi: 10.1021/acs.est.4c10595 (PMC11823446; doi:10.1021/acs.est.4c10595)
Supplement: Supplementary file 8 — es4c10595_si_008.zip [file es4c10595_si_008.zip › Analyzed Data Files/Plate maps - ATP-final-corrected.xlsx]

## Sheet: Sheet1
	PLATE ID: 1-082420
	1	2	3	4	5	6	7	8	9	10	11	12	13	14	15	16	17	18	19	20	21	22	23	24
A	empty	empty	empty	empty	empty	empty	empty	empty	empty	empty	empty	empty	empty	empty	empty	empty	empty	empty	empty	empty	empty	empty	empty	empty	A	PFHpS (C7)	Media	1
B	empty	empty	empty	empty	empty	empty	empty	empty	empty	empty	empty	empty	empty	empty	empty	empty	empty	empty	empty	empty	empty	empty	empty	empty	B	PFHxS	Media	2
C	empty	empty	1A 500 μm	1A 500 μm	1B 158.2 µm	1B 158.2 µm	1C 50.1 µm	1C 50.1 µm	1D 15.8 µm	1D 15.8 µm	1E 5.0 µm	1E 5.0 µm	Media	Media	1F 1.58 µm	1F 1.58 µm	1G 0.5 µm	1G 0.5 µm	1H 0.16 µm	1H 0.16 µm	1I 0.05 µm	1I 0.05 µm	empty	empty	C	PFBS	Media	3
D	empty	empty	1A 500 μm	1A 500 μm	1B 158.2 µm	1B 158.2 µm	1C 50.1 µm	1C 50.1 µm	1D 15.8 µm	1D 15.8 µm	1E 5.0 µm	1E 5.0 µm	Media	Media	1F 1.58 µm	1F 1.58 µm	1G 0.5 µm	1G 0.5 µm	1H 0.16 µm	1H 0.16 µm	1I 0.05 µm	1I 0.05 µm	empty	empty	D	6,2 FTS	Media	4
E	empty	empty	2A 500 μm	2A 500 μm	2B 158.2 μm	2B 158.2 μm	2C 50.1 μm	2C 50.1 μm	2D 15.8 μm	2D 15.8 μm	2E 5.0 μm	2E 5.0 μm	Media	Media	2F 1.58 μm	2F 1.58 μm	2G 0.5 μm	2G 0.5 μm	2H 0.16 μm	2H 0.16 μm	2I 0.05 μm	2I 0.05 μm	empty	empty	E	PFOA	Media	5
F	empty	empty	2A 500 μm	2A 500 μm	2B 158.2 μm	2B 158.2 μm	2C 50.1 μm	2C 50.1 μm	2D 15.8 μm	2D 15.8 μm	2E 5.0 μm	2E 5.0 μm	Media	Media	2F 1.58 μm	2F 1.58 μm	2G 0.5 μm	2G 0.5 μm	2H 0.16 μm	2H 0.16 μm	2I 0.05 μm	2I 0.05 μm	empty	empty	F	PFHxA	Media	6
G	empty	empty	3A 500 μm	3A 500 μm	3B 158.2 μm	3B 158.2 μm	3C 50.1 μm	3C 50.1 μm	3D 15.8 μm	3D 15.8 μm	3E 5.0 μm	3E 5.0 μm	Media	Media	3F 1.58 μm	3F 1.58 μm	3G 0.5 μm	3G 0.5 μm	3H 0.16 μm	3H 0.16 μm	3I 0.05 μm	3I 0.05 μm	empty	empty	G
H	empty	empty	3A 500 μm	3A 500 μm	3B 158.2 μm	3B 158.2 μm	3C 50.1 μm	3C 50.1 μm	3D 15.8 μm	3D 15.8 μm	3E 5.0 μm	3E 5.0 μm	Media	Media	3F 1.58 μm	3F 1.58 μm	3G 0.5 μm	3G 0.5 μm	3H 0.16 μm	3H 0.16 μm	3I 0.05 μm	3I 0.05 μm	empty	empty	H
I	empty	empty	4A 500 μm	4A 500 μm	4B 158.2 μm	4B 158.2 μm	4C 50.1 μm	4C 50.1 μm	4D 15.8 μm	4D 15.8 μm	4E 5.0 μm	4E 5.0 μm	Media	Media	4F 1.58 μm	4F 1.58 μm	4G 0.5 μm	4G 0.5 μm	4H 0.16 μm	4H 0.16 μm	4I 0.05 μm	4I 0.05 μm	empty	empty	I
J	empty	empty	4A 500 μm	4A 500 μm	4B 158.2 μm	4B 158.2 μm	4C 50.1 μm	4C 50.1 μm	4D 15.8 μm	4D 15.8 μm	4E 5.0 μm	4E 5.0 μm	Media	Media	4F 1.58 μm	4F 1.58 μm	4G 0.5 μm	4G 0.5 μm	4H 0.16 μm	4H 0.16 μm	4I 0.05 μm	4I 0.05 μm	empty	empty	J
K	empty	empty	5A 500 μm	5A 500 μm	5B 158.2 μm	5B 158.2 μm	5C 50.1 μm	5C 50.1 μm	5D 15.8 μm	5D 15.8 μm	5E 5.0 μm	5E 5.0 μm	Media	Media	5F 1.58 μm	5F 1.58 μm	5G 0.5 μm	5G 0.5 μm	5H 0.16 μm	5H 0.16 μm	5I 0.05 μm	5I 0.05 μm	empty	empty	K
L	empty	empty	5A 500 μm	5A 500 μm	5B 158.2 μm	5B 158.2 μm	5C 50.1 μm	5C 50.1 μm	5D 15.8 μm	5D 15.8 μm	5E 5.0 μm	5E 5.0 μm	Media	Media	5F 1.58 μm	5F 1.58 μm	5G 0.5 μm	5G 0.5 μm	5H 0.16 μm	5H 0.16 μm	5I 0.05 μm	5I 0.05 μm	empty	empty	L
M	empty	empty	6A 500 μm	6A 500 μm	6B 158.2 μm	6B 158.2 μm	6C 50.1 μm	6C 50.1 μm	6D 15.8 μm	6D 15.8 μm	6E 5.0 μm	6E 5.0 μm	Media	Media	6F 1.58 μm	6F 1.58 μm	6G 0.5 μm	6G 0.5 μm	6H 0.16 μm	6H 0.16 μm	6I 0.05 μm	6I 0.05 μm	empty	empty	M
N	empty	empty	6A 500 μm	6A 500 μm	6B 158.2 μm	6B 158.2 μm	6C 50.1 μm	6C 50.1 μm	6D 15.8 μm	6D 15.8 μm	6E 5.0 μm	6E 5.0 μm	Media	Media	6F 1.58 μm	6F 1.58 μm	6G 0.5 μm	6G 0.5 μm	6H 0.16 μm	6H 0.16 μm	6I 0.05 μm	6I 0.05 μm	empty	empty	N
O	empty	empty	empty	empty	empty	empty	empty	empty	empty	empty	empty	empty	Media	Media	empty	empty	empty	empty	empty	empty	empty	empty	empty	empty	O
P	empty	empty	empty	empty	empty	empty	empty	empty	empty	empty	empty	empty	Media	Media	empty	empty	empty	empty	empty	empty	empty	empty	empty	empty	P
	1	2	3	4	5	6	7	8	9	10	11	12	13	14	15	16	17	18	19	20	21	22	23	24
	PLATE ID: 2-082420
	1	2	3	4	5	6	7	8	9	10	11	12	13	14	15	16	17	18	19	20	21	22	23	24
A	empty	empty	empty	empty	empty	empty	empty	empty	empty	empty	empty	empty	empty	empty	empty	empty	empty	empty	empty	empty	empty	empty	empty	empty	A	PFHpA (C7)	Media	1
B	empty	empty	empty	empty	empty	empty	empty	empty	empty	empty	empty	empty	empty	empty	empty	empty	empty	empty	empty	empty	empty	empty	empty	empty	B	6,2 methylacrylate	Media	2
C	empty	empty	1A 500 μm	1A 500 μm	1B 158.2 µm	1B 158.2 µm	1C 50.1 µm	1C 50.1 µm	1D 15.8 µm	1D 15.8 µm	1E 5.0 µm	1E 5.0 µm	Media	Media	1F 1.58 µm	1F 1.58 µm	1G 0.5 µm	1G 0.5 µm	1H 0.16 µm	1H 0.16 µm	1I 0.05 µm	1I 0.05 µm	empty	empty	C	PB	Media	3
D	empty	empty	1A 500 μm	1A 500 μm	1B 158.2 µm	1B 158.2 µm	1C 50.1 µm	1C 50.1 µm	1D 15.8 µm	1D 15.8 µm	1E 5.0 µm	1E 5.0 µm	Media	Media	1F 1.58 µm	1F 1.58 µm	1G 0.5 µm	1G 0.5 µm	1H 0.16 µm	1H 0.16 µm	1I 0.05 µm	1I 0.05 µm	empty	empty	D	PFNA	MeOH	4
E	empty	empty	2A 500 μm	2A 500 μm	2B 158.2 μm	2B 158.2 μm	2C 50.1 μm	2C 50.1 μm	2D 15.8 μm	2D 15.8 μm	2E 5.0 μm	2E 5.0 μm	Media	Media	2F 1.58 μm	2F 1.58 μm	2G 0.5 μm	2G 0.5 μm	2H 0.16 μm	2H 0.16 μm	2I 0.05 μm	2I 0.05 μm	empty	empty	E	PFDA	MeOH	5
F	empty	empty	2A 500 μm	2A 500 μm	2B 158.2 μm	2B 158.2 μm	2C 50.1 μm	2C 50.1 μm	2D 15.8 μm	2D 15.8 μm	2E 5.0 μm	2E 5.0 μm	Media	Media	2F 1.58 μm	2F 1.58 μm	2G 0.5 μm	2G 0.5 μm	2H 0.16 μm	2H 0.16 μm	2I 0.05 μm	2I 0.05 μm	empty	empty	F	6,2 FTOH	MeOH	6
G	empty	empty	3A 1000 μm	3A 1000 μm	3B 316.5 μm	3B 316.5 μm	3C 100.1 μm	3C 100.1 μm	3D 31.7 μm	3D 31.7 μm	3E 10.0 μm	3E 10.0 μm	Media	Media	3F 3.17 μm	3F 3.17 μm	3G 1.0 μm	3G 1.0 μm	3H 0.3 μm	3H 0.3 μm	3I 0.1 μm	3I 0.1 μm	empty	empty	G
H	empty	empty	3A 1000 μm	3A 1000 μm	3B 316.5 μm	3B 316.5 μm	3C 100.1 μm	3C 100.1 μm	3D 31.7 μm	3D 31.7 μm	3E 10.0 μm	3E 10.0 μm	Media	Media	3F 3.17 μm	3F 3.17 μm	3G 1.0 μm	3G 1.0 μm	3H 0.3 μm	3H 0.3 μm	3I 0.1 μm	3I 0.1 μm	empty	empty	H
I	empty	empty	4A 125 μm	4A 125 μm	4B 39.6 μm	4B 39.6 μm	4C 12.5 μm	4C 12.5 μm	4D 4.0 μm	4D 4.0 μm	4E 1.3 μm	4E 1.3 μm	MeOH	MeOH	4F 0.4 μm	4F 0.4 μm	4G 0.13 μm	4G 0.13 μm	4H 0.04 μm	4H 0.04 μm	4I 0.01 μm	4I 0.01 μm	empty	empty	I
J	empty	empty	4A 125 μm	4A 125 μm	4B 39.6 μm	4B 39.6 μm	4C 12.5 μm	4C 12.5 μm	4D 4.0 μm	4D 4.0 μm	4E 1.3 μm	4E 1.3 μm	MeOH	MeOH	4F 0.4 μm	4F 0.4 μm	4G 0.13 μm	4G 0.13 μm	4H 0.04 μm	4H 0.04 μm	4I 0.01 μm	4I 0.01 μm	empty	empty	J
K	empty	empty	5A 125 μm	5A 125 μm	5B 39.6 μm	5B 39.6 μm	5C 12.5 μm	5C 12.5 μm	5D 4.0 μm	5D 4.0 μm	5E 1.3 μm	5E 1.3 μm	MeOH	MeOH	5F 0.4 μm	5F 0.4 μm	5G 0.13 μm	5G 0.13 μm	5H 0.04 μm	5H 0.04 μm	5I 0.01 μm	5I 0.01 μm	empty	empty	K
L	empty	empty	5A 125 μm	5A 125 μm	5B 39.6 μm	5B 39.6 μm	5C 12.5 μm	5C 12.5 μm	5D 4.0 μm	5D 4.0 μm	5E 1.3 μm	5E 1.3 μm	MeOH	MeOH	5F 0.4 μm	5F 0.4 μm	5G 0.13 μm	5G 0.13 μm	5H 0.04 μm	5H 0.04 μm	5I 0.01 μm	5I 0.01 μm	empty	empty	L
M	empty	empty	6A 500 μm	6A 500 μm	6B 158.2 μm	6B 158.2 μm	6C 50.1 μm	6C 50.1 μm	6D 15.8 μm	6D 15.8 μm	6E 5.0 μm	6E 5.0 μm	MeOH	MeOH	6F 1.58 μm	6F 1.58 μm	6G 0.5 μm	6G 0.5 μm	6H 0.16 μm	6H 0.16 μm	6I 0.05 μm	6I 0.05 μm	empty	empty	M
N	empty	empty	6A 500 μm	6A 500 μm	6B 158.2 μm	6B 158.2 μm	6C 50.1 μm	6C 50.1 μm	6D 15.8 μm	6D 15.8 μm	6E 5.0 μm	6E 5.0 μm	MeOH	MeOH	6F 1.58 μm	6F 1.58 μm	6G 0.5 μm	6G 0.5 μm	6H 0.16 μm	6H 0.16 μm	6I 0.05 μm	6I 0.05 μm	empty	empty	N
O	empty	empty	empty	empty	empty	empty	empty	empty	empty	empty	empty	empty	Media	Media	empty	empty	empty	empty	empty	empty	empty	empty	empty	empty	O
P	empty	empty	empty	empty	empty	empty	empty	empty	empty	empty	empty	empty	Media	Media	empty	empty	empty	empty	empty	empty	empty	empty	empty	empty	P
	1	2	3	4	5	6	7	8	9	10	11	12	13	14	15	16	17	18	19	20	21	22	23	24
	PLATE ID: 3-082420
	1	2	3	4	5	6	7	8	9	10	11	12	13	14	15	16	17	18	19	20	21	22	23	24
A	empty	empty	empty	empty	empty	empty	empty	empty	empty	empty	empty	empty	empty	empty	empty	empty	empty	empty	empty	empty	empty	empty	empty	empty	A	8:2 FTOH	MeOH	1
B	empty	empty	empty	empty	empty	empty	empty	empty	empty	empty	empty	empty	empty	empty	empty	empty	empty	empty	empty	empty	empty	empty	empty	empty	B	PFOS	DMSO	2
C	empty	empty	1A 500 μm	1A 500 μm	1B 158.2 µm	1B 158.2 µm	1C 50.1 µm	1C 50.1 µm	1D 15.8 µm	1D 15.8 µm	1E 5.0 µm	1E 5.0 µm	DMSO	DMSO	1F 1.58 µm	1F 1.58 µm	1G 0.5 µm	1G 0.5 µm	1H 0.16 µm	1H 0.16 µm	1I 0.05 µm	1I 0.05 µm	empty	empty	C	OMP	DMSO	3
D	empty	empty	1A 500 μm	1A 500 μm	1B 158.2 µm	1B 158.2 µm	1C 50.1 µm	1C 50.1 µm	1D 15.8 µm	1D 15.8 µm	1E 5.0 µm	1E 5.0 µm	DMSO	DMSO	1F 1.58 µm	1F 1.58 µm	1G 0.5 µm	1G 0.5 µm	1H 0.16 µm	1H 0.16 µm	1I 0.05 µm	1I 0.05 µm	empty	empty	D	wyeth 14,643	DMSO	4
E	empty	empty	2A 250 μm	2A 250 μm	2B 79.1 μm	2B 79.1 μm	2C 25.0 μm	2C 25.0 μm	2D 7.9 μm	2D 7.9 μm	2E 2.5 μm	2E 2.5 μm	DMSO	DMSO	2F 0.8 μm	2F 0.8 μm	2G 0.25 μm	2G 0.25 μm	2H 0.08 μm	2H 0.08 μm	2I 0.02 μm	2I 0.02 μm	empty	empty	E	cyclosporin A	DMSO	5
F	empty	empty	2A 250 μm	2A 250 μm	2B 79.1 μm	2B 79.1 μm	2C 25.0 μm	2C 25.0 μm	2D 7.9 μm	2D 7.9 μm	2E 2.5 μm	2E 2.5 μm	DMSO	DMSO	2F 0.8 μm	2F 0.8 μm	2G 0.25 μm	2G 0.25 μm	2H 0.08 μm	2H 0.08 μm	2I 0.02 μm	2I 0.02 μm	empty	empty	F	SOS	Media	6
G	empty	empty	3A 100 μm	3A 100 μm	3B 31.6 μm	3B 31.6 μm	3C 10.0 μm	3C 10.0 μm	3D 3.17 μm	3D 3.17 μm	3E 1.00 μm	3E 1.00 μm	DMSO	DMSO	3F 0.3 μm	3F 0.3 μm	3G 0.1 μm	3G 0.1 μm	3H 0.03 μm	3H 0.03 μm	3I 0.01 μm	3I 0.01 μm	empty	empty	G
H	empty	empty	3A 100 μm	3A 100 μm	3B 31.6 μm	3B 31.6 μm	3C 10.0 μm	3C 10.0 μm	3D 3.17 μm	3D 3.17 μm	3E 1.00 μm	3E 1.00 μm	DMSO	DMSO	3F 0.3 μm	3F 0.3 μm	3G 0.1 μm	3G 0.1 μm	3H 0.03 μm	3H 0.03 μm	3I 0.01 μm	3I 0.01 μm	empty	empty	H
I	empty	empty	4A 200 μm	4A 200 μm	4B 63.3 μm	4B 63.3 μm	4C 20.0 μm	4C 20.0 μm	4D 6.3 μm	4D 6.3 μm	4E 2.0 μm	4E 2.0 μm	MeOH	MeOH	4F 0.6 μm	4F 0.6 μm	4G 0.2 μm	4G 0.2 μm	4H 0.06 μm	4H 0.06 μm	4I 0.02 μm	4I 0.02 μm	empty	empty	I
J	empty	empty	4A 200 μm	4A 200 μm	4B 63.3 μm	4B 63.3 μm	4C 20.0 μm	4C 20.0 μm	4D 6.3 μm	4D 6.3 μm	4E 2.0 μm	4E 2.0 μm	MeOH	MeOH	4F 0.6 μm	4F 0.6 μm	4G 0.2 μm	4G 0.2 μm	4H 0.06 μm	4H 0.06 μm	4I 0.02 μm	4I 0.02 μm	empty	empty	J
K	empty	empty	5A 30 μm	5A 30 μm	5B 9.5 μm	5B 9.5 μm	5C 3.0 μm	5C 3.0 μm	5D 1.0 μm	5D 1.0 μm	5E 0.3 μm	5E 0.3 μm	MeOH	MeOH	5F 0.1 μm	5F 0.1 μm	5G 0.03 μm	5G 0.03 μm	5H 0.01 μm	5H 0.01 μm	5I 0.003 μm	5I 0.003 μm	empty	empty	K
L	empty	empty	5A 30 μm	5A 30 μm	5B 9.5 μm	5B 9.5 μm	5C 3.0 μm	5C 3.0 μm	5D 1.0 μm	5D 1.0 μm	5E 0.3 μm	5E 0.3 μm	MeOH	MeOH	5F 0.1 μm	5F 0.1 μm	5G 0.03 μm	5G 0.03 μm	5H 0.01 μm	5H 0.01 μm	5I 0.003 μm	5I 0.003 μm	empty	empty	L
M	empty	empty	6A 0.2 % (v/v)	6A 0.2 % (v/v)	6B 0.06 % (v/v)	6B 0.06 % (v/v)	6C 0.02 % (v/v)	6C 0.02 % (v/v)	6D 0.006 % (v/v)	6D 0.006 % (v/v)	6E 0.002 % (v/v)	6E 0.002 % (v/v)	Media	Media	6F 0.0006% (v/v)	6F 0.0006% (v/v)	6G 0.0002 % (v/v)	6G 0.0002 % (v/v)	6H 0.00006 % (v/v)	6H 0.00006 % (v/v)	6I 0.00002% (v/v)	6I 0.00002% (v/v)	empty	empty	M
N	empty	empty	6A 0.2 % (v/v)	6A 0.2 % (v/v)	6B 0.06 % (v/v)	6B 0.06 % (v/v)	6C 0.02 % (v/v)	6C 0.02 % (v/v)	6D 0.006 % (v/v)	6D 0.006 % (v/v)	6E 0.002 % (v/v)	6E 0.002 % (v/v)	Media	Media	6F 0.0006% (v/v)	6F 0.0006% (v/v)	6G 0.0002 % (v/v)	6G 0.0002 % (v/v)	6H 0.00006 % (v/v)	6H 0.00006 % (v/v)	6I 0.00002% (v/v)	6I 0.00002% (v/v)	empty	empty	N
O	empty	empty	empty	empty	empty	empty	empty	empty	empty	empty	empty	empty	Media	Media	empty	empty	empty	empty	empty	empty	empty	empty	empty	empty	O
P	empty	empty	empty	empty	empty	empty	empty	empty	empty	empty	empty	empty	Media	Media	empty	empty	empty	empty	empty	empty	empty	empty	empty	empty	P
	1	2	3	4	5	6	7	8	9	10	11	12	13	14	15	16	17	18	19	20	21	22	23	24
	PLATE ID: 4-082420
	1	2	3	4	5	6	7	8	9	10	11	12	13	14	15	16	17	18	19	20	21	22	23	24
A	empty	empty	empty	empty	empty	empty	empty	empty	empty	empty	empty	empty	empty	empty	empty	empty	empty	empty	empty	empty	empty	empty	empty	empty	A	PEG	Media	1
B	empty	empty	empty	empty	empty	empty	empty	empty	empty	empty	empty	empty	empty	empty	empty	empty	empty	empty	empty	empty	empty	empty	empty	empty	B	2-(2-Butoxyethoxy)ethanol	Media	2
C	empty	empty	1A 0.2 % (v/v)	1A 0.2 % (v/v)	1B 0.06 % (v/v)	1B 0.06 % (v/v)	1C 0.02 % (v/v)	1C 0.02 % (v/v)	1D 0.006 % (v/v)	1D 0.006 % (v/v)	1E 0.002% (v/v)	1E 0.002% (v/v)	Media	Media	1F 0.0006 % (v/v)	1F 0.0006 % (v/v)	1G 0.0002 % (v/v)	1G 0.0002 % (v/v)	1H 0.00006 % (v/v)	1H 0.00006 % (v/v)	1I 0.00002 % (v/v)	1I 0.00002 % (v/v)	empty	empty	C	Laurylamidopropyl betaine	Media	3
D	empty	empty	1A 0.2 % (v/v)	1A 0.2 % (v/v)	1B 0.06 % (v/v)	1B 0.06 % (v/v)	1C 0.02 % (v/v)	1C 0.02 % (v/v)	1D 0.006 % (v/v)	1D 0.006 % (v/v)	1E 0.002% (v/v)	1E 0.002% (v/v)	Media	Media	1F 0.0006 % (v/v)	1F 0.0006 % (v/v)	1G 0.0002 % (v/v)	1G 0.0002 % (v/v)	1H 0.00006 % (v/v)	1H 0.00006 % (v/v)	1I 0.00002 % (v/v)	1I 0.00002 % (v/v)	empty	empty	D	2-methyl-2,4-pentanediol	Media	4
E	empty	empty	2A 0.6 % (v/v)	2A 0.6 % (v/v)	2B 0.02 % (v/v)	2B 0.02 % (v/v)	2C 0.006 % (v/v)	2C 0.006 % (v/v)	2D 0.002 % (v/v)	2D 0.002 % (v/v)	2E 0.0006 % (v/v)	2E 0.0006 % (v/v)	Media	Media	2F 0.0002 % (v/v)	2F 0.0002 % (v/v)	2G 0.00006 % (v/v)	2G 0.00006 % (v/v)	2H 0.00002 % (v/v)	2H 0.00002 % (v/v)	2I 0.00001 % (v/v)	2I 0.00001 % (v/v)	empty	empty	E	CHEMGUARD S550 PFAS mixture with PEG	Media	5
F	empty	empty	2A 0.6 % (v/v)	2A 0.6 % (v/v)	2B 0.02 % (v/v)	2B 0.02 % (v/v)	2C 0.006 % (v/v)	2C 0.006 % (v/v)	2D 0.002 % (v/v)	2D 0.002 % (v/v)	2E 0.0006 % (v/v)	2E 0.0006 % (v/v)	Media	Media	2F 0.0002 % (v/v)	2F 0.0002 % (v/v)	2G 0.00006 % (v/v)	2G 0.00006 % (v/v)	2H 0.00002 % (v/v)	2H 0.00002 % (v/v)	2I 0.00001 % (v/v)	2I 0.00001 % (v/v)	empty	empty	F	Pooled AFFF of qualified products	Media	6
G	empty	empty	3A 0.2 % (v/v)	3A 0.2 % (v/v)	3B 0.06 % (v/v)	3B 0.06 % (v/v)	3C 0.02 % (v/v)	3C 0.02 % (v/v)	3D 0.006 % (v/v)	3D 0.006 % (v/v)	3E 0.002% (v/v)	3E 0.002% (v/v)	Media	Media	3F 0.0006 % (v/v)	3F 0.0006 % (v/v)	3G 0.0002 % (v/v)	3G 0.0002 % (v/v)	3H 0.00006 % (v/v)	3H 0.00006 % (v/v)	3I 0.00002 % (v/v)	3I 0.00002 % (v/v)	empty	empty	G
H	empty	empty	3A 0.2 % (v/v)	3A 0.2 % (v/v)	3B 0.06 % (v/v)	3B 0.06 % (v/v)	3C 0.02 % (v/v)	3C 0.02 % (v/v)	3D 0.006 % (v/v)	3D 0.006 % (v/v)	3E 0.002% (v/v)	3E 0.002% (v/v)	Media	Media	3F 0.0006 % (v/v)	3F 0.0006 % (v/v)	3G 0.0002 % (v/v)	3G 0.0002 % (v/v)	3H 0.00006 % (v/v)	3H 0.00006 % (v/v)	3I 0.00002 % (v/v)	3I 0.00002 % (v/v)	empty	empty	H
I	empty	empty	4A 0.2 % (v/v)	4A 0.2 % (v/v)	4B 0.06 % (v/v)	4B 0.06 % (v/v)	4C 0.02 % (v/v)	4C 0.02 % (v/v)	4D 0.006 % (v/v)	4D 0.006 % (v/v)	4E 0.002% (v/v)	4E 0.002% (v/v)	Media	Media	4F 0.0006 % (v/v)	4F 0.0006 % (v/v)	4G 0.0002 % (v/v)	4G 0.0002 % (v/v)	4H 0.00006 % (v/v)	4H 0.00006 % (v/v)	4I 0.00002 % (v/v)	4I 0.00002 % (v/v)	empty	empty	I
J	empty	empty	4A 0.2 % (v/v)	4A 0.2 % (v/v)	4B 0.06 % (v/v)	4B 0.06 % (v/v)	4C 0.02 % (v/v)	4C 0.02 % (v/v)	4D 0.006 % (v/v)	4D 0.006 % (v/v)	4E 0.002% (v/v)	4E 0.002% (v/v)	Media	Media	4F 0.0006 % (v/v)	4F 0.0006 % (v/v)	4G 0.0002 % (v/v)	4G 0.0002 % (v/v)	4H 0.00006 % (v/v)	4H 0.00006 % (v/v)	4I 0.00002 % (v/v)	4I 0.00002 % (v/v)	empty	empty	J
K	empty	empty	5A 0.6 % (v/v)	5A 0.6 % (v/v)	5B 0.02 % (v/v)	5B 0.02 % (v/v)	5C 0.006 % (v/v)	5C 0.006 % (v/v)	5D 0.002 % (v/v)	5D 0.002 % (v/v)	5E 0.0006 % (v/v)	5E 0.0006 % (v/v)	Media	Media	5F 0.0002 % (v/v)	5F 0.0002 % (v/v)	5G 0.00006 % (v/v)	5G 0.00006 % (v/v)	5H 0.00002 % (v/v)	5H 0.00002 % (v/v)	5I 0.00001 % (v/v)	5I 0.00001 % (v/v)	empty	empty	K
L	empty	empty	5A 0.6 % (v/v)	5A 0.6 % (v/v)	5B 0.02 % (v/v)	5B 0.02 % (v/v)	5C 0.006 % (v/v)	5C 0.006 % (v/v)	5D 0.002 % (v/v)	5D 0.002 % (v/v)	5E 0.0006 % (v/v)	5E 0.0006 % (v/v)	Media	Media	5F 0.0002 % (v/v)	5F 0.0002 % (v/v)	5G 0.00006 % (v/v)	5G 0.00006 % (v/v)	5H 0.00002 % (v/v)	5H 0.00002 % (v/v)	5I 0.00001 % (v/v)	5I 0.00001 % (v/v)	empty	empty	L
M	empty	empty	6A 0.6 % (v/v)	6A 0.6 % (v/v)	6B 0.02 % (v/v)	6B 0.02 % (v/v)	6C 0.006 % (v/v)	6C 0.006 % (v/v)	6D 0.002 % (v/v)	6D 0.002 % (v/v)	6E 0.0006 % (v/v)	6E 0.0006 % (v/v)	Media	Media	6F 0.0002 % (v/v)	6F 0.0002 % (v/v)	6G 0.00006 % (v/v)	6G 0.00006 % (v/v)	6H 0.00002 % (v/v)	6H 0.00002 % (v/v)	6I 0.00001 % (v/v)	6I 0.00001 % (v/v)	empty	empty	M
N	empty	empty	6A 0.6 % (v/v)	6A 0.6 % (v/v)	6B 0.02 % (v/v)	6B 0.02 % (v/v)	6C 0.006 % (v/v)	6C 0.006 % (v/v)	6D 0.002 % (v/v)	6D 0.002 % (v/v)	6E 0.0006 % (v/v)	6E 0.0006 % (v/v)	Media	Media	6F 0.0002 % (v/v)	6F 0.0002 % (v/v)	6G 0.00006 % (v/v)	6G 0.00006 % (v/v)	6H 0.00002 % (v/v)	6H 0.00002 % (v/v)	6I 0.00001 % (v/v)	6I 0.00001 % (v/v)	empty	empty	N
O	empty	empty	AFB 10 μm	AFB 10 μm	AFB 3.1 μm	AFB 3.1 μm	AFB 1.0 μm	AFB 1.0 μm	AFB 0.31 μm	AFB 0.31 μm	AFB 0.1 μm	AFB 0.1 μm	Media	Media	AFB 0.03 μm	AFB 0.03 μm	AFB 0.01 μm	AFB 0.01 μm	AFB 0.003 μm	AFB 0.003 μm	AFB 0.001 μm	AFB 0.001 μm	empty	empty	O
P	empty	empty	AFB 10 μm	AFB 10 μm	AFB 3.1 μm	AFB 3.1 μm	AFB 1.0 μm	AFB 1.0 μm	AFB 0.31 μm	AFB 0.31 μm	AFB 0.1 μm	AFB 0.1 μm	Media	Media	AFB 0.03 μm	AFB 0.03 μm	AFB 0.01 μm	AFB 0.01 μm	AFB 0.003 μm	AFB 0.003 μm	AFB 0.001 μm	AFB 0.001 μm	empty	empty	P
	1	2	3	4	5	6	7	8	9	10	11	12	13	14	15	16	17	18	19	20	21	22	23	24
	PLATE ID: 5-082420
	1	2	3	4	5	6	7	8	9	10	11	12	13	14	15	16	17	18	19	20	21	22	23	24
A	empty	empty	empty	empty	empty	empty	empty	empty	empty	empty	empty	empty	empty	empty	empty	empty	empty	empty	empty	empty	empty	empty	empty	empty	A	6:2, FTSA	Media	1
B	empty	empty	empty	empty	empty	empty	empty	empty	empty	empty	empty	empty	empty	empty	empty	empty	empty	empty	empty	empty	empty	empty	empty	empty	B	AFFF1-ARCTIC 3% MIL-SPEC AFFF-Solberg	Media	2
C	empty	empty	1A 500 μm	1A 500 μm	1B 158.2 µm	1B 158.2 µm	1C 50.1 µm	1C 50.1 µm	1D 15.8 µm	1D 15.8 µm	1E 5.0 µm	1E 5.0 µm	Media	Media	1F 1.58 µm	1F 1.58 µm	1G 0.5 µm	1G 0.5 µm	1H 0.16 µm	1H 0.16 µm	1I 0.05 µm	1I 0.05 µm	empty	empty	C	AFFF2-ANSULITE AFC-3MS 3% AFFF-CHEMGUARD	Media	3
D	empty	empty	1A 500 μm	1A 500 μm	1B 158.2 µm	1B 158.2 µm	1C 50.1 µm	1C 50.1 µm	1D 15.8 µm	1D 15.8 µm	1E 5.0 µm	1E 5.0 µm	Media	Media	1F 1.58 µm	1F 1.58 µm	1G 0.5 µm	1G 0.5 µm	1H 0.16 µm	1H 0.16 µm	1I 0.05 µm	1I 0.05 µm	empty	empty	D	AFFF3-AER-O-WATER 3EM-C6 AFFF-TRIDOL	Media	4
E	empty	empty	2A 0.6 % (v/v)	2A 0.6 % (v/v)	2B 0.02 % (v/v)	2B 0.02 % (v/v)	2C 0.006 % (v/v)	2C 0.006 % (v/v)	2D 0.002 % (v/v)	2D 0.002 % (v/v)	2E 0.0006 % (v/v)	2E 0.0006 % (v/v)	Media	Media	2F 0.0002 % (v/v)	2F 0.0002 % (v/v)	2G 0.00006 % (v/v)	2G 0.00006 % (v/v)	2H 0.00002 % (v/v)	2H 0.00002 % (v/v)	2I 0.00001 % (v/v)	2I 0.00001 % (v/v)	empty	empty	E	AFFF4-PHOS-CHEK 3% AFFF MILSPEC	Media	5
F	empty	empty	2A 0.6 % (v/v)	2A 0.6 % (v/v)	2B 0.02 % (v/v)	2B 0.02 % (v/v)	2C 0.006 % (v/v)	2C 0.006 % (v/v)	2D 0.002 % (v/v)	2D 0.002 % (v/v)	2E 0.0006 % (v/v)	2E 0.0006 % (v/v)	Media	Media	2F 0.0002 % (v/v)	2F 0.0002 % (v/v)	2G 0.00006 % (v/v)	2G 0.00006 % (v/v)	2H 0.00002 % (v/v)	2H 0.00002 % (v/v)	2I 0.00001 % (v/v)	2I 0.00001 % (v/v)	empty	empty	F	AFFF5-FOMTEC	Media	6
G	empty	empty	3A 0.6 % (v/v)	3A 0.6 % (v/v)	3B 0.02 % (v/v)	3B 0.02 % (v/v)	3C 0.006 % (v/v)	3C 0.006 % (v/v)	3D 0.002 % (v/v)	3D 0.002 % (v/v)	3E 0.0006 % (v/v)	3E 0.0006 % (v/v)	Media	Media	3F 0.0002 % (v/v)	3F 0.0002 % (v/v)	3G 0.00006 % (v/v)	3G 0.00006 % (v/v)	3H 0.00002 % (v/v)	3H 0.00002 % (v/v)	3I 0.00001 % (v/v)	3I 0.00001 % (v/v)	empty	empty	G
H	empty	empty	3A 0.6 % (v/v)	3A 0.6 % (v/v)	3B 0.02 % (v/v)	3B 0.02 % (v/v)	3C 0.006 % (v/v)	3C 0.006 % (v/v)	3D 0.002 % (v/v)	3D 0.002 % (v/v)	3E 0.0006 % (v/v)	3E 0.0006 % (v/v)	Media	Media	3F 0.0002 % (v/v)	3F 0.0002 % (v/v)	3G 0.00006 % (v/v)	3G 0.00006 % (v/v)	3H 0.00002 % (v/v)	3H 0.00002 % (v/v)	3I 0.00001 % (v/v)	3I 0.00001 % (v/v)	empty	empty	H
I	empty	empty	4A 0.6 % (v/v)	4A 0.6 % (v/v)	4B 0.02 % (v/v)	4B 0.02 % (v/v)	4C 0.006 % (v/v)	4C 0.006 % (v/v)	4D 0.002 % (v/v)	4D 0.002 % (v/v)	4E 0.0006 % (v/v)	4E 0.0006 % (v/v)	Media	Media	4F 0.0002 % (v/v)	4F 0.0002 % (v/v)	4G 0.00006 % (v/v)	4G 0.00006 % (v/v)	4H 0.00002 % (v/v)	4H 0.00002 % (v/v)	4I 0.00001 % (v/v)	4I 0.00001 % (v/v)	empty	empty	I
J	empty	empty	4A 0.6 % (v/v)	4A 0.6 % (v/v)	4B 0.02 % (v/v)	4B 0.02 % (v/v)	4C 0.006 % (v/v)	4C 0.006 % (v/v)	4D 0.002 % (v/v)	4D 0.002 % (v/v)	4E 0.0006 % (v/v)	4E 0.0006 % (v/v)	Media	Media	4F 0.0002 % (v/v)	4F 0.0002 % (v/v)	4G 0.00006 % (v/v)	4G 0.00006 % (v/v)	4H 0.00002 % (v/v)	4H 0.00002 % (v/v)	4I 0.00001 % (v/v)	4I 0.00001 % (v/v)	empty	empty	J
K	empty	empty	5A 0.6 % (v/v)	5A 0.6 % (v/v)	5B 0.02 % (v/v)	5B 0.02 % (v/v)	5C 0.006 % (v/v)	5C 0.006 % (v/v)	5D 0.002 % (v/v)	5D 0.002 % (v/v)	5E 0.0006 % (v/v)	5E 0.0006 % (v/v)	Media	Media	5F 0.0002 % (v/v)	5F 0.0002 % (v/v)	5G 0.00006 % (v/v)	5G 0.00006 % (v/v)	5H 0.00002 % (v/v)	5H 0.00002 % (v/v)	5I 0.00001 % (v/v)	5I 0.00001 % (v/v)	empty	empty	K
L	empty	empty	5A 0.6 % (v/v)	5A 0.6 % (v/v)	5B 0.02 % (v/v)	5B 0.02 % (v/v)	5C 0.006 % (v/v)	5C 0.006 % (v/v)	5D 0.002 % (v/v)	5D 0.002 % (v/v)	5E 0.0006 % (v/v)	5E 0.0006 % (v/v)	Media	Media	5F 0.0002 % (v/v)	5F 0.0002 % (v/v)	5G 0.00006 % (v/v)	5G 0.00006 % (v/v)	5H 0.00002 % (v/v)	5H 0.00002 % (v/v)	5I 0.00001 % (v/v)	5I 0.00001 % (v/v)	empty	empty	L
M	empty	empty	6A 0.6 % (v/v)	6A 0.6 % (v/v)	6B 0.02 % (v/v)	6B 0.02 % (v/v)	6C 0.006 % (v/v)	6C 0.006 % (v/v)	6D 0.002 % (v/v)	6D 0.002 % (v/v)	6E 0.0006 % (v/v)	6E 0.0006 % (v/v)	Media	Media	6F 0.0002 % (v/v)	6F 0.0002 % (v/v)	6G 0.00006 % (v/v)	6G 0.00006 % (v/v)	6H 0.00002 % (v/v)	6H 0.00002 % (v/v)	6I 0.00001 % (v/v)	6I 0.00001 % (v/v)	empty	empty	M
N	empty	empty	6A 0.6 % (v/v)	6A 0.6 % (v/v)	6B 0.02 % (v/v)	6B 0.02 % (v/v)	6C 0.006 % (v/v)	6C 0.006 % (v/v)	6D 0.002 % (v/v)	6D 0.002 % (v/v)	6E 0.0006 % (v/v)	6E 0.0006 % (v/v)	Media	Media	6F 0.0002 % (v/v)	6F 0.0002 % (v/v)	6G 0.00006 % (v/v)	6G 0.00006 % (v/v)	6H 0.00002 % (v/v)	6H 0.00002 % (v/v)	6I 0.00001 % (v/v)	6I 0.00001 % (v/v)	empty	empty	N
O	empty	empty	AFB 10 μm	AFB 10 μm	AFB 3.1 μm	AFB 3.1 μm	AFB 1.0 μm	AFB 1.0 μm	AFB 0.31 μm	AFB 0.31 μm	AFB 0.1 μm	AFB 0.1 μm	Media	Media	AFB 0.03 μm	AFB 0.03 μm	AFB 0.01 μm	AFB 0.01 μm	AFB 0.003 μm	AFB 0.003 μm	AFB 0.001 μm	AFB 0.001 μm	empty	empty	O
P	empty	empty	AFB 10 μm	AFB 10 μm	AFB 3.1 μm	AFB 3.1 μm	AFB 1.0 μm	AFB 1.0 μm	AFB 0.31 μm	AFB 0.31 μm	AFB 0.1 μm	AFB 0.1 μm	Media	Media	AFB 0.03 μm	AFB 0.03 μm	AFB 0.01 μm	AFB 0.01 μm	AFB 0.003 μm	AFB 0.003 μm	AFB 0.001 μm	AFB 0.001 μm	empty	empty	P
	1	2	3	4	5	6	7	8	9	10	11	12	13	14	15	16	17	18	19	20	21	22	23	24

## Sheet: Sheet2
Plate	Sl.No	Common Name	CASRN	Weight (in mg)	GMW	Solvent	HTT high concentration targeted	Media to add (in mL)	DMSO or MeOH to add (in µL)
Plate 1	1	PFHpS (C7)	375-92-8	11.5	450.12	Media	500	51.0975	NA
Plate 1	2	PFHxSK	3871-99-6	3.2	439.22	Media	500	14.5713	NA
Plate 1	3	PFBS	375-73-5	4.7	300.09	Media	500	31.3239	NA
Plate 1	4	6,2 FTS	27619-97-2	3.7	428.16	Media	500	17.2833	NA
Plate 1	5	PFOA	335-67-1	2.1	414.07	Media	500	10.1432	NA
Plate 1	6	PFHxA	307-24-4	6.5	314.05	Media	500	41.3947	NA
Plate 2	7	PFHpA (C7)	375-85-9	2.7	364.06	Media	500	14.8327	NA
Plate 2	8	6,2 methylacrylate	2144-53-8	8.3	432.18	Media	500	38.4099	NA
Plate 2	9	PB	57-30-7	6.2	254.2	Media	1000	24.3902	NA
Plate 2	10	PFNA	375-95-1	2.5	464.07	MeOH	125	NA	43.0969
Plate 2	11	PFDA	335-76-2	2	514.08	MeOH	125	NA	31.1236
Plate 2	12	6,2 FTOH	647-42-7	7.3	364.1	MeOH	500	NA	40.0989
Plate 3	13	8:2 FTOH	678-39-7	2.8	464.12	MeOH	500	NA	12.0658
Plate 3	14	PFOS	1763-23-1	2.4	500.13	DMSO	250	NA	19.195
Plate 3	15	OMP	73590-58-6	4.8	345.4	DMSO	100	NA	138.969
Plate 3	16	wyeth 14,643	50892-23-4	3.3	323.8	DMSO	200	NA	50.9574
Plate 3	17	cyclosporin A	59865-13-3	6.6	1202.6	DMSO	30	NA	182.937
Plate 3	18	SOS	142-31-4	7.9	232.27	Media	0.2% v/v	See below
Plate 4	19	PEG	25322-68-3	NA	NA	Media	0.2% v/v	2 µL to 998 µL media, then half-log dilutions
Plate 4	20	2-(2-Butoxyethoxy)ethanol	112-34-5	NA	NA	Media	0.06% v/v	6 µL to 9994 µL media, then half-log dilutions
Plate 4	21	Laurylamidopropyl betaine	CAS-4292-10-8	8.9	342.52	Media	0.2% v/v	See below
Plate 4	22	2-methyl-2,4-pentanediol	107-41-5	NA	NA	Media	0.2% v/v	2 µL to 998 µL media, then half-log dilutions
Plate 4	23	CHEMGUARD S550 PFAS mixture with PEG	NA	NA	NA	Media	0.6% v/v	6 µL to 994 µL media, then half-log dilutions
Plate 4	24	Pooled AFFF of qualified products	NA	NA	NA	Media	0.6% v/v	6 µL to 994 µL media, then half-log dilutions
Plate 5	25	6:2, FTSA	757124-72-4	8.1	328.15	Media	500	49.3677	NA
Plate 5	26	AFFF1-ARCTIC 3% MIL-SPEC AFFF-Solberg	NA	NA	NA	Media	0.6% v/v	6 µL to 994 µL media, then half-log dilutions
Plate 5	27	AFFF2-ANSULITE AFC-3MS 3% AFFF-CHEMGUARD	NA	NA	NA	Media	0.6% v/v	6 µL to 994 µL media, then half-log dilutions
Plate 5	28	AFFF3-AER-O-WATER 3EM-C6 AFFF-TRIDOL	NA	NA	NA	Media	0.6% v/v	6 µL to 994 µL media, then half-log dilutions
Plate 5	29	AFFF4-PHOS-CHEK 3% AFFF MILSPEC	NA	NA	NA	Media	0.6% v/v	6 µL to 994 µL media, then half-log dilutions
Plate 5	30	AFFF5-FOMTEC	NA	NA	NA	Media	0.6% v/v	6 µL to 994 µL media, then half-log dilutions
Plate 3	18	SOS	7.9	dissolve in 100 µL to make 7.9% and from this solution take 25.3 to 974.7 media, then half-log dilutions
Plate 4	21	Laurylamidopropyl betaine	8.9	dissolve in 100 µL to make 8.9% and from this solution take 22.4 to 977.6 media, then half-log dilutions
Aflatoxin b1 stock is 10 mM? use 10 uM highest
