# Supplementary material for: Unraveling Human Hepatocellular Responses to PFAS and Aqueous Film-Forming Foams (AFFFs) for Molecular Hazard Prioritization and In Vivo Translation
Source: Environ Sci Technol. 2025 Feb 2;59(5):2423–35. doi: 10.1021/acs.est.4c10595 (PMC11823446; doi:10.1021/acs.est.4c10595)
Supplement: Supplementary file 9 — es4c10595_si_009.zip [file es4c10595_si_009.zip]

Archive with 34 entries (32 files):
- Cell Morphology Image Analysis-Sciome/
- Cell Morphology Image Analysis-Sciome/Dose_Response_Plots/
- Cell Morphology Image Analysis-Sciome/Dose_Response_Plots/Dose-reponse-2-(2-Butoxyethoxy)ethanol.png
- Cell Morphology Image Analysis-Sciome/Dose_Response_Plots/Dose-reponse-2-methyl-2,4-pentanediol.png
- Cell Morphology Image Analysis-Sciome/Dose_Response_Plots/Dose-reponse-4%3A2 Fluorotelomer sulfonic acid.png
- Cell Morphology Image Analysis-Sciome/Dose_Response_Plots/Dose-reponse-6,2 FTOH.png
- Cell Morphology Image Analysis-Sciome/Dose_Response_Plots/Dose-reponse-6,2 FTS.png
- Cell Morphology Image Analysis-Sciome/Dose_Response_Plots/Dose-reponse-6,2 methylacrylate.png
- Cell Morphology Image Analysis-Sciome/Dose_Response_Plots/Dose-reponse-8%3A2 FTOH.png
- Cell Morphology Image Analysis-Sciome/Dose_Response_Plots/Dose-reponse-AFFF1-ARCTIC 3% MIL-SPEC AFFF-Solberg.png
- Cell Morphology Image Analysis-Sciome/Dose_Response_Plots/Dose-reponse-AFFF2-ANSULITE AFC-3MS 3% AFFF-CHEMGUARD.png
- Cell Morphology Image Analysis-Sciome/Dose_Response_Plots/Dose-reponse-AFFF3-AER-O-WATER 3EM-C6 AFFF-TRIDOL.png
- Cell Morphology Image Analysis-Sciome/Dose_Response_Plots/Dose-reponse-AFFF4-PHOS-CHEK 3% AFFF MILSPEC.png
- Cell Morphology Image Analysis-Sciome/Dose_Response_Plots/Dose-reponse-AFFF5-FOMTEC.png
- Cell Morphology Image Analysis-Sciome/Dose_Response_Plots/Dose-reponse-CHEMGUARD S550 PFAS mixture with PEG.png
- Cell Morphology Image Analysis-Sciome/Dose_Response_Plots/Dose-reponse-Cyclosporine A.png
- Cell Morphology Image Analysis-Sciome/Dose_Response_Plots/Dose-reponse-Laurylamidopropyl betaine.png
- Cell Morphology Image Analysis-Sciome/Dose_Response_Plots/Dose-reponse-Omeprazole.png
- Cell Morphology Image Analysis-Sciome/Dose_Response_Plots/Dose-reponse-PEG.png
- Cell Morphology Image Analysis-Sciome/Dose_Response_Plots/Dose-reponse-PFBS.png
- Cell Morphology Image Analysis-Sciome/Dose_Response_Plots/Dose-reponse-PFDA.png
- Cell Morphology Image Analysis-Sciome/Dose_Response_Plots/Dose-reponse-PFHpS (C7).png
- Cell Morphology Image Analysis-Sciome/Dose_Response_Plots/Dose-reponse-PFHxA.png
- Cell Morphology Image Analysis-Sciome/Dose_Response_Plots/Dose-reponse-PFHxSK.png
- Cell Morphology Image Analysis-Sciome/Dose_Response_Plots/Dose-reponse-PFNA.png
- Cell Morphology Image Analysis-Sciome/Dose_Response_Plots/Dose-reponse-PFOA.png
- Cell Morphology Image Analysis-Sciome/Dose_Response_Plots/Dose-reponse-PFOS.png
- Cell Morphology Image Analysis-Sciome/Dose_Response_Plots/Dose-reponse-Phenobarbital.png
- Cell Morphology Image Analysis-Sciome/Dose_Response_Plots/Dose-reponse-Pooled AFFF of qualified products.png
- Cell Morphology Image Analysis-Sciome/Dose_Response_Plots/Dose-reponse-SOS.png
- Cell Morphology Image Analysis-Sciome/Dose_Response_Plots/Dose-reponse-Wyeth-14643.png
- Cell Morphology Image Analysis-Sciome/Dose_Response_Plots/Thumbs.db
- Cell Morphology Image Analysis-Sciome/predictions_96hrs_EConly.xlsx
- Cell Morphology Image Analysis-Sciome/~$predictions_96hrs_EConly.xlsx
