# Supplementary material for: Unraveling Human Hepatocellular Responses to PFAS and Aqueous Film-Forming Foams (AFFFs) for Molecular Hazard Prioritization and In Vivo Translation
Source: Environ Sci Technol. 2025 Feb 2;59(5):2423–35. doi: 10.1021/acs.est.4c10595 (PMC11823446; doi:10.1021/acs.est.4c10595)
Supplement: Supplementary file 9 — es4c10595_si_009.zip [file es4c10595_si_009.zip › Cell Morphology Image Analysis-Sciome/predictions_96hrs_EConly.xlsx]

## Sheet: 0hours
													Run1				Run2
SampleID	Link Run1	Link Run2	Treatment or Chemical	Concentration in µM	Concentration in v/v%		Replicate	Timepoint	Date Run1	Date Run2	Plate	Well	Normal	Altered	Avg.Prob	Max. Prob	Normal	Altered	Avg.Prob	Max. Prob
Plate1-C10	run1	run2	PFHpS (C7)	15.8456	0.000713242	15.8456	2	0hour	2020y08m31d_11h01m	2020y09m07d_11h19m	P1	C10	16	0	0.000625	0.003	16	0	0.0001875	0.002	AFF-HTT-R1-P1-0H_C10_1_2020y08m31d_11h01m.tif	AFF-HTT-R2-P1-0H_C10_1_2020y09m07d_11h19m.tif	C:\Users\arpit.tandon\Desktop\Images AFFFs\RUN1 HTT\Plate 1 - 0hour\AFF-HTT-R1-P1-0H_C10_1_2020y08m31d_11h01m.tif	C:\Users\arpit.tandon\Desktop\Images AFFFs\RUN2 HTT\Plate 1 - 0hour\AFF-HTT-R2-P1-0H_C10_1_2020y09m07d_11h19m.tif
Plate1-C11	run1	run2	PFHpS (C7)	5.01443	0.00022571	5.01443	1	0hour	2020y08m31d_11h01m	2020y09m07d_11h19m	P1	C11	16	0	0.0013125	0.018	16	0	0.0003125	0.004	AFF-HTT-R1-P1-0H_C11_1_2020y08m31d_11h01m.tif	AFF-HTT-R2-P1-0H_C11_1_2020y09m07d_11h19m.tif	C:\Users\arpit.tandon\Desktop\Images AFFFs\RUN1 HTT\Plate 1 - 0hour\AFF-HTT-R1-P1-0H_C11_1_2020y08m31d_11h01m.tif	C:\Users\arpit.tandon\Desktop\Images AFFFs\RUN2 HTT\Plate 1 - 0hour\AFF-HTT-R2-P1-0H_C11_1_2020y09m07d_11h19m.tif
Plate1-C12	run1	run2	PFHpS (C7)	5.01443	0.00022571	5.01443	2	0hour	2020y08m31d_11h01m	2020y09m07d_11h19m	P1	C12	16	0	0.000875	0.004	16	0	6.25e-05	0.001	AFF-HTT-R1-P1-0H_C12_1_2020y08m31d_11h01m.tif	AFF-HTT-R2-P1-0H_C12_1_2020y09m07d_11h19m.tif	C:\Users\arpit.tandon\Desktop\Images AFFFs\RUN1 HTT\Plate 1 - 0hour\AFF-HTT-R1-P1-0H_C12_1_2020y08m31d_11h01m.tif	C:\Users\arpit.tandon\Desktop\Images AFFFs\RUN2 HTT\Plate 1 - 0hour\AFF-HTT-R2-P1-0H_C12_1_2020y09m07d_11h19m.tif
Plate1-C13	run1	run2	Media control	0	0	0	1	0hour	2020y08m31d_11h01m	2020y09m07d_11h19m	P1	C13	16	0	0.001	0.007	16	0	0.000125	0.001	AFF-HTT-R1-P1-0H_C13_1_2020y08m31d_11h01m.tif	AFF-HTT-R2-P1-0H_C13_1_2020y09m07d_11h19m.tif	C:\Users\arpit.tandon\Desktop\Images AFFFs\RUN1 HTT\Plate 1 - 0hour\AFF-HTT-R1-P1-0H_C13_1_2020y08m31d_11h01m.tif	C:\Users\arpit.tandon\Desktop\Images AFFFs\RUN2 HTT\Plate 1 - 0hour\AFF-HTT-R2-P1-0H_C13_1_2020y09m07d_11h19m.tif
Plate1-C14	run1	run2	Media control	0	0	0	2	0hour	2020y08m31d_11h01m	2020y09m07d_11h19m	P1	C14	16	0	0.0036875	0.022	16	0	0.000375	0.003	AFF-HTT-R1-P1-0H_C14_1_2020y08m31d_11h01m.tif	AFF-HTT-R2-P1-0H_C14_1_2020y09m07d_11h19m.tif	C:\Users\arpit.tandon\Desktop\Images AFFFs\RUN1 HTT\Plate 1 - 0hour\AFF-HTT-R1-P1-0H_C14_1_2020y08m31d_11h01m.tif	C:\Users\arpit.tandon\Desktop\Images AFFFs\RUN2 HTT\Plate 1 - 0hour\AFF-HTT-R2-P1-0H_C14_1_2020y09m07d_11h19m.tif
Plate1-C15	run1	run2	PFHpS (C7)	1.58685	7.14271e-05	1.58685	1	0hour	2020y08m31d_11h01m	2020y09m07d_11h19m	P1	C15	16	0	0.0005	0.002	16	0	0.000125	0.001	AFF-HTT-R1-P1-0H_C15_1_2020y08m31d_11h01m.tif	AFF-HTT-R2-P1-0H_C15_1_2020y09m07d_11h19m.tif	C:\Users\arpit.tandon\Desktop\Images AFFFs\RUN1 HTT\Plate 1 - 0hour\AFF-HTT-R1-P1-0H_C15_1_2020y08m31d_11h01m.tif	C:\Users\arpit.tandon\Desktop\Images AFFFs\RUN2 HTT\Plate 1 - 0hour\AFF-HTT-R2-P1-0H_C15_1_2020y09m07d_11h19m.tif
Plate1-C16	run1	run2	PFHpS (C7)	1.58685	7.14271e-05	1.58685	2	0hour	2020y08m31d_11h01m	2020y09m07d_11h19m	P1	C16	16	0	0.0029375	0.018	16	0	0.0004375	0.003	AFF-HTT-R1-P1-0H_C16_1_2020y08m31d_11h01m.tif	AFF-HTT-R2-P1-0H_C16_1_2020y09m07d_11h19m.tif	C:\Users\arpit.tandon\Desktop\Images AFFFs\RUN1 HTT\Plate 1 - 0hour\AFF-HTT-R1-P1-0H_C16_1_2020y08m31d_11h01m.tif	C:\Users\arpit.tandon\Desktop\Images AFFFs\RUN2 HTT\Plate 1 - 0hour\AFF-HTT-R2-P1-0H_C16_1_2020y09m07d_11h19m.tif
Plate1-C17	run1	run2	PFHpS (C7)	0.502166	2.26035e-05	0.502166	1	0hour	2020y08m31d_11h01m	2020y09m07d_11h19m	P1	C17	16	0	0.0008125	0.007	16	0	6.25e-05	0.001	AFF-HTT-R1-P1-0H_C17_1_2020y08m31d_11h01m.tif	AFF-HTT-R2-P1-0H_C17_1_2020y09m07d_11h19m.tif	C:\Users\arpit.tandon\Desktop\Images AFFFs\RUN1 HTT\Plate 1 - 0hour\AFF-HTT-R1-P1-0H_C17_1_2020y08m31d_11h01m.tif	C:\Users\arpit.tandon\Desktop\Images AFFFs\RUN2 HTT\Plate 1 - 0hour\AFF-HTT-R2-P1-0H_C17_1_2020y09m07d_11h19m.tif
Plate1-C18	run1	run2	PFHpS (C7)	0.502166	2.26035e-05	0.502166	2	0hour	2020y08m31d_11h01m	2020y09m07d_11h19m	P1	C18	16	0	0.0025	0.017	16	0	0.000875	0.01	AFF-HTT-R1-P1-0H_C18_1_2020y08m31d_11h01m.tif	AFF-HTT-R2-P1-0H_C18_1_2020y09m07d_11h19m.tif	C:\Users\arpit.tandon\Desktop\Images AFFFs\RUN1 HTT\Plate 1 - 0hour\AFF-HTT-R1-P1-0H_C18_1_2020y08m31d_11h01m.tif	C:\Users\arpit.tandon\Desktop\Images AFFFs\RUN2 HTT\Plate 1 - 0hour\AFF-HTT-R2-P1-0H_C18_1_2020y09m07d_11h19m.tif
Plate1-C19	run1	run2	PFHpS (C7)	0.158913	7.15301e-06	0.158913	1	0hour	2020y08m31d_11h01m	2020y09m07d_11h19m	P1	C19	16	0	0.0010625	0.005	16	0	0.0003125	0.003	AFF-HTT-R1-P1-0H_C19_1_2020y08m31d_11h01m.tif	AFF-HTT-R2-P1-0H_C19_1_2020y09m07d_11h19m.tif	C:\Users\arpit.tandon\Desktop\Images AFFFs\RUN1 HTT\Plate 1 - 0hour\AFF-HTT-R1-P1-0H_C19_1_2020y08m31d_11h01m.tif	C:\Users\arpit.tandon\Desktop\Images AFFFs\RUN2 HTT\Plate 1 - 0hour\AFF-HTT-R2-P1-0H_C19_1_2020y09m07d_11h19m.tif
Plate1-C20	run1	run2	PFHpS (C7)	0.158913	7.15301e-06	0.158913	2	0hour	2020y08m31d_11h01m	2020y09m07d_11h19m	P1	C20	16	0	0.0003125	0.003	16	0	6.25e-05	0.001	AFF-HTT-R1-P1-0H_C20_1_2020y08m31d_11h01m.tif	AFF-HTT-R2-P1-0H_C20_1_2020y09m07d_11h19m.tif	C:\Users\arpit.tandon\Desktop\Images AFFFs\RUN1 HTT\Plate 1 - 0hour\AFF-HTT-R1-P1-0H_C20_1_2020y08m31d_11h01m.tif	C:\Users\arpit.tandon\Desktop\Images AFFFs\RUN2 HTT\Plate 1 - 0hour\AFF-HTT-R2-P1-0H_C20_1_2020y09m07d_11h19m.tif
Plate1-C21	run1	run2	PFHpS (C7)	0.050289	2.26361e-06	0.050289	1	0hour	2020y08m31d_11h01m	2020y09m07d_11h19m	P1	C21	16	0	0.0008125	0.004	16	0	0.0011875	0.01	AFF-HTT-R1-P1-0H_C21_1_2020y08m31d_11h01m.tif	AFF-HTT-R2-P1-0H_C21_1_2020y09m07d_11h19m.tif	C:\Users\arpit.tandon\Desktop\Images AFFFs\RUN1 HTT\Plate 1 - 0hour\AFF-HTT-R1-P1-0H_C21_1_2020y08m31d_11h01m.tif	C:\Users\arpit.tandon\Desktop\Images AFFFs\RUN2 HTT\Plate 1 - 0hour\AFF-HTT-R2-P1-0H_C21_1_2020y09m07d_11h19m.tif
Plate1-C22	run1	run2	PFHpS (C7)	0.050289	2.26361e-06	0.050289	2	0hour	2020y08m31d_11h01m	2020y09m07d_11h19m	P1	C22	16	0	0.004125	0.022	16	0	0.0008125	0.011	AFF-HTT-R1-P1-0H_C22_1_2020y08m31d_11h01m.tif	AFF-HTT-R2-P1-0H_C22_1_2020y09m07d_11h19m.tif	C:\Users\arpit.tandon\Desktop\Images AFFFs\RUN1 HTT\Plate 1 - 0hour\AFF-HTT-R1-P1-0H_C22_1_2020y08m31d_11h01m.tif	C:\Users\arpit.tandon\Desktop\Images AFFFs\RUN2 HTT\Plate 1 - 0hour\AFF-HTT-R2-P1-0H_C22_1_2020y09m07d_11h19m.tif
Plate1-C3	run1	run2	PFHpS (C7)	500	0.022506	500	1	0hour	2020y08m31d_11h01m	2020y09m07d_11h19m	P1	C3	16	0	0.0004375	0.002	16	0	0	0	AFF-HTT-R1-P1-0H_C3_1_2020y08m31d_11h01m.tif	AFF-HTT-R2-P1-0H_C3_1_2020y09m07d_11h19m.tif	C:\Users\arpit.tandon\Desktop\Images AFFFs\RUN1 HTT\Plate 1 - 0hour\AFF-HTT-R1-P1-0H_C3_1_2020y08m31d_11h01m.tif	C:\Users\arpit.tandon\Desktop\Images AFFFs\RUN2 HTT\Plate 1 - 0hour\AFF-HTT-R2-P1-0H_C3_1_2020y09m07d_11h19m.tif
Plate1-C4	run1	run2	PFHpS (C7)	500	0.022506	500	2	0hour	2020y08m31d_11h01m	2020y09m07d_11h19m	P1	C4	16	0	0.00175	0.017	16	0	0	0	AFF-HTT-R1-P1-0H_C4_1_2020y08m31d_11h01m.tif	AFF-HTT-R2-P1-0H_C4_1_2020y09m07d_11h19m.tif	C:\Users\arpit.tandon\Desktop\Images AFFFs\RUN1 HTT\Plate 1 - 0hour\AFF-HTT-R1-P1-0H_C4_1_2020y08m31d_11h01m.tif	C:\Users\arpit.tandon\Desktop\Images AFFFs\RUN2 HTT\Plate 1 - 0hour\AFF-HTT-R2-P1-0H_C4_1_2020y09m07d_11h19m.tif
Plate1-C5	run1	run2	PFHpS (C7)	158.228	0.00712215	158.228	1	0hour	2020y08m31d_11h01m	2020y09m07d_11h19m	P1	C5	16	0	0.0001875	0.001	16	0	0.0005625	0.004	AFF-HTT-R1-P1-0H_C5_1_2020y08m31d_11h01m.tif	AFF-HTT-R2-P1-0H_C5_1_2020y09m07d_11h19m.tif	C:\Users\arpit.tandon\Desktop\Images AFFFs\RUN1 HTT\Plate 1 - 0hour\AFF-HTT-R1-P1-0H_C5_1_2020y08m31d_11h01m.tif	C:\Users\arpit.tandon\Desktop\Images AFFFs\RUN2 HTT\Plate 1 - 0hour\AFF-HTT-R2-P1-0H_C5_1_2020y09m07d_11h19m.tif
Plate1-C6	run1	run2	PFHpS (C7)	158.228	0.00712215	158.228	2	0hour	2020y08m31d_11h01m	2020y09m07d_11h19m	P1	C6	16	0	0.0015625	0.007	16	0	0.0003125	0.003	AFF-HTT-R1-P1-0H_C6_1_2020y08m31d_11h01m.tif	AFF-HTT-R2-P1-0H_C6_1_2020y09m07d_11h19m.tif	C:\Users\arpit.tandon\Desktop\Images AFFFs\RUN1 HTT\Plate 1 - 0hour\AFF-HTT-R1-P1-0H_C6_1_2020y08m31d_11h01m.tif	C:\Users\arpit.tandon\Desktop\Images AFFFs\RUN2 HTT\Plate 1 - 0hour\AFF-HTT-R2-P1-0H_C6_1_2020y09m07d_11h19m.tif
Plate1-C7	run1	run2	PFHpS (C7)	50.0721	0.00225385	50.0721	1	0hour	2020y08m31d_11h01m	2020y09m07d_11h19m	P1	C7	16	0	0.0014375	0.009	16	0	0.0001875	0.001	AFF-HTT-R1-P1-0H_C7_1_2020y08m31d_11h01m.tif	AFF-HTT-R2-P1-0H_C7_1_2020y09m07d_11h19m.tif	C:\Users\arpit.tandon\Desktop\Images AFFFs\RUN1 HTT\Plate 1 - 0hour\AFF-HTT-R1-P1-0H_C7_1_2020y08m31d_11h01m.tif	C:\Users\arpit.tandon\Desktop\Images AFFFs\RUN2 HTT\Plate 1 - 0hour\AFF-HTT-R2-P1-0H_C7_1_2020y09m07d_11h19m.tif
Plate1-C8	run1	run2	PFHpS (C7)	50.0721	0.00225385	50.0721	2	0hour	2020y08m31d_11h01m	2020y09m07d_11h19m	P1	C8	16	0	0.0010625	0.009	16	0	0.0001875	0.002	AFF-HTT-R1-P1-0H_C8_1_2020y08m31d_11h01m.tif	AFF-HTT-R2-P1-0H_C8_1_2020y09m07d_11h19m.tif	C:\Users\arpit.tandon\Desktop\Images AFFFs\RUN1 HTT\Plate 1 - 0hour\AFF-HTT-R1-P1-0H_C8_1_2020y08m31d_11h01m.tif	C:\Users\arpit.tandon\Desktop\Images AFFFs\RUN2 HTT\Plate 1 - 0hour\AFF-HTT-R2-P1-0H_C8_1_2020y09m07d_11h19m.tif
Plate1-C9	run1	run2	PFHpS (C7)	15.8456	0.000713242	15.8456	1	0hour	2020y08m31d_11h01m	2020y09m07d_11h19m	P1	C9	16	0	0.0041875	0.06	16	0	0.000125	0.001	AFF-HTT-R1-P1-0H_C9_1_2020y08m31d_11h01m.tif	AFF-HTT-R2-P1-0H_C9_1_2020y09m07d_11h19m.tif	C:\Users\arpit.tandon\Desktop\Images AFFFs\RUN1 HTT\Plate 1 - 0hour\AFF-HTT-R1-P1-0H_C9_1_2020y08m31d_11h01m.tif	C:\Users\arpit.tandon\Desktop\Images AFFFs\RUN2 HTT\Plate 1 - 0hour\AFF-HTT-R2-P1-0H_C9_1_2020y09m07d_11h19m.tif
Plate1-D10	run1	run2	PFHpS (C7)	15.8456	0.000713242	15.8456	4	0hour	2020y08m31d_11h01m	2020y09m07d_11h19m	P1	D10	16	0	0.009125	0.04	16	0	0	0	AFF-HTT-R1-P1-0H_D10_1_2020y08m31d_11h01m.tif	AFF-HTT-R2-P1-0H_D10_1_2020y09m07d_11h19m.tif	C:\Users\arpit.tandon\Desktop\Images AFFFs\RUN1 HTT\Plate 1 - 0hour\AFF-HTT-R1-P1-0H_D10_1_2020y08m31d_11h01m.tif	C:\Users\arpit.tandon\Desktop\Images AFFFs\RUN2 HTT\Plate 1 - 0hour\AFF-HTT-R2-P1-0H_D10_1_2020y09m07d_11h19m.tif
Plate1-D11	run1	run2	PFHpS (C7)	5.01443	0.00022571	5.01443	3	0hour	2020y08m31d_11h01m	2020y09m07d_11h19m	P1	D11	16	0	0.0004375	0.002	16	0	6.25e-05	0.001	AFF-HTT-R1-P1-0H_D11_1_2020y08m31d_11h01m.tif	AFF-HTT-R2-P1-0H_D11_1_2020y09m07d_11h19m.tif	C:\Users\arpit.tandon\Desktop\Images AFFFs\RUN1 HTT\Plate 1 - 0hour\AFF-HTT-R1-P1-0H_D11_1_2020y08m31d_11h01m.tif	C:\Users\arpit.tandon\Desktop\Images AFFFs\RUN2 HTT\Plate 1 - 0hour\AFF-HTT-R2-P1-0H_D11_1_2020y09m07d_11h19m.tif
Plate1-D12	run1	run2	PFHpS (C7)	5.01443	0.00022571	5.01443	4	0hour	2020y08m31d_11h01m	2020y09m07d_11h19m	P1	D12	16	0	0.0025	0.018	16	0	0	0	AFF-HTT-R1-P1-0H_D12_1_2020y08m31d_11h01m.tif	AFF-HTT-R2-P1-0H_D12_1_2020y09m07d_11h19m.tif	C:\Users\arpit.tandon\Desktop\Images AFFFs\RUN1 HTT\Plate 1 - 0hour\AFF-HTT-R1-P1-0H_D12_1_2020y08m31d_11h01m.tif	C:\Users\arpit.tandon\Desktop\Images AFFFs\RUN2 HTT\Plate 1 - 0hour\AFF-HTT-R2-P1-0H_D12_1_2020y09m07d_11h19m.tif
Plate1-D13	run1	run2	Media control	0	0	0	3	0hour	2020y08m31d_11h01m	2020y09m07d_11h19m	P1	D13	16	0	0.0003125	0.003	16	0	0.000375	0.003	AFF-HTT-R1-P1-0H_D13_1_2020y08m31d_11h01m.tif	AFF-HTT-R2-P1-0H_D13_1_2020y09m07d_11h19m.tif	C:\Users\arpit.tandon\Desktop\Images AFFFs\RUN1 HTT\Plate 1 - 0hour\AFF-HTT-R1-P1-0H_D13_1_2020y08m31d_11h01m.tif	C:\Users\arpit.tandon\Desktop\Images AFFFs\RUN2 HTT\Plate 1 - 0hour\AFF-HTT-R2-P1-0H_D13_1_2020y09m07d_11h19m.tif
Plate1-D14	run1	run2	Media control	0	0	0	4	0hour	2020y08m31d_11h01m	2020y09m07d_11h19m	P1	D14	16	0	0.0004375	0.002	16	0	6.25e-05	0.001	AFF-HTT-R1-P1-0H_D14_1_2020y08m31d_11h01m.tif	AFF-HTT-R2-P1-0H_D14_1_2020y09m07d_11h19m.tif	C:\Users\arpit.tandon\Desktop\Images AFFFs\RUN1 HTT\Plate 1 - 0hour\AFF-HTT-R1-P1-0H_D14_1_2020y08m31d_11h01m.tif	C:\Users\arpit.tandon\Desktop\Images AFFFs\RUN2 HTT\Plate 1 - 0hour\AFF-HTT-R2-P1-0H_D14_1_2020y09m07d_11h19m.tif
Plate1-D15	run1	run2	PFHpS (C7)	1.58685	7.14271e-05	1.58685	3	0hour	2020y08m31d_11h01m	2020y09m07d_11h19m	P1	D15	16	0	0.0020625	0.014	16	0	0.0004375	0.003	AFF-HTT-R1-P1-0H_D15_1_2020y08m31d_11h01m.tif	AFF-HTT-R2-P1-0H_D15_1_2020y09m07d_11h19m.tif	C:\Users\arpit.tandon\Desktop\Images AFFFs\RUN1 HTT\Plate 1 - 0hour\AFF-HTT-R1-P1-0H_D15_1_2020y08m31d_11h01m.tif	C:\Users\arpit.tandon\Desktop\Images AFFFs\RUN2 HTT\Plate 1 - 0hour\AFF-HTT-R2-P1-0H_D15_1_2020y09m07d_11h19m.tif
Plate1-D16	run1	run2	PFHpS (C7)	1.58685	7.14271e-05	1.58685	4	0hour	2020y08m31d_11h01m	2020y09m07d_11h19m	P1	D16	16	0	0.0010625	0.004	16	0	6.25e-05	0.001	AFF-HTT-R1-P1-0H_D16_1_2020y08m31d_11h01m.tif	AFF-HTT-R2-P1-0H_D16_1_2020y09m07d_11h19m.tif	C:\Users\arpit.tandon\Desktop\Images AFFFs\RUN1 HTT\Plate 1 - 0hour\AFF-HTT-R1-P1-0H_D16_1_2020y08m31d_11h01m.tif	C:\Users\arpit.tandon\Desktop\Images AFFFs\RUN2 HTT\Plate 1 - 0hour\AFF-HTT-R2-P1-0H_D16_1_2020y09m07d_11h19m.tif
Plate1-D17	run1	run2	PFHpS (C7)	0.502166	2.26035e-05	0.502166	3	0hour	2020y08m31d_11h01m	2020y09m07d_11h19m	P1	D17	16	0	0.0006875	0.003	16	0	0.00075	0.006	AFF-HTT-R1-P1-0H_D17_1_2020y08m31d_11h01m.tif	AFF-HTT-R2-P1-0H_D17_1_2020y09m07d_11h19m.tif	C:\Users\arpit.tandon\Desktop\Images AFFFs\RUN1 HTT\Plate 1 - 0hour\AFF-HTT-R1-P1-0H_D17_1_2020y08m31d_11h01m.tif	C:\Users\arpit.tandon\Desktop\Images AFFFs\RUN2 HTT\Plate 1 - 0hour\AFF-HTT-R2-P1-0H_D17_1_2020y09m07d_11h19m.tif
Plate1-D18	run1	run2	PFHpS (C7)	0.502166	2.26035e-05	0.502166	4	0hour	2020y08m31d_11h01m	2020y09m07d_11h19m	P1	D18	16	0	0.0013125	0.006	16	0	0.0001875	0.002	AFF-HTT-R1-P1-0H_D18_1_2020y08m31d_11h01m.tif	AFF-HTT-R2-P1-0H_D18_1_2020y09m07d_11h19m.tif	C:\Users\arpit.tandon\Desktop\Images AFFFs\RUN1 HTT\Plate 1 - 0hour\AFF-HTT-R1-P1-0H_D18_1_2020y08m31d_11h01m.tif	C:\Users\arpit.tandon\Desktop\Images AFFFs\RUN2 HTT\Plate 1 - 0hour\AFF-HTT-R2-P1-0H_D18_1_2020y09m07d_11h19m.tif
Plate1-D19	run1	run2	PFHpS (C7)	0.158913	7.15301e-06	0.158913	3	0hour	2020y08m31d_11h01m	2020y09m07d_11h19m	P1	D19	16	0	0.001625	0.014	16	0	0.0003125	0.001	AFF-HTT-R1-P1-0H_D19_1_2020y08m31d_11h01m.tif	AFF-HTT-R2-P1-0H_D19_1_2020y09m07d_11h19m.tif	C:\Users\arpit.tandon\Desktop\Images AFFFs\RUN1 HTT\Plate 1 - 0hour\AFF-HTT-R1-P1-0H_D19_1_2020y08m31d_11h01m.tif	C:\Users\arpit.tandon\Desktop\Images AFFFs\RUN2 HTT\Plate 1 - 0hour\AFF-HTT-R2-P1-0H_D19_1_2020y09m07d_11h19m.tif
Plate1-D20	run1	run2	PFHpS (C7)	0.158913	7.15301e-06	0.158913	4	0hour	2020y08m31d_11h01m	2020y09m07d_11h19m	P1	D20	16	0	0.0015625	0.013	16	0	6.25e-05	0.001	AFF-HTT-R1-P1-0H_D20_1_2020y08m31d_11h01m.tif	AFF-HTT-R2-P1-0H_D20_1_2020y09m07d_11h19m.tif	C:\Users\arpit.tandon\Desktop\Images AFFFs\RUN1 HTT\Plate 1 - 0hour\AFF-HTT-R1-P1-0H_D20_1_2020y08m31d_11h01m.tif	C:\Users\arpit.tandon\Desktop\Images AFFFs\RUN2 HTT\Plate 1 - 0hour\AFF-HTT-R2-P1-0H_D20_1_2020y09m07d_11h19m.tif
Plate1-D21	run1	run2	PFHpS (C7)	0.050289	2.26361e-06	0.050289	3	0hour	2020y08m31d_11h01m	2020y09m07d_11h19m	P1	D21	16	0	0.0024375	0.02	16	0	0.0001875	0.001	AFF-HTT-R1-P1-0H_D21_1_2020y08m31d_11h01m.tif	AFF-HTT-R2-P1-0H_D21_1_2020y09m07d_11h19m.tif	C:\Users\arpit.tandon\Desktop\Images AFFFs\RUN1 HTT\Plate 1 - 0hour\AFF-HTT-R1-P1-0H_D21_1_2020y08m31d_11h01m.tif	C:\Users\arpit.tandon\Desktop\Images AFFFs\RUN2 HTT\Plate 1 - 0hour\AFF-HTT-R2-P1-0H_D21_1_2020y09m07d_11h19m.tif
Plate1-D22	run1	run2	PFHpS (C7)	0.050289	2.26361e-06	0.050289	4	0hour	2020y08m31d_11h01m	2020y09m07d_11h19m	P1	D22	16	0	0.000375	0.002	16	0	0.0001875	0.002	AFF-HTT-R1-P1-0H_D22_1_2020y08m31d_11h01m.tif	AFF-HTT-R2-P1-0H_D22_1_2020y09m07d_11h19m.tif	C:\Users\arpit.tandon\Desktop\Images AFFFs\RUN1 HTT\Plate 1 - 0hour\AFF-HTT-R1-P1-0H_D22_1_2020y08m31d_11h01m.tif	C:\Users\arpit.tandon\Desktop\Images AFFFs\RUN2 HTT\Plate 1 - 0hour\AFF-HTT-R2-P1-0H_D22_1_2020y09m07d_11h19m.tif
Plate1-D3	run1	run2	PFHpS (C7)	500	0.022506	500	3	0hour	2020y08m31d_11h01m	2020y09m07d_11h19m	P1	D3	16	0	0.0001875	0.001	16	0	0	0	AFF-HTT-R1-P1-0H_D3_1_2020y08m31d_11h01m.tif	AFF-HTT-R2-P1-0H_D3_1_2020y09m07d_11h19m.tif	C:\Users\arpit.tandon\Desktop\Images AFFFs\RUN1 HTT\Plate 1 - 0hour\AFF-HTT-R1-P1-0H_D3_1_2020y08m31d_11h01m.tif	C:\Users\arpit.tandon\Desktop\Images AFFFs\RUN2 HTT\Plate 1 - 0hour\AFF-HTT-R2-P1-0H_D3_1_2020y09m07d_11h19m.tif
Plate1-D4	run1	run2	PFHpS (C7)	500	0.022506	500	4	0hour	2020y08m31d_11h01m	2020y09m07d_11h19m	P1	D4	16	0	0.000625	0.005	16	0	0.0003125	0.002	AFF-HTT-R1-P1-0H_D4_1_2020y08m31d_11h01m.tif	AFF-HTT-R2-P1-0H_D4_1_2020y09m07d_11h19m.tif	C:\Users\arpit.tandon\Desktop\Images AFFFs\RUN1 HTT\Plate 1 - 0hour\AFF-HTT-R1-P1-0H_D4_1_2020y08m31d_11h01m.tif	C:\Users\arpit.tandon\Desktop\Images AFFFs\RUN2 HTT\Plate 1 - 0hour\AFF-HTT-R2-P1-0H_D4_1_2020y09m07d_11h19m.tif
Plate1-D5	run1	run2	PFHpS (C7)	158.228	0.00712215	158.228	3	0hour	2020y08m31d_11h01m	2020y09m07d_11h19m	P1	D5	16	0	0.0004375	0.003	16	0	6.25e-05	0.001	AFF-HTT-R1-P1-0H_D5_1_2020y08m31d_11h01m.tif	AFF-HTT-R2-P1-0H_D5_1_2020y09m07d_11h19m.tif	C:\Users\arpit.tandon\Desktop\Images AFFFs\RUN1 HTT\Plate 1 - 0hour\AFF-HTT-R1-P1-0H_D5_1_2020y08m31d_11h01m.tif	C:\Users\arpit.tandon\Desktop\Images AFFFs\RUN2 HTT\Plate 1 - 0hour\AFF-HTT-R2-P1-0H_D5_1_2020y09m07d_11h19m.tif
Plate1-D6	run1	run2	PFHpS (C7)	158.228	0.00712215	158.228	4	0hour	2020y08m31d_11h01m	2020y09m07d_11h19m	P1	D6	16	0	0.002375	0.016	16	0	6.25e-05	0.001	AFF-HTT-R1-P1-0H_D6_1_2020y08m31d_11h01m.tif	AFF-HTT-R2-P1-0H_D6_1_2020y09m07d_11h19m.tif	C:\Users\arpit.tandon\Desktop\Images AFFFs\RUN1 HTT\Plate 1 - 0hour\AFF-HTT-R1-P1-0H_D6_1_2020y08m31d_11h01m.tif	C:\Users\arpit.tandon\Desktop\Images AFFFs\RUN2 HTT\Plate 1 - 0hour\AFF-HTT-R2-P1-0H_D6_1_2020y09m07d_11h19m.tif
Plate1-D7	run1	run2	PFHpS (C7)	50.0721	0.00225385	50.0721	3	0hour	2020y08m31d_11h01m	2020y09m07d_11h19m	P1	D7	16	0	0.0046875	0.028	16	0	0.0001875	0.002	AFF-HTT-R1-P1-0H_D7_1_2020y08m31d_11h01m.tif	AFF-HTT-R2-P1-0H_D7_1_2020y09m07d_11h19m.tif	C:\Users\arpit.tandon\Desktop\Images AFFFs\RUN1 HTT\Plate 1 - 0hour\AFF-HTT-R1-P1-0H_D7_1_2020y08m31d_11h01m.tif	C:\Users\arpit.tandon\Desktop\Images AFFFs\RUN2 HTT\Plate 1 - 0hour\AFF-HTT-R2-P1-0H_D7_1_2020y09m07d_11h19m.tif
Plate1-D8	run1	run2	PFHpS (C7)	50.0721	0.00225385	50.0721	4	0hour	2020y08m31d_11h01m	2020y09m07d_11h19m	P1	D8	16	0	0.0015625	0.018	16	0	6.25e-05	0.001	AFF-HTT-R1-P1-0H_D8_1_2020y08m31d_11h01m.tif	AFF-HTT-R2-P1-0H_D8_1_2020y09m07d_11h19m.tif	C:\Users\arpit.tandon\Desktop\Images AFFFs\RUN1 HTT\Plate 1 - 0hour\AFF-HTT-R1-P1-0H_D8_1_2020y08m31d_11h01m.tif	C:\Users\arpit.tandon\Desktop\Images AFFFs\RUN2 HTT\Plate 1 - 0hour\AFF-HTT-R2-P1-0H_D8_1_2020y09m07d_11h19m.tif
Plate1-D9	run1	run2	PFHpS (C7)	15.8456	0.000713242	15.8456	3	0hour	2020y08m31d_11h01m	2020y09m07d_11h19m	P1	D9	16	0	0.0010625	0.004	16	0	0.00025	0.003	AFF-HTT-R1-P1-0H_D9_1_2020y08m31d_11h01m.tif	AFF-HTT-R2-P1-0H_D9_1_2020y09m07d_11h19m.tif	C:\Users\arpit.tandon\Desktop\Images AFFFs\RUN1 HTT\Plate 1 - 0hour\AFF-HTT-R1-P1-0H_D9_1_2020y08m31d_11h01m.tif	C:\Users\arpit.tandon\Desktop\Images AFFFs\RUN2 HTT\Plate 1 - 0hour\AFF-HTT-R2-P1-0H_D9_1_2020y09m07d_11h19m.tif
Plate1-E10	run1	run2	PFHxSK	15.8456	0.000695971	15.8456	2	0hour	2020y08m31d_11h01m	2020y09m07d_11h19m	P1	E10	16	0	0.0009375	0.004	16	0	0.0008125	0.012	AFF-HTT-R1-P1-0H_E10_1_2020y08m31d_11h01m.tif	AFF-HTT-R2-P1-0H_E10_1_2020y09m07d_11h19m.tif	C:\Users\arpit.tandon\Desktop\Images AFFFs\RUN1 HTT\Plate 1 - 0hour\AFF-HTT-R1-P1-0H_E10_1_2020y08m31d_11h01m.tif	C:\Users\arpit.tandon\Desktop\Images AFFFs\RUN2 HTT\Plate 1 - 0hour\AFF-HTT-R2-P1-0H_E10_1_2020y09m07d_11h19m.tif
Plate1-E11	run1	run2	PFHxSK	5.01443	0.000220244	5.01443	1	0hour	2020y08m31d_11h01m	2020y09m07d_11h19m	P1	E11	16	0	0.0010625	0.004	16	0	0	0	AFF-HTT-R1-P1-0H_E11_1_2020y08m31d_11h01m.tif	AFF-HTT-R2-P1-0H_E11_1_2020y09m07d_11h19m.tif	C:\Users\arpit.tandon\Desktop\Images AFFFs\RUN1 HTT\Plate 1 - 0hour\AFF-HTT-R1-P1-0H_E11_1_2020y08m31d_11h01m.tif	C:\Users\arpit.tandon\Desktop\Images AFFFs\RUN2 HTT\Plate 1 - 0hour\AFF-HTT-R2-P1-0H_E11_1_2020y09m07d_11h19m.tif
Plate1-E12	run1	run2	PFHxSK	5.01443	0.000220244	5.01443	2	0hour	2020y08m31d_11h01m	2020y09m07d_11h19m	P1	E12	16	0	0.0215625	0.231	16	0	0	0	AFF-HTT-R1-P1-0H_E12_1_2020y08m31d_11h01m.tif	AFF-HTT-R2-P1-0H_E12_1_2020y09m07d_11h19m.tif	C:\Users\arpit.tandon\Desktop\Images AFFFs\RUN1 HTT\Plate 1 - 0hour\AFF-HTT-R1-P1-0H_E12_1_2020y08m31d_11h01m.tif	C:\Users\arpit.tandon\Desktop\Images AFFFs\RUN2 HTT\Plate 1 - 0hour\AFF-HTT-R2-P1-0H_E12_1_2020y09m07d_11h19m.tif
Plate1-E13	run1	run2	Media control	0	0	0	1	0hour	2020y08m31d_11h01m	2020y09m07d_11h19m	P1	E13	16	0	0.00025	0.001	16	0	0	0	AFF-HTT-R1-P1-0H_E13_1_2020y08m31d_11h01m.tif	AFF-HTT-R2-P1-0H_E13_1_2020y09m07d_11h19m.tif	C:\Users\arpit.tandon\Desktop\Images AFFFs\RUN1 HTT\Plate 1 - 0hour\AFF-HTT-R1-P1-0H_E13_1_2020y08m31d_11h01m.tif	C:\Users\arpit.tandon\Desktop\Images AFFFs\RUN2 HTT\Plate 1 - 0hour\AFF-HTT-R2-P1-0H_E13_1_2020y09m07d_11h19m.tif
Plate1-E14	run1	run2	Media control	0	0	0	2	0hour	2020y08m31d_11h01m	2020y09m07d_11h19m	P1	E14	16	0	0.0086875	0.112	16	0	0.000125	0.001	AFF-HTT-R1-P1-0H_E14_1_2020y08m31d_11h01m.tif	AFF-HTT-R2-P1-0H_E14_1_2020y09m07d_11h19m.tif	C:\Users\arpit.tandon\Desktop\Images AFFFs\RUN1 HTT\Plate 1 - 0hour\AFF-HTT-R1-P1-0H_E14_1_2020y08m31d_11h01m.tif	C:\Users\arpit.tandon\Desktop\Images AFFFs\RUN2 HTT\Plate 1 - 0hour\AFF-HTT-R2-P1-0H_E14_1_2020y09m07d_11h19m.tif
Plate1-E15	run1	run2	PFHxSK	1.58685	6.96974e-05	1.58685	1	0hour	2020y08m31d_11h01m	2020y09m07d_11h19m	P1	E15	16	0	0.00175	0.007	16	0	0.000375	0.005	AFF-HTT-R1-P1-0H_E15_1_2020y08m31d_11h01m.tif	AFF-HTT-R2-P1-0H_E15_1_2020y09m07d_11h19m.tif	C:\Users\arpit.tandon\Desktop\Images AFFFs\RUN1 HTT\Plate 1 - 0hour\AFF-HTT-R1-P1-0H_E15_1_2020y08m31d_11h01m.tif	C:\Users\arpit.tandon\Desktop\Images AFFFs\RUN2 HTT\Plate 1 - 0hour\AFF-HTT-R2-P1-0H_E15_1_2020y09m07d_11h19m.tif
Plate1-E16	run1	run2	PFHxSK	1.58685	6.96974e-05	1.58685	2	0hour	2020y08m31d_11h01m	2020y09m07d_11h19m	P1	E16	16	0	0.0019375	0.009	16	0	6.25e-05	0.001	AFF-HTT-R1-P1-0H_E16_1_2020y08m31d_11h01m.tif	AFF-HTT-R2-P1-0H_E16_1_2020y09m07d_11h19m.tif	C:\Users\arpit.tandon\Desktop\Images AFFFs\RUN1 HTT\Plate 1 - 0hour\AFF-HTT-R1-P1-0H_E16_1_2020y08m31d_11h01m.tif	C:\Users\arpit.tandon\Desktop\Images AFFFs\RUN2 HTT\Plate 1 - 0hour\AFF-HTT-R2-P1-0H_E16_1_2020y09m07d_11h19m.tif
Plate1-E17	run1	run2	PFHxSK	0.502166	2.20561e-05	0.502166	1	0hour	2020y08m31d_11h01m	2020y09m07d_11h19m	P1	E17	16	0	0.0006875	0.003	16	0	0	0	AFF-HTT-R1-P1-0H_E17_1_2020y08m31d_11h01m.tif	AFF-HTT-R2-P1-0H_E17_1_2020y09m07d_11h19m.tif	C:\Users\arpit.tandon\Desktop\Images AFFFs\RUN1 HTT\Plate 1 - 0hour\AFF-HTT-R1-P1-0H_E17_1_2020y08m31d_11h01m.tif	C:\Users\arpit.tandon\Desktop\Images AFFFs\RUN2 HTT\Plate 1 - 0hour\AFF-HTT-R2-P1-0H_E17_1_2020y09m07d_11h19m.tif
Plate1-E18	run1	run2	PFHxSK	0.502166	2.20561e-05	0.502166	2	0hour	2020y08m31d_11h01m	2020y09m07d_11h19m	P1	E18	16	0	0.0015625	0.008	16	0	0.000375	0.005	AFF-HTT-R1-P1-0H_E18_1_2020y08m31d_11h01m.tif	AFF-HTT-R2-P1-0H_E18_1_2020y09m07d_11h19m.tif	C:\Users\arpit.tandon\Desktop\Images AFFFs\RUN1 HTT\Plate 1 - 0hour\AFF-HTT-R1-P1-0H_E18_1_2020y08m31d_11h01m.tif	C:\Users\arpit.tandon\Desktop\Images AFFFs\RUN2 HTT\Plate 1 - 0hour\AFF-HTT-R2-P1-0H_E18_1_2020y09m07d_11h19m.tif
Plate1-E19	run1	run2	PFHxSK	0.158913	6.97979e-06	0.158913	1	0hour	2020y08m31d_11h01m	2020y09m07d_11h19m	P1	E19	16	0	0.0009375	0.005	16	0	6.25e-05	0.001	AFF-HTT-R1-P1-0H_E19_1_2020y08m31d_11h01m.tif	AFF-HTT-R2-P1-0H_E19_1_2020y09m07d_11h19m.tif	C:\Users\arpit.tandon\Desktop\Images AFFFs\RUN1 HTT\Plate 1 - 0hour\AFF-HTT-R1-P1-0H_E19_1_2020y08m31d_11h01m.tif	C:\Users\arpit.tandon\Desktop\Images AFFFs\RUN2 HTT\Plate 1 - 0hour\AFF-HTT-R2-P1-0H_E19_1_2020y09m07d_11h19m.tif
Plate1-E20	run1	run2	PFHxSK	0.158913	6.97979e-06	0.158913	2	0hour	2020y08m31d_11h01m	2020y09m07d_11h19m	P1	E20	16	0	0.0048125	0.061	16	0	0.0001875	0.003	AFF-HTT-R1-P1-0H_E20_1_2020y08m31d_11h01m.tif	AFF-HTT-R2-P1-0H_E20_1_2020y09m07d_11h19m.tif	C:\Users\arpit.tandon\Desktop\Images AFFFs\RUN1 HTT\Plate 1 - 0hour\AFF-HTT-R1-P1-0H_E20_1_2020y08m31d_11h01m.tif	C:\Users\arpit.tandon\Desktop\Images AFFFs\RUN2 HTT\Plate 1 - 0hour\AFF-HTT-R2-P1-0H_E20_1_2020y09m07d_11h19m.tif
Plate1-E21	run1	run2	PFHxSK	0.050289	2.2088e-06	0.050289	1	0hour	2020y08m31d_11h01m	2020y09m07d_11h19m	P1	E21	16	0	0.000625	0.003	16	0	0.0003125	0.003	AFF-HTT-R1-P1-0H_E21_1_2020y08m31d_11h01m.tif	AFF-HTT-R2-P1-0H_E21_1_2020y09m07d_11h19m.tif	C:\Users\arpit.tandon\Desktop\Images AFFFs\RUN1 HTT\Plate 1 - 0hour\AFF-HTT-R1-P1-0H_E21_1_2020y08m31d_11h01m.tif	C:\Users\arpit.tandon\Desktop\Images AFFFs\RUN2 HTT\Plate 1 - 0hour\AFF-HTT-R2-P1-0H_E21_1_2020y09m07d_11h19m.tif
Plate1-E22	run1	run2	PFHxSK	0.050289	2.2088e-06	0.050289	2	0hour	2020y08m31d_11h01m	2020y09m07d_11h19m	P1	E22	16	0	0.000375	0.002	16	0	0	0	AFF-HTT-R1-P1-0H_E22_1_2020y08m31d_11h01m.tif	AFF-HTT-R2-P1-0H_E22_1_2020y09m07d_11h19m.tif	C:\Users\arpit.tandon\Desktop\Images AFFFs\RUN1 HTT\Plate 1 - 0hour\AFF-HTT-R1-P1-0H_E22_1_2020y08m31d_11h01m.tif	C:\Users\arpit.tandon\Desktop\Images AFFFs\RUN2 HTT\Plate 1 - 0hour\AFF-HTT-R2-P1-0H_E22_1_2020y09m07d_11h19m.tif
Plate1-E3	run1	run2	PFHxSK	500	0.021961	500	1	0hour	2020y08m31d_11h01m	2020y09m07d_11h19m	P1	E3	16	0	0.001125	0.013	16	0	6.25e-05	0.001	AFF-HTT-R1-P1-0H_E3_1_2020y08m31d_11h01m.tif	AFF-HTT-R2-P1-0H_E3_1_2020y09m07d_11h19m.tif	C:\Users\arpit.tandon\Desktop\Images AFFFs\RUN1 HTT\Plate 1 - 0hour\AFF-HTT-R1-P1-0H_E3_1_2020y08m31d_11h01m.tif	C:\Users\arpit.tandon\Desktop\Images AFFFs\RUN2 HTT\Plate 1 - 0hour\AFF-HTT-R2-P1-0H_E3_1_2020y09m07d_11h19m.tif
Plate1-E4	run1	run2	PFHxSK	500	0.021961	500	2	0hour	2020y08m31d_11h01m	2020y09m07d_11h19m	P1	E4	16	0	0.002125	0.02	16	0	0.00025	0.002	AFF-HTT-R1-P1-0H_E4_1_2020y08m31d_11h01m.tif	AFF-HTT-R2-P1-0H_E4_1_2020y09m07d_11h19m.tif	C:\Users\arpit.tandon\Desktop\Images AFFFs\RUN1 HTT\Plate 1 - 0hour\AFF-HTT-R1-P1-0H_E4_1_2020y08m31d_11h01m.tif	C:\Users\arpit.tandon\Desktop\Images AFFFs\RUN2 HTT\Plate 1 - 0hour\AFF-HTT-R2-P1-0H_E4_1_2020y09m07d_11h19m.tif
Plate1-E5	run1	run2	PFHxSK	158.228	0.00694968	158.228	1	0hour	2020y08m31d_11h01m	2020y09m07d_11h19m	P1	E5	16	0	0.0005625	0.004	16	0	6.25e-05	0.001	AFF-HTT-R1-P1-0H_E5_1_2020y08m31d_11h01m.tif	AFF-HTT-R2-P1-0H_E5_1_2020y09m07d_11h19m.tif	C:\Users\arpit.tandon\Desktop\Images AFFFs\RUN1 HTT\Plate 1 - 0hour\AFF-HTT-R1-P1-0H_E5_1_2020y08m31d_11h01m.tif	C:\Users\arpit.tandon\Desktop\Images AFFFs\RUN2 HTT\Plate 1 - 0hour\AFF-HTT-R2-P1-0H_E5_1_2020y09m07d_11h19m.tif
Plate1-E6	run1	run2	PFHxSK	158.228	0.00694968	158.228	2	0hour	2020y08m31d_11h01m	2020y09m07d_11h19m	P1	E6	16	0	0.004625	0.031	16	0	0	0	AFF-HTT-R1-P1-0H_E6_1_2020y08m31d_11h01m.tif	AFF-HTT-R2-P1-0H_E6_1_2020y09m07d_11h19m.tif	C:\Users\arpit.tandon\Desktop\Images AFFFs\RUN1 HTT\Plate 1 - 0hour\AFF-HTT-R1-P1-0H_E6_1_2020y08m31d_11h01m.tif	C:\Users\arpit.tandon\Desktop\Images AFFFs\RUN2 HTT\Plate 1 - 0hour\AFF-HTT-R2-P1-0H_E6_1_2020y09m07d_11h19m.tif
Plate1-E7	run1	run2	PFHxSK	50.0721	0.00219927	50.0721	1	0hour	2020y08m31d_11h01m	2020y09m07d_11h19m	P1	E7	16	0	0.0009375	0.006	16	0	6.25e-05	0.001	AFF-HTT-R1-P1-0H_E7_1_2020y08m31d_11h01m.tif	AFF-HTT-R2-P1-0H_E7_1_2020y09m07d_11h19m.tif	C:\Users\arpit.tandon\Desktop\Images AFFFs\RUN1 HTT\Plate 1 - 0hour\AFF-HTT-R1-P1-0H_E7_1_2020y08m31d_11h01m.tif	C:\Users\arpit.tandon\Desktop\Images AFFFs\RUN2 HTT\Plate 1 - 0hour\AFF-HTT-R2-P1-0H_E7_1_2020y09m07d_11h19m.tif
Plate1-E8	run1	run2	PFHxSK	50.0721	0.00219927	50.0721	2	0hour	2020y08m31d_11h01m	2020y09m07d_11h19m	P1	E8	16	0	0.0015625	0.008	16	0	0	0	AFF-HTT-R1-P1-0H_E8_1_2020y08m31d_11h01m.tif	AFF-HTT-R2-P1-0H_E8_1_2020y09m07d_11h19m.tif	C:\Users\arpit.tandon\Desktop\Images AFFFs\RUN1 HTT\Plate 1 - 0hour\AFF-HTT-R1-P1-0H_E8_1_2020y08m31d_11h01m.tif	C:\Users\arpit.tandon\Desktop\Images AFFFs\RUN2 HTT\Plate 1 - 0hour\AFF-HTT-R2-P1-0H_E8_1_2020y09m07d_11h19m.tif
Plate1-E9	run1	run2	PFHxSK	15.8456	0.000695971	15.8456	1	0hour	2020y08m31d_11h01m	2020y09m07d_11h19m	P1	E9	16	0	0.000625	0.004	16	0	0.00025	0.002	AFF-HTT-R1-P1-0H_E9_1_2020y08m31d_11h01m.tif	AFF-HTT-R2-P1-0H_E9_1_2020y09m07d_11h19m.tif	C:\Users\arpit.tandon\Desktop\Images AFFFs\RUN1 HTT\Plate 1 - 0hour\AFF-HTT-R1-P1-0H_E9_1_2020y08m31d_11h01m.tif	C:\Users\arpit.tandon\Desktop\Images AFFFs\RUN2 HTT\Plate 1 - 0hour\AFF-HTT-R2-P1-0H_E9_1_2020y09m07d_11h19m.tif
Plate1-F10	run1	run2	PFHxSK	15.8456	0.000695971	15.8456	4	0hour	2020y08m31d_11h01m	2020y09m07d_11h19m	P1	F10	16	0	0.0025	0.011	16	0	0.00075	0.01	AFF-HTT-R1-P1-0H_F10_1_2020y08m31d_11h01m.tif	AFF-HTT-R2-P1-0H_F10_1_2020y09m07d_11h19m.tif	C:\Users\arpit.tandon\Desktop\Images AFFFs\RUN1 HTT\Plate 1 - 0hour\AFF-HTT-R1-P1-0H_F10_1_2020y08m31d_11h01m.tif	C:\Users\arpit.tandon\Desktop\Images AFFFs\RUN2 HTT\Plate 1 - 0hour\AFF-HTT-R2-P1-0H_F10_1_2020y09m07d_11h19m.tif
Plate1-F11	run1	run2	PFHxSK	5.01443	0.000220244	5.01443	3	0hour	2020y08m31d_11h01m	2020y09m07d_11h19m	P1	F11	16	0	0.00125	0.012	16	0	0	0	AFF-HTT-R1-P1-0H_F11_1_2020y08m31d_11h01m.tif	AFF-HTT-R2-P1-0H_F11_1_2020y09m07d_11h19m.tif	C:\Users\arpit.tandon\Desktop\Images AFFFs\RUN1 HTT\Plate 1 - 0hour\AFF-HTT-R1-P1-0H_F11_1_2020y08m31d_11h01m.tif	C:\Users\arpit.tandon\Desktop\Images AFFFs\RUN2 HTT\Plate 1 - 0hour\AFF-HTT-R2-P1-0H_F11_1_2020y09m07d_11h19m.tif
Plate1-F12	run1	run2	PFHxSK	5.01443	0.000220244	5.01443	4	0hour	2020y08m31d_11h01m	2020y09m07d_11h19m	P1	F12	16	0	0.00325	0.016	16	0	0.000375	0.006	AFF-HTT-R1-P1-0H_F12_1_2020y08m31d_11h01m.tif	AFF-HTT-R2-P1-0H_F12_1_2020y09m07d_11h19m.tif	C:\Users\arpit.tandon\Desktop\Images AFFFs\RUN1 HTT\Plate 1 - 0hour\AFF-HTT-R1-P1-0H_F12_1_2020y08m31d_11h01m.tif	C:\Users\arpit.tandon\Desktop\Images AFFFs\RUN2 HTT\Plate 1 - 0hour\AFF-HTT-R2-P1-0H_F12_1_2020y09m07d_11h19m.tif
Plate1-F13	run1	run2	Media control	0	0	0	3	0hour	2020y08m31d_11h01m	2020y09m07d_11h19m	P1	F13	16	0	0.00175	0.024	16	0	0.000625	0.003	AFF-HTT-R1-P1-0H_F13_1_2020y08m31d_11h01m.tif	AFF-HTT-R2-P1-0H_F13_1_2020y09m07d_11h19m.tif	C:\Users\arpit.tandon\Desktop\Images AFFFs\RUN1 HTT\Plate 1 - 0hour\AFF-HTT-R1-P1-0H_F13_1_2020y08m31d_11h01m.tif	C:\Users\arpit.tandon\Desktop\Images AFFFs\RUN2 HTT\Plate 1 - 0hour\AFF-HTT-R2-P1-0H_F13_1_2020y09m07d_11h19m.tif
Plate1-F14	run1	run2	Media control	0	0	0	4	0hour	2020y08m31d_11h01m	2020y09m07d_11h19m	P1	F14	16	0	0.0014375	0.006	16	0	0.000125	0.001	AFF-HTT-R1-P1-0H_F14_1_2020y08m31d_11h01m.tif	AFF-HTT-R2-P1-0H_F14_1_2020y09m07d_11h19m.tif	C:\Users\arpit.tandon\Desktop\Images AFFFs\RUN1 HTT\Plate 1 - 0hour\AFF-HTT-R1-P1-0H_F14_1_2020y08m31d_11h01m.tif	C:\Users\arpit.tandon\Desktop\Images AFFFs\RUN2 HTT\Plate 1 - 0hour\AFF-HTT-R2-P1-0H_F14_1_2020y09m07d_11h19m.tif
Plate1-F15	run1	run2	PFHxSK	1.58685	6.96974e-05	1.58685	3	0hour	2020y08m31d_11h01m	2020y09m07d_11h19m	P1	F15	16	0	0.0015	0.012	16	0	0.000125	0.002	AFF-HTT-R1-P1-0H_F15_1_2020y08m31d_11h01m.tif	AFF-HTT-R2-P1-0H_F15_1_2020y09m07d_11h19m.tif	C:\Users\arpit.tandon\Desktop\Images AFFFs\RUN1 HTT\Plate 1 - 0hour\AFF-HTT-R1-P1-0H_F15_1_2020y08m31d_11h01m.tif	C:\Users\arpit.tandon\Desktop\Images AFFFs\RUN2 HTT\Plate 1 - 0hour\AFF-HTT-R2-P1-0H_F15_1_2020y09m07d_11h19m.tif
Plate1-F16	run1	run2	PFHxSK	1.58685	6.96974e-05	1.58685	4	0hour	2020y08m31d_11h01m	2020y09m07d_11h19m	P1	F16	16	0	0.00025	0.001	16	0	6.25e-05	0.001	AFF-HTT-R1-P1-0H_F16_1_2020y08m31d_11h01m.tif	AFF-HTT-R2-P1-0H_F16_1_2020y09m07d_11h19m.tif	C:\Users\arpit.tandon\Desktop\Images AFFFs\RUN1 HTT\Plate 1 - 0hour\AFF-HTT-R1-P1-0H_F16_1_2020y08m31d_11h01m.tif	C:\Users\arpit.tandon\Desktop\Images AFFFs\RUN2 HTT\Plate 1 - 0hour\AFF-HTT-R2-P1-0H_F16_1_2020y09m07d_11h19m.tif
Plate1-F17	run1	run2	PFHxSK	0.502166	2.20561e-05	0.502166	3	0hour	2020y08m31d_11h01m	2020y09m07d_11h19m	P1	F17	16	0	0.0008125	0.005	16	0	0	0	AFF-HTT-R1-P1-0H_F17_1_2020y08m31d_11h01m.tif	AFF-HTT-R2-P1-0H_F17_1_2020y09m07d_11h19m.tif	C:\Users\arpit.tandon\Desktop\Images AFFFs\RUN1 HTT\Plate 1 - 0hour\AFF-HTT-R1-P1-0H_F17_1_2020y08m31d_11h01m.tif	C:\Users\arpit.tandon\Desktop\Images AFFFs\RUN2 HTT\Plate 1 - 0hour\AFF-HTT-R2-P1-0H_F17_1_2020y09m07d_11h19m.tif
Plate1-F18	run1	run2	PFHxSK	0.502166	2.20561e-05	0.502166	4	0hour	2020y08m31d_11h01m	2020y09m07d_11h19m	P1	F18	16	0	0.005375	0.071	16	0	0.00025	0.002	AFF-HTT-R1-P1-0H_F18_1_2020y08m31d_11h01m.tif	AFF-HTT-R2-P1-0H_F18_1_2020y09m07d_11h19m.tif	C:\Users\arpit.tandon\Desktop\Images AFFFs\RUN1 HTT\Plate 1 - 0hour\AFF-HTT-R1-P1-0H_F18_1_2020y08m31d_11h01m.tif	C:\Users\arpit.tandon\Desktop\Images AFFFs\RUN2 HTT\Plate 1 - 0hour\AFF-HTT-R2-P1-0H_F18_1_2020y09m07d_11h19m.tif
Plate1-F19	run1	run2	PFHxSK	0.158913	6.97979e-06	0.158913	3	0hour	2020y08m31d_11h01m	2020y09m07d_11h19m	P1	F19	16	0	0.0015	0.008	16	0	6.25e-05	0.001	AFF-HTT-R1-P1-0H_F19_1_2020y08m31d_11h01m.tif	AFF-HTT-R2-P1-0H_F19_1_2020y09m07d_11h19m.tif	C:\Users\arpit.tandon\Desktop\Images AFFFs\RUN1 HTT\Plate 1 - 0hour\AFF-HTT-R1-P1-0H_F19_1_2020y08m31d_11h01m.tif	C:\Users\arpit.tandon\Desktop\Images AFFFs\RUN2 HTT\Plate 1 - 0hour\AFF-HTT-R2-P1-0H_F19_1_2020y09m07d_11h19m.tif
Plate1-F20	run1	run2	PFHxSK	0.158913	6.97979e-06	0.158913	4	0hour	2020y08m31d_11h01m	2020y09m07d_11h19m	P1	F20	16	0	0.0003125	0.002	16	0	0.0005	0.006	AFF-HTT-R1-P1-0H_F20_1_2020y08m31d_11h01m.tif	AFF-HTT-R2-P1-0H_F20_1_2020y09m07d_11h19m.tif	C:\Users\arpit.tandon\Desktop\Images AFFFs\RUN1 HTT\Plate 1 - 0hour\AFF-HTT-R1-P1-0H_F20_1_2020y08m31d_11h01m.tif	C:\Users\arpit.tandon\Desktop\Images AFFFs\RUN2 HTT\Plate 1 - 0hour\AFF-HTT-R2-P1-0H_F20_1_2020y09m07d_11h19m.tif
Plate1-F21	run1	run2	PFHxSK	0.050289	2.2088e-06	0.050289	3	0hour	2020y08m31d_11h01m	2020y09m07d_11h19m	P1	F21	16	0	0.0003125	0.004	16	0	0.00025	0.002	AFF-HTT-R1-P1-0H_F21_1_2020y08m31d_11h01m.tif	AFF-HTT-R2-P1-0H_F21_1_2020y09m07d_11h19m.tif	C:\Users\arpit.tandon\Desktop\Images AFFFs\RUN1 HTT\Plate 1 - 0hour\AFF-HTT-R1-P1-0H_F21_1_2020y08m31d_11h01m.tif	C:\Users\arpit.tandon\Desktop\Images AFFFs\RUN2 HTT\Plate 1 - 0hour\AFF-HTT-R2-P1-0H_F21_1_2020y09m07d_11h19m.tif
Plate1-F22	run1	run2	PFHxSK	0.050289	2.2088e-06	0.050289	4	0hour	2020y08m31d_11h01m	2020y09m07d_11h19m	P1	F22	16	0	0.0010625	0.003	16	0	0.000125	0.001	AFF-HTT-R1-P1-0H_F22_1_2020y08m31d_11h01m.tif	AFF-HTT-R2-P1-0H_F22_1_2020y09m07d_11h19m.tif	C:\Users\arpit.tandon\Desktop\Images AFFFs\RUN1 HTT\Plate 1 - 0hour\AFF-HTT-R1-P1-0H_F22_1_2020y08m31d_11h01m.tif	C:\Users\arpit.tandon\Desktop\Images AFFFs\RUN2 HTT\Plate 1 - 0hour\AFF-HTT-R2-P1-0H_F22_1_2020y09m07d_11h19m.tif
Plate1-F3	run1	run2	PFHxSK	500	0.021961	500	3	0hour	2020y08m31d_11h01m	2020y09m07d_11h19m	P1	F3	16	0	0.0020625	0.017	16	0	0.0004375	0.006	AFF-HTT-R1-P1-0H_F3_1_2020y08m31d_11h01m.tif	AFF-HTT-R2-P1-0H_F3_1_2020y09m07d_11h19m.tif	C:\Users\arpit.tandon\Desktop\Images AFFFs\RUN1 HTT\Plate 1 - 0hour\AFF-HTT-R1-P1-0H_F3_1_2020y08m31d_11h01m.tif	C:\Users\arpit.tandon\Desktop\Images AFFFs\RUN2 HTT\Plate 1 - 0hour\AFF-HTT-R2-P1-0H_F3_1_2020y09m07d_11h19m.tif
Plate1-F4	run1	run2	PFHxSK	500	0.021961	500	4	0hour	2020y08m31d_11h01m	2020y09m07d_11h19m	P1	F4	16	0	0.0123125	0.119	16	0	0.0001875	0.002	AFF-HTT-R1-P1-0H_F4_1_2020y08m31d_11h01m.tif	AFF-HTT-R2-P1-0H_F4_1_2020y09m07d_11h19m.tif	C:\Users\arpit.tandon\Desktop\Images AFFFs\RUN1 HTT\Plate 1 - 0hour\AFF-HTT-R1-P1-0H_F4_1_2020y08m31d_11h01m.tif	C:\Users\arpit.tandon\Desktop\Images AFFFs\RUN2 HTT\Plate 1 - 0hour\AFF-HTT-R2-P1-0H_F4_1_2020y09m07d_11h19m.tif
Plate1-F5	run1	run2	PFHxSK	158.228	0.00694968	158.228	3	0hour	2020y08m31d_11h01m	2020y09m07d_11h19m	P1	F5	16	0	0.0005	0.002	16	0	0.0005625	0.009	AFF-HTT-R1-P1-0H_F5_1_2020y08m31d_11h01m.tif	AFF-HTT-R2-P1-0H_F5_1_2020y09m07d_11h19m.tif	C:\Users\arpit.tandon\Desktop\Images AFFFs\RUN1 HTT\Plate 1 - 0hour\AFF-HTT-R1-P1-0H_F5_1_2020y08m31d_11h01m.tif	C:\Users\arpit.tandon\Desktop\Images AFFFs\RUN2 HTT\Plate 1 - 0hour\AFF-HTT-R2-P1-0H_F5_1_2020y09m07d_11h19m.tif
Plate1-F6	run1	run2	PFHxSK	158.228	0.00694968	158.228	4	0hour	2020y08m31d_11h01m	2020y09m07d_11h19m	P1	F6	16	0	0.005375	0.053	16	0	0.0001875	0.002	AFF-HTT-R1-P1-0H_F6_1_2020y08m31d_11h01m.tif	AFF-HTT-R2-P1-0H_F6_1_2020y09m07d_11h19m.tif	C:\Users\arpit.tandon\Desktop\Images AFFFs\RUN1 HTT\Plate 1 - 0hour\AFF-HTT-R1-P1-0H_F6_1_2020y08m31d_11h01m.tif	C:\Users\arpit.tandon\Desktop\Images AFFFs\RUN2 HTT\Plate 1 - 0hour\AFF-HTT-R2-P1-0H_F6_1_2020y09m07d_11h19m.tif
Plate1-F7	run1	run2	PFHxSK	50.0721	0.00219927	50.0721	3	0hour	2020y08m31d_11h01m	2020y09m07d_11h19m	P1	F7	16	0	0.0009375	0.005	16	0	0.0001875	0.001	AFF-HTT-R1-P1-0H_F7_1_2020y08m31d_11h01m.tif	AFF-HTT-R2-P1-0H_F7_1_2020y09m07d_11h19m.tif	C:\Users\arpit.tandon\Desktop\Images AFFFs\RUN1 HTT\Plate 1 - 0hour\AFF-HTT-R1-P1-0H_F7_1_2020y08m31d_11h01m.tif	C:\Users\arpit.tandon\Desktop\Images AFFFs\RUN2 HTT\Plate 1 - 0hour\AFF-HTT-R2-P1-0H_F7_1_2020y09m07d_11h19m.tif
Plate1-F8	run1	run2	PFHxSK	50.0721	0.00219927	50.0721	4	0hour	2020y08m31d_11h01m	2020y09m07d_11h19m	P1	F8	16	0	0.0033125	0.018	16	0	0.000375	0.002	AFF-HTT-R1-P1-0H_F8_1_2020y08m31d_11h01m.tif	AFF-HTT-R2-P1-0H_F8_1_2020y09m07d_11h19m.tif	C:\Users\arpit.tandon\Desktop\Images AFFFs\RUN1 HTT\Plate 1 - 0hour\AFF-HTT-R1-P1-0H_F8_1_2020y08m31d_11h01m.tif	C:\Users\arpit.tandon\Desktop\Images AFFFs\RUN2 HTT\Plate 1 - 0hour\AFF-HTT-R2-P1-0H_F8_1_2020y09m07d_11h19m.tif
Plate1-F9	run1	run2	PFHxSK	15.8456	0.000695971	15.8456	3	0hour	2020y08m31d_11h01m	2020y09m07d_11h19m	P1	F9	16	0	0.000375	0.002	16	0	0	0	AFF-HTT-R1-P1-0H_F9_1_2020y08m31d_11h01m.tif	AFF-HTT-R2-P1-0H_F9_1_2020y09m07d_11h19m.tif	C:\Users\arpit.tandon\Desktop\Images AFFFs\RUN1 HTT\Plate 1 - 0hour\AFF-HTT-R1-P1-0H_F9_1_2020y08m31d_11h01m.tif	C:\Users\arpit.tandon\Desktop\Images AFFFs\RUN2 HTT\Plate 1 - 0hour\AFF-HTT-R2-P1-0H_F9_1_2020y09m07d_11h19m.tif
Plate1-G10	run1	run2	PFBS	15.8456	0.000475511	15.8456	2	0hour	2020y08m31d_11h01m	2020y09m07d_11h19m	P1	G10	16	0	0.0035	0.036	16	0	0.00325	0.043	AFF-HTT-R1-P1-0H_G10_1_2020y08m31d_11h01m.tif	AFF-HTT-R2-P1-0H_G10_1_2020y09m07d_11h19m.tif	C:\Users\arpit.tandon\Desktop\Images AFFFs\RUN1 HTT\Plate 1 - 0hour\AFF-HTT-R1-P1-0H_G10_1_2020y08m31d_11h01m.tif	C:\Users\arpit.tandon\Desktop\Images AFFFs\RUN2 HTT\Plate 1 - 0hour\AFF-HTT-R2-P1-0H_G10_1_2020y09m07d_11h19m.tif
Plate1-G11	run1	run2	PFBS	5.01443	0.000150478	5.01443	1	0hour	2020y08m31d_11h01m	2020y09m07d_11h19m	P1	G11	16	0	0.002375	0.021	16	0	0.0001875	0.001	AFF-HTT-R1-P1-0H_G11_1_2020y08m31d_11h01m.tif	AFF-HTT-R2-P1-0H_G11_1_2020y09m07d_11h19m.tif	C:\Users\arpit.tandon\Desktop\Images AFFFs\RUN1 HTT\Plate 1 - 0hour\AFF-HTT-R1-P1-0H_G11_1_2020y08m31d_11h01m.tif	C:\Users\arpit.tandon\Desktop\Images AFFFs\RUN2 HTT\Plate 1 - 0hour\AFF-HTT-R2-P1-0H_G11_1_2020y09m07d_11h19m.tif
Plate1-G12	run1	run2	PFBS	5.01443	0.000150478	5.01443	2	0hour	2020y08m31d_11h01m	2020y09m07d_11h19m	P1	G12	16	0	0.0028125	0.015	16	0	0.0004375	0.006	AFF-HTT-R1-P1-0H_G12_1_2020y08m31d_11h01m.tif	AFF-HTT-R2-P1-0H_G12_1_2020y09m07d_11h19m.tif	C:\Users\arpit.tandon\Desktop\Images AFFFs\RUN1 HTT\Plate 1 - 0hour\AFF-HTT-R1-P1-0H_G12_1_2020y08m31d_11h01m.tif	C:\Users\arpit.tandon\Desktop\Images AFFFs\RUN2 HTT\Plate 1 - 0hour\AFF-HTT-R2-P1-0H_G12_1_2020y09m07d_11h19m.tif
Plate1-G13	run1	run2	Media control	0	0	0	1	0hour	2020y08m31d_11h01m	2020y09m07d_11h19m	P1	G13	16	0	0.012125	0.106	16	0	0.000125	0.001	AFF-HTT-R1-P1-0H_G13_1_2020y08m31d_11h01m.tif	AFF-HTT-R2-P1-0H_G13_1_2020y09m07d_11h19m.tif	C:\Users\arpit.tandon\Desktop\Images AFFFs\RUN1 HTT\Plate 1 - 0hour\AFF-HTT-R1-P1-0H_G13_1_2020y08m31d_11h01m.tif	C:\Users\arpit.tandon\Desktop\Images AFFFs\RUN2 HTT\Plate 1 - 0hour\AFF-HTT-R2-P1-0H_G13_1_2020y09m07d_11h19m.tif
Plate1-G14	run1	run2	Media control	0	0	0	2	0hour	2020y08m31d_11h01m	2020y09m07d_11h19m	P1	G14	16	0	0.00125	0.008	16	0	0.0001875	0.001	AFF-HTT-R1-P1-0H_G14_1_2020y08m31d_11h01m.tif	AFF-HTT-R2-P1-0H_G14_1_2020y09m07d_11h19m.tif	C:\Users\arpit.tandon\Desktop\Images AFFFs\RUN1 HTT\Plate 1 - 0hour\AFF-HTT-R1-P1-0H_G14_1_2020y08m31d_11h01m.tif	C:\Users\arpit.tandon\Desktop\Images AFFFs\RUN2 HTT\Plate 1 - 0hour\AFF-HTT-R2-P1-0H_G14_1_2020y09m07d_11h19m.tif
Plate1-G15	run1	run2	PFBS	1.58685	4.76196e-05	1.58685	1	0hour	2020y08m31d_11h01m	2020y09m07d_11h19m	P1	G15	16	0	0.0009375	0.003	16	0	0.000125	0.001	AFF-HTT-R1-P1-0H_G15_1_2020y08m31d_11h01m.tif	AFF-HTT-R2-P1-0H_G15_1_2020y09m07d_11h19m.tif	C:\Users\arpit.tandon\Desktop\Images AFFFs\RUN1 HTT\Plate 1 - 0hour\AFF-HTT-R1-P1-0H_G15_1_2020y08m31d_11h01m.tif	C:\Users\arpit.tandon\Desktop\Images AFFFs\RUN2 HTT\Plate 1 - 0hour\AFF-HTT-R2-P1-0H_G15_1_2020y09m07d_11h19m.tif
Plate1-G16	run1	run2	PFBS	1.58685	4.76196e-05	1.58685	2	0hour	2020y08m31d_11h01m	2020y09m07d_11h19m	P1	G16	16	0	0.00075	0.003	16	0	0.000125	0.001	AFF-HTT-R1-P1-0H_G16_1_2020y08m31d_11h01m.tif	AFF-HTT-R2-P1-0H_G16_1_2020y09m07d_11h19m.tif	C:\Users\arpit.tandon\Desktop\Images AFFFs\RUN1 HTT\Plate 1 - 0hour\AFF-HTT-R1-P1-0H_G16_1_2020y08m31d_11h01m.tif	C:\Users\arpit.tandon\Desktop\Images AFFFs\RUN2 HTT\Plate 1 - 0hour\AFF-HTT-R2-P1-0H_G16_1_2020y09m07d_11h19m.tif
Plate1-G17	run1	run2	PFBS	0.502166	1.50695e-05	0.502166	1	0hour	2020y08m31d_11h01m	2020y09m07d_11h19m	P1	G17	16	0	0.0014375	0.008	16	0	0	0	AFF-HTT-R1-P1-0H_G17_1_2020y08m31d_11h01m.tif	AFF-HTT-R2-P1-0H_G17_1_2020y09m07d_11h19m.tif	C:\Users\arpit.tandon\Desktop\Images AFFFs\RUN1 HTT\Plate 1 - 0hour\AFF-HTT-R1-P1-0H_G17_1_2020y08m31d_11h01m.tif	C:\Users\arpit.tandon\Desktop\Images AFFFs\RUN2 HTT\Plate 1 - 0hour\AFF-HTT-R2-P1-0H_G17_1_2020y09m07d_11h19m.tif
Plate1-G18	run1	run2	PFBS	0.502166	1.50695e-05	0.502166	2	0hour	2020y08m31d_11h01m	2020y09m07d_11h19m	P1	G18	16	0	0.0005	0.003	16	0	0.00025	0.002	AFF-HTT-R1-P1-0H_G18_1_2020y08m31d_11h01m.tif	AFF-HTT-R2-P1-0H_G18_1_2020y09m07d_11h19m.tif	C:\Users\arpit.tandon\Desktop\Images AFFFs\RUN1 HTT\Plate 1 - 0hour\AFF-HTT-R1-P1-0H_G18_1_2020y08m31d_11h01m.tif	C:\Users\arpit.tandon\Desktop\Images AFFFs\RUN2 HTT\Plate 1 - 0hour\AFF-HTT-R2-P1-0H_G18_1_2020y09m07d_11h19m.tif
Plate1-G19	run1	run2	PFBS	0.158913	4.76883e-06	0.158913	1	0hour	2020y08m31d_11h01m	2020y09m07d_11h19m	P1	G19	16	0	0.0020625	0.013	16	0	0.0003125	0.001	AFF-HTT-R1-P1-0H_G19_1_2020y08m31d_11h01m.tif	AFF-HTT-R2-P1-0H_G19_1_2020y09m07d_11h19m.tif	C:\Users\arpit.tandon\Desktop\Images AFFFs\RUN1 HTT\Plate 1 - 0hour\AFF-HTT-R1-P1-0H_G19_1_2020y08m31d_11h01m.tif	C:\Users\arpit.tandon\Desktop\Images AFFFs\RUN2 HTT\Plate 1 - 0hour\AFF-HTT-R2-P1-0H_G19_1_2020y09m07d_11h19m.tif
Plate1-G20	run1	run2	PFBS	0.158913	4.76883e-06	0.158913	2	0hour	2020y08m31d_11h01m	2020y09m07d_11h19m	P1	G20	16	0	0.000625	0.003	16	0	0	0	AFF-HTT-R1-P1-0H_G20_1_2020y08m31d_11h01m.tif	AFF-HTT-R2-P1-0H_G20_1_2020y09m07d_11h19m.tif	C:\Users\arpit.tandon\Desktop\Images AFFFs\RUN1 HTT\Plate 1 - 0hour\AFF-HTT-R1-P1-0H_G20_1_2020y08m31d_11h01m.tif	C:\Users\arpit.tandon\Desktop\Images AFFFs\RUN2 HTT\Plate 1 - 0hour\AFF-HTT-R2-P1-0H_G20_1_2020y09m07d_11h19m.tif
Plate1-G21	run1	run2	PFBS	0.050289	1.50912e-06	0.050289	1	0hour	2020y08m31d_11h01m	2020y09m07d_11h19m	P1	G21	16	0	0.0031875	0.021	16	0	0	0	AFF-HTT-R1-P1-0H_G21_1_2020y08m31d_11h01m.tif	AFF-HTT-R2-P1-0H_G21_1_2020y09m07d_11h19m.tif	C:\Users\arpit.tandon\Desktop\Images AFFFs\RUN1 HTT\Plate 1 - 0hour\AFF-HTT-R1-P1-0H_G21_1_2020y08m31d_11h01m.tif	C:\Users\arpit.tandon\Desktop\Images AFFFs\RUN2 HTT\Plate 1 - 0hour\AFF-HTT-R2-P1-0H_G21_1_2020y09m07d_11h19m.tif
Plate1-G22	run1	run2	PFBS	0.050289	1.50912e-06	0.050289	2	0hour	2020y08m31d_11h01m	2020y09m07d_11h19m	P1	G22	16	0	0.0010625	0.015	16	0	0.00025	0.002	AFF-HTT-R1-P1-0H_G22_1_2020y08m31d_11h01m.tif	AFF-HTT-R2-P1-0H_G22_1_2020y09m07d_11h19m.tif	C:\Users\arpit.tandon\Desktop\Images AFFFs\RUN1 HTT\Plate 1 - 0hour\AFF-HTT-R1-P1-0H_G22_1_2020y08m31d_11h01m.tif	C:\Users\arpit.tandon\Desktop\Images AFFFs\RUN2 HTT\Plate 1 - 0hour\AFF-HTT-R2-P1-0H_G22_1_2020y09m07d_11h19m.tif
Plate1-G3	run1	run2	PFBS	500	0.0150045	500	1	0hour	2020y08m31d_11h01m	2020y09m07d_11h19m	P1	G3	16	0	0.000375	0.002	16	0	0	0	AFF-HTT-R1-P1-0H_G3_1_2020y08m31d_11h01m.tif	AFF-HTT-R2-P1-0H_G3_1_2020y09m07d_11h19m.tif	C:\Users\arpit.tandon\Desktop\Images AFFFs\RUN1 HTT\Plate 1 - 0hour\AFF-HTT-R1-P1-0H_G3_1_2020y08m31d_11h01m.tif	C:\Users\arpit.tandon\Desktop\Images AFFFs\RUN2 HTT\Plate 1 - 0hour\AFF-HTT-R2-P1-0H_G3_1_2020y09m07d_11h19m.tif
Plate1-G4	run1	run2	PFBS	500	0.0150045	500	2	0hour	2020y08m31d_11h01m	2020y09m07d_11h19m	P1	G4	16	0	0.002875	0.03	16	0	6.25e-05	0.001	AFF-HTT-R1-P1-0H_G4_1_2020y08m31d_11h01m.tif	AFF-HTT-R2-P1-0H_G4_1_2020y09m07d_11h19m.tif	C:\Users\arpit.tandon\Desktop\Images AFFFs\RUN1 HTT\Plate 1 - 0hour\AFF-HTT-R1-P1-0H_G4_1_2020y08m31d_11h01m.tif	C:\Users\arpit.tandon\Desktop\Images AFFFs\RUN2 HTT\Plate 1 - 0hour\AFF-HTT-R2-P1-0H_G4_1_2020y09m07d_11h19m.tif
Plate1-G5	run1	run2	PFBS	158.228	0.00474826	158.228	1	0hour	2020y08m31d_11h01m	2020y09m07d_11h19m	P1	G5	16	0	0.000375	0.003	16	0	6.25e-05	0.001	AFF-HTT-R1-P1-0H_G5_1_2020y08m31d_11h01m.tif	AFF-HTT-R2-P1-0H_G5_1_2020y09m07d_11h19m.tif	C:\Users\arpit.tandon\Desktop\Images AFFFs\RUN1 HTT\Plate 1 - 0hour\AFF-HTT-R1-P1-0H_G5_1_2020y08m31d_11h01m.tif	C:\Users\arpit.tandon\Desktop\Images AFFFs\RUN2 HTT\Plate 1 - 0hour\AFF-HTT-R2-P1-0H_G5_1_2020y09m07d_11h19m.tif
Plate1-G6	run1	run2	PFBS	158.228	0.00474826	158.228	2	0hour	2020y08m31d_11h01m	2020y09m07d_11h19m	P1	G6	16	0	0.0008125	0.005	16	0	6.25e-05	0.001	AFF-HTT-R1-P1-0H_G6_1_2020y08m31d_11h01m.tif	AFF-HTT-R2-P1-0H_G6_1_2020y09m07d_11h19m.tif	C:\Users\arpit.tandon\Desktop\Images AFFFs\RUN1 HTT\Plate 1 - 0hour\AFF-HTT-R1-P1-0H_G6_1_2020y08m31d_11h01m.tif	C:\Users\arpit.tandon\Desktop\Images AFFFs\RUN2 HTT\Plate 1 - 0hour\AFF-HTT-R2-P1-0H_G6_1_2020y09m07d_11h19m.tif
Plate1-G7	run1	run2	PFBS	50.0721	0.00150261	50.0721	1	0hour	2020y08m31d_11h01m	2020y09m07d_11h19m	P1	G7	16	0	0.002875	0.023	16	0	0.0005625	0.003	AFF-HTT-R1-P1-0H_G7_1_2020y08m31d_11h01m.tif	AFF-HTT-R2-P1-0H_G7_1_2020y09m07d_11h19m.tif	C:\Users\arpit.tandon\Desktop\Images AFFFs\RUN1 HTT\Plate 1 - 0hour\AFF-HTT-R1-P1-0H_G7_1_2020y08m31d_11h01m.tif	C:\Users\arpit.tandon\Desktop\Images AFFFs\RUN2 HTT\Plate 1 - 0hour\AFF-HTT-R2-P1-0H_G7_1_2020y09m07d_11h19m.tif
Plate1-G8	run1	run2	PFBS	50.0721	0.00150261	50.0721	2	0hour	2020y08m31d_11h01m	2020y09m07d_11h19m	P1	G8	16	0	0.0110625	0.06	16	0	0.0001875	0.001	AFF-HTT-R1-P1-0H_G8_1_2020y08m31d_11h01m.tif	AFF-HTT-R2-P1-0H_G8_1_2020y09m07d_11h19m.tif	C:\Users\arpit.tandon\Desktop\Images AFFFs\RUN1 HTT\Plate 1 - 0hour\AFF-HTT-R1-P1-0H_G8_1_2020y08m31d_11h01m.tif	C:\Users\arpit.tandon\Desktop\Images AFFFs\RUN2 HTT\Plate 1 - 0hour\AFF-HTT-R2-P1-0H_G8_1_2020y09m07d_11h19m.tif
Plate1-G9	run1	run2	PFBS	15.8456	0.000475511	15.8456	1	0hour	2020y08m31d_11h01m	2020y09m07d_11h19m	P1	G9	16	0	0.0041875	0.021	16	0	0.00025	0.003	AFF-HTT-R1-P1-0H_G9_1_2020y08m31d_11h01m.tif	AFF-HTT-R2-P1-0H_G9_1_2020y09m07d_11h19m.tif	C:\Users\arpit.tandon\Desktop\Images AFFFs\RUN1 HTT\Plate 1 - 0hour\AFF-HTT-R1-P1-0H_G9_1_2020y08m31d_11h01m.tif	C:\Users\arpit.tandon\Desktop\Images AFFFs\RUN2 HTT\Plate 1 - 0hour\AFF-HTT-R2-P1-0H_G9_1_2020y09m07d_11h19m.tif
Plate1-H10	run1	run2	PFBS	15.8456	0.000475511	15.8456	4	0hour	2020y08m31d_11h01m	2020y09m07d_11h19m	P1	H10	16	0	0.0006875	0.002	16	0	0.0001875	0.001	AFF-HTT-R1-P1-0H_H10_1_2020y08m31d_11h01m.tif	AFF-HTT-R2-P1-0H_H10_1_2020y09m07d_11h19m.tif	C:\Users\arpit.tandon\Desktop\Images AFFFs\RUN1 HTT\Plate 1 - 0hour\AFF-HTT-R1-P1-0H_H10_1_2020y08m31d_11h01m.tif	C:\Users\arpit.tandon\Desktop\Images AFFFs\RUN2 HTT\Plate 1 - 0hour\AFF-HTT-R2-P1-0H_H10_1_2020y09m07d_11h19m.tif
Plate1-H11	run1	run2	PFBS	5.01443	0.000150478	5.01443	3	0hour	2020y08m31d_11h01m	2020y09m07d_11h19m	P1	H11	16	0	0.0033125	0.013	16	0	0.001	0.01	AFF-HTT-R1-P1-0H_H11_1_2020y08m31d_11h01m.tif	AFF-HTT-R2-P1-0H_H11_1_2020y09m07d_11h19m.tif	C:\Users\arpit.tandon\Desktop\Images AFFFs\RUN1 HTT\Plate 1 - 0hour\AFF-HTT-R1-P1-0H_H11_1_2020y08m31d_11h01m.tif	C:\Users\arpit.tandon\Desktop\Images AFFFs\RUN2 HTT\Plate 1 - 0hour\AFF-HTT-R2-P1-0H_H11_1_2020y09m07d_11h19m.tif
Plate1-H12	run1	run2	PFBS	5.01443	0.000150478	5.01443	4	0hour	2020y08m31d_11h01m	2020y09m07d_11h19m	P1	H12	16	0	0.0060625	0.059	16	0	0.0003125	0.003	AFF-HTT-R1-P1-0H_H12_1_2020y08m31d_11h01m.tif	AFF-HTT-R2-P1-0H_H12_1_2020y09m07d_11h19m.tif	C:\Users\arpit.tandon\Desktop\Images AFFFs\RUN1 HTT\Plate 1 - 0hour\AFF-HTT-R1-P1-0H_H12_1_2020y08m31d_11h01m.tif	C:\Users\arpit.tandon\Desktop\Images AFFFs\RUN2 HTT\Plate 1 - 0hour\AFF-HTT-R2-P1-0H_H12_1_2020y09m07d_11h19m.tif
Plate1-H13	run1	run2	Media control	0	0	0	3	0hour	2020y08m31d_11h01m	2020y09m07d_11h19m	P1	H13	16	0	0.0005625	0.004	16	0	6.25e-05	0.001	AFF-HTT-R1-P1-0H_H13_1_2020y08m31d_11h01m.tif	AFF-HTT-R2-P1-0H_H13_1_2020y09m07d_11h19m.tif	C:\Users\arpit.tandon\Desktop\Images AFFFs\RUN1 HTT\Plate 1 - 0hour\AFF-HTT-R1-P1-0H_H13_1_2020y08m31d_11h01m.tif	C:\Users\arpit.tandon\Desktop\Images AFFFs\RUN2 HTT\Plate 1 - 0hour\AFF-HTT-R2-P1-0H_H13_1_2020y09m07d_11h19m.tif
Plate1-H14	run1	run2	Media control	0	0	0	4	0hour	2020y08m31d_11h01m	2020y09m07d_11h19m	P1	H14	16	0	0.000625	0.002	16	0	0.0005	0.006	AFF-HTT-R1-P1-0H_H14_1_2020y08m31d_11h01m.tif	AFF-HTT-R2-P1-0H_H14_1_2020y09m07d_11h19m.tif	C:\Users\arpit.tandon\Desktop\Images AFFFs\RUN1 HTT\Plate 1 - 0hour\AFF-HTT-R1-P1-0H_H14_1_2020y08m31d_11h01m.tif	C:\Users\arpit.tandon\Desktop\Images AFFFs\RUN2 HTT\Plate 1 - 0hour\AFF-HTT-R2-P1-0H_H14_1_2020y09m07d_11h19m.tif
Plate1-H15	run1	run2	PFBS	1.58685	4.76196e-05	1.58685	3	0hour	2020y08m31d_11h01m	2020y09m07d_11h19m	P1	H15	16	0	0.00125	0.008	16	0	0.000625	0.004	AFF-HTT-R1-P1-0H_H15_1_2020y08m31d_11h01m.tif	AFF-HTT-R2-P1-0H_H15_1_2020y09m07d_11h19m.tif	C:\Users\arpit.tandon\Desktop\Images AFFFs\RUN1 HTT\Plate 1 - 0hour\AFF-HTT-R1-P1-0H_H15_1_2020y08m31d_11h01m.tif	C:\Users\arpit.tandon\Desktop\Images AFFFs\RUN2 HTT\Plate 1 - 0hour\AFF-HTT-R2-P1-0H_H15_1_2020y09m07d_11h19m.tif
Plate1-H16	run1	run2	PFBS	1.58685	4.76196e-05	1.58685	4	0hour	2020y08m31d_11h01m	2020y09m07d_11h19m	P1	H16	16	0	0.0013125	0.01	16	0	6.25e-05	0.001	AFF-HTT-R1-P1-0H_H16_1_2020y08m31d_11h01m.tif	AFF-HTT-R2-P1-0H_H16_1_2020y09m07d_11h19m.tif	C:\Users\arpit.tandon\Desktop\Images AFFFs\RUN1 HTT\Plate 1 - 0hour\AFF-HTT-R1-P1-0H_H16_1_2020y08m31d_11h01m.tif	C:\Users\arpit.tandon\Desktop\Images AFFFs\RUN2 HTT\Plate 1 - 0hour\AFF-HTT-R2-P1-0H_H16_1_2020y09m07d_11h19m.tif
Plate1-H17	run1	run2	PFBS	0.502166	1.50695e-05	0.502166	3	0hour	2020y08m31d_11h01m	2020y09m07d_11h19m	P1	H17	16	0	0.00175	0.01	16	0	0.0009375	0.006	AFF-HTT-R1-P1-0H_H17_1_2020y08m31d_11h01m.tif	AFF-HTT-R2-P1-0H_H17_1_2020y09m07d_11h19m.tif	C:\Users\arpit.tandon\Desktop\Images AFFFs\RUN1 HTT\Plate 1 - 0hour\AFF-HTT-R1-P1-0H_H17_1_2020y08m31d_11h01m.tif	C:\Users\arpit.tandon\Desktop\Images AFFFs\RUN2 HTT\Plate 1 - 0hour\AFF-HTT-R2-P1-0H_H17_1_2020y09m07d_11h19m.tif
Plate1-H18	run1	run2	PFBS	0.502166	1.50695e-05	0.502166	4	0hour	2020y08m31d_11h01m	2020y09m07d_11h19m	P1	H18	16	0	0.0028125	0.02	16	0	0.0001875	0.002	AFF-HTT-R1-P1-0H_H18_1_2020y08m31d_11h01m.tif	AFF-HTT-R2-P1-0H_H18_1_2020y09m07d_11h19m.tif	C:\Users\arpit.tandon\Desktop\Images AFFFs\RUN1 HTT\Plate 1 - 0hour\AFF-HTT-R1-P1-0H_H18_1_2020y08m31d_11h01m.tif	C:\Users\arpit.tandon\Desktop\Images AFFFs\RUN2 HTT\Plate 1 - 0hour\AFF-HTT-R2-P1-0H_H18_1_2020y09m07d_11h19m.tif
Plate1-H19	run1	run2	PFBS	0.158913	4.76883e-06	0.158913	3	0hour	2020y08m31d_11h01m	2020y09m07d_11h19m	P1	H19	16	0	0.0038125	0.041	16	0	0	0	AFF-HTT-R1-P1-0H_H19_1_2020y08m31d_11h01m.tif	AFF-HTT-R2-P1-0H_H19_1_2020y09m07d_11h19m.tif	C:\Users\arpit.tandon\Desktop\Images AFFFs\RUN1 HTT\Plate 1 - 0hour\AFF-HTT-R1-P1-0H_H19_1_2020y08m31d_11h01m.tif	C:\Users\arpit.tandon\Desktop\Images AFFFs\RUN2 HTT\Plate 1 - 0hour\AFF-HTT-R2-P1-0H_H19_1_2020y09m07d_11h19m.tif
Plate1-H20	run1	run2	PFBS	0.158913	4.76883e-06	0.158913	4	0hour	2020y08m31d_11h01m	2020y09m07d_11h19m	P1	H20	16	0	0.00275	0.015	16	0	0.000125	0.001	AFF-HTT-R1-P1-0H_H20_1_2020y08m31d_11h01m.tif	AFF-HTT-R2-P1-0H_H20_1_2020y09m07d_11h19m.tif	C:\Users\arpit.tandon\Desktop\Images AFFFs\RUN1 HTT\Plate 1 - 0hour\AFF-HTT-R1-P1-0H_H20_1_2020y08m31d_11h01m.tif	C:\Users\arpit.tandon\Desktop\Images AFFFs\RUN2 HTT\Plate 1 - 0hour\AFF-HTT-R2-P1-0H_H20_1_2020y09m07d_11h19m.tif
Plate1-H21	run1	run2	PFBS	0.050289	1.50912e-06	0.050289	3	0hour	2020y08m31d_11h01m	2020y09m07d_11h19m	P1	H21	16	0	0.00175	0.017	16	0	0.00025	0.001	AFF-HTT-R1-P1-0H_H21_1_2020y08m31d_11h01m.tif	AFF-HTT-R2-P1-0H_H21_1_2020y09m07d_11h19m.tif	C:\Users\arpit.tandon\Desktop\Images AFFFs\RUN1 HTT\Plate 1 - 0hour\AFF-HTT-R1-P1-0H_H21_1_2020y08m31d_11h01m.tif	C:\Users\arpit.tandon\Desktop\Images AFFFs\RUN2 HTT\Plate 1 - 0hour\AFF-HTT-R2-P1-0H_H21_1_2020y09m07d_11h19m.tif
Plate1-H22	run1	run2	PFBS	0.050289	1.50912e-06	0.050289	4	0hour	2020y08m31d_11h01m	2020y09m07d_11h19m	P1	H22	16	0	0.0014375	0.008	16	0	0.0001875	0.001	AFF-HTT-R1-P1-0H_H22_1_2020y08m31d_11h01m.tif	AFF-HTT-R2-P1-0H_H22_1_2020y09m07d_11h19m.tif	C:\Users\arpit.tandon\Desktop\Images AFFFs\RUN1 HTT\Plate 1 - 0hour\AFF-HTT-R1-P1-0H_H22_1_2020y08m31d_11h01m.tif	C:\Users\arpit.tandon\Desktop\Images AFFFs\RUN2 HTT\Plate 1 - 0hour\AFF-HTT-R2-P1-0H_H22_1_2020y09m07d_11h19m.tif
Plate1-H3	run1	run2	PFBS	500	0.0150045	500	3	0hour	2020y08m31d_11h01m	2020y09m07d_11h19m	P1	H3	16	0	0.0059375	0.088	16	0	0	0	AFF-HTT-R1-P1-0H_H3_1_2020y08m31d_11h01m.tif	AFF-HTT-R2-P1-0H_H3_1_2020y09m07d_11h19m.tif	C:\Users\arpit.tandon\Desktop\Images AFFFs\RUN1 HTT\Plate 1 - 0hour\AFF-HTT-R1-P1-0H_H3_1_2020y08m31d_11h01m.tif	C:\Users\arpit.tandon\Desktop\Images AFFFs\RUN2 HTT\Plate 1 - 0hour\AFF-HTT-R2-P1-0H_H3_1_2020y09m07d_11h19m.tif
Plate1-H4	run1	run2	PFBS	500	0.0150045	500	4	0hour	2020y08m31d_11h01m	2020y09m07d_11h19m	P1	H4	16	0	0.0034375	0.043	16	0	6.25e-05	0.001	AFF-HTT-R1-P1-0H_H4_1_2020y08m31d_11h01m.tif	AFF-HTT-R2-P1-0H_H4_1_2020y09m07d_11h19m.tif	C:\Users\arpit.tandon\Desktop\Images AFFFs\RUN1 HTT\Plate 1 - 0hour\AFF-HTT-R1-P1-0H_H4_1_2020y08m31d_11h01m.tif	C:\Users\arpit.tandon\Desktop\Images AFFFs\RUN2 HTT\Plate 1 - 0hour\AFF-HTT-R2-P1-0H_H4_1_2020y09m07d_11h19m.tif
Plate1-H5	run1	run2	PFBS	158.228	0.00474826	158.228	3	0hour	2020y08m31d_11h01m	2020y09m07d_11h19m	P1	H5	16	0	0.000125	0.001	16	0	6.25e-05	0.001	AFF-HTT-R1-P1-0H_H5_1_2020y08m31d_11h01m.tif	AFF-HTT-R2-P1-0H_H5_1_2020y09m07d_11h19m.tif	C:\Users\arpit.tandon\Desktop\Images AFFFs\RUN1 HTT\Plate 1 - 0hour\AFF-HTT-R1-P1-0H_H5_1_2020y08m31d_11h01m.tif	C:\Users\arpit.tandon\Desktop\Images AFFFs\RUN2 HTT\Plate 1 - 0hour\AFF-HTT-R2-P1-0H_H5_1_2020y09m07d_11h19m.tif
Plate1-H6	run1	run2	PFBS	158.228	0.00474826	158.228	4	0hour	2020y08m31d_11h01m	2020y09m07d_11h19m	P1	H6	16	0	0.0005	0.003	16	0	0	0	AFF-HTT-R1-P1-0H_H6_1_2020y08m31d_11h01m.tif	AFF-HTT-R2-P1-0H_H6_1_2020y09m07d_11h19m.tif	C:\Users\arpit.tandon\Desktop\Images AFFFs\RUN1 HTT\Plate 1 - 0hour\AFF-HTT-R1-P1-0H_H6_1_2020y08m31d_11h01m.tif	C:\Users\arpit.tandon\Desktop\Images AFFFs\RUN2 HTT\Plate 1 - 0hour\AFF-HTT-R2-P1-0H_H6_1_2020y09m07d_11h19m.tif
Plate1-H7	run1	run2	PFBS	50.0721	0.00150261	50.0721	3	0hour	2020y08m31d_11h01m	2020y09m07d_11h19m	P1	H7	16	0	0.000375	0.003	16	0	0.000375	0.005	AFF-HTT-R1-P1-0H_H7_1_2020y08m31d_11h01m.tif	AFF-HTT-R2-P1-0H_H7_1_2020y09m07d_11h19m.tif	C:\Users\arpit.tandon\Desktop\Images AFFFs\RUN1 HTT\Plate 1 - 0hour\AFF-HTT-R1-P1-0H_H7_1_2020y08m31d_11h01m.tif	C:\Users\arpit.tandon\Desktop\Images AFFFs\RUN2 HTT\Plate 1 - 0hour\AFF-HTT-R2-P1-0H_H7_1_2020y09m07d_11h19m.tif
Plate1-H8	run1	run2	PFBS	50.0721	0.00150261	50.0721	4	0hour	2020y08m31d_11h01m	2020y09m07d_11h19m	P1	H8	16	0	0.0060625	0.045	16	0	0.0004375	0.006	AFF-HTT-R1-P1-0H_H8_1_2020y08m31d_11h01m.tif	AFF-HTT-R2-P1-0H_H8_1_2020y09m07d_11h19m.tif	C:\Users\arpit.tandon\Desktop\Images AFFFs\RUN1 HTT\Plate 1 - 0hour\AFF-HTT-R1-P1-0H_H8_1_2020y08m31d_11h01m.tif	C:\Users\arpit.tandon\Desktop\Images AFFFs\RUN2 HTT\Plate 1 - 0hour\AFF-HTT-R2-P1-0H_H8_1_2020y09m07d_11h19m.tif
Plate1-H9	run1	run2	PFBS	15.8456	0.000475511	15.8456	3	0hour	2020y08m31d_11h01m	2020y09m07d_11h19m	P1	H9	16	0	0.0016875	0.005	16	0	0.00025	0.002	AFF-HTT-R1-P1-0H_H9_1_2020y08m31d_11h01m.tif	AFF-HTT-R2-P1-0H_H9_1_2020y09m07d_11h19m.tif	C:\Users\arpit.tandon\Desktop\Images AFFFs\RUN1 HTT\Plate 1 - 0hour\AFF-HTT-R1-P1-0H_H9_1_2020y08m31d_11h01m.tif	C:\Users\arpit.tandon\Desktop\Images AFFFs\RUN2 HTT\Plate 1 - 0hour\AFF-HTT-R2-P1-0H_H9_1_2020y09m07d_11h19m.tif
Plate1-I10	run1	run2	6,2 FTS	15.8456	0.000678445	15.8456	2	0hour	2020y08m31d_11h01m	2020y09m07d_11h19m	P1	I10	16	0	0.0039375	0.018	16	0	0.00025	0.002	AFF-HTT-R1-P1-0H_I10_1_2020y08m31d_11h01m.tif	AFF-HTT-R2-P1-0H_I10_1_2020y09m07d_11h19m.tif	C:\Users\arpit.tandon\Desktop\Images AFFFs\RUN1 HTT\Plate 1 - 0hour\AFF-HTT-R1-P1-0H_I10_1_2020y08m31d_11h01m.tif	C:\Users\arpit.tandon\Desktop\Images AFFFs\RUN2 HTT\Plate 1 - 0hour\AFF-HTT-R2-P1-0H_I10_1_2020y09m07d_11h19m.tif
Plate1-I11	run1	run2	6,2 FTS	5.01443	0.000214698	5.01443	1	0hour	2020y08m31d_11h01m	2020y09m07d_11h19m	P1	I11	16	0	0.0020625	0.02	16	0	0.0006875	0.01	AFF-HTT-R1-P1-0H_I11_1_2020y08m31d_11h01m.tif	AFF-HTT-R2-P1-0H_I11_1_2020y09m07d_11h19m.tif	C:\Users\arpit.tandon\Desktop\Images AFFFs\RUN1 HTT\Plate 1 - 0hour\AFF-HTT-R1-P1-0H_I11_1_2020y08m31d_11h01m.tif	C:\Users\arpit.tandon\Desktop\Images AFFFs\RUN2 HTT\Plate 1 - 0hour\AFF-HTT-R2-P1-0H_I11_1_2020y09m07d_11h19m.tif
Plate1-I12	run1	run2	6,2 FTS	5.01443	0.000214698	5.01443	2	0hour	2020y08m31d_11h01m	2020y09m07d_11h19m	P1	I12	16	0	0.00525	0.028	16	0	0.0005	0.005	AFF-HTT-R1-P1-0H_I12_1_2020y08m31d_11h01m.tif	AFF-HTT-R2-P1-0H_I12_1_2020y09m07d_11h19m.tif	C:\Users\arpit.tandon\Desktop\Images AFFFs\RUN1 HTT\Plate 1 - 0hour\AFF-HTT-R1-P1-0H_I12_1_2020y08m31d_11h01m.tif	C:\Users\arpit.tandon\Desktop\Images AFFFs\RUN2 HTT\Plate 1 - 0hour\AFF-HTT-R2-P1-0H_I12_1_2020y09m07d_11h19m.tif
Plate1-I13	run1	run2	Media control	0	0	0	1	0hour	2020y08m31d_11h01m	2020y09m07d_11h19m	P1	I13	16	0	0.0010625	0.008	16	0	0.0008125	0.011	AFF-HTT-R1-P1-0H_I13_1_2020y08m31d_11h01m.tif	AFF-HTT-R2-P1-0H_I13_1_2020y09m07d_11h19m.tif	C:\Users\arpit.tandon\Desktop\Images AFFFs\RUN1 HTT\Plate 1 - 0hour\AFF-HTT-R1-P1-0H_I13_1_2020y08m31d_11h01m.tif	C:\Users\arpit.tandon\Desktop\Images AFFFs\RUN2 HTT\Plate 1 - 0hour\AFF-HTT-R2-P1-0H_I13_1_2020y09m07d_11h19m.tif
Plate1-I14	run1	run2	Media control	0	0	0	2	0hour	2020y08m31d_11h01m	2020y09m07d_11h19m	P1	I14	16	0	0.00125	0.007	16	0	0.0004375	0.002	AFF-HTT-R1-P1-0H_I14_1_2020y08m31d_11h01m.tif	AFF-HTT-R2-P1-0H_I14_1_2020y09m07d_11h19m.tif	C:\Users\arpit.tandon\Desktop\Images AFFFs\RUN1 HTT\Plate 1 - 0hour\AFF-HTT-R1-P1-0H_I14_1_2020y08m31d_11h01m.tif	C:\Users\arpit.tandon\Desktop\Images AFFFs\RUN2 HTT\Plate 1 - 0hour\AFF-HTT-R2-P1-0H_I14_1_2020y09m07d_11h19m.tif
Plate1-I15	run1	run2	6,2 FTS	1.58685	6.79424e-05	1.58685	1	0hour	2020y08m31d_11h01m	2020y09m07d_11h19m	P1	I15	16	0	0.0024375	0.012	16	0	0	0	AFF-HTT-R1-P1-0H_I15_1_2020y08m31d_11h01m.tif	AFF-HTT-R2-P1-0H_I15_1_2020y09m07d_11h19m.tif	C:\Users\arpit.tandon\Desktop\Images AFFFs\RUN1 HTT\Plate 1 - 0hour\AFF-HTT-R1-P1-0H_I15_1_2020y08m31d_11h01m.tif	C:\Users\arpit.tandon\Desktop\Images AFFFs\RUN2 HTT\Plate 1 - 0hour\AFF-HTT-R2-P1-0H_I15_1_2020y09m07d_11h19m.tif
Plate1-I16	run1	run2	6,2 FTS	1.58685	6.79424e-05	1.58685	2	0hour	2020y08m31d_11h01m	2020y09m07d_11h19m	P1	I16	16	0	0.001	0.003	16	0	6.25e-05	0.001	AFF-HTT-R1-P1-0H_I16_1_2020y08m31d_11h01m.tif	AFF-HTT-R2-P1-0H_I16_1_2020y09m07d_11h19m.tif	C:\Users\arpit.tandon\Desktop\Images AFFFs\RUN1 HTT\Plate 1 - 0hour\AFF-HTT-R1-P1-0H_I16_1_2020y08m31d_11h01m.tif	C:\Users\arpit.tandon\Desktop\Images AFFFs\RUN2 HTT\Plate 1 - 0hour\AFF-HTT-R2-P1-0H_I16_1_2020y09m07d_11h19m.tif
Plate1-I17	run1	run2	6,2 FTS	0.502166	2.15007e-05	0.502166	1	0hour	2020y08m31d_11h01m	2020y09m07d_11h19m	P1	I17	16	0	0.0013125	0.008	16	0	0.0001875	0.001	AFF-HTT-R1-P1-0H_I17_1_2020y08m31d_11h01m.tif	AFF-HTT-R2-P1-0H_I17_1_2020y09m07d_11h19m.tif	C:\Users\arpit.tandon\Desktop\Images AFFFs\RUN1 HTT\Plate 1 - 0hour\AFF-HTT-R1-P1-0H_I17_1_2020y08m31d_11h01m.tif	C:\Users\arpit.tandon\Desktop\Images AFFFs\RUN2 HTT\Plate 1 - 0hour\AFF-HTT-R2-P1-0H_I17_1_2020y09m07d_11h19m.tif
Plate1-I18	run1	run2	6,2 FTS	0.502166	2.15007e-05	0.502166	2	0hour	2020y08m31d_11h01m	2020y09m07d_11h19m	P1	I18	16	0	0.0021875	0.018	16	0	0.0001875	0.002	AFF-HTT-R1-P1-0H_I18_1_2020y08m31d_11h01m.tif	AFF-HTT-R2-P1-0H_I18_1_2020y09m07d_11h19m.tif	C:\Users\arpit.tandon\Desktop\Images AFFFs\RUN1 HTT\Plate 1 - 0hour\AFF-HTT-R1-P1-0H_I18_1_2020y08m31d_11h01m.tif	C:\Users\arpit.tandon\Desktop\Images AFFFs\RUN2 HTT\Plate 1 - 0hour\AFF-HTT-R2-P1-0H_I18_1_2020y09m07d_11h19m.tif
Plate1-I19	run1	run2	6,2 FTS	0.158913	6.80403e-06	0.158913	1	0hour	2020y08m31d_11h01m	2020y09m07d_11h19m	P1	I19	16	0	0.0013125	0.005	16	0	0.000375	0.005	AFF-HTT-R1-P1-0H_I19_1_2020y08m31d_11h01m.tif	AFF-HTT-R2-P1-0H_I19_1_2020y09m07d_11h19m.tif	C:\Users\arpit.tandon\Desktop\Images AFFFs\RUN1 HTT\Plate 1 - 0hour\AFF-HTT-R1-P1-0H_I19_1_2020y08m31d_11h01m.tif	C:\Users\arpit.tandon\Desktop\Images AFFFs\RUN2 HTT\Plate 1 - 0hour\AFF-HTT-R2-P1-0H_I19_1_2020y09m07d_11h19m.tif
Plate1-I20	run1	run2	6,2 FTS	0.158913	6.80403e-06	0.158913	2	0hour	2020y08m31d_11h01m	2020y09m07d_11h19m	P1	I20	16	0	0.000875	0.004	16	0	0	0	AFF-HTT-R1-P1-0H_I20_1_2020y08m31d_11h01m.tif	AFF-HTT-R2-P1-0H_I20_1_2020y09m07d_11h19m.tif	C:\Users\arpit.tandon\Desktop\Images AFFFs\RUN1 HTT\Plate 1 - 0hour\AFF-HTT-R1-P1-0H_I20_1_2020y08m31d_11h01m.tif	C:\Users\arpit.tandon\Desktop\Images AFFFs\RUN2 HTT\Plate 1 - 0hour\AFF-HTT-R2-P1-0H_I20_1_2020y09m07d_11h19m.tif
Plate1-I21	run1	run2	6,2 FTS	0.050289	2.15318e-06	0.050289	1	0hour	2020y08m31d_11h01m	2020y09m07d_11h19m	P1	I21	16	0	0.000875	0.005	16	0	0	0	AFF-HTT-R1-P1-0H_I21_1_2020y08m31d_11h01m.tif	AFF-HTT-R2-P1-0H_I21_1_2020y09m07d_11h19m.tif	C:\Users\arpit.tandon\Desktop\Images AFFFs\RUN1 HTT\Plate 1 - 0hour\AFF-HTT-R1-P1-0H_I21_1_2020y08m31d_11h01m.tif	C:\Users\arpit.tandon\Desktop\Images AFFFs\RUN2 HTT\Plate 1 - 0hour\AFF-HTT-R2-P1-0H_I21_1_2020y09m07d_11h19m.tif
Plate1-I22	run1	run2	6,2 FTS	0.050289	2.15318e-06	0.050289	2	0hour	2020y08m31d_11h01m	2020y09m07d_11h19m	P1	I22	16	0	0.0009375	0.006	16	0	0	0	AFF-HTT-R1-P1-0H_I22_1_2020y08m31d_11h01m.tif	AFF-HTT-R2-P1-0H_I22_1_2020y09m07d_11h19m.tif	C:\Users\arpit.tandon\Desktop\Images AFFFs\RUN1 HTT\Plate 1 - 0hour\AFF-HTT-R1-P1-0H_I22_1_2020y08m31d_11h01m.tif	C:\Users\arpit.tandon\Desktop\Images AFFFs\RUN2 HTT\Plate 1 - 0hour\AFF-HTT-R2-P1-0H_I22_1_2020y09m07d_11h19m.tif
Plate1-I3	run1	run2	6,2 FTS	500	0.021408	500	1	0hour	2020y08m31d_11h01m	2020y09m07d_11h19m	P1	I3	16	0	0.0023125	0.017	16	0	0	0	AFF-HTT-R1-P1-0H_I3_1_2020y08m31d_11h01m.tif	AFF-HTT-R2-P1-0H_I3_1_2020y09m07d_11h19m.tif	C:\Users\arpit.tandon\Desktop\Images AFFFs\RUN1 HTT\Plate 1 - 0hour\AFF-HTT-R1-P1-0H_I3_1_2020y08m31d_11h01m.tif	C:\Users\arpit.tandon\Desktop\Images AFFFs\RUN2 HTT\Plate 1 - 0hour\AFF-HTT-R2-P1-0H_I3_1_2020y09m07d_11h19m.tif
Plate1-I4	run1	run2	6,2 FTS	500	0.021408	500	2	0hour	2020y08m31d_11h01m	2020y09m07d_11h19m	P1	I4	16	0	0.0016875	0.006	16	0	0	0	AFF-HTT-R1-P1-0H_I4_1_2020y08m31d_11h01m.tif	AFF-HTT-R2-P1-0H_I4_1_2020y09m07d_11h19m.tif	C:\Users\arpit.tandon\Desktop\Images AFFFs\RUN1 HTT\Plate 1 - 0hour\AFF-HTT-R1-P1-0H_I4_1_2020y08m31d_11h01m.tif	C:\Users\arpit.tandon\Desktop\Images AFFFs\RUN2 HTT\Plate 1 - 0hour\AFF-HTT-R2-P1-0H_I4_1_2020y09m07d_11h19m.tif
Plate1-I5	run1	run2	6,2 FTS	158.228	0.00677468	158.228	1	0hour	2020y08m31d_11h01m	2020y09m07d_11h19m	P1	I5	16	0	0.0044375	0.03	16	0	6.25e-05	0.001	AFF-HTT-R1-P1-0H_I5_1_2020y08m31d_11h01m.tif	AFF-HTT-R2-P1-0H_I5_1_2020y09m07d_11h19m.tif	C:\Users\arpit.tandon\Desktop\Images AFFFs\RUN1 HTT\Plate 1 - 0hour\AFF-HTT-R1-P1-0H_I5_1_2020y08m31d_11h01m.tif	C:\Users\arpit.tandon\Desktop\Images AFFFs\RUN2 HTT\Plate 1 - 0hour\AFF-HTT-R2-P1-0H_I5_1_2020y09m07d_11h19m.tif
Plate1-I6	run1	run2	6,2 FTS	158.228	0.00677468	158.228	2	0hour	2020y08m31d_11h01m	2020y09m07d_11h19m	P1	I6	16	0	0.0024375	0.023	16	0	0	0	AFF-HTT-R1-P1-0H_I6_1_2020y08m31d_11h01m.tif	AFF-HTT-R2-P1-0H_I6_1_2020y09m07d_11h19m.tif	C:\Users\arpit.tandon\Desktop\Images AFFFs\RUN1 HTT\Plate 1 - 0hour\AFF-HTT-R1-P1-0H_I6_1_2020y08m31d_11h01m.tif	C:\Users\arpit.tandon\Desktop\Images AFFFs\RUN2 HTT\Plate 1 - 0hour\AFF-HTT-R2-P1-0H_I6_1_2020y09m07d_11h19m.tif
Plate1-I7	run1	run2	6,2 FTS	50.0721	0.00214389	50.0721	1	0hour	2020y08m31d_11h01m	2020y09m07d_11h19m	P1	I7	16	0	0.000625	0.003	16	0	0	0	AFF-HTT-R1-P1-0H_I7_1_2020y08m31d_11h01m.tif	AFF-HTT-R2-P1-0H_I7_1_2020y09m07d_11h19m.tif	C:\Users\arpit.tandon\Desktop\Images AFFFs\RUN1 HTT\Plate 1 - 0hour\AFF-HTT-R1-P1-0H_I7_1_2020y08m31d_11h01m.tif	C:\Users\arpit.tandon\Desktop\Images AFFFs\RUN2 HTT\Plate 1 - 0hour\AFF-HTT-R2-P1-0H_I7_1_2020y09m07d_11h19m.tif
Plate1-I8	run1	run2	6,2 FTS	50.0721	0.00214389	50.0721	2	0hour	2020y08m31d_11h01m	2020y09m07d_11h19m	P1	I8	16	0	0.006875	0.046	16	0	0	0	AFF-HTT-R1-P1-0H_I8_1_2020y08m31d_11h01m.tif	AFF-HTT-R2-P1-0H_I8_1_2020y09m07d_11h19m.tif	C:\Users\arpit.tandon\Desktop\Images AFFFs\RUN1 HTT\Plate 1 - 0hour\AFF-HTT-R1-P1-0H_I8_1_2020y08m31d_11h01m.tif	C:\Users\arpit.tandon\Desktop\Images AFFFs\RUN2 HTT\Plate 1 - 0hour\AFF-HTT-R2-P1-0H_I8_1_2020y09m07d_11h19m.tif
Plate1-I9	run1	run2	6,2 FTS	15.8456	0.000678445	15.8456	1	0hour	2020y08m31d_11h01m	2020y09m07d_11h19m	P1	I9	16	0	0.0031875	0.014	16	0	0	0	AFF-HTT-R1-P1-0H_I9_1_2020y08m31d_11h01m.tif	AFF-HTT-R2-P1-0H_I9_1_2020y09m07d_11h19m.tif	C:\Users\arpit.tandon\Desktop\Images AFFFs\RUN1 HTT\Plate 1 - 0hour\AFF-HTT-R1-P1-0H_I9_1_2020y08m31d_11h01m.tif	C:\Users\arpit.tandon\Desktop\Images AFFFs\RUN2 HTT\Plate 1 - 0hour\AFF-HTT-R2-P1-0H_I9_1_2020y09m07d_11h19m.tif
Plate1-J10	run1	run2	6,2 FTS	15.8456	0.000678445	15.8456	4	0hour	2020y08m31d_11h01m	2020y09m07d_11h19m	P1	J10	16	0	0.00275	0.019	16	0	6.25e-05	0.001	AFF-HTT-R1-P1-0H_J10_1_2020y08m31d_11h01m.tif	AFF-HTT-R2-P1-0H_J10_1_2020y09m07d_11h19m.tif	C:\Users\arpit.tandon\Desktop\Images AFFFs\RUN1 HTT\Plate 1 - 0hour\AFF-HTT-R1-P1-0H_J10_1_2020y08m31d_11h01m.tif	C:\Users\arpit.tandon\Desktop\Images AFFFs\RUN2 HTT\Plate 1 - 0hour\AFF-HTT-R2-P1-0H_J10_1_2020y09m07d_11h19m.tif
Plate1-J11	run1	run2	6,2 FTS	5.01443	0.000214698	5.01443	3	0hour	2020y08m31d_11h01m	2020y09m07d_11h19m	P1	J11	16	0	0.0035	0.033	16	0	0.00025	0.002	AFF-HTT-R1-P1-0H_J11_1_2020y08m31d_11h01m.tif	AFF-HTT-R2-P1-0H_J11_1_2020y09m07d_11h19m.tif	C:\Users\arpit.tandon\Desktop\Images AFFFs\RUN1 HTT\Plate 1 - 0hour\AFF-HTT-R1-P1-0H_J11_1_2020y08m31d_11h01m.tif	C:\Users\arpit.tandon\Desktop\Images AFFFs\RUN2 HTT\Plate 1 - 0hour\AFF-HTT-R2-P1-0H_J11_1_2020y09m07d_11h19m.tif
Plate1-J12	run1	run2	6,2 FTS	5.01443	0.000214698	5.01443	4	0hour	2020y08m31d_11h01m	2020y09m07d_11h19m	P1	J12	16	0	0.0079375	0.11	16	0	0.00025	0.004	AFF-HTT-R1-P1-0H_J12_1_2020y08m31d_11h01m.tif	AFF-HTT-R2-P1-0H_J12_1_2020y09m07d_11h19m.tif	C:\Users\arpit.tandon\Desktop\Images AFFFs\RUN1 HTT\Plate 1 - 0hour\AFF-HTT-R1-P1-0H_J12_1_2020y08m31d_11h01m.tif	C:\Users\arpit.tandon\Desktop\Images AFFFs\RUN2 HTT\Plate 1 - 0hour\AFF-HTT-R2-P1-0H_J12_1_2020y09m07d_11h19m.tif
Plate1-J13	run1	run2	Media control	0	0	0	3	0hour	2020y08m31d_11h01m	2020y09m07d_11h19m	P1	J13	16	0	0.00125	0.007	16	0	0.0001875	0.002	AFF-HTT-R1-P1-0H_J13_1_2020y08m31d_11h01m.tif	AFF-HTT-R2-P1-0H_J13_1_2020y09m07d_11h19m.tif	C:\Users\arpit.tandon\Desktop\Images AFFFs\RUN1 HTT\Plate 1 - 0hour\AFF-HTT-R1-P1-0H_J13_1_2020y08m31d_11h01m.tif	C:\Users\arpit.tandon\Desktop\Images AFFFs\RUN2 HTT\Plate 1 - 0hour\AFF-HTT-R2-P1-0H_J13_1_2020y09m07d_11h19m.tif
Plate1-J14	run1	run2	Media control	0	0	0	4	0hour	2020y08m31d_11h01m	2020y09m07d_11h19m	P1	J14	16	0	0.0001875	0.001	16	0	0.0001875	0.001	AFF-HTT-R1-P1-0H_J14_1_2020y08m31d_11h01m.tif	AFF-HTT-R2-P1-0H_J14_1_2020y09m07d_11h19m.tif	C:\Users\arpit.tandon\Desktop\Images AFFFs\RUN1 HTT\Plate 1 - 0hour\AFF-HTT-R1-P1-0H_J14_1_2020y08m31d_11h01m.tif	C:\Users\arpit.tandon\Desktop\Images AFFFs\RUN2 HTT\Plate 1 - 0hour\AFF-HTT-R2-P1-0H_J14_1_2020y09m07d_11h19m.tif
Plate1-J15	run1	run2	6,2 FTS	1.58685	6.79424e-05	1.58685	3	0hour	2020y08m31d_11h01m	2020y09m07d_11h19m	P1	J15	16	0	0.0010625	0.003	16	0	0.00025	0.002	AFF-HTT-R1-P1-0H_J15_1_2020y08m31d_11h01m.tif	AFF-HTT-R2-P1-0H_J15_1_2020y09m07d_11h19m.tif	C:\Users\arpit.tandon\Desktop\Images AFFFs\RUN1 HTT\Plate 1 - 0hour\AFF-HTT-R1-P1-0H_J15_1_2020y08m31d_11h01m.tif	C:\Users\arpit.tandon\Desktop\Images AFFFs\RUN2 HTT\Plate 1 - 0hour\AFF-HTT-R2-P1-0H_J15_1_2020y09m07d_11h19m.tif
Plate1-J16	run1	run2	6,2 FTS	1.58685	6.79424e-05	1.58685	4	0hour	2020y08m31d_11h01m	2020y09m07d_11h19m	P1	J16	16	0	0.0009375	0.007	16	0	6.25e-05	0.001	AFF-HTT-R1-P1-0H_J16_1_2020y08m31d_11h01m.tif	AFF-HTT-R2-P1-0H_J16_1_2020y09m07d_11h19m.tif	C:\Users\arpit.tandon\Desktop\Images AFFFs\RUN1 HTT\Plate 1 - 0hour\AFF-HTT-R1-P1-0H_J16_1_2020y08m31d_11h01m.tif	C:\Users\arpit.tandon\Desktop\Images AFFFs\RUN2 HTT\Plate 1 - 0hour\AFF-HTT-R2-P1-0H_J16_1_2020y09m07d_11h19m.tif
Plate1-J17	run1	run2	6,2 FTS	0.502166	2.15007e-05	0.502166	3	0hour	2020y08m31d_11h01m	2020y09m07d_11h19m	P1	J17	16	0	0.0034375	0.022	16	0	0.0001875	0.001	AFF-HTT-R1-P1-0H_J17_1_2020y08m31d_11h01m.tif	AFF-HTT-R2-P1-0H_J17_1_2020y09m07d_11h19m.tif	C:\Users\arpit.tandon\Desktop\Images AFFFs\RUN1 HTT\Plate 1 - 0hour\AFF-HTT-R1-P1-0H_J17_1_2020y08m31d_11h01m.tif	C:\Users\arpit.tandon\Desktop\Images AFFFs\RUN2 HTT\Plate 1 - 0hour\AFF-HTT-R2-P1-0H_J17_1_2020y09m07d_11h19m.tif
Plate1-J18	run1	run2	6,2 FTS	0.502166	2.15007e-05	0.502166	4	0hour	2020y08m31d_11h01m	2020y09m07d_11h19m	P1	J18	16	0	0.0004375	0.003	16	0	6.25e-05	0.001	AFF-HTT-R1-P1-0H_J18_1_2020y08m31d_11h01m.tif	AFF-HTT-R2-P1-0H_J18_1_2020y09m07d_11h19m.tif	C:\Users\arpit.tandon\Desktop\Images AFFFs\RUN1 HTT\Plate 1 - 0hour\AFF-HTT-R1-P1-0H_J18_1_2020y08m31d_11h01m.tif	C:\Users\arpit.tandon\Desktop\Images AFFFs\RUN2 HTT\Plate 1 - 0hour\AFF-HTT-R2-P1-0H_J18_1_2020y09m07d_11h19m.tif
Plate1-J19	run1	run2	6,2 FTS	0.158913	6.80403e-06	0.158913	3	0hour	2020y08m31d_11h01m	2020y09m07d_11h19m	P1	J19	16	0	0.002125	0.018	16	0	0	0	AFF-HTT-R1-P1-0H_J19_1_2020y08m31d_11h01m.tif	AFF-HTT-R2-P1-0H_J19_1_2020y09m07d_11h19m.tif	C:\Users\arpit.tandon\Desktop\Images AFFFs\RUN1 HTT\Plate 1 - 0hour\AFF-HTT-R1-P1-0H_J19_1_2020y08m31d_11h01m.tif	C:\Users\arpit.tandon\Desktop\Images AFFFs\RUN2 HTT\Plate 1 - 0hour\AFF-HTT-R2-P1-0H_J19_1_2020y09m07d_11h19m.tif
Plate1-J20	run1	run2	6,2 FTS	0.158913	6.80403e-06	0.158913	4	0hour	2020y08m31d_11h01m	2020y09m07d_11h19m	P1	J20	16	0	0.0005	0.005	16	0	6.25e-05	0.001	AFF-HTT-R1-P1-0H_J20_1_2020y08m31d_11h01m.tif	AFF-HTT-R2-P1-0H_J20_1_2020y09m07d_11h19m.tif	C:\Users\arpit.tandon\Desktop\Images AFFFs\RUN1 HTT\Plate 1 - 0hour\AFF-HTT-R1-P1-0H_J20_1_2020y08m31d_11h01m.tif	C:\Users\arpit.tandon\Desktop\Images AFFFs\RUN2 HTT\Plate 1 - 0hour\AFF-HTT-R2-P1-0H_J20_1_2020y09m07d_11h19m.tif
Plate1-J21	run1	run2	6,2 FTS	0.050289	2.15318e-06	0.050289	3	0hour	2020y08m31d_11h01m	2020y09m07d_11h19m	P1	J21	16	0	0.001875	0.009	16	0	0	0	AFF-HTT-R1-P1-0H_J21_1_2020y08m31d_11h01m.tif	AFF-HTT-R2-P1-0H_J21_1_2020y09m07d_11h19m.tif	C:\Users\arpit.tandon\Desktop\Images AFFFs\RUN1 HTT\Plate 1 - 0hour\AFF-HTT-R1-P1-0H_J21_1_2020y08m31d_11h01m.tif	C:\Users\arpit.tandon\Desktop\Images AFFFs\RUN2 HTT\Plate 1 - 0hour\AFF-HTT-R2-P1-0H_J21_1_2020y09m07d_11h19m.tif
Plate1-J22	run1	run2	6,2 FTS	0.050289	2.15318e-06	0.050289	4	0hour	2020y08m31d_11h01m	2020y09m07d_11h19m	P1	J22	16	0	0.000875	0.008	16	0	0.00025	0.001	AFF-HTT-R1-P1-0H_J22_1_2020y08m31d_11h01m.tif	AFF-HTT-R2-P1-0H_J22_1_2020y09m07d_11h19m.tif	C:\Users\arpit.tandon\Desktop\Images AFFFs\RUN1 HTT\Plate 1 - 0hour\AFF-HTT-R1-P1-0H_J22_1_2020y08m31d_11h01m.tif	C:\Users\arpit.tandon\Desktop\Images AFFFs\RUN2 HTT\Plate 1 - 0hour\AFF-HTT-R2-P1-0H_J22_1_2020y09m07d_11h19m.tif
Plate1-J3	run1	run2	6,2 FTS	500	0.021408	500	3	0hour	2020y08m31d_11h01m	2020y09m07d_11h19m	P1	J3	16	0	0.0003125	0.001	16	0	0.000125	0.001	AFF-HTT-R1-P1-0H_J3_1_2020y08m31d_11h01m.tif	AFF-HTT-R2-P1-0H_J3_1_2020y09m07d_11h19m.tif	C:\Users\arpit.tandon\Desktop\Images AFFFs\RUN1 HTT\Plate 1 - 0hour\AFF-HTT-R1-P1-0H_J3_1_2020y08m31d_11h01m.tif	C:\Users\arpit.tandon\Desktop\Images AFFFs\RUN2 HTT\Plate 1 - 0hour\AFF-HTT-R2-P1-0H_J3_1_2020y09m07d_11h19m.tif
Plate1-J4	run1	run2	6,2 FTS	500	0.021408	500	4	0hour	2020y08m31d_11h01m	2020y09m07d_11h19m	P1	J4	16	0	0.001	0.008	16	0	0.0001875	0.003	AFF-HTT-R1-P1-0H_J4_1_2020y08m31d_11h01m.tif	AFF-HTT-R2-P1-0H_J4_1_2020y09m07d_11h19m.tif	C:\Users\arpit.tandon\Desktop\Images AFFFs\RUN1 HTT\Plate 1 - 0hour\AFF-HTT-R1-P1-0H_J4_1_2020y08m31d_11h01m.tif	C:\Users\arpit.tandon\Desktop\Images AFFFs\RUN2 HTT\Plate 1 - 0hour\AFF-HTT-R2-P1-0H_J4_1_2020y09m07d_11h19m.tif
Plate1-J5	run1	run2	6,2 FTS	158.228	0.00677468	158.228	3	0hour	2020y08m31d_11h01m	2020y09m07d_11h19m	P1	J5	16	0	0.0058125	0.056	16	0	0	0	AFF-HTT-R1-P1-0H_J5_1_2020y08m31d_11h01m.tif	AFF-HTT-R2-P1-0H_J5_1_2020y09m07d_11h19m.tif	C:\Users\arpit.tandon\Desktop\Images AFFFs\RUN1 HTT\Plate 1 - 0hour\AFF-HTT-R1-P1-0H_J5_1_2020y08m31d_11h01m.tif	C:\Users\arpit.tandon\Desktop\Images AFFFs\RUN2 HTT\Plate 1 - 0hour\AFF-HTT-R2-P1-0H_J5_1_2020y09m07d_11h19m.tif
Plate1-J6	run1	run2	6,2 FTS	158.228	0.00677468	158.228	4	0hour	2020y08m31d_11h01m	2020y09m07d_11h19m	P1	J6	16	0	0.0009375	0.005	16	0	0.00125	0.019	AFF-HTT-R1-P1-0H_J6_1_2020y08m31d_11h01m.tif	AFF-HTT-R2-P1-0H_J6_1_2020y09m07d_11h19m.tif	C:\Users\arpit.tandon\Desktop\Images AFFFs\RUN1 HTT\Plate 1 - 0hour\AFF-HTT-R1-P1-0H_J6_1_2020y08m31d_11h01m.tif	C:\Users\arpit.tandon\Desktop\Images AFFFs\RUN2 HTT\Plate 1 - 0hour\AFF-HTT-R2-P1-0H_J6_1_2020y09m07d_11h19m.tif
Plate1-J7	run1	run2	6,2 FTS	50.0721	0.00214389	50.0721	3	0hour	2020y08m31d_11h01m	2020y09m07d_11h19m	P1	J7	16	0	0.001	0.007	16	0	6.25e-05	0.001	AFF-HTT-R1-P1-0H_J7_1_2020y08m31d_11h01m.tif	AFF-HTT-R2-P1-0H_J7_1_2020y09m07d_11h19m.tif	C:\Users\arpit.tandon\Desktop\Images AFFFs\RUN1 HTT\Plate 1 - 0hour\AFF-HTT-R1-P1-0H_J7_1_2020y08m31d_11h01m.tif	C:\Users\arpit.tandon\Desktop\Images AFFFs\RUN2 HTT\Plate 1 - 0hour\AFF-HTT-R2-P1-0H_J7_1_2020y09m07d_11h19m.tif
Plate1-J8	run1	run2	6,2 FTS	50.0721	0.00214389	50.0721	4	0hour	2020y08m31d_11h01m	2020y09m07d_11h19m	P1	J8	16	0	0.0018125	0.009	16	0	0	0	AFF-HTT-R1-P1-0H_J8_1_2020y08m31d_11h01m.tif	AFF-HTT-R2-P1-0H_J8_1_2020y09m07d_11h19m.tif	C:\Users\arpit.tandon\Desktop\Images AFFFs\RUN1 HTT\Plate 1 - 0hour\AFF-HTT-R1-P1-0H_J8_1_2020y08m31d_11h01m.tif	C:\Users\arpit.tandon\Desktop\Images AFFFs\RUN2 HTT\Plate 1 - 0hour\AFF-HTT-R2-P1-0H_J8_1_2020y09m07d_11h19m.tif
Plate1-J9	run1	run2	6,2 FTS	15.8456	0.000678445	15.8456	3	0hour	2020y08m31d_11h01m	2020y09m07d_11h19m	P1	J9	16	0	0.0019375	0.013	16	0	0.0006875	0.004	AFF-HTT-R1-P1-0H_J9_1_2020y08m31d_11h01m.tif	AFF-HTT-R2-P1-0H_J9_1_2020y09m07d_11h19m.tif	C:\Users\arpit.tandon\Desktop\Images AFFFs\RUN1 HTT\Plate 1 - 0hour\AFF-HTT-R1-P1-0H_J9_1_2020y08m31d_11h01m.tif	C:\Users\arpit.tandon\Desktop\Images AFFFs\RUN2 HTT\Plate 1 - 0hour\AFF-HTT-R2-P1-0H_J9_1_2020y09m07d_11h19m.tif
Plate1-K10	run1	run2	PFOA	15.8456	0.000656119	15.8456	2	0hour	2020y08m31d_11h01m	2020y09m07d_11h19m	P1	K10	16	0	0.004	0.023	16	0	0.0004375	0.002	AFF-HTT-R1-P1-0H_K10_1_2020y08m31d_11h01m.tif	AFF-HTT-R2-P1-0H_K10_1_2020y09m07d_11h19m.tif	C:\Users\arpit.tandon\Desktop\Images AFFFs\RUN1 HTT\Plate 1 - 0hour\AFF-HTT-R1-P1-0H_K10_1_2020y08m31d_11h01m.tif	C:\Users\arpit.tandon\Desktop\Images AFFFs\RUN2 HTT\Plate 1 - 0hour\AFF-HTT-R2-P1-0H_K10_1_2020y09m07d_11h19m.tif
Plate1-K11	run1	run2	PFOA	5.01443	0.000207633	5.01443	1	0hour	2020y08m31d_11h01m	2020y09m07d_11h19m	P1	K11	16	0	0.000875	0.005	16	0	6.25e-05	0.001	AFF-HTT-R1-P1-0H_K11_1_2020y08m31d_11h01m.tif	AFF-HTT-R2-P1-0H_K11_1_2020y09m07d_11h19m.tif	C:\Users\arpit.tandon\Desktop\Images AFFFs\RUN1 HTT\Plate 1 - 0hour\AFF-HTT-R1-P1-0H_K11_1_2020y08m31d_11h01m.tif	C:\Users\arpit.tandon\Desktop\Images AFFFs\RUN2 HTT\Plate 1 - 0hour\AFF-HTT-R2-P1-0H_K11_1_2020y09m07d_11h19m.tif
Plate1-K12	run1	run2	PFOA	5.01443	0.000207633	5.01443	2	0hour	2020y08m31d_11h01m	2020y09m07d_11h19m	P1	K12	16	0	0.00825	0.061	16	0	0.0005	0.003	AFF-HTT-R1-P1-0H_K12_1_2020y08m31d_11h01m.tif	AFF-HTT-R2-P1-0H_K12_1_2020y09m07d_11h19m.tif	C:\Users\arpit.tandon\Desktop\Images AFFFs\RUN1 HTT\Plate 1 - 0hour\AFF-HTT-R1-P1-0H_K12_1_2020y08m31d_11h01m.tif	C:\Users\arpit.tandon\Desktop\Images AFFFs\RUN2 HTT\Plate 1 - 0hour\AFF-HTT-R2-P1-0H_K12_1_2020y09m07d_11h19m.tif
Plate1-K13	run1	run2	Media control	0	0	0	1	0hour	2020y08m31d_11h01m	2020y09m07d_11h19m	P1	K13	16	0	0.001875	0.009	16	0	6.25e-05	0.001	AFF-HTT-R1-P1-0H_K13_1_2020y08m31d_11h01m.tif	AFF-HTT-R2-P1-0H_K13_1_2020y09m07d_11h19m.tif	C:\Users\arpit.tandon\Desktop\Images AFFFs\RUN1 HTT\Plate 1 - 0hour\AFF-HTT-R1-P1-0H_K13_1_2020y08m31d_11h01m.tif	C:\Users\arpit.tandon\Desktop\Images AFFFs\RUN2 HTT\Plate 1 - 0hour\AFF-HTT-R2-P1-0H_K13_1_2020y09m07d_11h19m.tif
Plate1-K14	run1	run2	Media control	0	0	0	2	0hour	2020y08m31d_11h01m	2020y09m07d_11h19m	P1	K14	16	0	0.001875	0.017	16	0	0.0001875	0.002	AFF-HTT-R1-P1-0H_K14_1_2020y08m31d_11h01m.tif	AFF-HTT-R2-P1-0H_K14_1_2020y09m07d_11h19m.tif	C:\Users\arpit.tandon\Desktop\Images AFFFs\RUN1 HTT\Plate 1 - 0hour\AFF-HTT-R1-P1-0H_K14_1_2020y08m31d_11h01m.tif	C:\Users\arpit.tandon\Desktop\Images AFFFs\RUN2 HTT\Plate 1 - 0hour\AFF-HTT-R2-P1-0H_K14_1_2020y09m07d_11h19m.tif
Plate1-K15	run1	run2	PFOA	1.58685	6.57065e-05	1.58685	1	0hour	2020y08m31d_11h01m	2020y09m07d_11h19m	P1	K15	16	0	0.0021875	0.012	16	0	6.25e-05	0.001	AFF-HTT-R1-P1-0H_K15_1_2020y08m31d_11h01m.tif	AFF-HTT-R2-P1-0H_K15_1_2020y09m07d_11h19m.tif	C:\Users\arpit.tandon\Desktop\Images AFFFs\RUN1 HTT\Plate 1 - 0hour\AFF-HTT-R1-P1-0H_K15_1_2020y08m31d_11h01m.tif	C:\Users\arpit.tandon\Desktop\Images AFFFs\RUN2 HTT\Plate 1 - 0hour\AFF-HTT-R2-P1-0H_K15_1_2020y09m07d_11h19m.tif
Plate1-K16	run1	run2	PFOA	1.58685	6.57065e-05	1.58685	2	0hour	2020y08m31d_11h01m	2020y09m07d_11h19m	P1	K16	16	0	0.0124375	0.177	16	0	6.25e-05	0.001	AFF-HTT-R1-P1-0H_K16_1_2020y08m31d_11h01m.tif	AFF-HTT-R2-P1-0H_K16_1_2020y09m07d_11h19m.tif	C:\Users\arpit.tandon\Desktop\Images AFFFs\RUN1 HTT\Plate 1 - 0hour\AFF-HTT-R1-P1-0H_K16_1_2020y08m31d_11h01m.tif	C:\Users\arpit.tandon\Desktop\Images AFFFs\RUN2 HTT\Plate 1 - 0hour\AFF-HTT-R2-P1-0H_K16_1_2020y09m07d_11h19m.tif
Plate1-K17	run1	run2	PFOA	0.502166	2.07932e-05	0.502166	1	0hour	2020y08m31d_11h01m	2020y09m07d_11h19m	P1	K17	16	0	0.0168125	0.246	16	0	6.25e-05	0.001	AFF-HTT-R1-P1-0H_K17_1_2020y08m31d_11h01m.tif	AFF-HTT-R2-P1-0H_K17_1_2020y09m07d_11h19m.tif	C:\Users\arpit.tandon\Desktop\Images AFFFs\RUN1 HTT\Plate 1 - 0hour\AFF-HTT-R1-P1-0H_K17_1_2020y08m31d_11h01m.tif	C:\Users\arpit.tandon\Desktop\Images AFFFs\RUN2 HTT\Plate 1 - 0hour\AFF-HTT-R2-P1-0H_K17_1_2020y09m07d_11h19m.tif
Plate1-K18	run1	run2	PFOA	0.502166	2.07932e-05	0.502166	2	0hour	2020y08m31d_11h01m	2020y09m07d_11h19m	P1	K18	16	0	0.00225	0.021	16	0	0.000125	0.001	AFF-HTT-R1-P1-0H_K18_1_2020y08m31d_11h01m.tif	AFF-HTT-R2-P1-0H_K18_1_2020y09m07d_11h19m.tif	C:\Users\arpit.tandon\Desktop\Images AFFFs\RUN1 HTT\Plate 1 - 0hour\AFF-HTT-R1-P1-0H_K18_1_2020y08m31d_11h01m.tif	C:\Users\arpit.tandon\Desktop\Images AFFFs\RUN2 HTT\Plate 1 - 0hour\AFF-HTT-R2-P1-0H_K18_1_2020y09m07d_11h19m.tif
Plate1-K19	run1	run2	PFOA	0.158913	6.58013e-06	0.158913	1	0hour	2020y08m31d_11h01m	2020y09m07d_11h19m	P1	K19	16	0	0.001125	0.008	16	0	0.00025	0.002	AFF-HTT-R1-P1-0H_K19_1_2020y08m31d_11h01m.tif	AFF-HTT-R2-P1-0H_K19_1_2020y09m07d_11h19m.tif	C:\Users\arpit.tandon\Desktop\Images AFFFs\RUN1 HTT\Plate 1 - 0hour\AFF-HTT-R1-P1-0H_K19_1_2020y08m31d_11h01m.tif	C:\Users\arpit.tandon\Desktop\Images AFFFs\RUN2 HTT\Plate 1 - 0hour\AFF-HTT-R2-P1-0H_K19_1_2020y09m07d_11h19m.tif
Plate1-K20	run1	run2	PFOA	0.158913	6.58013e-06	0.158913	2	0hour	2020y08m31d_11h01m	2020y09m07d_11h19m	P1	K20	16	0	0.0020625	0.009	16	0	0.00025	0.003	AFF-HTT-R1-P1-0H_K20_1_2020y08m31d_11h01m.tif	AFF-HTT-R2-P1-0H_K20_1_2020y09m07d_11h19m.tif	C:\Users\arpit.tandon\Desktop\Images AFFFs\RUN1 HTT\Plate 1 - 0hour\AFF-HTT-R1-P1-0H_K20_1_2020y08m31d_11h01m.tif	C:\Users\arpit.tandon\Desktop\Images AFFFs\RUN2 HTT\Plate 1 - 0hour\AFF-HTT-R2-P1-0H_K20_1_2020y09m07d_11h19m.tif
Plate1-K21	run1	run2	PFOA	0.050289	2.08232e-06	0.050289	1	0hour	2020y08m31d_11h01m	2020y09m07d_11h19m	P1	K21	16	0	0.00175	0.011	16	0	6.25e-05	0.001	AFF-HTT-R1-P1-0H_K21_1_2020y08m31d_11h01m.tif	AFF-HTT-R2-P1-0H_K21_1_2020y09m07d_11h19m.tif	C:\Users\arpit.tandon\Desktop\Images AFFFs\RUN1 HTT\Plate 1 - 0hour\AFF-HTT-R1-P1-0H_K21_1_2020y08m31d_11h01m.tif	C:\Users\arpit.tandon\Desktop\Images AFFFs\RUN2 HTT\Plate 1 - 0hour\AFF-HTT-R2-P1-0H_K21_1_2020y09m07d_11h19m.tif
Plate1-K22	run1	run2	PFOA	0.050289	2.08232e-06	0.050289	2	0hour	2020y08m31d_11h01m	2020y09m07d_11h19m	P1	K22	16	0	0.0053125	0.027	16	0	0.000125	0.002	AFF-HTT-R1-P1-0H_K22_1_2020y08m31d_11h01m.tif	AFF-HTT-R2-P1-0H_K22_1_2020y09m07d_11h19m.tif	C:\Users\arpit.tandon\Desktop\Images AFFFs\RUN1 HTT\Plate 1 - 0hour\AFF-HTT-R1-P1-0H_K22_1_2020y08m31d_11h01m.tif	C:\Users\arpit.tandon\Desktop\Images AFFFs\RUN2 HTT\Plate 1 - 0hour\AFF-HTT-R2-P1-0H_K22_1_2020y09m07d_11h19m.tif
Plate1-K3	run1	run2	PFOA	500	0.0207035	500	1	0hour	2020y08m31d_11h01m	2020y09m07d_11h19m	P1	K3	16	0	0.0035	0.024	16	0	0	0	AFF-HTT-R1-P1-0H_K3_1_2020y08m31d_11h01m.tif	AFF-HTT-R2-P1-0H_K3_1_2020y09m07d_11h19m.tif	C:\Users\arpit.tandon\Desktop\Images AFFFs\RUN1 HTT\Plate 1 - 0hour\AFF-HTT-R1-P1-0H_K3_1_2020y08m31d_11h01m.tif	C:\Users\arpit.tandon\Desktop\Images AFFFs\RUN2 HTT\Plate 1 - 0hour\AFF-HTT-R2-P1-0H_K3_1_2020y09m07d_11h19m.tif
Plate1-K4	run1	run2	PFOA	500	0.0207035	500	2	0hour	2020y08m31d_11h01m	2020y09m07d_11h19m	P1	K4	16	0	0.000375	0.002	16	0	0.000625	0.009	AFF-HTT-R1-P1-0H_K4_1_2020y08m31d_11h01m.tif	AFF-HTT-R2-P1-0H_K4_1_2020y09m07d_11h19m.tif	C:\Users\arpit.tandon\Desktop\Images AFFFs\RUN1 HTT\Plate 1 - 0hour\AFF-HTT-R1-P1-0H_K4_1_2020y08m31d_11h01m.tif	C:\Users\arpit.tandon\Desktop\Images AFFFs\RUN2 HTT\Plate 1 - 0hour\AFF-HTT-R2-P1-0H_K4_1_2020y09m07d_11h19m.tif
Plate1-K5	run1	run2	PFOA	158.228	0.00655174	158.228	1	0hour	2020y08m31d_11h01m	2020y09m07d_11h19m	P1	K5	16	0	0.005625	0.072	16	0	0	0	AFF-HTT-R1-P1-0H_K5_1_2020y08m31d_11h01m.tif	AFF-HTT-R2-P1-0H_K5_1_2020y09m07d_11h19m.tif	C:\Users\arpit.tandon\Desktop\Images AFFFs\RUN1 HTT\Plate 1 - 0hour\AFF-HTT-R1-P1-0H_K5_1_2020y08m31d_11h01m.tif	C:\Users\arpit.tandon\Desktop\Images AFFFs\RUN2 HTT\Plate 1 - 0hour\AFF-HTT-R2-P1-0H_K5_1_2020y09m07d_11h19m.tif
Plate1-K6	run1	run2	PFOA	158.228	0.00655174	158.228	2	0hour	2020y08m31d_11h01m	2020y09m07d_11h19m	P1	K6	16	0	0.0018125	0.007	16	0	6.25e-05	0.001	AFF-HTT-R1-P1-0H_K6_1_2020y08m31d_11h01m.tif	AFF-HTT-R2-P1-0H_K6_1_2020y09m07d_11h19m.tif	C:\Users\arpit.tandon\Desktop\Images AFFFs\RUN1 HTT\Plate 1 - 0hour\AFF-HTT-R1-P1-0H_K6_1_2020y08m31d_11h01m.tif	C:\Users\arpit.tandon\Desktop\Images AFFFs\RUN2 HTT\Plate 1 - 0hour\AFF-HTT-R2-P1-0H_K6_1_2020y09m07d_11h19m.tif
Plate1-K7	run1	run2	PFOA	50.0721	0.00207334	50.0721	1	0hour	2020y08m31d_11h01m	2020y09m07d_11h19m	P1	K7	16	0	0.0001875	0.001	16	0	6.25e-05	0.001	AFF-HTT-R1-P1-0H_K7_1_2020y08m31d_11h01m.tif	AFF-HTT-R2-P1-0H_K7_1_2020y09m07d_11h19m.tif	C:\Users\arpit.tandon\Desktop\Images AFFFs\RUN1 HTT\Plate 1 - 0hour\AFF-HTT-R1-P1-0H_K7_1_2020y08m31d_11h01m.tif	C:\Users\arpit.tandon\Desktop\Images AFFFs\RUN2 HTT\Plate 1 - 0hour\AFF-HTT-R2-P1-0H_K7_1_2020y09m07d_11h19m.tif
Plate1-K8	run1	run2	PFOA	50.0721	0.00207334	50.0721	2	0hour	2020y08m31d_11h01m	2020y09m07d_11h19m	P1	K8	16	0	0.004875	0.054	16	0	0	0	AFF-HTT-R1-P1-0H_K8_1_2020y08m31d_11h01m.tif	AFF-HTT-R2-P1-0H_K8_1_2020y09m07d_11h19m.tif	C:\Users\arpit.tandon\Desktop\Images AFFFs\RUN1 HTT\Plate 1 - 0hour\AFF-HTT-R1-P1-0H_K8_1_2020y08m31d_11h01m.tif	C:\Users\arpit.tandon\Desktop\Images AFFFs\RUN2 HTT\Plate 1 - 0hour\AFF-HTT-R2-P1-0H_K8_1_2020y09m07d_11h19m.tif
Plate1-K9	run1	run2	PFOA	15.8456	0.000656119	15.8456	1	0hour	2020y08m31d_11h01m	2020y09m07d_11h19m	P1	K9	16	0	0.0005	0.004	16	0	0.00025	0.002	AFF-HTT-R1-P1-0H_K9_1_2020y08m31d_11h01m.tif	AFF-HTT-R2-P1-0H_K9_1_2020y09m07d_11h19m.tif	C:\Users\arpit.tandon\Desktop\Images AFFFs\RUN1 HTT\Plate 1 - 0hour\AFF-HTT-R1-P1-0H_K9_1_2020y08m31d_11h01m.tif	C:\Users\arpit.tandon\Desktop\Images AFFFs\RUN2 HTT\Plate 1 - 0hour\AFF-HTT-R2-P1-0H_K9_1_2020y09m07d_11h19m.tif
Plate1-L10	run1	run2	PFOA	15.8456	0.000656119	15.8456	4	0hour	2020y08m31d_11h01m	2020y09m07d_11h19m	P1	L10	16	0	0.004625	0.033	16	0	0	0	AFF-HTT-R1-P1-0H_L10_1_2020y08m31d_11h01m.tif	AFF-HTT-R2-P1-0H_L10_1_2020y09m07d_11h19m.tif	C:\Users\arpit.tandon\Desktop\Images AFFFs\RUN1 HTT\Plate 1 - 0hour\AFF-HTT-R1-P1-0H_L10_1_2020y08m31d_11h01m.tif	C:\Users\arpit.tandon\Desktop\Images AFFFs\RUN2 HTT\Plate 1 - 0hour\AFF-HTT-R2-P1-0H_L10_1_2020y09m07d_11h19m.tif
Plate1-L11	run1	run2	PFOA	5.01443	0.000207633	5.01443	3	0hour	2020y08m31d_11h01m	2020y09m07d_11h19m	P1	L11	16	0	0.002	0.02	16	0	0.000125	0.001	AFF-HTT-R1-P1-0H_L11_1_2020y08m31d_11h01m.tif	AFF-HTT-R2-P1-0H_L11_1_2020y09m07d_11h19m.tif	C:\Users\arpit.tandon\Desktop\Images AFFFs\RUN1 HTT\Plate 1 - 0hour\AFF-HTT-R1-P1-0H_L11_1_2020y08m31d_11h01m.tif	C:\Users\arpit.tandon\Desktop\Images AFFFs\RUN2 HTT\Plate 1 - 0hour\AFF-HTT-R2-P1-0H_L11_1_2020y09m07d_11h19m.tif
Plate1-L12	run1	run2	PFOA	5.01443	0.000207633	5.01443	4	0hour	2020y08m31d_11h01m	2020y09m07d_11h19m	P1	L12	16	0	0.000375	0.002	16	0	6.25e-05	0.001	AFF-HTT-R1-P1-0H_L12_1_2020y08m31d_11h01m.tif	AFF-HTT-R2-P1-0H_L12_1_2020y09m07d_11h19m.tif	C:\Users\arpit.tandon\Desktop\Images AFFFs\RUN1 HTT\Plate 1 - 0hour\AFF-HTT-R1-P1-0H_L12_1_2020y08m31d_11h01m.tif	C:\Users\arpit.tandon\Desktop\Images AFFFs\RUN2 HTT\Plate 1 - 0hour\AFF-HTT-R2-P1-0H_L12_1_2020y09m07d_11h19m.tif
Plate1-L13	run1	run2	Media control	0	0	0	3	0hour	2020y08m31d_11h01m	2020y09m07d_11h19m	P1	L13	16	0	0.0006875	0.005	16	0	6.25e-05	0.001	AFF-HTT-R1-P1-0H_L13_1_2020y08m31d_11h01m.tif	AFF-HTT-R2-P1-0H_L13_1_2020y09m07d_11h19m.tif	C:\Users\arpit.tandon\Desktop\Images AFFFs\RUN1 HTT\Plate 1 - 0hour\AFF-HTT-R1-P1-0H_L13_1_2020y08m31d_11h01m.tif	C:\Users\arpit.tandon\Desktop\Images AFFFs\RUN2 HTT\Plate 1 - 0hour\AFF-HTT-R2-P1-0H_L13_1_2020y09m07d_11h19m.tif
Plate1-L14	run1	run2	Media control	0	0	0	4	0hour	2020y08m31d_11h01m	2020y09m07d_11h19m	P1	L14	16	0	0.0020625	0.024	16	0	0	0	AFF-HTT-R1-P1-0H_L14_1_2020y08m31d_11h01m.tif	AFF-HTT-R2-P1-0H_L14_1_2020y09m07d_11h19m.tif	C:\Users\arpit.tandon\Desktop\Images AFFFs\RUN1 HTT\Plate 1 - 0hour\AFF-HTT-R1-P1-0H_L14_1_2020y08m31d_11h01m.tif	C:\Users\arpit.tandon\Desktop\Images AFFFs\RUN2 HTT\Plate 1 - 0hour\AFF-HTT-R2-P1-0H_L14_1_2020y09m07d_11h19m.tif
Plate1-L15	run1	run2	PFOA	1.58685	6.57065e-05	1.58685	3	0hour	2020y08m31d_11h01m	2020y09m07d_11h19m	P1	L15	16	0	0.001375	0.008	16	0	0.0003125	0.002	AFF-HTT-R1-P1-0H_L15_1_2020y08m31d_11h01m.tif	AFF-HTT-R2-P1-0H_L15_1_2020y09m07d_11h19m.tif	C:\Users\arpit.tandon\Desktop\Images AFFFs\RUN1 HTT\Plate 1 - 0hour\AFF-HTT-R1-P1-0H_L15_1_2020y08m31d_11h01m.tif	C:\Users\arpit.tandon\Desktop\Images AFFFs\RUN2 HTT\Plate 1 - 0hour\AFF-HTT-R2-P1-0H_L15_1_2020y09m07d_11h19m.tif
Plate1-L16	run1	run2	PFOA	1.58685	6.57065e-05	1.58685	4	0hour	2020y08m31d_11h01m	2020y09m07d_11h19m	P1	L16	16	0	0.0005625	0.006	16	0	6.25e-05	0.001	AFF-HTT-R1-P1-0H_L16_1_2020y08m31d_11h01m.tif	AFF-HTT-R2-P1-0H_L16_1_2020y09m07d_11h19m.tif	C:\Users\arpit.tandon\Desktop\Images AFFFs\RUN1 HTT\Plate 1 - 0hour\AFF-HTT-R1-P1-0H_L16_1_2020y08m31d_11h01m.tif	C:\Users\arpit.tandon\Desktop\Images AFFFs\RUN2 HTT\Plate 1 - 0hour\AFF-HTT-R2-P1-0H_L16_1_2020y09m07d_11h19m.tif
Plate1-L17	run1	run2	PFOA	0.502166	2.07932e-05	0.502166	3	0hour	2020y08m31d_11h01m	2020y09m07d_11h19m	P1	L17	16	0	0.001125	0.007	16	0	0	0	AFF-HTT-R1-P1-0H_L17_1_2020y08m31d_11h01m.tif	AFF-HTT-R2-P1-0H_L17_1_2020y09m07d_11h19m.tif	C:\Users\arpit.tandon\Desktop\Images AFFFs\RUN1 HTT\Plate 1 - 0hour\AFF-HTT-R1-P1-0H_L17_1_2020y08m31d_11h01m.tif	C:\Users\arpit.tandon\Desktop\Images AFFFs\RUN2 HTT\Plate 1 - 0hour\AFF-HTT-R2-P1-0H_L17_1_2020y09m07d_11h19m.tif
Plate1-L18	run1	run2	PFOA	0.502166	2.07932e-05	0.502166	4	0hour	2020y08m31d_11h01m	2020y09m07d_11h19m	P1	L18	16	0	0.0009375	0.01	16	0	0.000125	0.001	AFF-HTT-R1-P1-0H_L18_1_2020y08m31d_11h01m.tif	AFF-HTT-R2-P1-0H_L18_1_2020y09m07d_11h19m.tif	C:\Users\arpit.tandon\Desktop\Images AFFFs\RUN1 HTT\Plate 1 - 0hour\AFF-HTT-R1-P1-0H_L18_1_2020y08m31d_11h01m.tif	C:\Users\arpit.tandon\Desktop\Images AFFFs\RUN2 HTT\Plate 1 - 0hour\AFF-HTT-R2-P1-0H_L18_1_2020y09m07d_11h19m.tif
Plate1-L19	run1	run2	PFOA	0.158913	6.58013e-06	0.158913	3	0hour	2020y08m31d_11h01m	2020y09m07d_11h19m	P1	L19	16	0	0.0036875	0.019	16	0	6.25e-05	0.001	AFF-HTT-R1-P1-0H_L19_1_2020y08m31d_11h01m.tif	AFF-HTT-R2-P1-0H_L19_1_2020y09m07d_11h19m.tif	C:\Users\arpit.tandon\Desktop\Images AFFFs\RUN1 HTT\Plate 1 - 0hour\AFF-HTT-R1-P1-0H_L19_1_2020y08m31d_11h01m.tif	C:\Users\arpit.tandon\Desktop\Images AFFFs\RUN2 HTT\Plate 1 - 0hour\AFF-HTT-R2-P1-0H_L19_1_2020y09m07d_11h19m.tif
Plate1-L20	run1	run2	PFOA	0.158913	6.58013e-06	0.158913	4	0hour	2020y08m31d_11h01m	2020y09m07d_11h19m	P1	L20	16	0	0.0015	0.007	16	0	0	0	AFF-HTT-R1-P1-0H_L20_1_2020y08m31d_11h01m.tif	AFF-HTT-R2-P1-0H_L20_1_2020y09m07d_11h19m.tif	C:\Users\arpit.tandon\Desktop\Images AFFFs\RUN1 HTT\Plate 1 - 0hour\AFF-HTT-R1-P1-0H_L20_1_2020y08m31d_11h01m.tif	C:\Users\arpit.tandon\Desktop\Images AFFFs\RUN2 HTT\Plate 1 - 0hour\AFF-HTT-R2-P1-0H_L20_1_2020y09m07d_11h19m.tif
Plate1-L21	run1	run2	PFOA	0.050289	2.08232e-06	0.050289	3	0hour	2020y08m31d_11h01m	2020y09m07d_11h19m	P1	L21	16	0	0.0021875	0.024	16	0	6.25e-05	0.001	AFF-HTT-R1-P1-0H_L21_1_2020y08m31d_11h01m.tif	AFF-HTT-R2-P1-0H_L21_1_2020y09m07d_11h19m.tif	C:\Users\arpit.tandon\Desktop\Images AFFFs\RUN1 HTT\Plate 1 - 0hour\AFF-HTT-R1-P1-0H_L21_1_2020y08m31d_11h01m.tif	C:\Users\arpit.tandon\Desktop\Images AFFFs\RUN2 HTT\Plate 1 - 0hour\AFF-HTT-R2-P1-0H_L21_1_2020y09m07d_11h19m.tif
Plate1-L22	run1	run2	PFOA	0.050289	2.08232e-06	0.050289	4	0hour	2020y08m31d_11h01m	2020y09m07d_11h19m	P1	L22	16	0	0.0006875	0.004	16	0	0	0	AFF-HTT-R1-P1-0H_L22_1_2020y08m31d_11h01m.tif	AFF-HTT-R2-P1-0H_L22_1_2020y09m07d_11h19m.tif	C:\Users\arpit.tandon\Desktop\Images AFFFs\RUN1 HTT\Plate 1 - 0hour\AFF-HTT-R1-P1-0H_L22_1_2020y08m31d_11h01m.tif	C:\Users\arpit.tandon\Desktop\Images AFFFs\RUN2 HTT\Plate 1 - 0hour\AFF-HTT-R2-P1-0H_L22_1_2020y09m07d_11h19m.tif
Plate1-L3	run1	run2	PFOA	500	0.0207035	500	3	0hour	2020y08m31d_11h01m	2020y09m07d_11h19m	P1	L3	16	0	0.00075	0.009	16	0	6.25e-05	0.001	AFF-HTT-R1-P1-0H_L3_1_2020y08m31d_11h01m.tif	AFF-HTT-R2-P1-0H_L3_1_2020y09m07d_11h19m.tif	C:\Users\arpit.tandon\Desktop\Images AFFFs\RUN1 HTT\Plate 1 - 0hour\AFF-HTT-R1-P1-0H_L3_1_2020y08m31d_11h01m.tif	C:\Users\arpit.tandon\Desktop\Images AFFFs\RUN2 HTT\Plate 1 - 0hour\AFF-HTT-R2-P1-0H_L3_1_2020y09m07d_11h19m.tif
Plate1-L4	run1	run2	PFOA	500	0.0207035	500	4	0hour	2020y08m31d_11h01m	2020y09m07d_11h19m	P1	L4	16	0	0.00075	0.006	16	0	0.00025	0.002	AFF-HTT-R1-P1-0H_L4_1_2020y08m31d_11h01m.tif	AFF-HTT-R2-P1-0H_L4_1_2020y09m07d_11h19m.tif	C:\Users\arpit.tandon\Desktop\Images AFFFs\RUN1 HTT\Plate 1 - 0hour\AFF-HTT-R1-P1-0H_L4_1_2020y08m31d_11h01m.tif	C:\Users\arpit.tandon\Desktop\Images AFFFs\RUN2 HTT\Plate 1 - 0hour\AFF-HTT-R2-P1-0H_L4_1_2020y09m07d_11h19m.tif
Plate1-L5	run1	run2	PFOA	158.228	0.00655174	158.228	3	0hour	2020y08m31d_11h01m	2020y09m07d_11h19m	P1	L5	16	0	0.0008125	0.008	16	0	0	0	AFF-HTT-R1-P1-0H_L5_1_2020y08m31d_11h01m.tif	AFF-HTT-R2-P1-0H_L5_1_2020y09m07d_11h19m.tif	C:\Users\arpit.tandon\Desktop\Images AFFFs\RUN1 HTT\Plate 1 - 0hour\AFF-HTT-R1-P1-0H_L5_1_2020y08m31d_11h01m.tif	C:\Users\arpit.tandon\Desktop\Images AFFFs\RUN2 HTT\Plate 1 - 0hour\AFF-HTT-R2-P1-0H_L5_1_2020y09m07d_11h19m.tif
Plate1-L6	run1	run2	PFOA	158.228	0.00655174	158.228	4	0hour	2020y08m31d_11h01m	2020y09m07d_11h19m	P1	L6	16	0	0.00125	0.014	16	0	0.00025	0.001	AFF-HTT-R1-P1-0H_L6_1_2020y08m31d_11h01m.tif	AFF-HTT-R2-P1-0H_L6_1_2020y09m07d_11h19m.tif	C:\Users\arpit.tandon\Desktop\Images AFFFs\RUN1 HTT\Plate 1 - 0hour\AFF-HTT-R1-P1-0H_L6_1_2020y08m31d_11h01m.tif	C:\Users\arpit.tandon\Desktop\Images AFFFs\RUN2 HTT\Plate 1 - 0hour\AFF-HTT-R2-P1-0H_L6_1_2020y09m07d_11h19m.tif
Plate1-L7	run1	run2	PFOA	50.0721	0.00207334	50.0721	3	0hour	2020y08m31d_11h01m	2020y09m07d_11h19m	P1	L7	16	0	0.00025	0.001	16	0	0	0	AFF-HTT-R1-P1-0H_L7_1_2020y08m31d_11h01m.tif	AFF-HTT-R2-P1-0H_L7_1_2020y09m07d_11h19m.tif	C:\Users\arpit.tandon\Desktop\Images AFFFs\RUN1 HTT\Plate 1 - 0hour\AFF-HTT-R1-P1-0H_L7_1_2020y08m31d_11h01m.tif	C:\Users\arpit.tandon\Desktop\Images AFFFs\RUN2 HTT\Plate 1 - 0hour\AFF-HTT-R2-P1-0H_L7_1_2020y09m07d_11h19m.tif
Plate1-L8	run1	run2	PFOA	50.0721	0.00207334	50.0721	4	0hour	2020y08m31d_11h01m	2020y09m07d_11h19m	P1	L8	16	0	0.0006875	0.003	16	0	6.25e-05	0.001	AFF-HTT-R1-P1-0H_L8_1_2020y08m31d_11h01m.tif	AFF-HTT-R2-P1-0H_L8_1_2020y09m07d_11h19m.tif	C:\Users\arpit.tandon\Desktop\Images AFFFs\RUN1 HTT\Plate 1 - 0hour\AFF-HTT-R1-P1-0H_L8_1_2020y08m31d_11h01m.tif	C:\Users\arpit.tandon\Desktop\Images AFFFs\RUN2 HTT\Plate 1 - 0hour\AFF-HTT-R2-P1-0H_L8_1_2020y09m07d_11h19m.tif
Plate1-L9	run1	run2	PFOA	15.8456	0.000656119	15.8456	3	0hour	2020y08m31d_11h01m	2020y09m07d_11h19m	P1	L9	16	0	0.005375	0.071	16	0	0	0	AFF-HTT-R1-P1-0H_L9_1_2020y08m31d_11h01m.tif	AFF-HTT-R2-P1-0H_L9_1_2020y09m07d_11h19m.tif	C:\Users\arpit.tandon\Desktop\Images AFFFs\RUN1 HTT\Plate 1 - 0hour\AFF-HTT-R1-P1-0H_L9_1_2020y08m31d_11h01m.tif	C:\Users\arpit.tandon\Desktop\Images AFFFs\RUN2 HTT\Plate 1 - 0hour\AFF-HTT-R2-P1-0H_L9_1_2020y09m07d_11h19m.tif
Plate1-M10	run1	run2	PFHxA	15.8456	0.000497631	15.8456	2	0hour	2020y08m31d_11h01m	2020y09m07d_11h19m	P1	M10	16	0	0.000875	0.01	16	0	0.0001875	0.001	AFF-HTT-R1-P1-0H_M10_1_2020y08m31d_11h01m.tif	AFF-HTT-R2-P1-0H_M10_1_2020y09m07d_11h19m.tif	C:\Users\arpit.tandon\Desktop\Images AFFFs\RUN1 HTT\Plate 1 - 0hour\AFF-HTT-R1-P1-0H_M10_1_2020y08m31d_11h01m.tif	C:\Users\arpit.tandon\Desktop\Images AFFFs\RUN2 HTT\Plate 1 - 0hour\AFF-HTT-R2-P1-0H_M10_1_2020y09m07d_11h19m.tif
Plate1-M11	run1	run2	PFHxA	5.01443	0.000157478	5.01443	1	0hour	2020y08m31d_11h01m	2020y09m07d_11h19m	P1	M11	16	0	0.0005625	0.002	16	0	0.000125	0.001	AFF-HTT-R1-P1-0H_M11_1_2020y08m31d_11h01m.tif	AFF-HTT-R2-P1-0H_M11_1_2020y09m07d_11h19m.tif	C:\Users\arpit.tandon\Desktop\Images AFFFs\RUN1 HTT\Plate 1 - 0hour\AFF-HTT-R1-P1-0H_M11_1_2020y08m31d_11h01m.tif	C:\Users\arpit.tandon\Desktop\Images AFFFs\RUN2 HTT\Plate 1 - 0hour\AFF-HTT-R2-P1-0H_M11_1_2020y09m07d_11h19m.tif
Plate1-M12	run1	run2	PFHxA	5.01443	0.000157478	5.01443	2	0hour	2020y08m31d_11h01m	2020y09m07d_11h19m	P1	M12	16	0	0.000875	0.009	16	0	0.000375	0.006	AFF-HTT-R1-P1-0H_M12_1_2020y08m31d_11h01m.tif	AFF-HTT-R2-P1-0H_M12_1_2020y09m07d_11h19m.tif	C:\Users\arpit.tandon\Desktop\Images AFFFs\RUN1 HTT\Plate 1 - 0hour\AFF-HTT-R1-P1-0H_M12_1_2020y08m31d_11h01m.tif	C:\Users\arpit.tandon\Desktop\Images AFFFs\RUN2 HTT\Plate 1 - 0hour\AFF-HTT-R2-P1-0H_M12_1_2020y09m07d_11h19m.tif
Plate1-M13	run1	run2	Media control	0	0	0	1	0hour	2020y08m31d_11h01m	2020y09m07d_11h19m	P1	M13	16	0	0.0020625	0.025	16	0	0.0001875	0.002	AFF-HTT-R1-P1-0H_M13_1_2020y08m31d_11h01m.tif	AFF-HTT-R2-P1-0H_M13_1_2020y09m07d_11h19m.tif	C:\Users\arpit.tandon\Desktop\Images AFFFs\RUN1 HTT\Plate 1 - 0hour\AFF-HTT-R1-P1-0H_M13_1_2020y08m31d_11h01m.tif	C:\Users\arpit.tandon\Desktop\Images AFFFs\RUN2 HTT\Plate 1 - 0hour\AFF-HTT-R2-P1-0H_M13_1_2020y09m07d_11h19m.tif
Plate1-M14	run1	run2	Media control	0	0	0	2	0hour	2020y08m31d_11h01m	2020y09m07d_11h19m	P1	M14	16	0	0.000125	0.001	16	0	0	0	AFF-HTT-R1-P1-0H_M14_1_2020y08m31d_11h01m.tif	AFF-HTT-R2-P1-0H_M14_1_2020y09m07d_11h19m.tif	C:\Users\arpit.tandon\Desktop\Images AFFFs\RUN1 HTT\Plate 1 - 0hour\AFF-HTT-R1-P1-0H_M14_1_2020y08m31d_11h01m.tif	C:\Users\arpit.tandon\Desktop\Images AFFFs\RUN2 HTT\Plate 1 - 0hour\AFF-HTT-R2-P1-0H_M14_1_2020y09m07d_11h19m.tif
Plate1-M15	run1	run2	PFHxA	1.58685	4.98349e-05	1.58685	1	0hour	2020y08m31d_11h01m	2020y09m07d_11h19m	P1	M15	16	0	0.002	0.01	16	0	6.25e-05	0.001	AFF-HTT-R1-P1-0H_M15_1_2020y08m31d_11h01m.tif	AFF-HTT-R2-P1-0H_M15_1_2020y09m07d_11h19m.tif	C:\Users\arpit.tandon\Desktop\Images AFFFs\RUN1 HTT\Plate 1 - 0hour\AFF-HTT-R1-P1-0H_M15_1_2020y08m31d_11h01m.tif	C:\Users\arpit.tandon\Desktop\Images AFFFs\RUN2 HTT\Plate 1 - 0hour\AFF-HTT-R2-P1-0H_M15_1_2020y09m07d_11h19m.tif
Plate1-M16	run1	run2	PFHxA	1.58685	4.98349e-05	1.58685	2	0hour	2020y08m31d_11h01m	2020y09m07d_11h19m	P1	M16	16	0	0.002625	0.036	16	0	0.0005625	0.007	AFF-HTT-R1-P1-0H_M16_1_2020y08m31d_11h01m.tif	AFF-HTT-R2-P1-0H_M16_1_2020y09m07d_11h19m.tif	C:\Users\arpit.tandon\Desktop\Images AFFFs\RUN1 HTT\Plate 1 - 0hour\AFF-HTT-R1-P1-0H_M16_1_2020y08m31d_11h01m.tif	C:\Users\arpit.tandon\Desktop\Images AFFFs\RUN2 HTT\Plate 1 - 0hour\AFF-HTT-R2-P1-0H_M16_1_2020y09m07d_11h19m.tif
Plate1-M17	run1	run2	PFHxA	0.502166	1.57705e-05	0.502166	1	0hour	2020y08m31d_11h01m	2020y09m07d_11h19m	P1	M17	16	0	0.002	0.02	16	0	6.25e-05	0.001	AFF-HTT-R1-P1-0H_M17_1_2020y08m31d_11h01m.tif	AFF-HTT-R2-P1-0H_M17_1_2020y09m07d_11h19m.tif	C:\Users\arpit.tandon\Desktop\Images AFFFs\RUN1 HTT\Plate 1 - 0hour\AFF-HTT-R1-P1-0H_M17_1_2020y08m31d_11h01m.tif	C:\Users\arpit.tandon\Desktop\Images AFFFs\RUN2 HTT\Plate 1 - 0hour\AFF-HTT-R2-P1-0H_M17_1_2020y09m07d_11h19m.tif
Plate1-M18	run1	run2	PFHxA	0.502166	1.57705e-05	0.502166	2	0hour	2020y08m31d_11h01m	2020y09m07d_11h19m	P1	M18	16	0	0.000625	0.006	16	0	6.25e-05	0.001	AFF-HTT-R1-P1-0H_M18_1_2020y08m31d_11h01m.tif	AFF-HTT-R2-P1-0H_M18_1_2020y09m07d_11h19m.tif	C:\Users\arpit.tandon\Desktop\Images AFFFs\RUN1 HTT\Plate 1 - 0hour\AFF-HTT-R1-P1-0H_M18_1_2020y08m31d_11h01m.tif	C:\Users\arpit.tandon\Desktop\Images AFFFs\RUN2 HTT\Plate 1 - 0hour\AFF-HTT-R2-P1-0H_M18_1_2020y09m07d_11h19m.tif
Plate1-M19	run1	run2	PFHxA	0.158913	4.99067e-06	0.158913	1	0hour	2020y08m31d_11h01m	2020y09m07d_11h19m	P1	M19	16	0	0.001125	0.005	16	0	6.25e-05	0.001	AFF-HTT-R1-P1-0H_M19_1_2020y08m31d_11h01m.tif	AFF-HTT-R2-P1-0H_M19_1_2020y09m07d_11h19m.tif	C:\Users\arpit.tandon\Desktop\Images AFFFs\RUN1 HTT\Plate 1 - 0hour\AFF-HTT-R1-P1-0H_M19_1_2020y08m31d_11h01m.tif	C:\Users\arpit.tandon\Desktop\Images AFFFs\RUN2 HTT\Plate 1 - 0hour\AFF-HTT-R2-P1-0H_M19_1_2020y09m07d_11h19m.tif
Plate1-M20	run1	run2	PFHxA	0.158913	4.99067e-06	0.158913	2	0hour	2020y08m31d_11h01m	2020y09m07d_11h19m	P1	M20	16	0	0.0005	0.002	16	0	0	0	AFF-HTT-R1-P1-0H_M20_1_2020y08m31d_11h01m.tif	AFF-HTT-R2-P1-0H_M20_1_2020y09m07d_11h19m.tif	C:\Users\arpit.tandon\Desktop\Images AFFFs\RUN1 HTT\Plate 1 - 0hour\AFF-HTT-R1-P1-0H_M20_1_2020y08m31d_11h01m.tif	C:\Users\arpit.tandon\Desktop\Images AFFFs\RUN2 HTT\Plate 1 - 0hour\AFF-HTT-R2-P1-0H_M20_1_2020y09m07d_11h19m.tif
Plate1-M21	run1	run2	PFHxA	0.050289	1.57933e-06	0.050289	1	0hour	2020y08m31d_11h01m	2020y09m07d_11h19m	P1	M21	16	0	0.0019375	0.015	16	0	0.000125	0.001	AFF-HTT-R1-P1-0H_M21_1_2020y08m31d_11h01m.tif	AFF-HTT-R2-P1-0H_M21_1_2020y09m07d_11h19m.tif	C:\Users\arpit.tandon\Desktop\Images AFFFs\RUN1 HTT\Plate 1 - 0hour\AFF-HTT-R1-P1-0H_M21_1_2020y08m31d_11h01m.tif	C:\Users\arpit.tandon\Desktop\Images AFFFs\RUN2 HTT\Plate 1 - 0hour\AFF-HTT-R2-P1-0H_M21_1_2020y09m07d_11h19m.tif
Plate1-M22	run1	run2	PFHxA	0.050289	1.57933e-06	0.050289	2	0hour	2020y08m31d_11h01m	2020y09m07d_11h19m	P1	M22	16	0	0.0009375	0.006	16	0	6.25e-05	0.001	AFF-HTT-R1-P1-0H_M22_1_2020y08m31d_11h01m.tif	AFF-HTT-R2-P1-0H_M22_1_2020y09m07d_11h19m.tif	C:\Users\arpit.tandon\Desktop\Images AFFFs\RUN1 HTT\Plate 1 - 0hour\AFF-HTT-R1-P1-0H_M22_1_2020y08m31d_11h01m.tif	C:\Users\arpit.tandon\Desktop\Images AFFFs\RUN2 HTT\Plate 1 - 0hour\AFF-HTT-R2-P1-0H_M22_1_2020y09m07d_11h19m.tif
Plate1-M3	run1	run2	PFHxA	500	0.0157025	500	1	0hour	2020y08m31d_11h01m	2020y09m07d_11h19m	P1	M3	16	0	0.000375	0.002	16	0	6.25e-05	0.001	AFF-HTT-R1-P1-0H_M3_1_2020y08m31d_11h01m.tif	AFF-HTT-R2-P1-0H_M3_1_2020y09m07d_11h19m.tif	C:\Users\arpit.tandon\Desktop\Images AFFFs\RUN1 HTT\Plate 1 - 0hour\AFF-HTT-R1-P1-0H_M3_1_2020y08m31d_11h01m.tif	C:\Users\arpit.tandon\Desktop\Images AFFFs\RUN2 HTT\Plate 1 - 0hour\AFF-HTT-R2-P1-0H_M3_1_2020y09m07d_11h19m.tif
Plate1-M4	run1	run2	PFHxA	500	0.0157025	500	2	0hour	2020y08m31d_11h01m	2020y09m07d_11h19m	P1	M4	16	0	0.0005	0.003	16	0	0	0	AFF-HTT-R1-P1-0H_M4_1_2020y08m31d_11h01m.tif	AFF-HTT-R2-P1-0H_M4_1_2020y09m07d_11h19m.tif	C:\Users\arpit.tandon\Desktop\Images AFFFs\RUN1 HTT\Plate 1 - 0hour\AFF-HTT-R1-P1-0H_M4_1_2020y08m31d_11h01m.tif	C:\Users\arpit.tandon\Desktop\Images AFFFs\RUN2 HTT\Plate 1 - 0hour\AFF-HTT-R2-P1-0H_M4_1_2020y09m07d_11h19m.tif
Plate1-M5	run1	run2	PFHxA	158.228	0.00496915	158.228	1	0hour	2020y08m31d_11h01m	2020y09m07d_11h19m	P1	M5	16	0	0.0006875	0.006	16	0	6.25e-05	0.001	AFF-HTT-R1-P1-0H_M5_1_2020y08m31d_11h01m.tif	AFF-HTT-R2-P1-0H_M5_1_2020y09m07d_11h19m.tif	C:\Users\arpit.tandon\Desktop\Images AFFFs\RUN1 HTT\Plate 1 - 0hour\AFF-HTT-R1-P1-0H_M5_1_2020y08m31d_11h01m.tif	C:\Users\arpit.tandon\Desktop\Images AFFFs\RUN2 HTT\Plate 1 - 0hour\AFF-HTT-R2-P1-0H_M5_1_2020y09m07d_11h19m.tif
Plate1-M6	run1	run2	PFHxA	158.228	0.00496915	158.228	2	0hour	2020y08m31d_11h01m	2020y09m07d_11h19m	P1	M6	16	0	0.0005625	0.003	16	0	0.000125	0.001	AFF-HTT-R1-P1-0H_M6_1_2020y08m31d_11h01m.tif	AFF-HTT-R2-P1-0H_M6_1_2020y09m07d_11h19m.tif	C:\Users\arpit.tandon\Desktop\Images AFFFs\RUN1 HTT\Plate 1 - 0hour\AFF-HTT-R1-P1-0H_M6_1_2020y08m31d_11h01m.tif	C:\Users\arpit.tandon\Desktop\Images AFFFs\RUN2 HTT\Plate 1 - 0hour\AFF-HTT-R2-P1-0H_M6_1_2020y09m07d_11h19m.tif
Plate1-M7	run1	run2	PFHxA	50.0721	0.00157251	50.0721	1	0hour	2020y08m31d_11h01m	2020y09m07d_11h19m	P1	M7	16	0	0.0010625	0.003	16	0	6.25e-05	0.001	AFF-HTT-R1-P1-0H_M7_1_2020y08m31d_11h01m.tif	AFF-HTT-R2-P1-0H_M7_1_2020y09m07d_11h19m.tif	C:\Users\arpit.tandon\Desktop\Images AFFFs\RUN1 HTT\Plate 1 - 0hour\AFF-HTT-R1-P1-0H_M7_1_2020y08m31d_11h01m.tif	C:\Users\arpit.tandon\Desktop\Images AFFFs\RUN2 HTT\Plate 1 - 0hour\AFF-HTT-R2-P1-0H_M7_1_2020y09m07d_11h19m.tif
Plate1-M8	run1	run2	PFHxA	50.0721	0.00157251	50.0721	2	0hour	2020y08m31d_11h01m	2020y09m07d_11h19m	P1	M8	16	0	0.0005	0.003	16	0	0	0	AFF-HTT-R1-P1-0H_M8_1_2020y08m31d_11h01m.tif	AFF-HTT-R2-P1-0H_M8_1_2020y09m07d_11h19m.tif	C:\Users\arpit.tandon\Desktop\Images AFFFs\RUN1 HTT\Plate 1 - 0hour\AFF-HTT-R1-P1-0H_M8_1_2020y08m31d_11h01m.tif	C:\Users\arpit.tandon\Desktop\Images AFFFs\RUN2 HTT\Plate 1 - 0hour\AFF-HTT-R2-P1-0H_M8_1_2020y09m07d_11h19m.tif
Plate1-M9	run1	run2	PFHxA	15.8456	0.000497631	15.8456	1	0hour	2020y08m31d_11h01m	2020y09m07d_11h19m	P1	M9	16	0	0.001625	0.014	16	0	0.0001875	0.002	AFF-HTT-R1-P1-0H_M9_1_2020y08m31d_11h01m.tif	AFF-HTT-R2-P1-0H_M9_1_2020y09m07d_11h19m.tif	C:\Users\arpit.tandon\Desktop\Images AFFFs\RUN1 HTT\Plate 1 - 0hour\AFF-HTT-R1-P1-0H_M9_1_2020y08m31d_11h01m.tif	C:\Users\arpit.tandon\Desktop\Images AFFFs\RUN2 HTT\Plate 1 - 0hour\AFF-HTT-R2-P1-0H_M9_1_2020y09m07d_11h19m.tif
Plate1-N10	run1	run2	PFHxA	15.8456	0.000497631	15.8456	4	0hour	2020y08m31d_11h01m	2020y09m07d_11h19m	P1	N10	16	0	0.006	0.081	16	0	6.25e-05	0.001	AFF-HTT-R1-P1-0H_N10_1_2020y08m31d_11h01m.tif	AFF-HTT-R2-P1-0H_N10_1_2020y09m07d_11h19m.tif	C:\Users\arpit.tandon\Desktop\Images AFFFs\RUN1 HTT\Plate 1 - 0hour\AFF-HTT-R1-P1-0H_N10_1_2020y08m31d_11h01m.tif	C:\Users\arpit.tandon\Desktop\Images AFFFs\RUN2 HTT\Plate 1 - 0hour\AFF-HTT-R2-P1-0H_N10_1_2020y09m07d_11h19m.tif
Plate1-N11	run1	run2	PFHxA	5.01443	0.000157478	5.01443	3	0hour	2020y08m31d_11h01m	2020y09m07d_11h19m	P1	N11	16	0	0.0005625	0.004	16	0	0.000125	0.001	AFF-HTT-R1-P1-0H_N11_1_2020y08m31d_11h01m.tif	AFF-HTT-R2-P1-0H_N11_1_2020y09m07d_11h19m.tif	C:\Users\arpit.tandon\Desktop\Images AFFFs\RUN1 HTT\Plate 1 - 0hour\AFF-HTT-R1-P1-0H_N11_1_2020y08m31d_11h01m.tif	C:\Users\arpit.tandon\Desktop\Images AFFFs\RUN2 HTT\Plate 1 - 0hour\AFF-HTT-R2-P1-0H_N11_1_2020y09m07d_11h19m.tif
Plate1-N12	run1	run2	PFHxA	5.01443	0.000157478	5.01443	4	0hour	2020y08m31d_11h01m	2020y09m07d_11h19m	P1	N12	16	0	0.002625	0.035	16	0	6.25e-05	0.001	AFF-HTT-R1-P1-0H_N12_1_2020y08m31d_11h01m.tif	AFF-HTT-R2-P1-0H_N12_1_2020y09m07d_11h19m.tif	C:\Users\arpit.tandon\Desktop\Images AFFFs\RUN1 HTT\Plate 1 - 0hour\AFF-HTT-R1-P1-0H_N12_1_2020y08m31d_11h01m.tif	C:\Users\arpit.tandon\Desktop\Images AFFFs\RUN2 HTT\Plate 1 - 0hour\AFF-HTT-R2-P1-0H_N12_1_2020y09m07d_11h19m.tif
Plate1-N13	run1	run2	Media control	0	0	0	3	0hour	2020y08m31d_11h01m	2020y09m07d_11h19m	P1	N13	16	0	0.001125	0.006	16	0	0	0	AFF-HTT-R1-P1-0H_N13_1_2020y08m31d_11h01m.tif	AFF-HTT-R2-P1-0H_N13_1_2020y09m07d_11h19m.tif	C:\Users\arpit.tandon\Desktop\Images AFFFs\RUN1 HTT\Plate 1 - 0hour\AFF-HTT-R1-P1-0H_N13_1_2020y08m31d_11h01m.tif	C:\Users\arpit.tandon\Desktop\Images AFFFs\RUN2 HTT\Plate 1 - 0hour\AFF-HTT-R2-P1-0H_N13_1_2020y09m07d_11h19m.tif
Plate1-N14	run1	run2	Media control	0	0	0	4	0hour	2020y08m31d_11h01m	2020y09m07d_11h19m	P1	N14	16	0	0.002125	0.009	16	0	6.25e-05	0.001	AFF-HTT-R1-P1-0H_N14_1_2020y08m31d_11h01m.tif	AFF-HTT-R2-P1-0H_N14_1_2020y09m07d_11h19m.tif	C:\Users\arpit.tandon\Desktop\Images AFFFs\RUN1 HTT\Plate 1 - 0hour\AFF-HTT-R1-P1-0H_N14_1_2020y08m31d_11h01m.tif	C:\Users\arpit.tandon\Desktop\Images AFFFs\RUN2 HTT\Plate 1 - 0hour\AFF-HTT-R2-P1-0H_N14_1_2020y09m07d_11h19m.tif
Plate1-N15	run1	run2	PFHxA	1.58685	4.98349e-05	1.58685	3	0hour	2020y08m31d_11h01m	2020y09m07d_11h19m	P1	N15	16	0	0.002625	0.021	16	0	0	0	AFF-HTT-R1-P1-0H_N15_1_2020y08m31d_11h01m.tif	AFF-HTT-R2-P1-0H_N15_1_2020y09m07d_11h19m.tif	C:\Users\arpit.tandon\Desktop\Images AFFFs\RUN1 HTT\Plate 1 - 0hour\AFF-HTT-R1-P1-0H_N15_1_2020y08m31d_11h01m.tif	C:\Users\arpit.tandon\Desktop\Images AFFFs\RUN2 HTT\Plate 1 - 0hour\AFF-HTT-R2-P1-0H_N15_1_2020y09m07d_11h19m.tif
Plate1-N16	run1	run2	PFHxA	1.58685	4.98349e-05	1.58685	4	0hour	2020y08m31d_11h01m	2020y09m07d_11h19m	P1	N16	16	0	0.0026875	0.032	16	0	0.00025	0.002	AFF-HTT-R1-P1-0H_N16_1_2020y08m31d_11h01m.tif	AFF-HTT-R2-P1-0H_N16_1_2020y09m07d_11h19m.tif	C:\Users\arpit.tandon\Desktop\Images AFFFs\RUN1 HTT\Plate 1 - 0hour\AFF-HTT-R1-P1-0H_N16_1_2020y08m31d_11h01m.tif	C:\Users\arpit.tandon\Desktop\Images AFFFs\RUN2 HTT\Plate 1 - 0hour\AFF-HTT-R2-P1-0H_N16_1_2020y09m07d_11h19m.tif
Plate1-N17	run1	run2	PFHxA	0.502166	1.57705e-05	0.502166	3	0hour	2020y08m31d_11h01m	2020y09m07d_11h19m	P1	N17	16	0	0.0006875	0.005	16	0	0.0001875	0.001	AFF-HTT-R1-P1-0H_N17_1_2020y08m31d_11h01m.tif	AFF-HTT-R2-P1-0H_N17_1_2020y09m07d_11h19m.tif	C:\Users\arpit.tandon\Desktop\Images AFFFs\RUN1 HTT\Plate 1 - 0hour\AFF-HTT-R1-P1-0H_N17_1_2020y08m31d_11h01m.tif	C:\Users\arpit.tandon\Desktop\Images AFFFs\RUN2 HTT\Plate 1 - 0hour\AFF-HTT-R2-P1-0H_N17_1_2020y09m07d_11h19m.tif
Plate1-N18	run1	run2	PFHxA	0.502166	1.57705e-05	0.502166	4	0hour	2020y08m31d_11h01m	2020y09m07d_11h19m	P1	N18	16	0	0.0006875	0.003	16	0	0.00075	0.011	AFF-HTT-R1-P1-0H_N18_1_2020y08m31d_11h01m.tif	AFF-HTT-R2-P1-0H_N18_1_2020y09m07d_11h19m.tif	C:\Users\arpit.tandon\Desktop\Images AFFFs\RUN1 HTT\Plate 1 - 0hour\AFF-HTT-R1-P1-0H_N18_1_2020y08m31d_11h01m.tif	C:\Users\arpit.tandon\Desktop\Images AFFFs\RUN2 HTT\Plate 1 - 0hour\AFF-HTT-R2-P1-0H_N18_1_2020y09m07d_11h19m.tif
Plate1-N19	run1	run2	PFHxA	0.158913	4.99067e-06	0.158913	3	0hour	2020y08m31d_11h01m	2020y09m07d_11h19m	P1	N19	16	0	0.0003125	0.002	16	0	6.25e-05	0.001	AFF-HTT-R1-P1-0H_N19_1_2020y08m31d_11h01m.tif	AFF-HTT-R2-P1-0H_N19_1_2020y09m07d_11h19m.tif	C:\Users\arpit.tandon\Desktop\Images AFFFs\RUN1 HTT\Plate 1 - 0hour\AFF-HTT-R1-P1-0H_N19_1_2020y08m31d_11h01m.tif	C:\Users\arpit.tandon\Desktop\Images AFFFs\RUN2 HTT\Plate 1 - 0hour\AFF-HTT-R2-P1-0H_N19_1_2020y09m07d_11h19m.tif
Plate1-N20	run1	run2	PFHxA	0.158913	4.99067e-06	0.158913	4	0hour	2020y08m31d_11h01m	2020y09m07d_11h19m	P1	N20	16	0	0.0006875	0.006	16	0	0.0003125	0.003	AFF-HTT-R1-P1-0H_N20_1_2020y08m31d_11h01m.tif	AFF-HTT-R2-P1-0H_N20_1_2020y09m07d_11h19m.tif	C:\Users\arpit.tandon\Desktop\Images AFFFs\RUN1 HTT\Plate 1 - 0hour\AFF-HTT-R1-P1-0H_N20_1_2020y08m31d_11h01m.tif	C:\Users\arpit.tandon\Desktop\Images AFFFs\RUN2 HTT\Plate 1 - 0hour\AFF-HTT-R2-P1-0H_N20_1_2020y09m07d_11h19m.tif
Plate1-N21	run1	run2	PFHxA	0.050289	1.57933e-06	0.050289	3	0hour	2020y08m31d_11h01m	2020y09m07d_11h19m	P1	N21	16	0	0.0011875	0.009	16	0	0.00025	0.003	AFF-HTT-R1-P1-0H_N21_1_2020y08m31d_11h01m.tif	AFF-HTT-R2-P1-0H_N21_1_2020y09m07d_11h19m.tif	C:\Users\arpit.tandon\Desktop\Images AFFFs\RUN1 HTT\Plate 1 - 0hour\AFF-HTT-R1-P1-0H_N21_1_2020y08m31d_11h01m.tif	C:\Users\arpit.tandon\Desktop\Images AFFFs\RUN2 HTT\Plate 1 - 0hour\AFF-HTT-R2-P1-0H_N21_1_2020y09m07d_11h19m.tif
Plate1-N22	run1	run2	PFHxA	0.050289	1.57933e-06	0.050289	4	0hour	2020y08m31d_11h01m	2020y09m07d_11h19m	P1	N22	16	0	0.0015	0.008	16	0	6.25e-05	0.001	AFF-HTT-R1-P1-0H_N22_1_2020y08m31d_11h01m.tif	AFF-HTT-R2-P1-0H_N22_1_2020y09m07d_11h19m.tif	C:\Users\arpit.tandon\Desktop\Images AFFFs\RUN1 HTT\Plate 1 - 0hour\AFF-HTT-R1-P1-0H_N22_1_2020y08m31d_11h01m.tif	C:\Users\arpit.tandon\Desktop\Images AFFFs\RUN2 HTT\Plate 1 - 0hour\AFF-HTT-R2-P1-0H_N22_1_2020y09m07d_11h19m.tif
Plate1-N3	run1	run2	PFHxA	500	0.0157025	500	3	0hour	2020y08m31d_11h01m	2020y09m07d_11h19m	P1	N3	16	0	0.000625	0.006	16	0	6.25e-05	0.001	AFF-HTT-R1-P1-0H_N3_1_2020y08m31d_11h01m.tif	AFF-HTT-R2-P1-0H_N3_1_2020y09m07d_11h19m.tif	C:\Users\arpit.tandon\Desktop\Images AFFFs\RUN1 HTT\Plate 1 - 0hour\AFF-HTT-R1-P1-0H_N3_1_2020y08m31d_11h01m.tif	C:\Users\arpit.tandon\Desktop\Images AFFFs\RUN2 HTT\Plate 1 - 0hour\AFF-HTT-R2-P1-0H_N3_1_2020y09m07d_11h19m.tif
Plate1-N4	run1	run2	PFHxA	500	0.0157025	500	4	0hour	2020y08m31d_11h01m	2020y09m07d_11h19m	P1	N4	16	0	0.001875	0.021	16	0	0	0	AFF-HTT-R1-P1-0H_N4_1_2020y08m31d_11h01m.tif	AFF-HTT-R2-P1-0H_N4_1_2020y09m07d_11h19m.tif	C:\Users\arpit.tandon\Desktop\Images AFFFs\RUN1 HTT\Plate 1 - 0hour\AFF-HTT-R1-P1-0H_N4_1_2020y08m31d_11h01m.tif	C:\Users\arpit.tandon\Desktop\Images AFFFs\RUN2 HTT\Plate 1 - 0hour\AFF-HTT-R2-P1-0H_N4_1_2020y09m07d_11h19m.tif
Plate1-N5	run1	run2	PFHxA	158.228	0.00496915	158.228	3	0hour	2020y08m31d_11h01m	2020y09m07d_11h19m	P1	N5	16	0	0.0003125	0.002	16	0	0.0003125	0.005	AFF-HTT-R1-P1-0H_N5_1_2020y08m31d_11h01m.tif	AFF-HTT-R2-P1-0H_N5_1_2020y09m07d_11h19m.tif	C:\Users\arpit.tandon\Desktop\Images AFFFs\RUN1 HTT\Plate 1 - 0hour\AFF-HTT-R1-P1-0H_N5_1_2020y08m31d_11h01m.tif	C:\Users\arpit.tandon\Desktop\Images AFFFs\RUN2 HTT\Plate 1 - 0hour\AFF-HTT-R2-P1-0H_N5_1_2020y09m07d_11h19m.tif
Plate1-N6	run1	run2	PFHxA	158.228	0.00496915	158.228	4	0hour	2020y08m31d_11h01m	2020y09m07d_11h19m	P1	N6	16	0	0.0010625	0.01	16	0	0.000125	0.001	AFF-HTT-R1-P1-0H_N6_1_2020y08m31d_11h01m.tif	AFF-HTT-R2-P1-0H_N6_1_2020y09m07d_11h19m.tif	C:\Users\arpit.tandon\Desktop\Images AFFFs\RUN1 HTT\Plate 1 - 0hour\AFF-HTT-R1-P1-0H_N6_1_2020y08m31d_11h01m.tif	C:\Users\arpit.tandon\Desktop\Images AFFFs\RUN2 HTT\Plate 1 - 0hour\AFF-HTT-R2-P1-0H_N6_1_2020y09m07d_11h19m.tif
Plate1-N7	run1	run2	PFHxA	50.0721	0.00157251	50.0721	3	0hour	2020y08m31d_11h01m	2020y09m07d_11h19m	P1	N7	16	0	0.00175	0.012	16	0	0.0003125	0.003	AFF-HTT-R1-P1-0H_N7_1_2020y08m31d_11h01m.tif	AFF-HTT-R2-P1-0H_N7_1_2020y09m07d_11h19m.tif	C:\Users\arpit.tandon\Desktop\Images AFFFs\RUN1 HTT\Plate 1 - 0hour\AFF-HTT-R1-P1-0H_N7_1_2020y08m31d_11h01m.tif	C:\Users\arpit.tandon\Desktop\Images AFFFs\RUN2 HTT\Plate 1 - 0hour\AFF-HTT-R2-P1-0H_N7_1_2020y09m07d_11h19m.tif
Plate1-N8	run1	run2	PFHxA	50.0721	0.00157251	50.0721	4	0hour	2020y08m31d_11h01m	2020y09m07d_11h19m	P1	N8	16	0	0.019875	0.25	16	0	0.0001875	0.003	AFF-HTT-R1-P1-0H_N8_1_2020y08m31d_11h01m.tif	AFF-HTT-R2-P1-0H_N8_1_2020y09m07d_11h19m.tif	C:\Users\arpit.tandon\Desktop\Images AFFFs\RUN1 HTT\Plate 1 - 0hour\AFF-HTT-R1-P1-0H_N8_1_2020y08m31d_11h01m.tif	C:\Users\arpit.tandon\Desktop\Images AFFFs\RUN2 HTT\Plate 1 - 0hour\AFF-HTT-R2-P1-0H_N8_1_2020y09m07d_11h19m.tif
Plate1-N9	run1	run2	PFHxA	15.8456	0.000497631	15.8456	3	0hour	2020y08m31d_11h01m	2020y09m07d_11h19m	P1	N9	16	0	0.000875	0.006	16	0	0	0	AFF-HTT-R1-P1-0H_N9_1_2020y08m31d_11h01m.tif	AFF-HTT-R2-P1-0H_N9_1_2020y09m07d_11h19m.tif	C:\Users\arpit.tandon\Desktop\Images AFFFs\RUN1 HTT\Plate 1 - 0hour\AFF-HTT-R1-P1-0H_N9_1_2020y08m31d_11h01m.tif	C:\Users\arpit.tandon\Desktop\Images AFFFs\RUN2 HTT\Plate 1 - 0hour\AFF-HTT-R2-P1-0H_N9_1_2020y09m07d_11h19m.tif
Plate2-C10	run1	run2	PFHpA (C7)	15.8456	0.000576875	15.8456	2	0hour	2020y09m07d_11h19m	2020y09m07d_11h19m	P2	C10	16	0	6.25e-05	0.001	16	0	6.25e-05	0.001	AFF-HTT-R1-P2-0H_C10_1_2020y09m07d_11h19m.tif	AFF-HTT-R2-P2-0H_C10_1_2020y09m07d_11h19m.tif	C:\Users\arpit.tandon\Desktop\Images AFFFs\RUN1 HTT\Plate 2 - 0hour\AFF-HTT-R1-P2-0H_C10_1_2020y09m07d_11h19m.tif	C:\Users\arpit.tandon\Desktop\Images AFFFs\RUN2 HTT\Plate 2 - 0hour\AFF-HTT-R2-P2-0H_C10_1_2020y09m07d_11h19m.tif
Plate2-C11	run1	run2	PFHpA (C7)	5.01443	0.000182555	5.01443	1	0hour	2020y09m07d_11h19m	2020y09m07d_11h19m	P2	C11	16	0	0.0001875	0.002	16	0	0.0001875	0.002	AFF-HTT-R1-P2-0H_C11_1_2020y09m07d_11h19m.tif	AFF-HTT-R2-P2-0H_C11_1_2020y09m07d_11h19m.tif	C:\Users\arpit.tandon\Desktop\Images AFFFs\RUN1 HTT\Plate 2 - 0hour\AFF-HTT-R1-P2-0H_C11_1_2020y09m07d_11h19m.tif	C:\Users\arpit.tandon\Desktop\Images AFFFs\RUN2 HTT\Plate 2 - 0hour\AFF-HTT-R2-P2-0H_C11_1_2020y09m07d_11h19m.tif
Plate2-C12	run1	run2	PFHpA (C7)	5.01443	0.000182555	5.01443	2	0hour	2020y09m07d_11h19m	2020y09m07d_11h19m	P2	C12	16	0	0.000125	0.001	16	0	0.000125	0.001	AFF-HTT-R1-P2-0H_C12_1_2020y09m07d_11h19m.tif	AFF-HTT-R2-P2-0H_C12_1_2020y09m07d_11h19m.tif	C:\Users\arpit.tandon\Desktop\Images AFFFs\RUN1 HTT\Plate 2 - 0hour\AFF-HTT-R1-P2-0H_C12_1_2020y09m07d_11h19m.tif	C:\Users\arpit.tandon\Desktop\Images AFFFs\RUN2 HTT\Plate 2 - 0hour\AFF-HTT-R2-P2-0H_C12_1_2020y09m07d_11h19m.tif
Plate2-C13	run1	run2	Media control	0	0	0	1	0hour	2020y09m07d_11h19m	2020y09m07d_11h19m	P2	C13	16	0	0.0003125	0.002	16	0	0.0003125	0.002	AFF-HTT-R1-P2-0H_C13_1_2020y09m07d_11h19m.tif	AFF-HTT-R2-P2-0H_C13_1_2020y09m07d_11h19m.tif	C:\Users\arpit.tandon\Desktop\Images AFFFs\RUN1 HTT\Plate 2 - 0hour\AFF-HTT-R1-P2-0H_C13_1_2020y09m07d_11h19m.tif	C:\Users\arpit.tandon\Desktop\Images AFFFs\RUN2 HTT\Plate 2 - 0hour\AFF-HTT-R2-P2-0H_C13_1_2020y09m07d_11h19m.tif
Plate2-C14	run1	run2	Media control	0	0	0	2	0hour	2020y09m07d_11h19m	2020y09m07d_11h19m	P2	C14	16	0	0.0001875	0.001	16	0	0.0001875	0.001	AFF-HTT-R1-P2-0H_C14_1_2020y09m07d_11h19m.tif	AFF-HTT-R2-P2-0H_C14_1_2020y09m07d_11h19m.tif	C:\Users\arpit.tandon\Desktop\Images AFFFs\RUN1 HTT\Plate 2 - 0hour\AFF-HTT-R1-P2-0H_C14_1_2020y09m07d_11h19m.tif	C:\Users\arpit.tandon\Desktop\Images AFFFs\RUN2 HTT\Plate 2 - 0hour\AFF-HTT-R2-P2-0H_C14_1_2020y09m07d_11h19m.tif
Plate2-C15	run1	run2	PFHpA (C7)	1.58685	5.77707e-05	1.58685	1	0hour	2020y09m07d_11h19m	2020y09m07d_11h19m	P2	C15	16	0	0.0013125	0.013	16	0	0.0013125	0.013	AFF-HTT-R1-P2-0H_C15_1_2020y09m07d_11h19m.tif	AFF-HTT-R2-P2-0H_C15_1_2020y09m07d_11h19m.tif	C:\Users\arpit.tandon\Desktop\Images AFFFs\RUN1 HTT\Plate 2 - 0hour\AFF-HTT-R1-P2-0H_C15_1_2020y09m07d_11h19m.tif	C:\Users\arpit.tandon\Desktop\Images AFFFs\RUN2 HTT\Plate 2 - 0hour\AFF-HTT-R2-P2-0H_C15_1_2020y09m07d_11h19m.tif
Plate2-C16	run1	run2	PFHpA (C7)	1.58685	5.77707e-05	1.58685	2	0hour	2020y09m07d_11h19m	2020y09m07d_11h19m	P2	C16	16	0	0.0001875	0.003	16	0	0.0001875	0.003	AFF-HTT-R1-P2-0H_C16_1_2020y09m07d_11h19m.tif	AFF-HTT-R2-P2-0H_C16_1_2020y09m07d_11h19m.tif	C:\Users\arpit.tandon\Desktop\Images AFFFs\RUN1 HTT\Plate 2 - 0hour\AFF-HTT-R1-P2-0H_C16_1_2020y09m07d_11h19m.tif	C:\Users\arpit.tandon\Desktop\Images AFFFs\RUN2 HTT\Plate 2 - 0hour\AFF-HTT-R2-P2-0H_C16_1_2020y09m07d_11h19m.tif
Plate2-C17	run1	run2	PFHpA (C7)	0.502166	1.82819e-05	0.502166	1	0hour	2020y09m07d_11h19m	2020y09m07d_11h19m	P2	C17	16	0	0.0001875	0.003	16	0	0.0001875	0.003	AFF-HTT-R1-P2-0H_C17_1_2020y09m07d_11h19m.tif	AFF-HTT-R2-P2-0H_C17_1_2020y09m07d_11h19m.tif	C:\Users\arpit.tandon\Desktop\Images AFFFs\RUN1 HTT\Plate 2 - 0hour\AFF-HTT-R1-P2-0H_C17_1_2020y09m07d_11h19m.tif	C:\Users\arpit.tandon\Desktop\Images AFFFs\RUN2 HTT\Plate 2 - 0hour\AFF-HTT-R2-P2-0H_C17_1_2020y09m07d_11h19m.tif
Plate2-C18	run1	run2	PFHpA (C7)	0.502166	1.82819e-05	0.502166	2	0hour	2020y09m07d_11h19m	2020y09m07d_11h19m	P2	C18	16	0	0.000375	0.005	16	0	0.000375	0.005	AFF-HTT-R1-P2-0H_C18_1_2020y09m07d_11h19m.tif	AFF-HTT-R2-P2-0H_C18_1_2020y09m07d_11h19m.tif	C:\Users\arpit.tandon\Desktop\Images AFFFs\RUN1 HTT\Plate 2 - 0hour\AFF-HTT-R1-P2-0H_C18_1_2020y09m07d_11h19m.tif	C:\Users\arpit.tandon\Desktop\Images AFFFs\RUN2 HTT\Plate 2 - 0hour\AFF-HTT-R2-P2-0H_C18_1_2020y09m07d_11h19m.tif
Plate2-C19	run1	run2	PFHpA (C7)	0.158913	5.7854e-06	0.158913	1	0hour	2020y09m07d_11h19m	2020y09m07d_11h19m	P2	C19	16	0	0.000125	0.001	16	0	0.000125	0.001	AFF-HTT-R1-P2-0H_C19_1_2020y09m07d_11h19m.tif	AFF-HTT-R2-P2-0H_C19_1_2020y09m07d_11h19m.tif	C:\Users\arpit.tandon\Desktop\Images AFFFs\RUN1 HTT\Plate 2 - 0hour\AFF-HTT-R1-P2-0H_C19_1_2020y09m07d_11h19m.tif	C:\Users\arpit.tandon\Desktop\Images AFFFs\RUN2 HTT\Plate 2 - 0hour\AFF-HTT-R2-P2-0H_C19_1_2020y09m07d_11h19m.tif
Plate2-C20	run1	run2	PFHpA (C7)	0.158913	5.7854e-06	0.158913	2	0hour	2020y09m07d_11h19m	2020y09m07d_11h19m	P2	C20	16	0	0.000125	0.001	16	0	0.000125	0.001	AFF-HTT-R1-P2-0H_C20_1_2020y09m07d_11h19m.tif	AFF-HTT-R2-P2-0H_C20_1_2020y09m07d_11h19m.tif	C:\Users\arpit.tandon\Desktop\Images AFFFs\RUN1 HTT\Plate 2 - 0hour\AFF-HTT-R1-P2-0H_C20_1_2020y09m07d_11h19m.tif	C:\Users\arpit.tandon\Desktop\Images AFFFs\RUN2 HTT\Plate 2 - 0hour\AFF-HTT-R2-P2-0H_C20_1_2020y09m07d_11h19m.tif
Plate2-C21	run1	run2	PFHpA (C7)	0.050289	1.83082e-06	0.050289	1	0hour	2020y09m07d_11h19m	2020y09m07d_11h19m	P2	C21	16	0	0.0005	0.003	16	0	0.0005	0.003	AFF-HTT-R1-P2-0H_C21_1_2020y09m07d_11h19m.tif	AFF-HTT-R2-P2-0H_C21_1_2020y09m07d_11h19m.tif	C:\Users\arpit.tandon\Desktop\Images AFFFs\RUN1 HTT\Plate 2 - 0hour\AFF-HTT-R1-P2-0H_C21_1_2020y09m07d_11h19m.tif	C:\Users\arpit.tandon\Desktop\Images AFFFs\RUN2 HTT\Plate 2 - 0hour\AFF-HTT-R2-P2-0H_C21_1_2020y09m07d_11h19m.tif
Plate2-C22	run1	run2	PFHpA (C7)	0.050289	1.83082e-06	0.050289	2	0hour	2020y09m07d_11h19m	2020y09m07d_11h19m	P2	C22	16	0	6.25e-05	0.001	16	0	6.25e-05	0.001	AFF-HTT-R1-P2-0H_C22_1_2020y09m07d_11h19m.tif	AFF-HTT-R2-P2-0H_C22_1_2020y09m07d_11h19m.tif	C:\Users\arpit.tandon\Desktop\Images AFFFs\RUN1 HTT\Plate 2 - 0hour\AFF-HTT-R1-P2-0H_C22_1_2020y09m07d_11h19m.tif	C:\Users\arpit.tandon\Desktop\Images AFFFs\RUN2 HTT\Plate 2 - 0hour\AFF-HTT-R2-P2-0H_C22_1_2020y09m07d_11h19m.tif
Plate2-C3	run1	run2	PFHpA (C7)	500	0.018203	500	1	0hour	2020y09m07d_11h19m	2020y09m07d_11h19m	P2	C3	16	0	0	0	16	0	0	0	AFF-HTT-R1-P2-0H_C3_1_2020y09m07d_11h19m.tif	AFF-HTT-R2-P2-0H_C3_1_2020y09m07d_11h19m.tif	C:\Users\arpit.tandon\Desktop\Images AFFFs\RUN1 HTT\Plate 2 - 0hour\AFF-HTT-R1-P2-0H_C3_1_2020y09m07d_11h19m.tif	C:\Users\arpit.tandon\Desktop\Images AFFFs\RUN2 HTT\Plate 2 - 0hour\AFF-HTT-R2-P2-0H_C3_1_2020y09m07d_11h19m.tif
Plate2-C4	run1	run2	PFHpA (C7)	500	0.018203	500	2	0hour	2020y09m07d_11h19m	2020y09m07d_11h19m	P2	C4	16	0	0.000125	0.001	16	0	0.000125	0.001	AFF-HTT-R1-P2-0H_C4_1_2020y09m07d_11h19m.tif	AFF-HTT-R2-P2-0H_C4_1_2020y09m07d_11h19m.tif	C:\Users\arpit.tandon\Desktop\Images AFFFs\RUN1 HTT\Plate 2 - 0hour\AFF-HTT-R1-P2-0H_C4_1_2020y09m07d_11h19m.tif	C:\Users\arpit.tandon\Desktop\Images AFFFs\RUN2 HTT\Plate 2 - 0hour\AFF-HTT-R2-P2-0H_C4_1_2020y09m07d_11h19m.tif
Plate2-C5	run1	run2	PFHpA (C7)	158.228	0.00576044	158.228	1	0hour	2020y09m07d_11h19m	2020y09m07d_11h19m	P2	C5	16	0	0.00025	0.002	16	0	0.00025	0.002	AFF-HTT-R1-P2-0H_C5_1_2020y09m07d_11h19m.tif	AFF-HTT-R2-P2-0H_C5_1_2020y09m07d_11h19m.tif	C:\Users\arpit.tandon\Desktop\Images AFFFs\RUN1 HTT\Plate 2 - 0hour\AFF-HTT-R1-P2-0H_C5_1_2020y09m07d_11h19m.tif	C:\Users\arpit.tandon\Desktop\Images AFFFs\RUN2 HTT\Plate 2 - 0hour\AFF-HTT-R2-P2-0H_C5_1_2020y09m07d_11h19m.tif
Plate2-C6	run1	run2	PFHpA (C7)	158.228	0.00576044	158.228	2	0hour	2020y09m07d_11h19m	2020y09m07d_11h19m	P2	C6	16	0	0.00075	0.011	16	0	0.00075	0.011	AFF-HTT-R1-P2-0H_C6_1_2020y09m07d_11h19m.tif	AFF-HTT-R2-P2-0H_C6_1_2020y09m07d_11h19m.tif	C:\Users\arpit.tandon\Desktop\Images AFFFs\RUN1 HTT\Plate 2 - 0hour\AFF-HTT-R1-P2-0H_C6_1_2020y09m07d_11h19m.tif	C:\Users\arpit.tandon\Desktop\Images AFFFs\RUN2 HTT\Plate 2 - 0hour\AFF-HTT-R2-P2-0H_C6_1_2020y09m07d_11h19m.tif
Plate2-C7	run1	run2	PFHpA (C7)	50.0721	0.00182293	50.0721	1	0hour	2020y09m07d_11h19m	2020y09m07d_11h19m	P2	C7	16	0	6.25e-05	0.001	16	0	6.25e-05	0.001	AFF-HTT-R1-P2-0H_C7_1_2020y09m07d_11h19m.tif	AFF-HTT-R2-P2-0H_C7_1_2020y09m07d_11h19m.tif	C:\Users\arpit.tandon\Desktop\Images AFFFs\RUN1 HTT\Plate 2 - 0hour\AFF-HTT-R1-P2-0H_C7_1_2020y09m07d_11h19m.tif	C:\Users\arpit.tandon\Desktop\Images AFFFs\RUN2 HTT\Plate 2 - 0hour\AFF-HTT-R2-P2-0H_C7_1_2020y09m07d_11h19m.tif
Plate2-C8	run1	run2	PFHpA (C7)	50.0721	0.00182293	50.0721	2	0hour	2020y09m07d_11h19m	2020y09m07d_11h19m	P2	C8	16	0	0.000125	0.001	16	0	0.000125	0.001	AFF-HTT-R1-P2-0H_C8_1_2020y09m07d_11h19m.tif	AFF-HTT-R2-P2-0H_C8_1_2020y09m07d_11h19m.tif	C:\Users\arpit.tandon\Desktop\Images AFFFs\RUN1 HTT\Plate 2 - 0hour\AFF-HTT-R1-P2-0H_C8_1_2020y09m07d_11h19m.tif	C:\Users\arpit.tandon\Desktop\Images AFFFs\RUN2 HTT\Plate 2 - 0hour\AFF-HTT-R2-P2-0H_C8_1_2020y09m07d_11h19m.tif
Plate2-C9	run1	run2	PFHpA (C7)	15.8456	0.000576875	15.8456	1	0hour	2020y09m07d_11h19m	2020y09m07d_11h19m	P2	C9	16	0	0.00125	0.012	16	0	0.00125	0.012	AFF-HTT-R1-P2-0H_C9_1_2020y09m07d_11h19m.tif	AFF-HTT-R2-P2-0H_C9_1_2020y09m07d_11h19m.tif	C:\Users\arpit.tandon\Desktop\Images AFFFs\RUN1 HTT\Plate 2 - 0hour\AFF-HTT-R1-P2-0H_C9_1_2020y09m07d_11h19m.tif	C:\Users\arpit.tandon\Desktop\Images AFFFs\RUN2 HTT\Plate 2 - 0hour\AFF-HTT-R2-P2-0H_C9_1_2020y09m07d_11h19m.tif
Plate2-D10	run1	run2	PFHpA (C7)	15.8456	0.000576875	15.8456	4	0hour	2020y09m07d_11h19m	2020y09m07d_11h19m	P2	D10	16	0	0.0005	0.003	16	0	0.0005	0.003	AFF-HTT-R1-P2-0H_D10_1_2020y09m07d_11h19m.tif	AFF-HTT-R2-P2-0H_D10_1_2020y09m07d_11h19m.tif	C:\Users\arpit.tandon\Desktop\Images AFFFs\RUN1 HTT\Plate 2 - 0hour\AFF-HTT-R1-P2-0H_D10_1_2020y09m07d_11h19m.tif	C:\Users\arpit.tandon\Desktop\Images AFFFs\RUN2 HTT\Plate 2 - 0hour\AFF-HTT-R2-P2-0H_D10_1_2020y09m07d_11h19m.tif
Plate2-D11	run1	run2	PFHpA (C7)	5.01443	0.000182555	5.01443	3	0hour	2020y09m07d_11h19m	2020y09m07d_11h19m	P2	D11	16	0	0.000375	0.004	16	0	0.000375	0.004	AFF-HTT-R1-P2-0H_D11_1_2020y09m07d_11h19m.tif	AFF-HTT-R2-P2-0H_D11_1_2020y09m07d_11h19m.tif	C:\Users\arpit.tandon\Desktop\Images AFFFs\RUN1 HTT\Plate 2 - 0hour\AFF-HTT-R1-P2-0H_D11_1_2020y09m07d_11h19m.tif	C:\Users\arpit.tandon\Desktop\Images AFFFs\RUN2 HTT\Plate 2 - 0hour\AFF-HTT-R2-P2-0H_D11_1_2020y09m07d_11h19m.tif
Plate2-D12	run1	run2	PFHpA (C7)	5.01443	0.000182555	5.01443	4	0hour	2020y09m07d_11h19m	2020y09m07d_11h19m	P2	D12	16	0	0.0004375	0.005	16	0	0.0004375	0.005	AFF-HTT-R1-P2-0H_D12_1_2020y09m07d_11h19m.tif	AFF-HTT-R2-P2-0H_D12_1_2020y09m07d_11h19m.tif	C:\Users\arpit.tandon\Desktop\Images AFFFs\RUN1 HTT\Plate 2 - 0hour\AFF-HTT-R1-P2-0H_D12_1_2020y09m07d_11h19m.tif	C:\Users\arpit.tandon\Desktop\Images AFFFs\RUN2 HTT\Plate 2 - 0hour\AFF-HTT-R2-P2-0H_D12_1_2020y09m07d_11h19m.tif
Plate2-D13	run1	run2	Media control	0	0	0	3	0hour	2020y09m07d_11h19m	2020y09m07d_11h19m	P2	D13	16	0	6.25e-05	0.001	16	0	6.25e-05	0.001	AFF-HTT-R1-P2-0H_D13_1_2020y09m07d_11h19m.tif	AFF-HTT-R2-P2-0H_D13_1_2020y09m07d_11h19m.tif	C:\Users\arpit.tandon\Desktop\Images AFFFs\RUN1 HTT\Plate 2 - 0hour\AFF-HTT-R1-P2-0H_D13_1_2020y09m07d_11h19m.tif	C:\Users\arpit.tandon\Desktop\Images AFFFs\RUN2 HTT\Plate 2 - 0hour\AFF-HTT-R2-P2-0H_D13_1_2020y09m07d_11h19m.tif
Plate2-D14	run1	run2	Media control	0	0	0	4	0hour	2020y09m07d_11h19m	2020y09m07d_11h19m	P2	D14	16	0	6.25e-05	0.001	16	0	6.25e-05	0.001	AFF-HTT-R1-P2-0H_D14_1_2020y09m07d_11h19m.tif	AFF-HTT-R2-P2-0H_D14_1_2020y09m07d_11h19m.tif	C:\Users\arpit.tandon\Desktop\Images AFFFs\RUN1 HTT\Plate 2 - 0hour\AFF-HTT-R1-P2-0H_D14_1_2020y09m07d_11h19m.tif	C:\Users\arpit.tandon\Desktop\Images AFFFs\RUN2 HTT\Plate 2 - 0hour\AFF-HTT-R2-P2-0H_D14_1_2020y09m07d_11h19m.tif
Plate2-D15	run1	run2	PFHpA (C7)	1.58685	5.77707e-05	1.58685	3	0hour	2020y09m07d_11h19m	2020y09m07d_11h19m	P2	D15	16	0	0.0001875	0.002	16	0	0.0001875	0.002	AFF-HTT-R1-P2-0H_D15_1_2020y09m07d_11h19m.tif	AFF-HTT-R2-P2-0H_D15_1_2020y09m07d_11h19m.tif	C:\Users\arpit.tandon\Desktop\Images AFFFs\RUN1 HTT\Plate 2 - 0hour\AFF-HTT-R1-P2-0H_D15_1_2020y09m07d_11h19m.tif	C:\Users\arpit.tandon\Desktop\Images AFFFs\RUN2 HTT\Plate 2 - 0hour\AFF-HTT-R2-P2-0H_D15_1_2020y09m07d_11h19m.tif
Plate2-D16	run1	run2	PFHpA (C7)	1.58685	5.77707e-05	1.58685	4	0hour	2020y09m07d_11h19m	2020y09m07d_11h19m	P2	D16	16	0	0.0015625	0.018	16	0	0.0015625	0.018	AFF-HTT-R1-P2-0H_D16_1_2020y09m07d_11h19m.tif	AFF-HTT-R2-P2-0H_D16_1_2020y09m07d_11h19m.tif	C:\Users\arpit.tandon\Desktop\Images AFFFs\RUN1 HTT\Plate 2 - 0hour\AFF-HTT-R1-P2-0H_D16_1_2020y09m07d_11h19m.tif	C:\Users\arpit.tandon\Desktop\Images AFFFs\RUN2 HTT\Plate 2 - 0hour\AFF-HTT-R2-P2-0H_D16_1_2020y09m07d_11h19m.tif
Plate2-D17	run1	run2	PFHpA (C7)	0.502166	1.82819e-05	0.502166	3	0hour	2020y09m07d_11h19m	2020y09m07d_11h19m	P2	D17	16	0	0.000875	0.003	16	0	0.000875	0.003	AFF-HTT-R1-P2-0H_D17_1_2020y09m07d_11h19m.tif	AFF-HTT-R2-P2-0H_D17_1_2020y09m07d_11h19m.tif	C:\Users\arpit.tandon\Desktop\Images AFFFs\RUN1 HTT\Plate 2 - 0hour\AFF-HTT-R1-P2-0H_D17_1_2020y09m07d_11h19m.tif	C:\Users\arpit.tandon\Desktop\Images AFFFs\RUN2 HTT\Plate 2 - 0hour\AFF-HTT-R2-P2-0H_D17_1_2020y09m07d_11h19m.tif
Plate2-D18	run1	run2	PFHpA (C7)	0.502166	1.82819e-05	0.502166	4	0hour	2020y09m07d_11h19m	2020y09m07d_11h19m	P2	D18	16	0	0.0005625	0.003	16	0	0.0005625	0.003	AFF-HTT-R1-P2-0H_D18_1_2020y09m07d_11h19m.tif	AFF-HTT-R2-P2-0H_D18_1_2020y09m07d_11h19m.tif	C:\Users\arpit.tandon\Desktop\Images AFFFs\RUN1 HTT\Plate 2 - 0hour\AFF-HTT-R1-P2-0H_D18_1_2020y09m07d_11h19m.tif	C:\Users\arpit.tandon\Desktop\Images AFFFs\RUN2 HTT\Plate 2 - 0hour\AFF-HTT-R2-P2-0H_D18_1_2020y09m07d_11h19m.tif
Plate2-D19	run1	run2	PFHpA (C7)	0.158913	5.7854e-06	0.158913	3	0hour	2020y09m07d_11h19m	2020y09m07d_11h19m	P2	D19	16	0	0.00025	0.002	16	0	0.00025	0.002	AFF-HTT-R1-P2-0H_D19_1_2020y09m07d_11h19m.tif	AFF-HTT-R2-P2-0H_D19_1_2020y09m07d_11h19m.tif	C:\Users\arpit.tandon\Desktop\Images AFFFs\RUN1 HTT\Plate 2 - 0hour\AFF-HTT-R1-P2-0H_D19_1_2020y09m07d_11h19m.tif	C:\Users\arpit.tandon\Desktop\Images AFFFs\RUN2 HTT\Plate 2 - 0hour\AFF-HTT-R2-P2-0H_D19_1_2020y09m07d_11h19m.tif
Plate2-D20	run1	run2	PFHpA (C7)	0.158913	5.7854e-06	0.158913	4	0hour	2020y09m07d_11h19m	2020y09m07d_11h19m	P2	D20	16	0	0.00075	0.009	16	0	0.00075	0.009	AFF-HTT-R1-P2-0H_D20_1_2020y09m07d_11h19m.tif	AFF-HTT-R2-P2-0H_D20_1_2020y09m07d_11h19m.tif	C:\Users\arpit.tandon\Desktop\Images AFFFs\RUN1 HTT\Plate 2 - 0hour\AFF-HTT-R1-P2-0H_D20_1_2020y09m07d_11h19m.tif	C:\Users\arpit.tandon\Desktop\Images AFFFs\RUN2 HTT\Plate 2 - 0hour\AFF-HTT-R2-P2-0H_D20_1_2020y09m07d_11h19m.tif
Plate2-D21	run1	run2	PFHpA (C7)	0.050289	1.83082e-06	0.050289	3	0hour	2020y09m07d_11h19m	2020y09m07d_11h19m	P2	D21	16	0	0.000375	0.002	16	0	0.000375	0.002	AFF-HTT-R1-P2-0H_D21_1_2020y09m07d_11h19m.tif	AFF-HTT-R2-P2-0H_D21_1_2020y09m07d_11h19m.tif	C:\Users\arpit.tandon\Desktop\Images AFFFs\RUN1 HTT\Plate 2 - 0hour\AFF-HTT-R1-P2-0H_D21_1_2020y09m07d_11h19m.tif	C:\Users\arpit.tandon\Desktop\Images AFFFs\RUN2 HTT\Plate 2 - 0hour\AFF-HTT-R2-P2-0H_D21_1_2020y09m07d_11h19m.tif
Plate2-D22	run1	run2	PFHpA (C7)	0.050289	1.83082e-06	0.050289	4	0hour	2020y09m07d_11h19m	2020y09m07d_11h19m	P2	D22	16	0	0.0001875	0.002	16	0	0.0001875	0.002	AFF-HTT-R1-P2-0H_D22_1_2020y09m07d_11h19m.tif	AFF-HTT-R2-P2-0H_D22_1_2020y09m07d_11h19m.tif	C:\Users\arpit.tandon\Desktop\Images AFFFs\RUN1 HTT\Plate 2 - 0hour\AFF-HTT-R1-P2-0H_D22_1_2020y09m07d_11h19m.tif	C:\Users\arpit.tandon\Desktop\Images AFFFs\RUN2 HTT\Plate 2 - 0hour\AFF-HTT-R2-P2-0H_D22_1_2020y09m07d_11h19m.tif
Plate2-D3	run1	run2	PFHpA (C7)	500	0.018203	500	3	0hour	2020y09m07d_11h19m	2020y09m07d_11h19m	P2	D3	16	0	0.000375	0.002	16	0	0.000375	0.002	AFF-HTT-R1-P2-0H_D3_1_2020y09m07d_11h19m.tif	AFF-HTT-R2-P2-0H_D3_1_2020y09m07d_11h19m.tif	C:\Users\arpit.tandon\Desktop\Images AFFFs\RUN1 HTT\Plate 2 - 0hour\AFF-HTT-R1-P2-0H_D3_1_2020y09m07d_11h19m.tif	C:\Users\arpit.tandon\Desktop\Images AFFFs\RUN2 HTT\Plate 2 - 0hour\AFF-HTT-R2-P2-0H_D3_1_2020y09m07d_11h19m.tif
Plate2-D4	run1	run2	PFHpA (C7)	500	0.018203	500	4	0hour	2020y09m07d_11h19m	2020y09m07d_11h19m	P2	D4	16	0	0.0001875	0.001	16	0	0.0001875	0.001	AFF-HTT-R1-P2-0H_D4_1_2020y09m07d_11h19m.tif	AFF-HTT-R2-P2-0H_D4_1_2020y09m07d_11h19m.tif	C:\Users\arpit.tandon\Desktop\Images AFFFs\RUN1 HTT\Plate 2 - 0hour\AFF-HTT-R1-P2-0H_D4_1_2020y09m07d_11h19m.tif	C:\Users\arpit.tandon\Desktop\Images AFFFs\RUN2 HTT\Plate 2 - 0hour\AFF-HTT-R2-P2-0H_D4_1_2020y09m07d_11h19m.tif
Plate2-D5	run1	run2	PFHpA (C7)	158.228	0.00576044	158.228	3	0hour	2020y09m07d_11h19m	2020y09m07d_11h19m	P2	D5	16	0	6.25e-05	0.001	16	0	6.25e-05	0.001	AFF-HTT-R1-P2-0H_D5_1_2020y09m07d_11h19m.tif	AFF-HTT-R2-P2-0H_D5_1_2020y09m07d_11h19m.tif	C:\Users\arpit.tandon\Desktop\Images AFFFs\RUN1 HTT\Plate 2 - 0hour\AFF-HTT-R1-P2-0H_D5_1_2020y09m07d_11h19m.tif	C:\Users\arpit.tandon\Desktop\Images AFFFs\RUN2 HTT\Plate 2 - 0hour\AFF-HTT-R2-P2-0H_D5_1_2020y09m07d_11h19m.tif
Plate2-D6	run1	run2	PFHpA (C7)	158.228	0.00576044	158.228	4	0hour	2020y09m07d_11h19m	2020y09m07d_11h19m	P2	D6	16	0	0.0005	0.006	16	0	0.0005	0.006	AFF-HTT-R1-P2-0H_D6_1_2020y09m07d_11h19m.tif	AFF-HTT-R2-P2-0H_D6_1_2020y09m07d_11h19m.tif	C:\Users\arpit.tandon\Desktop\Images AFFFs\RUN1 HTT\Plate 2 - 0hour\AFF-HTT-R1-P2-0H_D6_1_2020y09m07d_11h19m.tif	C:\Users\arpit.tandon\Desktop\Images AFFFs\RUN2 HTT\Plate 2 - 0hour\AFF-HTT-R2-P2-0H_D6_1_2020y09m07d_11h19m.tif
Plate2-D7	run1	run2	PFHpA (C7)	50.0721	0.00182293	50.0721	3	0hour	2020y09m07d_11h19m	2020y09m07d_11h19m	P2	D7	16	0	0.0009375	0.008	16	0	0.0009375	0.008	AFF-HTT-R1-P2-0H_D7_1_2020y09m07d_11h19m.tif	AFF-HTT-R2-P2-0H_D7_1_2020y09m07d_11h19m.tif	C:\Users\arpit.tandon\Desktop\Images AFFFs\RUN1 HTT\Plate 2 - 0hour\AFF-HTT-R1-P2-0H_D7_1_2020y09m07d_11h19m.tif	C:\Users\arpit.tandon\Desktop\Images AFFFs\RUN2 HTT\Plate 2 - 0hour\AFF-HTT-R2-P2-0H_D7_1_2020y09m07d_11h19m.tif
Plate2-D8	run1	run2	PFHpA (C7)	50.0721	0.00182293	50.0721	4	0hour	2020y09m07d_11h19m	2020y09m07d_11h19m	P2	D8	16	0	0.0015	0.015	16	0	0.0015	0.015	AFF-HTT-R1-P2-0H_D8_1_2020y09m07d_11h19m.tif	AFF-HTT-R2-P2-0H_D8_1_2020y09m07d_11h19m.tif	C:\Users\arpit.tandon\Desktop\Images AFFFs\RUN1 HTT\Plate 2 - 0hour\AFF-HTT-R1-P2-0H_D8_1_2020y09m07d_11h19m.tif	C:\Users\arpit.tandon\Desktop\Images AFFFs\RUN2 HTT\Plate 2 - 0hour\AFF-HTT-R2-P2-0H_D8_1_2020y09m07d_11h19m.tif
Plate2-D9	run1	run2	PFHpA (C7)	15.8456	0.000576875	15.8456	3	0hour	2020y09m07d_11h19m	2020y09m07d_11h19m	P2	D9	16	0	0.001875	0.016	16	0	0.001875	0.016	AFF-HTT-R1-P2-0H_D9_1_2020y09m07d_11h19m.tif	AFF-HTT-R2-P2-0H_D9_1_2020y09m07d_11h19m.tif	C:\Users\arpit.tandon\Desktop\Images AFFFs\RUN1 HTT\Plate 2 - 0hour\AFF-HTT-R1-P2-0H_D9_1_2020y09m07d_11h19m.tif	C:\Users\arpit.tandon\Desktop\Images AFFFs\RUN2 HTT\Plate 2 - 0hour\AFF-HTT-R2-P2-0H_D9_1_2020y09m07d_11h19m.tif
Plate2-E10	run1	run2	6,2 methylacrylate	15.8456	0.000684815	15.8456	2	0hour	2020y09m07d_11h19m	2020y09m07d_11h19m	P2	E10	16	0	0.000375	0.003	16	0	0.000375	0.003	AFF-HTT-R1-P2-0H_E10_1_2020y09m07d_11h19m.tif	AFF-HTT-R2-P2-0H_E10_1_2020y09m07d_11h19m.tif	C:\Users\arpit.tandon\Desktop\Images AFFFs\RUN1 HTT\Plate 2 - 0hour\AFF-HTT-R1-P2-0H_E10_1_2020y09m07d_11h19m.tif	C:\Users\arpit.tandon\Desktop\Images AFFFs\RUN2 HTT\Plate 2 - 0hour\AFF-HTT-R2-P2-0H_E10_1_2020y09m07d_11h19m.tif
Plate2-E11	run1	run2	6,2 methylacrylate	5.01443	0.000216714	5.01443	1	0hour	2020y09m07d_11h19m	2020y09m07d_11h19m	P2	E11	16	0	0.0003125	0.001	16	0	0.0003125	0.001	AFF-HTT-R1-P2-0H_E11_1_2020y09m07d_11h19m.tif	AFF-HTT-R2-P2-0H_E11_1_2020y09m07d_11h19m.tif	C:\Users\arpit.tandon\Desktop\Images AFFFs\RUN1 HTT\Plate 2 - 0hour\AFF-HTT-R1-P2-0H_E11_1_2020y09m07d_11h19m.tif	C:\Users\arpit.tandon\Desktop\Images AFFFs\RUN2 HTT\Plate 2 - 0hour\AFF-HTT-R2-P2-0H_E11_1_2020y09m07d_11h19m.tif
Plate2-E12	run1	run2	6,2 methylacrylate	5.01443	0.000216714	5.01443	2	0hour	2020y09m07d_11h19m	2020y09m07d_11h19m	P2	E12	16	0	0.00075	0.004	16	0	0.00075	0.004	AFF-HTT-R1-P2-0H_E12_1_2020y09m07d_11h19m.tif	AFF-HTT-R2-P2-0H_E12_1_2020y09m07d_11h19m.tif	C:\Users\arpit.tandon\Desktop\Images AFFFs\RUN1 HTT\Plate 2 - 0hour\AFF-HTT-R1-P2-0H_E12_1_2020y09m07d_11h19m.tif	C:\Users\arpit.tandon\Desktop\Images AFFFs\RUN2 HTT\Plate 2 - 0hour\AFF-HTT-R2-P2-0H_E12_1_2020y09m07d_11h19m.tif
Plate2-E13	run1	run2	Media control	0	0	0	1	0hour	2020y09m07d_11h19m	2020y09m07d_11h19m	P2	E13	16	0	0.0004375	0.003	16	0	0.0004375	0.003	AFF-HTT-R1-P2-0H_E13_1_2020y09m07d_11h19m.tif	AFF-HTT-R2-P2-0H_E13_1_2020y09m07d_11h19m.tif	C:\Users\arpit.tandon\Desktop\Images AFFFs\RUN1 HTT\Plate 2 - 0hour\AFF-HTT-R1-P2-0H_E13_1_2020y09m07d_11h19m.tif	C:\Users\arpit.tandon\Desktop\Images AFFFs\RUN2 HTT\Plate 2 - 0hour\AFF-HTT-R2-P2-0H_E13_1_2020y09m07d_11h19m.tif
Plate2-E14	run1	run2	Media control	0	0	0	2	0hour	2020y09m07d_11h19m	2020y09m07d_11h19m	P2	E14	16	0	0.0001875	0.001	16	0	0.0001875	0.001	AFF-HTT-R1-P2-0H_E14_1_2020y09m07d_11h19m.tif	AFF-HTT-R2-P2-0H_E14_1_2020y09m07d_11h19m.tif	C:\Users\arpit.tandon\Desktop\Images AFFFs\RUN1 HTT\Plate 2 - 0hour\AFF-HTT-R1-P2-0H_E14_1_2020y09m07d_11h19m.tif	C:\Users\arpit.tandon\Desktop\Images AFFFs\RUN2 HTT\Plate 2 - 0hour\AFF-HTT-R2-P2-0H_E14_1_2020y09m07d_11h19m.tif
Plate2-E15	run1	run2	6,2 methylacrylate	1.58685	6.85803e-05	1.58685	1	0hour	2020y09m07d_11h19m	2020y09m07d_11h19m	P2	E15	16	0	0.001375	0.009	16	0	0.001375	0.009	AFF-HTT-R1-P2-0H_E15_1_2020y09m07d_11h19m.tif	AFF-HTT-R2-P2-0H_E15_1_2020y09m07d_11h19m.tif	C:\Users\arpit.tandon\Desktop\Images AFFFs\RUN1 HTT\Plate 2 - 0hour\AFF-HTT-R1-P2-0H_E15_1_2020y09m07d_11h19m.tif	C:\Users\arpit.tandon\Desktop\Images AFFFs\RUN2 HTT\Plate 2 - 0hour\AFF-HTT-R2-P2-0H_E15_1_2020y09m07d_11h19m.tif
Plate2-E16	run1	run2	6,2 methylacrylate	1.58685	6.85803e-05	1.58685	2	0hour	2020y09m07d_11h19m	2020y09m07d_11h19m	P2	E16	16	0	0.00025	0.002	16	0	0.00025	0.002	AFF-HTT-R1-P2-0H_E16_1_2020y09m07d_11h19m.tif	AFF-HTT-R2-P2-0H_E16_1_2020y09m07d_11h19m.tif	C:\Users\arpit.tandon\Desktop\Images AFFFs\RUN1 HTT\Plate 2 - 0hour\AFF-HTT-R1-P2-0H_E16_1_2020y09m07d_11h19m.tif	C:\Users\arpit.tandon\Desktop\Images AFFFs\RUN2 HTT\Plate 2 - 0hour\AFF-HTT-R2-P2-0H_E16_1_2020y09m07d_11h19m.tif
Plate2-E17	run1	run2	6,2 methylacrylate	0.502166	2.17026e-05	0.502166	1	0hour	2020y09m07d_11h19m	2020y09m07d_11h19m	P2	E17	16	0	0.00025	0.002	16	0	0.00025	0.002	AFF-HTT-R1-P2-0H_E17_1_2020y09m07d_11h19m.tif	AFF-HTT-R2-P2-0H_E17_1_2020y09m07d_11h19m.tif	C:\Users\arpit.tandon\Desktop\Images AFFFs\RUN1 HTT\Plate 2 - 0hour\AFF-HTT-R1-P2-0H_E17_1_2020y09m07d_11h19m.tif	C:\Users\arpit.tandon\Desktop\Images AFFFs\RUN2 HTT\Plate 2 - 0hour\AFF-HTT-R2-P2-0H_E17_1_2020y09m07d_11h19m.tif
Plate2-E18	run1	run2	6,2 methylacrylate	0.502166	2.17026e-05	0.502166	2	0hour	2020y09m07d_11h19m	2020y09m07d_11h19m	P2	E18	16	0	0.001875	0.025	16	0	0.001875	0.025	AFF-HTT-R1-P2-0H_E18_1_2020y09m07d_11h19m.tif	AFF-HTT-R2-P2-0H_E18_1_2020y09m07d_11h19m.tif	C:\Users\arpit.tandon\Desktop\Images AFFFs\RUN1 HTT\Plate 2 - 0hour\AFF-HTT-R1-P2-0H_E18_1_2020y09m07d_11h19m.tif	C:\Users\arpit.tandon\Desktop\Images AFFFs\RUN2 HTT\Plate 2 - 0hour\AFF-HTT-R2-P2-0H_E18_1_2020y09m07d_11h19m.tif
Plate2-E19	run1	run2	6,2 methylacrylate	0.158913	6.86792e-06	0.158913	1	0hour	2020y09m07d_11h19m	2020y09m07d_11h19m	P2	E19	16	0	0.000625	0.003	16	0	0.000625	0.003	AFF-HTT-R1-P2-0H_E19_1_2020y09m07d_11h19m.tif	AFF-HTT-R2-P2-0H_E19_1_2020y09m07d_11h19m.tif	C:\Users\arpit.tandon\Desktop\Images AFFFs\RUN1 HTT\Plate 2 - 0hour\AFF-HTT-R1-P2-0H_E19_1_2020y09m07d_11h19m.tif	C:\Users\arpit.tandon\Desktop\Images AFFFs\RUN2 HTT\Plate 2 - 0hour\AFF-HTT-R2-P2-0H_E19_1_2020y09m07d_11h19m.tif
Plate2-E20	run1	run2	6,2 methylacrylate	0.158913	6.86792e-06	0.158913	2	0hour	2020y09m07d_11h19m	2020y09m07d_11h19m	P2	E20	16	0	0.000125	0.001	16	0	0.000125	0.001	AFF-HTT-R1-P2-0H_E20_1_2020y09m07d_11h19m.tif	AFF-HTT-R2-P2-0H_E20_1_2020y09m07d_11h19m.tif	C:\Users\arpit.tandon\Desktop\Images AFFFs\RUN1 HTT\Plate 2 - 0hour\AFF-HTT-R1-P2-0H_E20_1_2020y09m07d_11h19m.tif	C:\Users\arpit.tandon\Desktop\Images AFFFs\RUN2 HTT\Plate 2 - 0hour\AFF-HTT-R2-P2-0H_E20_1_2020y09m07d_11h19m.tif
Plate2-E21	run1	run2	6,2 methylacrylate	0.050289	2.17339e-06	0.050289	1	0hour	2020y09m07d_11h19m	2020y09m07d_11h19m	P2	E21	16	0	6.25e-05	0.001	16	0	6.25e-05	0.001	AFF-HTT-R1-P2-0H_E21_1_2020y09m07d_11h19m.tif	AFF-HTT-R2-P2-0H_E21_1_2020y09m07d_11h19m.tif	C:\Users\arpit.tandon\Desktop\Images AFFFs\RUN1 HTT\Plate 2 - 0hour\AFF-HTT-R1-P2-0H_E21_1_2020y09m07d_11h19m.tif	C:\Users\arpit.tandon\Desktop\Images AFFFs\RUN2 HTT\Plate 2 - 0hour\AFF-HTT-R2-P2-0H_E21_1_2020y09m07d_11h19m.tif
Plate2-E22	run1	run2	6,2 methylacrylate	0.050289	2.17339e-06	0.050289	2	0hour	2020y09m07d_11h19m	2020y09m07d_11h19m	P2	E22	16	0	0.0003125	0.004	16	0	0.0003125	0.004	AFF-HTT-R1-P2-0H_E22_1_2020y09m07d_11h19m.tif	AFF-HTT-R2-P2-0H_E22_1_2020y09m07d_11h19m.tif	C:\Users\arpit.tandon\Desktop\Images AFFFs\RUN1 HTT\Plate 2 - 0hour\AFF-HTT-R1-P2-0H_E22_1_2020y09m07d_11h19m.tif	C:\Users\arpit.tandon\Desktop\Images AFFFs\RUN2 HTT\Plate 2 - 0hour\AFF-HTT-R2-P2-0H_E22_1_2020y09m07d_11h19m.tif
Plate2-E3	run1	run2	6,2 methylacrylate	500	0.021609	500	1	0hour	2020y09m07d_11h19m	2020y09m07d_11h19m	P2	E3	16	0	0.0003125	0.002	16	0	0.0003125	0.002	AFF-HTT-R1-P2-0H_E3_1_2020y09m07d_11h19m.tif	AFF-HTT-R2-P2-0H_E3_1_2020y09m07d_11h19m.tif	C:\Users\arpit.tandon\Desktop\Images AFFFs\RUN1 HTT\Plate 2 - 0hour\AFF-HTT-R1-P2-0H_E3_1_2020y09m07d_11h19m.tif	C:\Users\arpit.tandon\Desktop\Images AFFFs\RUN2 HTT\Plate 2 - 0hour\AFF-HTT-R2-P2-0H_E3_1_2020y09m07d_11h19m.tif
Plate2-E4	run1	run2	6,2 methylacrylate	500	0.021609	500	2	0hour	2020y09m07d_11h19m	2020y09m07d_11h19m	P2	E4	16	0	0.000375	0.005	16	0	0.000375	0.005	AFF-HTT-R1-P2-0H_E4_1_2020y09m07d_11h19m.tif	AFF-HTT-R2-P2-0H_E4_1_2020y09m07d_11h19m.tif	C:\Users\arpit.tandon\Desktop\Images AFFFs\RUN1 HTT\Plate 2 - 0hour\AFF-HTT-R1-P2-0H_E4_1_2020y09m07d_11h19m.tif	C:\Users\arpit.tandon\Desktop\Images AFFFs\RUN2 HTT\Plate 2 - 0hour\AFF-HTT-R2-P2-0H_E4_1_2020y09m07d_11h19m.tif
Plate2-E5	run1	run2	6,2 methylacrylate	158.228	0.00683829	158.228	1	0hour	2020y09m07d_11h19m	2020y09m07d_11h19m	P2	E5	16	0	0.00025	0.002	16	0	0.00025	0.002	AFF-HTT-R1-P2-0H_E5_1_2020y09m07d_11h19m.tif	AFF-HTT-R2-P2-0H_E5_1_2020y09m07d_11h19m.tif	C:\Users\arpit.tandon\Desktop\Images AFFFs\RUN1 HTT\Plate 2 - 0hour\AFF-HTT-R1-P2-0H_E5_1_2020y09m07d_11h19m.tif	C:\Users\arpit.tandon\Desktop\Images AFFFs\RUN2 HTT\Plate 2 - 0hour\AFF-HTT-R2-P2-0H_E5_1_2020y09m07d_11h19m.tif
Plate2-E6	run1	run2	6,2 methylacrylate	158.228	0.00683829	158.228	2	0hour	2020y09m07d_11h19m	2020y09m07d_11h19m	P2	E6	16	0	0.0001875	0.003	16	0	0.0001875	0.003	AFF-HTT-R1-P2-0H_E6_1_2020y09m07d_11h19m.tif	AFF-HTT-R2-P2-0H_E6_1_2020y09m07d_11h19m.tif	C:\Users\arpit.tandon\Desktop\Images AFFFs\RUN1 HTT\Plate 2 - 0hour\AFF-HTT-R1-P2-0H_E6_1_2020y09m07d_11h19m.tif	C:\Users\arpit.tandon\Desktop\Images AFFFs\RUN2 HTT\Plate 2 - 0hour\AFF-HTT-R2-P2-0H_E6_1_2020y09m07d_11h19m.tif
Plate2-E7	run1	run2	6,2 methylacrylate	50.0721	0.00216402	50.0721	1	0hour	2020y09m07d_11h19m	2020y09m07d_11h19m	P2	E7	16	0	0.0005	0.003	16	0	0.0005	0.003	AFF-HTT-R1-P2-0H_E7_1_2020y09m07d_11h19m.tif	AFF-HTT-R2-P2-0H_E7_1_2020y09m07d_11h19m.tif	C:\Users\arpit.tandon\Desktop\Images AFFFs\RUN1 HTT\Plate 2 - 0hour\AFF-HTT-R1-P2-0H_E7_1_2020y09m07d_11h19m.tif	C:\Users\arpit.tandon\Desktop\Images AFFFs\RUN2 HTT\Plate 2 - 0hour\AFF-HTT-R2-P2-0H_E7_1_2020y09m07d_11h19m.tif
Plate2-E8	run1	run2	6,2 methylacrylate	50.0721	0.00216402	50.0721	2	0hour	2020y09m07d_11h19m	2020y09m07d_11h19m	P2	E8	16	0	0.0009375	0.004	16	0	0.0009375	0.004	AFF-HTT-R1-P2-0H_E8_1_2020y09m07d_11h19m.tif	AFF-HTT-R2-P2-0H_E8_1_2020y09m07d_11h19m.tif	C:\Users\arpit.tandon\Desktop\Images AFFFs\RUN1 HTT\Plate 2 - 0hour\AFF-HTT-R1-P2-0H_E8_1_2020y09m07d_11h19m.tif	C:\Users\arpit.tandon\Desktop\Images AFFFs\RUN2 HTT\Plate 2 - 0hour\AFF-HTT-R2-P2-0H_E8_1_2020y09m07d_11h19m.tif
Plate2-E9	run1	run2	6,2 methylacrylate	15.8456	0.000684815	15.8456	1	0hour	2020y09m07d_11h19m	2020y09m07d_11h19m	P2	E9	16	0	0.0001875	0.001	16	0	0.0001875	0.001	AFF-HTT-R1-P2-0H_E9_1_2020y09m07d_11h19m.tif	AFF-HTT-R2-P2-0H_E9_1_2020y09m07d_11h19m.tif	C:\Users\arpit.tandon\Desktop\Images AFFFs\RUN1 HTT\Plate 2 - 0hour\AFF-HTT-R1-P2-0H_E9_1_2020y09m07d_11h19m.tif	C:\Users\arpit.tandon\Desktop\Images AFFFs\RUN2 HTT\Plate 2 - 0hour\AFF-HTT-R2-P2-0H_E9_1_2020y09m07d_11h19m.tif
Plate2-F10	run1	run2	6,2 methylacrylate	15.8456	0.000684815	15.8456	4	0hour	2020y09m07d_11h19m	2020y09m07d_11h19m	P2	F10	16	0	0.001	0.012	16	0	0.001	0.012	AFF-HTT-R1-P2-0H_F10_1_2020y09m07d_11h19m.tif	AFF-HTT-R2-P2-0H_F10_1_2020y09m07d_11h19m.tif	C:\Users\arpit.tandon\Desktop\Images AFFFs\RUN1 HTT\Plate 2 - 0hour\AFF-HTT-R1-P2-0H_F10_1_2020y09m07d_11h19m.tif	C:\Users\arpit.tandon\Desktop\Images AFFFs\RUN2 HTT\Plate 2 - 0hour\AFF-HTT-R2-P2-0H_F10_1_2020y09m07d_11h19m.tif
Plate2-F11	run1	run2	6,2 methylacrylate	5.01443	0.000216714	5.01443	3	0hour	2020y09m07d_11h19m	2020y09m07d_11h19m	P2	F11	16	0	0.0013125	0.014	16	0	0.0013125	0.014	AFF-HTT-R1-P2-0H_F11_1_2020y09m07d_11h19m.tif	AFF-HTT-R2-P2-0H_F11_1_2020y09m07d_11h19m.tif	C:\Users\arpit.tandon\Desktop\Images AFFFs\RUN1 HTT\Plate 2 - 0hour\AFF-HTT-R1-P2-0H_F11_1_2020y09m07d_11h19m.tif	C:\Users\arpit.tandon\Desktop\Images AFFFs\RUN2 HTT\Plate 2 - 0hour\AFF-HTT-R2-P2-0H_F11_1_2020y09m07d_11h19m.tif
Plate2-F12	run1	run2	6,2 methylacrylate	5.01443	0.000216714	5.01443	4	0hour	2020y09m07d_11h19m	2020y09m07d_11h19m	P2	F12	16	0	0.0010625	0.006	16	0	0.0010625	0.006	AFF-HTT-R1-P2-0H_F12_1_2020y09m07d_11h19m.tif	AFF-HTT-R2-P2-0H_F12_1_2020y09m07d_11h19m.tif	C:\Users\arpit.tandon\Desktop\Images AFFFs\RUN1 HTT\Plate 2 - 0hour\AFF-HTT-R1-P2-0H_F12_1_2020y09m07d_11h19m.tif	C:\Users\arpit.tandon\Desktop\Images AFFFs\RUN2 HTT\Plate 2 - 0hour\AFF-HTT-R2-P2-0H_F12_1_2020y09m07d_11h19m.tif
Plate2-F13	run1	run2	Media control	0	0	0	3	0hour	2020y09m07d_11h19m	2020y09m07d_11h19m	P2	F13	16	0	0.0003125	0.002	16	0	0.0003125	0.002	AFF-HTT-R1-P2-0H_F13_1_2020y09m07d_11h19m.tif	AFF-HTT-R2-P2-0H_F13_1_2020y09m07d_11h19m.tif	C:\Users\arpit.tandon\Desktop\Images AFFFs\RUN1 HTT\Plate 2 - 0hour\AFF-HTT-R1-P2-0H_F13_1_2020y09m07d_11h19m.tif	C:\Users\arpit.tandon\Desktop\Images AFFFs\RUN2 HTT\Plate 2 - 0hour\AFF-HTT-R2-P2-0H_F13_1_2020y09m07d_11h19m.tif
Plate2-F14	run1	run2	Media control	0	0	0	4	0hour	2020y09m07d_11h19m	2020y09m07d_11h19m	P2	F14	16	0	0.0013125	0.009	16	0	0.0013125	0.009	AFF-HTT-R1-P2-0H_F14_1_2020y09m07d_11h19m.tif	AFF-HTT-R2-P2-0H_F14_1_2020y09m07d_11h19m.tif	C:\Users\arpit.tandon\Desktop\Images AFFFs\RUN1 HTT\Plate 2 - 0hour\AFF-HTT-R1-P2-0H_F14_1_2020y09m07d_11h19m.tif	C:\Users\arpit.tandon\Desktop\Images AFFFs\RUN2 HTT\Plate 2 - 0hour\AFF-HTT-R2-P2-0H_F14_1_2020y09m07d_11h19m.tif
Plate2-F15	run1	run2	6,2 methylacrylate	1.58685	6.85803e-05	1.58685	3	0hour	2020y09m07d_11h19m	2020y09m07d_11h19m	P2	F15	16	0	0.0014375	0.01	16	0	0.0014375	0.01	AFF-HTT-R1-P2-0H_F15_1_2020y09m07d_11h19m.tif	AFF-HTT-R2-P2-0H_F15_1_2020y09m07d_11h19m.tif	C:\Users\arpit.tandon\Desktop\Images AFFFs\RUN1 HTT\Plate 2 - 0hour\AFF-HTT-R1-P2-0H_F15_1_2020y09m07d_11h19m.tif	C:\Users\arpit.tandon\Desktop\Images AFFFs\RUN2 HTT\Plate 2 - 0hour\AFF-HTT-R2-P2-0H_F15_1_2020y09m07d_11h19m.tif
Plate2-F16	run1	run2	6,2 methylacrylate	1.58685	6.85803e-05	1.58685	4	0hour	2020y09m07d_11h19m	2020y09m07d_11h19m	P2	F16	16	0	0.0001875	0.001	16	0	0.0001875	0.001	AFF-HTT-R1-P2-0H_F16_1_2020y09m07d_11h19m.tif	AFF-HTT-R2-P2-0H_F16_1_2020y09m07d_11h19m.tif	C:\Users\arpit.tandon\Desktop\Images AFFFs\RUN1 HTT\Plate 2 - 0hour\AFF-HTT-R1-P2-0H_F16_1_2020y09m07d_11h19m.tif	C:\Users\arpit.tandon\Desktop\Images AFFFs\RUN2 HTT\Plate 2 - 0hour\AFF-HTT-R2-P2-0H_F16_1_2020y09m07d_11h19m.tif
Plate2-F17	run1	run2	6,2 methylacrylate	0.502166	2.17026e-05	0.502166	3	0hour	2020y09m07d_11h19m	2020y09m07d_11h19m	P2	F17	16	0	0.000375	0.002	16	0	0.000375	0.002	AFF-HTT-R1-P2-0H_F17_1_2020y09m07d_11h19m.tif	AFF-HTT-R2-P2-0H_F17_1_2020y09m07d_11h19m.tif	C:\Users\arpit.tandon\Desktop\Images AFFFs\RUN1 HTT\Plate 2 - 0hour\AFF-HTT-R1-P2-0H_F17_1_2020y09m07d_11h19m.tif	C:\Users\arpit.tandon\Desktop\Images AFFFs\RUN2 HTT\Plate 2 - 0hour\AFF-HTT-R2-P2-0H_F17_1_2020y09m07d_11h19m.tif
Plate2-F18	run1	run2	6,2 methylacrylate	0.502166	2.17026e-05	0.502166	4	0hour	2020y09m07d_11h19m	2020y09m07d_11h19m	P2	F18	16	0	0.0003125	0.002	16	0	0.0003125	0.002	AFF-HTT-R1-P2-0H_F18_1_2020y09m07d_11h19m.tif	AFF-HTT-R2-P2-0H_F18_1_2020y09m07d_11h19m.tif	C:\Users\arpit.tandon\Desktop\Images AFFFs\RUN1 HTT\Plate 2 - 0hour\AFF-HTT-R1-P2-0H_F18_1_2020y09m07d_11h19m.tif	C:\Users\arpit.tandon\Desktop\Images AFFFs\RUN2 HTT\Plate 2 - 0hour\AFF-HTT-R2-P2-0H_F18_1_2020y09m07d_11h19m.tif
Plate2-F19	run1	run2	6,2 methylacrylate	0.158913	6.86792e-06	0.158913	3	0hour	2020y09m07d_11h19m	2020y09m07d_11h19m	P2	F19	16	0	0.0004375	0.003	16	0	0.0004375	0.003	AFF-HTT-R1-P2-0H_F19_1_2020y09m07d_11h19m.tif	AFF-HTT-R2-P2-0H_F19_1_2020y09m07d_11h19m.tif	C:\Users\arpit.tandon\Desktop\Images AFFFs\RUN1 HTT\Plate 2 - 0hour\AFF-HTT-R1-P2-0H_F19_1_2020y09m07d_11h19m.tif	C:\Users\arpit.tandon\Desktop\Images AFFFs\RUN2 HTT\Plate 2 - 0hour\AFF-HTT-R2-P2-0H_F19_1_2020y09m07d_11h19m.tif
Plate2-F20	run1	run2	6,2 methylacrylate	0.158913	6.86792e-06	0.158913	4	0hour	2020y09m07d_11h19m	2020y09m07d_11h19m	P2	F20	16	0	0.000125	0.001	16	0	0.000125	0.001	AFF-HTT-R1-P2-0H_F20_1_2020y09m07d_11h19m.tif	AFF-HTT-R2-P2-0H_F20_1_2020y09m07d_11h19m.tif	C:\Users\arpit.tandon\Desktop\Images AFFFs\RUN1 HTT\Plate 2 - 0hour\AFF-HTT-R1-P2-0H_F20_1_2020y09m07d_11h19m.tif	C:\Users\arpit.tandon\Desktop\Images AFFFs\RUN2 HTT\Plate 2 - 0hour\AFF-HTT-R2-P2-0H_F20_1_2020y09m07d_11h19m.tif
Plate2-F21	run1	run2	6,2 methylacrylate	0.050289	2.17339e-06	0.050289	3	0hour	2020y09m07d_11h19m	2020y09m07d_11h19m	P2	F21	16	0	6.25e-05	0.001	16	0	6.25e-05	0.001	AFF-HTT-R1-P2-0H_F21_1_2020y09m07d_11h19m.tif	AFF-HTT-R2-P2-0H_F21_1_2020y09m07d_11h19m.tif	C:\Users\arpit.tandon\Desktop\Images AFFFs\RUN1 HTT\Plate 2 - 0hour\AFF-HTT-R1-P2-0H_F21_1_2020y09m07d_11h19m.tif	C:\Users\arpit.tandon\Desktop\Images AFFFs\RUN2 HTT\Plate 2 - 0hour\AFF-HTT-R2-P2-0H_F21_1_2020y09m07d_11h19m.tif
Plate2-F22	run1	run2	6,2 methylacrylate	0.050289	2.17339e-06	0.050289	4	0hour	2020y09m07d_11h19m	2020y09m07d_11h19m	P2	F22	16	0	0.000125	0.001	16	0	0.000125	0.001	AFF-HTT-R1-P2-0H_F22_1_2020y09m07d_11h19m.tif	AFF-HTT-R2-P2-0H_F22_1_2020y09m07d_11h19m.tif	C:\Users\arpit.tandon\Desktop\Images AFFFs\RUN1 HTT\Plate 2 - 0hour\AFF-HTT-R1-P2-0H_F22_1_2020y09m07d_11h19m.tif	C:\Users\arpit.tandon\Desktop\Images AFFFs\RUN2 HTT\Plate 2 - 0hour\AFF-HTT-R2-P2-0H_F22_1_2020y09m07d_11h19m.tif
Plate2-F3	run1	run2	6,2 methylacrylate	500	0.021609	500	3	0hour	2020y09m07d_11h19m	2020y09m07d_11h19m	P2	F3	16	0	0.00025	0.003	16	0	0.00025	0.003	AFF-HTT-R1-P2-0H_F3_1_2020y09m07d_11h19m.tif	AFF-HTT-R2-P2-0H_F3_1_2020y09m07d_11h19m.tif	C:\Users\arpit.tandon\Desktop\Images AFFFs\RUN1 HTT\Plate 2 - 0hour\AFF-HTT-R1-P2-0H_F3_1_2020y09m07d_11h19m.tif	C:\Users\arpit.tandon\Desktop\Images AFFFs\RUN2 HTT\Plate 2 - 0hour\AFF-HTT-R2-P2-0H_F3_1_2020y09m07d_11h19m.tif
Plate2-F4	run1	run2	6,2 methylacrylate	500	0.021609	500	4	0hour	2020y09m07d_11h19m	2020y09m07d_11h19m	P2	F4	16	0	0.00025	0.002	16	0	0.00025	0.002	AFF-HTT-R1-P2-0H_F4_1_2020y09m07d_11h19m.tif	AFF-HTT-R2-P2-0H_F4_1_2020y09m07d_11h19m.tif	C:\Users\arpit.tandon\Desktop\Images AFFFs\RUN1 HTT\Plate 2 - 0hour\AFF-HTT-R1-P2-0H_F4_1_2020y09m07d_11h19m.tif	C:\Users\arpit.tandon\Desktop\Images AFFFs\RUN2 HTT\Plate 2 - 0hour\AFF-HTT-R2-P2-0H_F4_1_2020y09m07d_11h19m.tif
Plate2-F5	run1	run2	6,2 methylacrylate	158.228	0.00683829	158.228	3	0hour	2020y09m07d_11h19m	2020y09m07d_11h19m	P2	F5	16	0	0.000125	0.001	16	0	0.000125	0.001	AFF-HTT-R1-P2-0H_F5_1_2020y09m07d_11h19m.tif	AFF-HTT-R2-P2-0H_F5_1_2020y09m07d_11h19m.tif	C:\Users\arpit.tandon\Desktop\Images AFFFs\RUN1 HTT\Plate 2 - 0hour\AFF-HTT-R1-P2-0H_F5_1_2020y09m07d_11h19m.tif	C:\Users\arpit.tandon\Desktop\Images AFFFs\RUN2 HTT\Plate 2 - 0hour\AFF-HTT-R2-P2-0H_F5_1_2020y09m07d_11h19m.tif
Plate2-F6	run1	run2	6,2 methylacrylate	158.228	0.00683829	158.228	4	0hour	2020y09m07d_11h19m	2020y09m07d_11h19m	P2	F6	16	0	0.00025	0.001	16	0	0.00025	0.001	AFF-HTT-R1-P2-0H_F6_1_2020y09m07d_11h19m.tif	AFF-HTT-R2-P2-0H_F6_1_2020y09m07d_11h19m.tif	C:\Users\arpit.tandon\Desktop\Images AFFFs\RUN1 HTT\Plate 2 - 0hour\AFF-HTT-R1-P2-0H_F6_1_2020y09m07d_11h19m.tif	C:\Users\arpit.tandon\Desktop\Images AFFFs\RUN2 HTT\Plate 2 - 0hour\AFF-HTT-R2-P2-0H_F6_1_2020y09m07d_11h19m.tif
Plate2-F7	run1	run2	6,2 methylacrylate	50.0721	0.00216402	50.0721	3	0hour	2020y09m07d_11h19m	2020y09m07d_11h19m	P2	F7	16	0	0.0004375	0.002	16	0	0.0004375	0.002	AFF-HTT-R1-P2-0H_F7_1_2020y09m07d_11h19m.tif	AFF-HTT-R2-P2-0H_F7_1_2020y09m07d_11h19m.tif	C:\Users\arpit.tandon\Desktop\Images AFFFs\RUN1 HTT\Plate 2 - 0hour\AFF-HTT-R1-P2-0H_F7_1_2020y09m07d_11h19m.tif	C:\Users\arpit.tandon\Desktop\Images AFFFs\RUN2 HTT\Plate 2 - 0hour\AFF-HTT-R2-P2-0H_F7_1_2020y09m07d_11h19m.tif
Plate2-F8	run1	run2	6,2 methylacrylate	50.0721	0.00216402	50.0721	4	0hour	2020y09m07d_11h19m	2020y09m07d_11h19m	P2	F8	16	0	0.0018125	0.018	16	0	0.0018125	0.018	AFF-HTT-R1-P2-0H_F8_1_2020y09m07d_11h19m.tif	AFF-HTT-R2-P2-0H_F8_1_2020y09m07d_11h19m.tif	C:\Users\arpit.tandon\Desktop\Images AFFFs\RUN1 HTT\Plate 2 - 0hour\AFF-HTT-R1-P2-0H_F8_1_2020y09m07d_11h19m.tif	C:\Users\arpit.tandon\Desktop\Images AFFFs\RUN2 HTT\Plate 2 - 0hour\AFF-HTT-R2-P2-0H_F8_1_2020y09m07d_11h19m.tif
Plate2-F9	run1	run2	6,2 methylacrylate	15.8456	0.000684815	15.8456	3	0hour	2020y09m07d_11h19m	2020y09m07d_11h19m	P2	F9	16	0	0.0009375	0.005	16	0	0.0009375	0.005	AFF-HTT-R1-P2-0H_F9_1_2020y09m07d_11h19m.tif	AFF-HTT-R2-P2-0H_F9_1_2020y09m07d_11h19m.tif	C:\Users\arpit.tandon\Desktop\Images AFFFs\RUN1 HTT\Plate 2 - 0hour\AFF-HTT-R1-P2-0H_F9_1_2020y09m07d_11h19m.tif	C:\Users\arpit.tandon\Desktop\Images AFFFs\RUN2 HTT\Plate 2 - 0hour\AFF-HTT-R2-P2-0H_F9_1_2020y09m07d_11h19m.tif
Plate2-G10	run1	run2	Phenobarbital	31.6912	0.000183837	31.6912	2	0hour	2020y09m07d_11h19m	2020y09m07d_11h19m	P2	G10	16	0	0.0005625	0.005	16	0	0.0005625	0.005	AFF-HTT-R1-P2-0H_G10_1_2020y09m07d_11h19m.tif	AFF-HTT-R2-P2-0H_G10_1_2020y09m07d_11h19m.tif	C:\Users\arpit.tandon\Desktop\Images AFFFs\RUN1 HTT\Plate 2 - 0hour\AFF-HTT-R1-P2-0H_G10_1_2020y09m07d_11h19m.tif	C:\Users\arpit.tandon\Desktop\Images AFFFs\RUN2 HTT\Plate 2 - 0hour\AFF-HTT-R2-P2-0H_G10_1_2020y09m07d_11h19m.tif
Plate2-G11	run1	run2	Phenobarbital	10.0289	5.81762e-05	10.0289	1	0hour	2020y09m07d_11h19m	2020y09m07d_11h19m	P2	G11	16	0	0.00025	0.001	16	0	0.00025	0.001	AFF-HTT-R1-P2-0H_G11_1_2020y09m07d_11h19m.tif	AFF-HTT-R2-P2-0H_G11_1_2020y09m07d_11h19m.tif	C:\Users\arpit.tandon\Desktop\Images AFFFs\RUN1 HTT\Plate 2 - 0hour\AFF-HTT-R1-P2-0H_G11_1_2020y09m07d_11h19m.tif	C:\Users\arpit.tandon\Desktop\Images AFFFs\RUN2 HTT\Plate 2 - 0hour\AFF-HTT-R2-P2-0H_G11_1_2020y09m07d_11h19m.tif
Plate2-G12	run1	run2	Phenobarbital	10.0289	5.81762e-05	10.0289	2	0hour	2020y09m07d_11h19m	2020y09m07d_11h19m	P2	G12	16	0	0.000625	0.004	16	0	0.000625	0.004	AFF-HTT-R1-P2-0H_G12_1_2020y09m07d_11h19m.tif	AFF-HTT-R2-P2-0H_G12_1_2020y09m07d_11h19m.tif	C:\Users\arpit.tandon\Desktop\Images AFFFs\RUN1 HTT\Plate 2 - 0hour\AFF-HTT-R1-P2-0H_G12_1_2020y09m07d_11h19m.tif	C:\Users\arpit.tandon\Desktop\Images AFFFs\RUN2 HTT\Plate 2 - 0hour\AFF-HTT-R2-P2-0H_G12_1_2020y09m07d_11h19m.tif
Plate2-G13	run1	run2	Media control	0	0	0	1	0hour	2020y09m07d_11h19m	2020y09m07d_11h19m	P2	G13	16	0	0.0001875	0.001	16	0	0.0001875	0.001	AFF-HTT-R1-P2-0H_G13_1_2020y09m07d_11h19m.tif	AFF-HTT-R2-P2-0H_G13_1_2020y09m07d_11h19m.tif	C:\Users\arpit.tandon\Desktop\Images AFFFs\RUN1 HTT\Plate 2 - 0hour\AFF-HTT-R1-P2-0H_G13_1_2020y09m07d_11h19m.tif	C:\Users\arpit.tandon\Desktop\Images AFFFs\RUN2 HTT\Plate 2 - 0hour\AFF-HTT-R2-P2-0H_G13_1_2020y09m07d_11h19m.tif
Plate2-G14	run1	run2	Media control	0	0	0	2	0hour	2020y09m07d_11h19m	2020y09m07d_11h19m	P2	G14	16	0	0.0010625	0.008	16	0	0.0010625	0.008	AFF-HTT-R1-P2-0H_G14_1_2020y09m07d_11h19m.tif	AFF-HTT-R2-P2-0H_G14_1_2020y09m07d_11h19m.tif	C:\Users\arpit.tandon\Desktop\Images AFFFs\RUN1 HTT\Plate 2 - 0hour\AFF-HTT-R1-P2-0H_G14_1_2020y09m07d_11h19m.tif	C:\Users\arpit.tandon\Desktop\Images AFFFs\RUN2 HTT\Plate 2 - 0hour\AFF-HTT-R2-P2-0H_G14_1_2020y09m07d_11h19m.tif
Plate2-G15	run1	run2	Phenobarbital	3.17369	1.84102e-05	3.17369	1	0hour	2020y09m07d_11h19m	2020y09m07d_11h19m	P2	G15	16	0	0.001375	0.018	16	0	0.001375	0.018	AFF-HTT-R1-P2-0H_G15_1_2020y09m07d_11h19m.tif	AFF-HTT-R2-P2-0H_G15_1_2020y09m07d_11h19m.tif	C:\Users\arpit.tandon\Desktop\Images AFFFs\RUN1 HTT\Plate 2 - 0hour\AFF-HTT-R1-P2-0H_G15_1_2020y09m07d_11h19m.tif	C:\Users\arpit.tandon\Desktop\Images AFFFs\RUN2 HTT\Plate 2 - 0hour\AFF-HTT-R2-P2-0H_G15_1_2020y09m07d_11h19m.tif
Plate2-G16	run1	run2	Phenobarbital	3.17369	1.84102e-05	3.17369	2	0hour	2020y09m07d_11h19m	2020y09m07d_11h19m	P2	G16	16	0	0.000125	0.001	16	0	0.000125	0.001	AFF-HTT-R1-P2-0H_G16_1_2020y09m07d_11h19m.tif	AFF-HTT-R2-P2-0H_G16_1_2020y09m07d_11h19m.tif	C:\Users\arpit.tandon\Desktop\Images AFFFs\RUN1 HTT\Plate 2 - 0hour\AFF-HTT-R1-P2-0H_G16_1_2020y09m07d_11h19m.tif	C:\Users\arpit.tandon\Desktop\Images AFFFs\RUN2 HTT\Plate 2 - 0hour\AFF-HTT-R2-P2-0H_G16_1_2020y09m07d_11h19m.tif
Plate2-G17	run1	run2	Phenobarbital	1.00433	5.82601e-06	1.00433	1	0hour	2020y09m07d_11h19m	2020y09m07d_11h19m	P2	G17	16	0	6.25e-05	0.001	16	0	6.25e-05	0.001	AFF-HTT-R1-P2-0H_G17_1_2020y09m07d_11h19m.tif	AFF-HTT-R2-P2-0H_G17_1_2020y09m07d_11h19m.tif	C:\Users\arpit.tandon\Desktop\Images AFFFs\RUN1 HTT\Plate 2 - 0hour\AFF-HTT-R1-P2-0H_G17_1_2020y09m07d_11h19m.tif	C:\Users\arpit.tandon\Desktop\Images AFFFs\RUN2 HTT\Plate 2 - 0hour\AFF-HTT-R2-P2-0H_G17_1_2020y09m07d_11h19m.tif
Plate2-G18	run1	run2	Phenobarbital	1.00433	5.82601e-06	1.00433	2	0hour	2020y09m07d_11h19m	2020y09m07d_11h19m	P2	G18	16	0	0.0005	0.004	16	0	0.0005	0.004	AFF-HTT-R1-P2-0H_G18_1_2020y09m07d_11h19m.tif	AFF-HTT-R2-P2-0H_G18_1_2020y09m07d_11h19m.tif	C:\Users\arpit.tandon\Desktop\Images AFFFs\RUN1 HTT\Plate 2 - 0hour\AFF-HTT-R1-P2-0H_G18_1_2020y09m07d_11h19m.tif	C:\Users\arpit.tandon\Desktop\Images AFFFs\RUN2 HTT\Plate 2 - 0hour\AFF-HTT-R2-P2-0H_G18_1_2020y09m07d_11h19m.tif
Plate2-G19	run1	run2	Phenobarbital	0.317827	1.84367e-06	0.317827	1	0hour	2020y09m07d_11h19m	2020y09m07d_11h19m	P2	G19	16	0	0.000625	0.004	16	0	0.000625	0.004	AFF-HTT-R1-P2-0H_G19_1_2020y09m07d_11h19m.tif	AFF-HTT-R2-P2-0H_G19_1_2020y09m07d_11h19m.tif	C:\Users\arpit.tandon\Desktop\Images AFFFs\RUN1 HTT\Plate 2 - 0hour\AFF-HTT-R1-P2-0H_G19_1_2020y09m07d_11h19m.tif	C:\Users\arpit.tandon\Desktop\Images AFFFs\RUN2 HTT\Plate 2 - 0hour\AFF-HTT-R2-P2-0H_G19_1_2020y09m07d_11h19m.tif
Plate2-G20	run1	run2	Phenobarbital	0.317827	1.84367e-06	0.317827	2	0hour	2020y09m07d_11h19m	2020y09m07d_11h19m	P2	G20	16	0	0.0004375	0.003	16	0	0.0004375	0.003	AFF-HTT-R1-P2-0H_G20_1_2020y09m07d_11h19m.tif	AFF-HTT-R2-P2-0H_G20_1_2020y09m07d_11h19m.tif	C:\Users\arpit.tandon\Desktop\Images AFFFs\RUN1 HTT\Plate 2 - 0hour\AFF-HTT-R1-P2-0H_G20_1_2020y09m07d_11h19m.tif	C:\Users\arpit.tandon\Desktop\Images AFFFs\RUN2 HTT\Plate 2 - 0hour\AFF-HTT-R2-P2-0H_G20_1_2020y09m07d_11h19m.tif
Plate2-G21	run1	run2	Phenobarbital	0.100578	5.83441e-07	0.100578	1	0hour	2020y09m07d_11h19m	2020y09m07d_11h19m	P2	G21	16	0	0.0001875	0.002	16	0	0.0001875	0.002	AFF-HTT-R1-P2-0H_G21_1_2020y09m07d_11h19m.tif	AFF-HTT-R2-P2-0H_G21_1_2020y09m07d_11h19m.tif	C:\Users\arpit.tandon\Desktop\Images AFFFs\RUN1 HTT\Plate 2 - 0hour\AFF-HTT-R1-P2-0H_G21_1_2020y09m07d_11h19m.tif	C:\Users\arpit.tandon\Desktop\Images AFFFs\RUN2 HTT\Plate 2 - 0hour\AFF-HTT-R2-P2-0H_G21_1_2020y09m07d_11h19m.tif
Plate2-G22	run1	run2	Phenobarbital	0.100578	5.83441e-07	0.100578	2	0hour	2020y09m07d_11h19m	2020y09m07d_11h19m	P2	G22	16	0	0.00275	0.019	16	0	0.00275	0.019	AFF-HTT-R1-P2-0H_G22_1_2020y09m07d_11h19m.tif	AFF-HTT-R2-P2-0H_G22_1_2020y09m07d_11h19m.tif	C:\Users\arpit.tandon\Desktop\Images AFFFs\RUN1 HTT\Plate 2 - 0hour\AFF-HTT-R1-P2-0H_G22_1_2020y09m07d_11h19m.tif	C:\Users\arpit.tandon\Desktop\Images AFFFs\RUN2 HTT\Plate 2 - 0hour\AFF-HTT-R2-P2-0H_G22_1_2020y09m07d_11h19m.tif
Plate2-G3	run1	run2	Phenobarbital	1000	0.00580088	1000	1	0hour	2020y09m07d_11h19m	2020y09m07d_11h19m	P2	G3	16	0	0.000625	0.005	16	0	0.000625	0.005	AFF-HTT-R1-P2-0H_G3_1_2020y09m07d_11h19m.tif	AFF-HTT-R2-P2-0H_G3_1_2020y09m07d_11h19m.tif	C:\Users\arpit.tandon\Desktop\Images AFFFs\RUN1 HTT\Plate 2 - 0hour\AFF-HTT-R1-P2-0H_G3_1_2020y09m07d_11h19m.tif	C:\Users\arpit.tandon\Desktop\Images AFFFs\RUN2 HTT\Plate 2 - 0hour\AFF-HTT-R2-P2-0H_G3_1_2020y09m07d_11h19m.tif
Plate2-G4	run1	run2	Phenobarbital	1000	0.00580088	1000	2	0hour	2020y09m07d_11h19m	2020y09m07d_11h19m	P2	G4	16	0	0.0003125	0.003	16	0	0.0003125	0.003	AFF-HTT-R1-P2-0H_G4_1_2020y09m07d_11h19m.tif	AFF-HTT-R2-P2-0H_G4_1_2020y09m07d_11h19m.tif	C:\Users\arpit.tandon\Desktop\Images AFFFs\RUN1 HTT\Plate 2 - 0hour\AFF-HTT-R1-P2-0H_G4_1_2020y09m07d_11h19m.tif	C:\Users\arpit.tandon\Desktop\Images AFFFs\RUN2 HTT\Plate 2 - 0hour\AFF-HTT-R2-P2-0H_G4_1_2020y09m07d_11h19m.tif
Plate2-G5	run1	run2	Phenobarbital	316.456	0.00183572	316.456	1	0hour	2020y09m07d_11h19m	2020y09m07d_11h19m	P2	G5	16	0	0.000375	0.003	16	0	0.000375	0.003	AFF-HTT-R1-P2-0H_G5_1_2020y09m07d_11h19m.tif	AFF-HTT-R2-P2-0H_G5_1_2020y09m07d_11h19m.tif	C:\Users\arpit.tandon\Desktop\Images AFFFs\RUN1 HTT\Plate 2 - 0hour\AFF-HTT-R1-P2-0H_G5_1_2020y09m07d_11h19m.tif	C:\Users\arpit.tandon\Desktop\Images AFFFs\RUN2 HTT\Plate 2 - 0hour\AFF-HTT-R2-P2-0H_G5_1_2020y09m07d_11h19m.tif
Plate2-G6	run1	run2	Phenobarbital	316.456	0.00183572	316.456	2	0hour	2020y09m07d_11h19m	2020y09m07d_11h19m	P2	G6	16	0	0.0006875	0.005	16	0	0.0006875	0.005	AFF-HTT-R1-P2-0H_G6_1_2020y09m07d_11h19m.tif	AFF-HTT-R2-P2-0H_G6_1_2020y09m07d_11h19m.tif	C:\Users\arpit.tandon\Desktop\Images AFFFs\RUN1 HTT\Plate 2 - 0hour\AFF-HTT-R1-P2-0H_G6_1_2020y09m07d_11h19m.tif	C:\Users\arpit.tandon\Desktop\Images AFFFs\RUN2 HTT\Plate 2 - 0hour\AFF-HTT-R2-P2-0H_G6_1_2020y09m07d_11h19m.tif
Plate2-G7	run1	run2	Phenobarbital	100.144	0.000580924	100.144	1	0hour	2020y09m07d_11h19m	2020y09m07d_11h19m	P2	G7	16	0	0.002	0.03	16	0	0.002	0.03	AFF-HTT-R1-P2-0H_G7_1_2020y09m07d_11h19m.tif	AFF-HTT-R2-P2-0H_G7_1_2020y09m07d_11h19m.tif	C:\Users\arpit.tandon\Desktop\Images AFFFs\RUN1 HTT\Plate 2 - 0hour\AFF-HTT-R1-P2-0H_G7_1_2020y09m07d_11h19m.tif	C:\Users\arpit.tandon\Desktop\Images AFFFs\RUN2 HTT\Plate 2 - 0hour\AFF-HTT-R2-P2-0H_G7_1_2020y09m07d_11h19m.tif
Plate2-G8	run1	run2	Phenobarbital	100.144	0.000580924	100.144	2	0hour	2020y09m07d_11h19m	2020y09m07d_11h19m	P2	G8	16	0	0.0011875	0.006	16	0	0.0011875	0.006	AFF-HTT-R1-P2-0H_G8_1_2020y09m07d_11h19m.tif	AFF-HTT-R2-P2-0H_G8_1_2020y09m07d_11h19m.tif	C:\Users\arpit.tandon\Desktop\Images AFFFs\RUN1 HTT\Plate 2 - 0hour\AFF-HTT-R1-P2-0H_G8_1_2020y09m07d_11h19m.tif	C:\Users\arpit.tandon\Desktop\Images AFFFs\RUN2 HTT\Plate 2 - 0hour\AFF-HTT-R2-P2-0H_G8_1_2020y09m07d_11h19m.tif
Plate2-G9	run1	run2	Phenobarbital	31.6912	0.000183837	31.6912	1	0hour	2020y09m07d_11h19m	2020y09m07d_11h19m	P2	G9	16	0	0.0001875	0.001	16	0	0.0001875	0.001	AFF-HTT-R1-P2-0H_G9_1_2020y09m07d_11h19m.tif	AFF-HTT-R2-P2-0H_G9_1_2020y09m07d_11h19m.tif	C:\Users\arpit.tandon\Desktop\Images AFFFs\RUN1 HTT\Plate 2 - 0hour\AFF-HTT-R1-P2-0H_G9_1_2020y09m07d_11h19m.tif	C:\Users\arpit.tandon\Desktop\Images AFFFs\RUN2 HTT\Plate 2 - 0hour\AFF-HTT-R2-P2-0H_G9_1_2020y09m07d_11h19m.tif
Plate2-H10	run1	run2	Phenobarbital	31.6912	0.000183837	31.6912	4	0hour	2020y09m07d_11h19m	2020y09m07d_11h19m	P2	H10	16	0	0.0004375	0.002	16	0	0.0004375	0.002	AFF-HTT-R1-P2-0H_H10_1_2020y09m07d_11h19m.tif	AFF-HTT-R2-P2-0H_H10_1_2020y09m07d_11h19m.tif	C:\Users\arpit.tandon\Desktop\Images AFFFs\RUN1 HTT\Plate 2 - 0hour\AFF-HTT-R1-P2-0H_H10_1_2020y09m07d_11h19m.tif	C:\Users\arpit.tandon\Desktop\Images AFFFs\RUN2 HTT\Plate 2 - 0hour\AFF-HTT-R2-P2-0H_H10_1_2020y09m07d_11h19m.tif
Plate2-H11	run1	run2	Phenobarbital	10.0289	5.81762e-05	10.0289	3	0hour	2020y09m07d_11h19m	2020y09m07d_11h19m	P2	H11	16	0	0.0001875	0.002	16	0	0.0001875	0.002	AFF-HTT-R1-P2-0H_H11_1_2020y09m07d_11h19m.tif	AFF-HTT-R2-P2-0H_H11_1_2020y09m07d_11h19m.tif	C:\Users\arpit.tandon\Desktop\Images AFFFs\RUN1 HTT\Plate 2 - 0hour\AFF-HTT-R1-P2-0H_H11_1_2020y09m07d_11h19m.tif	C:\Users\arpit.tandon\Desktop\Images AFFFs\RUN2 HTT\Plate 2 - 0hour\AFF-HTT-R2-P2-0H_H11_1_2020y09m07d_11h19m.tif
Plate2-H12	run1	run2	Phenobarbital	10.0289	5.81762e-05	10.0289	4	0hour	2020y09m07d_11h19m	2020y09m07d_11h19m	P2	H12	16	0	0.0004375	0.002	16	0	0.0004375	0.002	AFF-HTT-R1-P2-0H_H12_1_2020y09m07d_11h19m.tif	AFF-HTT-R2-P2-0H_H12_1_2020y09m07d_11h19m.tif	C:\Users\arpit.tandon\Desktop\Images AFFFs\RUN1 HTT\Plate 2 - 0hour\AFF-HTT-R1-P2-0H_H12_1_2020y09m07d_11h19m.tif	C:\Users\arpit.tandon\Desktop\Images AFFFs\RUN2 HTT\Plate 2 - 0hour\AFF-HTT-R2-P2-0H_H12_1_2020y09m07d_11h19m.tif
Plate2-H13	run1	run2	Media control	0	0	0	3	0hour	2020y09m07d_11h19m	2020y09m07d_11h19m	P2	H13	16	0	0.000375	0.004	16	0	0.000375	0.004	AFF-HTT-R1-P2-0H_H13_1_2020y09m07d_11h19m.tif	AFF-HTT-R2-P2-0H_H13_1_2020y09m07d_11h19m.tif	C:\Users\arpit.tandon\Desktop\Images AFFFs\RUN1 HTT\Plate 2 - 0hour\AFF-HTT-R1-P2-0H_H13_1_2020y09m07d_11h19m.tif	C:\Users\arpit.tandon\Desktop\Images AFFFs\RUN2 HTT\Plate 2 - 0hour\AFF-HTT-R2-P2-0H_H13_1_2020y09m07d_11h19m.tif
Plate2-H14	run1	run2	Media control	0	0	0	4	0hour	2020y09m07d_11h19m	2020y09m07d_11h19m	P2	H14	16	0	0.0004375	0.002	16	0	0.0004375	0.002	AFF-HTT-R1-P2-0H_H14_1_2020y09m07d_11h19m.tif	AFF-HTT-R2-P2-0H_H14_1_2020y09m07d_11h19m.tif	C:\Users\arpit.tandon\Desktop\Images AFFFs\RUN1 HTT\Plate 2 - 0hour\AFF-HTT-R1-P2-0H_H14_1_2020y09m07d_11h19m.tif	C:\Users\arpit.tandon\Desktop\Images AFFFs\RUN2 HTT\Plate 2 - 0hour\AFF-HTT-R2-P2-0H_H14_1_2020y09m07d_11h19m.tif
Plate2-H15	run1	run2	Phenobarbital	3.17369	1.84102e-05	3.17369	3	0hour	2020y09m07d_11h19m	2020y09m07d_11h19m	P2	H15	16	0	6.25e-05	0.001	16	0	6.25e-05	0.001	AFF-HTT-R1-P2-0H_H15_1_2020y09m07d_11h19m.tif	AFF-HTT-R2-P2-0H_H15_1_2020y09m07d_11h19m.tif	C:\Users\arpit.tandon\Desktop\Images AFFFs\RUN1 HTT\Plate 2 - 0hour\AFF-HTT-R1-P2-0H_H15_1_2020y09m07d_11h19m.tif	C:\Users\arpit.tandon\Desktop\Images AFFFs\RUN2 HTT\Plate 2 - 0hour\AFF-HTT-R2-P2-0H_H15_1_2020y09m07d_11h19m.tif
Plate2-H16	run1	run2	Phenobarbital	3.17369	1.84102e-05	3.17369	4	0hour	2020y09m07d_11h19m	2020y09m07d_11h19m	P2	H16	16	0	0.0008125	0.004	16	0	0.0008125	0.004	AFF-HTT-R1-P2-0H_H16_1_2020y09m07d_11h19m.tif	AFF-HTT-R2-P2-0H_H16_1_2020y09m07d_11h19m.tif	C:\Users\arpit.tandon\Desktop\Images AFFFs\RUN1 HTT\Plate 2 - 0hour\AFF-HTT-R1-P2-0H_H16_1_2020y09m07d_11h19m.tif	C:\Users\arpit.tandon\Desktop\Images AFFFs\RUN2 HTT\Plate 2 - 0hour\AFF-HTT-R2-P2-0H_H16_1_2020y09m07d_11h19m.tif
Plate2-H17	run1	run2	Phenobarbital	1.00433	5.82601e-06	1.00433	3	0hour	2020y09m07d_11h19m	2020y09m07d_11h19m	P2	H17	16	0	0.0001875	0.002	16	0	0.0001875	0.002	AFF-HTT-R1-P2-0H_H17_1_2020y09m07d_11h19m.tif	AFF-HTT-R2-P2-0H_H17_1_2020y09m07d_11h19m.tif	C:\Users\arpit.tandon\Desktop\Images AFFFs\RUN1 HTT\Plate 2 - 0hour\AFF-HTT-R1-P2-0H_H17_1_2020y09m07d_11h19m.tif	C:\Users\arpit.tandon\Desktop\Images AFFFs\RUN2 HTT\Plate 2 - 0hour\AFF-HTT-R2-P2-0H_H17_1_2020y09m07d_11h19m.tif
Plate2-H18	run1	run2	Phenobarbital	1.00433	5.82601e-06	1.00433	4	0hour	2020y09m07d_11h19m	2020y09m07d_11h19m	P2	H18	16	0	0.000625	0.006	16	0	0.000625	0.006	AFF-HTT-R1-P2-0H_H18_1_2020y09m07d_11h19m.tif	AFF-HTT-R2-P2-0H_H18_1_2020y09m07d_11h19m.tif	C:\Users\arpit.tandon\Desktop\Images AFFFs\RUN1 HTT\Plate 2 - 0hour\AFF-HTT-R1-P2-0H_H18_1_2020y09m07d_11h19m.tif	C:\Users\arpit.tandon\Desktop\Images AFFFs\RUN2 HTT\Plate 2 - 0hour\AFF-HTT-R2-P2-0H_H18_1_2020y09m07d_11h19m.tif
Plate2-H19	run1	run2	Phenobarbital	0.317827	1.84367e-06	0.317827	3	0hour	2020y09m07d_11h19m	2020y09m07d_11h19m	P2	H19	16	0	0.0001875	0.002	16	0	0.0001875	0.002	AFF-HTT-R1-P2-0H_H19_1_2020y09m07d_11h19m.tif	AFF-HTT-R2-P2-0H_H19_1_2020y09m07d_11h19m.tif	C:\Users\arpit.tandon\Desktop\Images AFFFs\RUN1 HTT\Plate 2 - 0hour\AFF-HTT-R1-P2-0H_H19_1_2020y09m07d_11h19m.tif	C:\Users\arpit.tandon\Desktop\Images AFFFs\RUN2 HTT\Plate 2 - 0hour\AFF-HTT-R2-P2-0H_H19_1_2020y09m07d_11h19m.tif
Plate2-H20	run1	run2	Phenobarbital	0.317827	1.84367e-06	0.317827	4	0hour	2020y09m07d_11h19m	2020y09m07d_11h19m	P2	H20	16	0	6.25e-05	0.001	16	0	6.25e-05	0.001	AFF-HTT-R1-P2-0H_H20_1_2020y09m07d_11h19m.tif	AFF-HTT-R2-P2-0H_H20_1_2020y09m07d_11h19m.tif	C:\Users\arpit.tandon\Desktop\Images AFFFs\RUN1 HTT\Plate 2 - 0hour\AFF-HTT-R1-P2-0H_H20_1_2020y09m07d_11h19m.tif	C:\Users\arpit.tandon\Desktop\Images AFFFs\RUN2 HTT\Plate 2 - 0hour\AFF-HTT-R2-P2-0H_H20_1_2020y09m07d_11h19m.tif
Plate2-H21	run1	run2	Phenobarbital	0.100578	5.83441e-07	0.100578	3	0hour	2020y09m07d_11h19m	2020y09m07d_11h19m	P2	H21	16	0	6.25e-05	0.001	16	0	6.25e-05	0.001	AFF-HTT-R1-P2-0H_H21_1_2020y09m07d_11h19m.tif	AFF-HTT-R2-P2-0H_H21_1_2020y09m07d_11h19m.tif	C:\Users\arpit.tandon\Desktop\Images AFFFs\RUN1 HTT\Plate 2 - 0hour\AFF-HTT-R1-P2-0H_H21_1_2020y09m07d_11h19m.tif	C:\Users\arpit.tandon\Desktop\Images AFFFs\RUN2 HTT\Plate 2 - 0hour\AFF-HTT-R2-P2-0H_H21_1_2020y09m07d_11h19m.tif
Plate2-H22	run1	run2	Phenobarbital	0.100578	5.83441e-07	0.100578	4	0hour	2020y09m07d_11h19m	2020y09m07d_11h19m	P2	H22	16	0	0.000125	0.002	16	0	0.000125	0.002	AFF-HTT-R1-P2-0H_H22_1_2020y09m07d_11h19m.tif	AFF-HTT-R2-P2-0H_H22_1_2020y09m07d_11h19m.tif	C:\Users\arpit.tandon\Desktop\Images AFFFs\RUN1 HTT\Plate 2 - 0hour\AFF-HTT-R1-P2-0H_H22_1_2020y09m07d_11h19m.tif	C:\Users\arpit.tandon\Desktop\Images AFFFs\RUN2 HTT\Plate 2 - 0hour\AFF-HTT-R2-P2-0H_H22_1_2020y09m07d_11h19m.tif
Plate2-H3	run1	run2	Phenobarbital	1000	0.00580088	1000	3	0hour	2020y09m07d_11h19m	2020y09m07d_11h19m	P2	H3	16	0	6.25e-05	0.001	16	0	6.25e-05	0.001	AFF-HTT-R1-P2-0H_H3_1_2020y09m07d_11h19m.tif	AFF-HTT-R2-P2-0H_H3_1_2020y09m07d_11h19m.tif	C:\Users\arpit.tandon\Desktop\Images AFFFs\RUN1 HTT\Plate 2 - 0hour\AFF-HTT-R1-P2-0H_H3_1_2020y09m07d_11h19m.tif	C:\Users\arpit.tandon\Desktop\Images AFFFs\RUN2 HTT\Plate 2 - 0hour\AFF-HTT-R2-P2-0H_H3_1_2020y09m07d_11h19m.tif
Plate2-H4	run1	run2	Phenobarbital	1000	0.00580088	1000	4	0hour	2020y09m07d_11h19m	2020y09m07d_11h19m	P2	H4	16	0	0.001	0.007	16	0	0.001	0.007	AFF-HTT-R1-P2-0H_H4_1_2020y09m07d_11h19m.tif	AFF-HTT-R2-P2-0H_H4_1_2020y09m07d_11h19m.tif	C:\Users\arpit.tandon\Desktop\Images AFFFs\RUN1 HTT\Plate 2 - 0hour\AFF-HTT-R1-P2-0H_H4_1_2020y09m07d_11h19m.tif	C:\Users\arpit.tandon\Desktop\Images AFFFs\RUN2 HTT\Plate 2 - 0hour\AFF-HTT-R2-P2-0H_H4_1_2020y09m07d_11h19m.tif
Plate2-H5	run1	run2	Phenobarbital	316.456	0.00183572	316.456	3	0hour	2020y09m07d_11h19m	2020y09m07d_11h19m	P2	H5	16	0	0.00025	0.003	16	0	0.00025	0.003	AFF-HTT-R1-P2-0H_H5_1_2020y09m07d_11h19m.tif	AFF-HTT-R2-P2-0H_H5_1_2020y09m07d_11h19m.tif	C:\Users\arpit.tandon\Desktop\Images AFFFs\RUN1 HTT\Plate 2 - 0hour\AFF-HTT-R1-P2-0H_H5_1_2020y09m07d_11h19m.tif	C:\Users\arpit.tandon\Desktop\Images AFFFs\RUN2 HTT\Plate 2 - 0hour\AFF-HTT-R2-P2-0H_H5_1_2020y09m07d_11h19m.tif
Plate2-H6	run1	run2	Phenobarbital	316.456	0.00183572	316.456	4	0hour	2020y09m07d_11h19m	2020y09m07d_11h19m	P2	H6	16	0	0.0005	0.002	16	0	0.0005	0.002	AFF-HTT-R1-P2-0H_H6_1_2020y09m07d_11h19m.tif	AFF-HTT-R2-P2-0H_H6_1_2020y09m07d_11h19m.tif	C:\Users\arpit.tandon\Desktop\Images AFFFs\RUN1 HTT\Plate 2 - 0hour\AFF-HTT-R1-P2-0H_H6_1_2020y09m07d_11h19m.tif	C:\Users\arpit.tandon\Desktop\Images AFFFs\RUN2 HTT\Plate 2 - 0hour\AFF-HTT-R2-P2-0H_H6_1_2020y09m07d_11h19m.tif
Plate2-H7	run1	run2	Phenobarbital	100.144	0.000580924	100.144	3	0hour	2020y09m07d_11h19m	2020y09m07d_11h19m	P2	H7	16	0	0.000375	0.003	16	0	0.000375	0.003	AFF-HTT-R1-P2-0H_H7_1_2020y09m07d_11h19m.tif	AFF-HTT-R2-P2-0H_H7_1_2020y09m07d_11h19m.tif	C:\Users\arpit.tandon\Desktop\Images AFFFs\RUN1 HTT\Plate 2 - 0hour\AFF-HTT-R1-P2-0H_H7_1_2020y09m07d_11h19m.tif	C:\Users\arpit.tandon\Desktop\Images AFFFs\RUN2 HTT\Plate 2 - 0hour\AFF-HTT-R2-P2-0H_H7_1_2020y09m07d_11h19m.tif
Plate2-H8	run1	run2	Phenobarbital	100.144	0.000580924	100.144	4	0hour	2020y09m07d_11h19m	2020y09m07d_11h19m	P2	H8	16	0	0.000375	0.002	16	0	0.000375	0.002	AFF-HTT-R1-P2-0H_H8_1_2020y09m07d_11h19m.tif	AFF-HTT-R2-P2-0H_H8_1_2020y09m07d_11h19m.tif	C:\Users\arpit.tandon\Desktop\Images AFFFs\RUN1 HTT\Plate 2 - 0hour\AFF-HTT-R1-P2-0H_H8_1_2020y09m07d_11h19m.tif	C:\Users\arpit.tandon\Desktop\Images AFFFs\RUN2 HTT\Plate 2 - 0hour\AFF-HTT-R2-P2-0H_H8_1_2020y09m07d_11h19m.tif
Plate2-H9	run1	run2	Phenobarbital	31.6912	0.000183837	31.6912	3	0hour	2020y09m07d_11h19m	2020y09m07d_11h19m	P2	H9	16	0	0.000125	0.002	16	0	0.000125	0.002	AFF-HTT-R1-P2-0H_H9_1_2020y09m07d_11h19m.tif	AFF-HTT-R2-P2-0H_H9_1_2020y09m07d_11h19m.tif	C:\Users\arpit.tandon\Desktop\Images AFFFs\RUN1 HTT\Plate 2 - 0hour\AFF-HTT-R1-P2-0H_H9_1_2020y09m07d_11h19m.tif	C:\Users\arpit.tandon\Desktop\Images AFFFs\RUN2 HTT\Plate 2 - 0hour\AFF-HTT-R2-P2-0H_H9_1_2020y09m07d_11h19m.tif
Plate2-I10	run1	run2	PFNA	3.9614	0.000183837	3.9614	2	0hour	2020y09m07d_11h19m	2020y09m07d_11h19m	P2	I10	16	0	0.00075	0.008	16	0	0.00075	0.008	AFF-HTT-R1-P2-0H_I10_1_2020y09m07d_11h19m.tif	AFF-HTT-R2-P2-0H_I10_1_2020y09m07d_11h19m.tif	C:\Users\arpit.tandon\Desktop\Images AFFFs\RUN1 HTT\Plate 2 - 0hour\AFF-HTT-R1-P2-0H_I10_1_2020y09m07d_11h19m.tif	C:\Users\arpit.tandon\Desktop\Images AFFFs\RUN2 HTT\Plate 2 - 0hour\AFF-HTT-R2-P2-0H_I10_1_2020y09m07d_11h19m.tif
Plate2-I11	run1	run2	PFNA	1.25361	5.81762e-05	1.25361	1	0hour	2020y09m07d_11h19m	2020y09m07d_11h19m	P2	I11	16	0	0.0005625	0.003	16	0	0.0005625	0.003	AFF-HTT-R1-P2-0H_I11_1_2020y09m07d_11h19m.tif	AFF-HTT-R2-P2-0H_I11_1_2020y09m07d_11h19m.tif	C:\Users\arpit.tandon\Desktop\Images AFFFs\RUN1 HTT\Plate 2 - 0hour\AFF-HTT-R1-P2-0H_I11_1_2020y09m07d_11h19m.tif	C:\Users\arpit.tandon\Desktop\Images AFFFs\RUN2 HTT\Plate 2 - 0hour\AFF-HTT-R2-P2-0H_I11_1_2020y09m07d_11h19m.tif
Plate2-I12	run1	run2	PFNA	1.25361	5.81762e-05	1.25361	2	0hour	2020y09m07d_11h19m	2020y09m07d_11h19m	P2	I12	16	0	0.00225	0.033	16	0	0.00225	0.033	AFF-HTT-R1-P2-0H_I12_1_2020y09m07d_11h19m.tif	AFF-HTT-R2-P2-0H_I12_1_2020y09m07d_11h19m.tif	C:\Users\arpit.tandon\Desktop\Images AFFFs\RUN1 HTT\Plate 2 - 0hour\AFF-HTT-R1-P2-0H_I12_1_2020y09m07d_11h19m.tif	C:\Users\arpit.tandon\Desktop\Images AFFFs\RUN2 HTT\Plate 2 - 0hour\AFF-HTT-R2-P2-0H_I12_1_2020y09m07d_11h19m.tif
Plate2-I13	run1	run2	MeOH control	0	0	0	1	0hour	2020y09m07d_11h19m	2020y09m07d_11h19m	P2	I13	16	0	0.0003125	0.001	16	0	0.0003125	0.001	AFF-HTT-R1-P2-0H_I13_1_2020y09m07d_11h19m.tif	AFF-HTT-R2-P2-0H_I13_1_2020y09m07d_11h19m.tif	C:\Users\arpit.tandon\Desktop\Images AFFFs\RUN1 HTT\Plate 2 - 0hour\AFF-HTT-R1-P2-0H_I13_1_2020y09m07d_11h19m.tif	C:\Users\arpit.tandon\Desktop\Images AFFFs\RUN2 HTT\Plate 2 - 0hour\AFF-HTT-R2-P2-0H_I13_1_2020y09m07d_11h19m.tif
Plate2-I14	run1	run2	MeOH control	0	0	0	2	0hour	2020y09m07d_11h19m	2020y09m07d_11h19m	P2	I14	16	0	0.00125	0.009	16	0	0.00125	0.009	AFF-HTT-R1-P2-0H_I14_1_2020y09m07d_11h19m.tif	AFF-HTT-R2-P2-0H_I14_1_2020y09m07d_11h19m.tif	C:\Users\arpit.tandon\Desktop\Images AFFFs\RUN1 HTT\Plate 2 - 0hour\AFF-HTT-R1-P2-0H_I14_1_2020y09m07d_11h19m.tif	C:\Users\arpit.tandon\Desktop\Images AFFFs\RUN2 HTT\Plate 2 - 0hour\AFF-HTT-R2-P2-0H_I14_1_2020y09m07d_11h19m.tif
Plate2-I15	run1	run2	PFNA	0.396711	1.84102e-05	0.396711	1	0hour	2020y09m07d_11h19m	2020y09m07d_11h19m	P2	I15	16	0	0.000625	0.006	16	0	0.000625	0.006	AFF-HTT-R1-P2-0H_I15_1_2020y09m07d_11h19m.tif	AFF-HTT-R2-P2-0H_I15_1_2020y09m07d_11h19m.tif	C:\Users\arpit.tandon\Desktop\Images AFFFs\RUN1 HTT\Plate 2 - 0hour\AFF-HTT-R1-P2-0H_I15_1_2020y09m07d_11h19m.tif	C:\Users\arpit.tandon\Desktop\Images AFFFs\RUN2 HTT\Plate 2 - 0hour\AFF-HTT-R2-P2-0H_I15_1_2020y09m07d_11h19m.tif
Plate2-I16	run1	run2	PFNA	0.396711	1.84102e-05	0.396711	2	0hour	2020y09m07d_11h19m	2020y09m07d_11h19m	P2	I16	16	0	0.00025	0.001	16	0	0.00025	0.001	AFF-HTT-R1-P2-0H_I16_1_2020y09m07d_11h19m.tif	AFF-HTT-R2-P2-0H_I16_1_2020y09m07d_11h19m.tif	C:\Users\arpit.tandon\Desktop\Images AFFFs\RUN1 HTT\Plate 2 - 0hour\AFF-HTT-R1-P2-0H_I16_1_2020y09m07d_11h19m.tif	C:\Users\arpit.tandon\Desktop\Images AFFFs\RUN2 HTT\Plate 2 - 0hour\AFF-HTT-R2-P2-0H_I16_1_2020y09m07d_11h19m.tif
Plate2-I17	run1	run2	PFNA	0.125542	5.82601e-06	0.125542	1	0hour	2020y09m07d_11h19m	2020y09m07d_11h19m	P2	I17	16	0	0.0009375	0.011	16	0	0.0009375	0.011	AFF-HTT-R1-P2-0H_I17_1_2020y09m07d_11h19m.tif	AFF-HTT-R2-P2-0H_I17_1_2020y09m07d_11h19m.tif	C:\Users\arpit.tandon\Desktop\Images AFFFs\RUN1 HTT\Plate 2 - 0hour\AFF-HTT-R1-P2-0H_I17_1_2020y09m07d_11h19m.tif	C:\Users\arpit.tandon\Desktop\Images AFFFs\RUN2 HTT\Plate 2 - 0hour\AFF-HTT-R2-P2-0H_I17_1_2020y09m07d_11h19m.tif
Plate2-I18	run1	run2	PFNA	0.125542	5.82601e-06	0.125542	2	0hour	2020y09m07d_11h19m	2020y09m07d_11h19m	P2	I18	16	0	0.0005625	0.003	16	0	0.0005625	0.003	AFF-HTT-R1-P2-0H_I18_1_2020y09m07d_11h19m.tif	AFF-HTT-R2-P2-0H_I18_1_2020y09m07d_11h19m.tif	C:\Users\arpit.tandon\Desktop\Images AFFFs\RUN1 HTT\Plate 2 - 0hour\AFF-HTT-R1-P2-0H_I18_1_2020y09m07d_11h19m.tif	C:\Users\arpit.tandon\Desktop\Images AFFFs\RUN2 HTT\Plate 2 - 0hour\AFF-HTT-R2-P2-0H_I18_1_2020y09m07d_11h19m.tif
Plate2-I19	run1	run2	PFNA	0.0397283	1.84367e-06	0.0397283	1	0hour	2020y09m07d_11h19m	2020y09m07d_11h19m	P2	I19	16	0	0	0	16	0	0	0	AFF-HTT-R1-P2-0H_I19_1_2020y09m07d_11h19m.tif	AFF-HTT-R2-P2-0H_I19_1_2020y09m07d_11h19m.tif	C:\Users\arpit.tandon\Desktop\Images AFFFs\RUN1 HTT\Plate 2 - 0hour\AFF-HTT-R1-P2-0H_I19_1_2020y09m07d_11h19m.tif	C:\Users\arpit.tandon\Desktop\Images AFFFs\RUN2 HTT\Plate 2 - 0hour\AFF-HTT-R2-P2-0H_I19_1_2020y09m07d_11h19m.tif
Plate2-I20	run1	run2	PFNA	0.0397283	1.84367e-06	0.0397283	2	0hour	2020y09m07d_11h19m	2020y09m07d_11h19m	P2	I20	16	0	0.0004375	0.004	16	0	0.0004375	0.004	AFF-HTT-R1-P2-0H_I20_1_2020y09m07d_11h19m.tif	AFF-HTT-R2-P2-0H_I20_1_2020y09m07d_11h19m.tif	C:\Users\arpit.tandon\Desktop\Images AFFFs\RUN1 HTT\Plate 2 - 0hour\AFF-HTT-R1-P2-0H_I20_1_2020y09m07d_11h19m.tif	C:\Users\arpit.tandon\Desktop\Images AFFFs\RUN2 HTT\Plate 2 - 0hour\AFF-HTT-R2-P2-0H_I20_1_2020y09m07d_11h19m.tif
Plate2-I21	run1	run2	PFNA	0.0125723	5.83441e-07	0.0125723	1	0hour	2020y09m07d_11h19m	2020y09m07d_11h19m	P2	I21	16	0	6.25e-05	0.001	16	0	6.25e-05	0.001	AFF-HTT-R1-P2-0H_I21_1_2020y09m07d_11h19m.tif	AFF-HTT-R2-P2-0H_I21_1_2020y09m07d_11h19m.tif	C:\Users\arpit.tandon\Desktop\Images AFFFs\RUN1 HTT\Plate 2 - 0hour\AFF-HTT-R1-P2-0H_I21_1_2020y09m07d_11h19m.tif	C:\Users\arpit.tandon\Desktop\Images AFFFs\RUN2 HTT\Plate 2 - 0hour\AFF-HTT-R2-P2-0H_I21_1_2020y09m07d_11h19m.tif
Plate2-I22	run1	run2	PFNA	0.0125723	5.83441e-07	0.0125723	2	0hour	2020y09m07d_11h19m	2020y09m07d_11h19m	P2	I22	16	0	0.000375	0.004	16	0	0.000375	0.004	AFF-HTT-R1-P2-0H_I22_1_2020y09m07d_11h19m.tif	AFF-HTT-R2-P2-0H_I22_1_2020y09m07d_11h19m.tif	C:\Users\arpit.tandon\Desktop\Images AFFFs\RUN1 HTT\Plate 2 - 0hour\AFF-HTT-R1-P2-0H_I22_1_2020y09m07d_11h19m.tif	C:\Users\arpit.tandon\Desktop\Images AFFFs\RUN2 HTT\Plate 2 - 0hour\AFF-HTT-R2-P2-0H_I22_1_2020y09m07d_11h19m.tif
Plate2-I3	run1	run2	PFNA	125	0.00580088	125	1	0hour	2020y09m07d_11h19m	2020y09m07d_11h19m	P2	I3	16	0	0	0	16	0	0	0	AFF-HTT-R1-P2-0H_I3_1_2020y09m07d_11h19m.tif	AFF-HTT-R2-P2-0H_I3_1_2020y09m07d_11h19m.tif	C:\Users\arpit.tandon\Desktop\Images AFFFs\RUN1 HTT\Plate 2 - 0hour\AFF-HTT-R1-P2-0H_I3_1_2020y09m07d_11h19m.tif	C:\Users\arpit.tandon\Desktop\Images AFFFs\RUN2 HTT\Plate 2 - 0hour\AFF-HTT-R2-P2-0H_I3_1_2020y09m07d_11h19m.tif
Plate2-I4	run1	run2	PFNA	125	0.00580088	125	2	0hour	2020y09m07d_11h19m	2020y09m07d_11h19m	P2	I4	16	0	0.0004375	0.004	16	0	0.0004375	0.004	AFF-HTT-R1-P2-0H_I4_1_2020y09m07d_11h19m.tif	AFF-HTT-R2-P2-0H_I4_1_2020y09m07d_11h19m.tif	C:\Users\arpit.tandon\Desktop\Images AFFFs\RUN1 HTT\Plate 2 - 0hour\AFF-HTT-R1-P2-0H_I4_1_2020y09m07d_11h19m.tif	C:\Users\arpit.tandon\Desktop\Images AFFFs\RUN2 HTT\Plate 2 - 0hour\AFF-HTT-R2-P2-0H_I4_1_2020y09m07d_11h19m.tif
Plate2-I5	run1	run2	PFNA	39.557	0.00183572	39.557	1	0hour	2020y09m07d_11h19m	2020y09m07d_11h19m	P2	I5	16	0	0	0	16	0	0	0	AFF-HTT-R1-P2-0H_I5_1_2020y09m07d_11h19m.tif	AFF-HTT-R2-P2-0H_I5_1_2020y09m07d_11h19m.tif	C:\Users\arpit.tandon\Desktop\Images AFFFs\RUN1 HTT\Plate 2 - 0hour\AFF-HTT-R1-P2-0H_I5_1_2020y09m07d_11h19m.tif	C:\Users\arpit.tandon\Desktop\Images AFFFs\RUN2 HTT\Plate 2 - 0hour\AFF-HTT-R2-P2-0H_I5_1_2020y09m07d_11h19m.tif
Plate2-I6	run1	run2	PFNA	39.557	0.00183572	39.557	2	0hour	2020y09m07d_11h19m	2020y09m07d_11h19m	P2	I6	16	0	0.000125	0.001	16	0	0.000125	0.001	AFF-HTT-R1-P2-0H_I6_1_2020y09m07d_11h19m.tif	AFF-HTT-R2-P2-0H_I6_1_2020y09m07d_11h19m.tif	C:\Users\arpit.tandon\Desktop\Images AFFFs\RUN1 HTT\Plate 2 - 0hour\AFF-HTT-R1-P2-0H_I6_1_2020y09m07d_11h19m.tif	C:\Users\arpit.tandon\Desktop\Images AFFFs\RUN2 HTT\Plate 2 - 0hour\AFF-HTT-R2-P2-0H_I6_1_2020y09m07d_11h19m.tif
Plate2-I7	run1	run2	PFNA	12.518	0.000580924	12.518	1	0hour	2020y09m07d_11h19m	2020y09m07d_11h19m	P2	I7	16	0	0	0	16	0	0	0	AFF-HTT-R1-P2-0H_I7_1_2020y09m07d_11h19m.tif	AFF-HTT-R2-P2-0H_I7_1_2020y09m07d_11h19m.tif	C:\Users\arpit.tandon\Desktop\Images AFFFs\RUN1 HTT\Plate 2 - 0hour\AFF-HTT-R1-P2-0H_I7_1_2020y09m07d_11h19m.tif	C:\Users\arpit.tandon\Desktop\Images AFFFs\RUN2 HTT\Plate 2 - 0hour\AFF-HTT-R2-P2-0H_I7_1_2020y09m07d_11h19m.tif
Plate2-I8	run1	run2	PFNA	12.518	0.000580924	12.518	2	0hour	2020y09m07d_11h19m	2020y09m07d_11h19m	P2	I8	16	0	0.0005	0.006	16	0	0.0005	0.006	AFF-HTT-R1-P2-0H_I8_1_2020y09m07d_11h19m.tif	AFF-HTT-R2-P2-0H_I8_1_2020y09m07d_11h19m.tif	C:\Users\arpit.tandon\Desktop\Images AFFFs\RUN1 HTT\Plate 2 - 0hour\AFF-HTT-R1-P2-0H_I8_1_2020y09m07d_11h19m.tif	C:\Users\arpit.tandon\Desktop\Images AFFFs\RUN2 HTT\Plate 2 - 0hour\AFF-HTT-R2-P2-0H_I8_1_2020y09m07d_11h19m.tif
Plate2-I9	run1	run2	PFNA	3.9614	0.000183837	3.9614	1	0hour	2020y09m07d_11h19m	2020y09m07d_11h19m	P2	I9	16	0	0.0009375	0.008	16	0	0.0009375	0.008	AFF-HTT-R1-P2-0H_I9_1_2020y09m07d_11h19m.tif	AFF-HTT-R2-P2-0H_I9_1_2020y09m07d_11h19m.tif	C:\Users\arpit.tandon\Desktop\Images AFFFs\RUN1 HTT\Plate 2 - 0hour\AFF-HTT-R1-P2-0H_I9_1_2020y09m07d_11h19m.tif	C:\Users\arpit.tandon\Desktop\Images AFFFs\RUN2 HTT\Plate 2 - 0hour\AFF-HTT-R2-P2-0H_I9_1_2020y09m07d_11h19m.tif
Plate2-J10	run1	run2	PFNA	3.9614	0.000183837	3.9614	4	0hour	2020y09m07d_11h19m	2020y09m07d_11h19m	P2	J10	16	0	0.000875	0.007	16	0	0.000875	0.007	AFF-HTT-R1-P2-0H_J10_1_2020y09m07d_11h19m.tif	AFF-HTT-R2-P2-0H_J10_1_2020y09m07d_11h19m.tif	C:\Users\arpit.tandon\Desktop\Images AFFFs\RUN1 HTT\Plate 2 - 0hour\AFF-HTT-R1-P2-0H_J10_1_2020y09m07d_11h19m.tif	C:\Users\arpit.tandon\Desktop\Images AFFFs\RUN2 HTT\Plate 2 - 0hour\AFF-HTT-R2-P2-0H_J10_1_2020y09m07d_11h19m.tif
Plate2-J11	run1	run2	PFNA	1.25361	5.81762e-05	1.25361	3	0hour	2020y09m07d_11h19m	2020y09m07d_11h19m	P2	J11	16	0	0	0	16	0	0	0	AFF-HTT-R1-P2-0H_J11_1_2020y09m07d_11h19m.tif	AFF-HTT-R2-P2-0H_J11_1_2020y09m07d_11h19m.tif	C:\Users\arpit.tandon\Desktop\Images AFFFs\RUN1 HTT\Plate 2 - 0hour\AFF-HTT-R1-P2-0H_J11_1_2020y09m07d_11h19m.tif	C:\Users\arpit.tandon\Desktop\Images AFFFs\RUN2 HTT\Plate 2 - 0hour\AFF-HTT-R2-P2-0H_J11_1_2020y09m07d_11h19m.tif
Plate2-J12	run1	run2	PFNA	1.25361	5.81762e-05	1.25361	4	0hour	2020y09m07d_11h19m	2020y09m07d_11h19m	P2	J12	16	0	0.00025	0.001	16	0	0.00025	0.001	AFF-HTT-R1-P2-0H_J12_1_2020y09m07d_11h19m.tif	AFF-HTT-R2-P2-0H_J12_1_2020y09m07d_11h19m.tif	C:\Users\arpit.tandon\Desktop\Images AFFFs\RUN1 HTT\Plate 2 - 0hour\AFF-HTT-R1-P2-0H_J12_1_2020y09m07d_11h19m.tif	C:\Users\arpit.tandon\Desktop\Images AFFFs\RUN2 HTT\Plate 2 - 0hour\AFF-HTT-R2-P2-0H_J12_1_2020y09m07d_11h19m.tif
Plate2-J13	run1	run2	MeOH control	0	0	0	3	0hour	2020y09m07d_11h19m	2020y09m07d_11h19m	P2	J13	16	0	0.00025	0.003	16	0	0.00025	0.003	AFF-HTT-R1-P2-0H_J13_1_2020y09m07d_11h19m.tif	AFF-HTT-R2-P2-0H_J13_1_2020y09m07d_11h19m.tif	C:\Users\arpit.tandon\Desktop\Images AFFFs\RUN1 HTT\Plate 2 - 0hour\AFF-HTT-R1-P2-0H_J13_1_2020y09m07d_11h19m.tif	C:\Users\arpit.tandon\Desktop\Images AFFFs\RUN2 HTT\Plate 2 - 0hour\AFF-HTT-R2-P2-0H_J13_1_2020y09m07d_11h19m.tif
Plate2-J14	run1	run2	MeOH control	0	0	0	4	0hour	2020y09m07d_11h19m	2020y09m07d_11h19m	P2	J14	16	0	0.0001875	0.001	16	0	0.0001875	0.001	AFF-HTT-R1-P2-0H_J14_1_2020y09m07d_11h19m.tif	AFF-HTT-R2-P2-0H_J14_1_2020y09m07d_11h19m.tif	C:\Users\arpit.tandon\Desktop\Images AFFFs\RUN1 HTT\Plate 2 - 0hour\AFF-HTT-R1-P2-0H_J14_1_2020y09m07d_11h19m.tif	C:\Users\arpit.tandon\Desktop\Images AFFFs\RUN2 HTT\Plate 2 - 0hour\AFF-HTT-R2-P2-0H_J14_1_2020y09m07d_11h19m.tif
Plate2-J15	run1	run2	PFNA	0.396711	1.84102e-05	0.396711	3	0hour	2020y09m07d_11h19m	2020y09m07d_11h19m	P2	J15	16	0	0.000125	0.001	16	0	0.000125	0.001	AFF-HTT-R1-P2-0H_J15_1_2020y09m07d_11h19m.tif	AFF-HTT-R2-P2-0H_J15_1_2020y09m07d_11h19m.tif	C:\Users\arpit.tandon\Desktop\Images AFFFs\RUN1 HTT\Plate 2 - 0hour\AFF-HTT-R1-P2-0H_J15_1_2020y09m07d_11h19m.tif	C:\Users\arpit.tandon\Desktop\Images AFFFs\RUN2 HTT\Plate 2 - 0hour\AFF-HTT-R2-P2-0H_J15_1_2020y09m07d_11h19m.tif
Plate2-J16	run1	run2	PFNA	0.396711	1.84102e-05	0.396711	4	0hour	2020y09m07d_11h19m	2020y09m07d_11h19m	P2	J16	16	0	6.25e-05	0.001	16	0	6.25e-05	0.001	AFF-HTT-R1-P2-0H_J16_1_2020y09m07d_11h19m.tif	AFF-HTT-R2-P2-0H_J16_1_2020y09m07d_11h19m.tif	C:\Users\arpit.tandon\Desktop\Images AFFFs\RUN1 HTT\Plate 2 - 0hour\AFF-HTT-R1-P2-0H_J16_1_2020y09m07d_11h19m.tif	C:\Users\arpit.tandon\Desktop\Images AFFFs\RUN2 HTT\Plate 2 - 0hour\AFF-HTT-R2-P2-0H_J16_1_2020y09m07d_11h19m.tif
Plate2-J17	run1	run2	PFNA	0.125542	5.82601e-06	0.125542	3	0hour	2020y09m07d_11h19m	2020y09m07d_11h19m	P2	J17	16	0	6.25e-05	0.001	16	0	6.25e-05	0.001	AFF-HTT-R1-P2-0H_J17_1_2020y09m07d_11h19m.tif	AFF-HTT-R2-P2-0H_J17_1_2020y09m07d_11h19m.tif	C:\Users\arpit.tandon\Desktop\Images AFFFs\RUN1 HTT\Plate 2 - 0hour\AFF-HTT-R1-P2-0H_J17_1_2020y09m07d_11h19m.tif	C:\Users\arpit.tandon\Desktop\Images AFFFs\RUN2 HTT\Plate 2 - 0hour\AFF-HTT-R2-P2-0H_J17_1_2020y09m07d_11h19m.tif
Plate2-J18	run1	run2	PFNA	0.125542	5.82601e-06	0.125542	4	0hour	2020y09m07d_11h19m	2020y09m07d_11h19m	P2	J18	16	0	0	0	16	0	0	0	AFF-HTT-R1-P2-0H_J18_1_2020y09m07d_11h19m.tif	AFF-HTT-R2-P2-0H_J18_1_2020y09m07d_11h19m.tif	C:\Users\arpit.tandon\Desktop\Images AFFFs\RUN1 HTT\Plate 2 - 0hour\AFF-HTT-R1-P2-0H_J18_1_2020y09m07d_11h19m.tif	C:\Users\arpit.tandon\Desktop\Images AFFFs\RUN2 HTT\Plate 2 - 0hour\AFF-HTT-R2-P2-0H_J18_1_2020y09m07d_11h19m.tif
Plate2-J19	run1	run2	PFNA	0.0397283	1.84367e-06	0.0397283	3	0hour	2020y09m07d_11h19m	2020y09m07d_11h19m	P2	J19	16	0	0.000125	0.001	16	0	0.000125	0.001	AFF-HTT-R1-P2-0H_J19_1_2020y09m07d_11h19m.tif	AFF-HTT-R2-P2-0H_J19_1_2020y09m07d_11h19m.tif	C:\Users\arpit.tandon\Desktop\Images AFFFs\RUN1 HTT\Plate 2 - 0hour\AFF-HTT-R1-P2-0H_J19_1_2020y09m07d_11h19m.tif	C:\Users\arpit.tandon\Desktop\Images AFFFs\RUN2 HTT\Plate 2 - 0hour\AFF-HTT-R2-P2-0H_J19_1_2020y09m07d_11h19m.tif
Plate2-J20	run1	run2	PFNA	0.0397283	1.84367e-06	0.0397283	4	0hour	2020y09m07d_11h19m	2020y09m07d_11h19m	P2	J20	16	0	0.00075	0.007	16	0	0.00075	0.007	AFF-HTT-R1-P2-0H_J20_1_2020y09m07d_11h19m.tif	AFF-HTT-R2-P2-0H_J20_1_2020y09m07d_11h19m.tif	C:\Users\arpit.tandon\Desktop\Images AFFFs\RUN1 HTT\Plate 2 - 0hour\AFF-HTT-R1-P2-0H_J20_1_2020y09m07d_11h19m.tif	C:\Users\arpit.tandon\Desktop\Images AFFFs\RUN2 HTT\Plate 2 - 0hour\AFF-HTT-R2-P2-0H_J20_1_2020y09m07d_11h19m.tif
Plate2-J21	run1	run2	PFNA	0.0125723	5.83441e-07	0.0125723	3	0hour	2020y09m07d_11h19m	2020y09m07d_11h19m	P2	J21	16	0	6.25e-05	0.001	16	0	6.25e-05	0.001	AFF-HTT-R1-P2-0H_J21_1_2020y09m07d_11h19m.tif	AFF-HTT-R2-P2-0H_J21_1_2020y09m07d_11h19m.tif	C:\Users\arpit.tandon\Desktop\Images AFFFs\RUN1 HTT\Plate 2 - 0hour\AFF-HTT-R1-P2-0H_J21_1_2020y09m07d_11h19m.tif	C:\Users\arpit.tandon\Desktop\Images AFFFs\RUN2 HTT\Plate 2 - 0hour\AFF-HTT-R2-P2-0H_J21_1_2020y09m07d_11h19m.tif
Plate2-J22	run1	run2	PFNA	0.0125723	5.83441e-07	0.0125723	4	0hour	2020y09m07d_11h19m	2020y09m07d_11h19m	P2	J22	16	0	0	0	16	0	0	0	AFF-HTT-R1-P2-0H_J22_1_2020y09m07d_11h19m.tif	AFF-HTT-R2-P2-0H_J22_1_2020y09m07d_11h19m.tif	C:\Users\arpit.tandon\Desktop\Images AFFFs\RUN1 HTT\Plate 2 - 0hour\AFF-HTT-R1-P2-0H_J22_1_2020y09m07d_11h19m.tif	C:\Users\arpit.tandon\Desktop\Images AFFFs\RUN2 HTT\Plate 2 - 0hour\AFF-HTT-R2-P2-0H_J22_1_2020y09m07d_11h19m.tif
Plate2-J3	run1	run2	PFNA	125	0.00580088	125	3	0hour	2020y09m07d_11h19m	2020y09m07d_11h19m	P2	J3	16	0	0	0	16	0	0	0	AFF-HTT-R1-P2-0H_J3_1_2020y09m07d_11h19m.tif	AFF-HTT-R2-P2-0H_J3_1_2020y09m07d_11h19m.tif	C:\Users\arpit.tandon\Desktop\Images AFFFs\RUN1 HTT\Plate 2 - 0hour\AFF-HTT-R1-P2-0H_J3_1_2020y09m07d_11h19m.tif	C:\Users\arpit.tandon\Desktop\Images AFFFs\RUN2 HTT\Plate 2 - 0hour\AFF-HTT-R2-P2-0H_J3_1_2020y09m07d_11h19m.tif
Plate2-J4	run1	run2	PFNA	125	0.00580088	125	4	0hour	2020y09m07d_11h19m	2020y09m07d_11h19m	P2	J4	16	0	0.0004375	0.003	16	0	0.0004375	0.003	AFF-HTT-R1-P2-0H_J4_1_2020y09m07d_11h19m.tif	AFF-HTT-R2-P2-0H_J4_1_2020y09m07d_11h19m.tif	C:\Users\arpit.tandon\Desktop\Images AFFFs\RUN1 HTT\Plate 2 - 0hour\AFF-HTT-R1-P2-0H_J4_1_2020y09m07d_11h19m.tif	C:\Users\arpit.tandon\Desktop\Images AFFFs\RUN2 HTT\Plate 2 - 0hour\AFF-HTT-R2-P2-0H_J4_1_2020y09m07d_11h19m.tif
Plate2-J5	run1	run2	PFNA	39.557	0.00183572	39.557	3	0hour	2020y09m07d_11h19m	2020y09m07d_11h19m	P2	J5	16	0	0.00025	0.001	16	0	0.00025	0.001	AFF-HTT-R1-P2-0H_J5_1_2020y09m07d_11h19m.tif	AFF-HTT-R2-P2-0H_J5_1_2020y09m07d_11h19m.tif	C:\Users\arpit.tandon\Desktop\Images AFFFs\RUN1 HTT\Plate 2 - 0hour\AFF-HTT-R1-P2-0H_J5_1_2020y09m07d_11h19m.tif	C:\Users\arpit.tandon\Desktop\Images AFFFs\RUN2 HTT\Plate 2 - 0hour\AFF-HTT-R2-P2-0H_J5_1_2020y09m07d_11h19m.tif
Plate2-J6	run1	run2	PFNA	39.557	0.00183572	39.557	4	0hour	2020y09m07d_11h19m	2020y09m07d_11h19m	P2	J6	16	0	6.25e-05	0.001	16	0	6.25e-05	0.001	AFF-HTT-R1-P2-0H_J6_1_2020y09m07d_11h19m.tif	AFF-HTT-R2-P2-0H_J6_1_2020y09m07d_11h19m.tif	C:\Users\arpit.tandon\Desktop\Images AFFFs\RUN1 HTT\Plate 2 - 0hour\AFF-HTT-R1-P2-0H_J6_1_2020y09m07d_11h19m.tif	C:\Users\arpit.tandon\Desktop\Images AFFFs\RUN2 HTT\Plate 2 - 0hour\AFF-HTT-R2-P2-0H_J6_1_2020y09m07d_11h19m.tif
Plate2-J7	run1	run2	PFNA	12.518	0.000580924	12.518	3	0hour	2020y09m07d_11h19m	2020y09m07d_11h19m	P2	J7	16	0	0.0004375	0.003	16	0	0.0004375	0.003	AFF-HTT-R1-P2-0H_J7_1_2020y09m07d_11h19m.tif	AFF-HTT-R2-P2-0H_J7_1_2020y09m07d_11h19m.tif	C:\Users\arpit.tandon\Desktop\Images AFFFs\RUN1 HTT\Plate 2 - 0hour\AFF-HTT-R1-P2-0H_J7_1_2020y09m07d_11h19m.tif	C:\Users\arpit.tandon\Desktop\Images AFFFs\RUN2 HTT\Plate 2 - 0hour\AFF-HTT-R2-P2-0H_J7_1_2020y09m07d_11h19m.tif
Plate2-J8	run1	run2	PFNA	12.518	0.000580924	12.518	4	0hour	2020y09m07d_11h19m	2020y09m07d_11h19m	P2	J8	16	0	0.0004375	0.004	16	0	0.0004375	0.004	AFF-HTT-R1-P2-0H_J8_1_2020y09m07d_11h19m.tif	AFF-HTT-R2-P2-0H_J8_1_2020y09m07d_11h19m.tif	C:\Users\arpit.tandon\Desktop\Images AFFFs\RUN1 HTT\Plate 2 - 0hour\AFF-HTT-R1-P2-0H_J8_1_2020y09m07d_11h19m.tif	C:\Users\arpit.tandon\Desktop\Images AFFFs\RUN2 HTT\Plate 2 - 0hour\AFF-HTT-R2-P2-0H_J8_1_2020y09m07d_11h19m.tif
Plate2-J9	run1	run2	PFNA	3.9614	0.000183837	3.9614	3	0hour	2020y09m07d_11h19m	2020y09m07d_11h19m	P2	J9	16	0	0.0006875	0.007	16	0	0.0006875	0.007	AFF-HTT-R1-P2-0H_J9_1_2020y09m07d_11h19m.tif	AFF-HTT-R2-P2-0H_J9_1_2020y09m07d_11h19m.tif	C:\Users\arpit.tandon\Desktop\Images AFFFs\RUN1 HTT\Plate 2 - 0hour\AFF-HTT-R1-P2-0H_J9_1_2020y09m07d_11h19m.tif	C:\Users\arpit.tandon\Desktop\Images AFFFs\RUN2 HTT\Plate 2 - 0hour\AFF-HTT-R2-P2-0H_J9_1_2020y09m07d_11h19m.tif
Plate2-K10	run1	run2	PFDA	15.8456	0.000183837	15.8456	2	0hour	2020y09m07d_11h19m	2020y09m07d_11h19m	P2	K10	16	0	0.0015	0.009	16	0	0.0015	0.009	AFF-HTT-R1-P2-0H_K10_1_2020y09m07d_11h19m.tif	AFF-HTT-R2-P2-0H_K10_1_2020y09m07d_11h19m.tif	C:\Users\arpit.tandon\Desktop\Images AFFFs\RUN1 HTT\Plate 2 - 0hour\AFF-HTT-R1-P2-0H_K10_1_2020y09m07d_11h19m.tif	C:\Users\arpit.tandon\Desktop\Images AFFFs\RUN2 HTT\Plate 2 - 0hour\AFF-HTT-R2-P2-0H_K10_1_2020y09m07d_11h19m.tif
Plate2-K11	run1	run2	PFDA	5.01443	5.81762e-05	5.01443	1	0hour	2020y09m07d_11h19m	2020y09m07d_11h19m	P2	K11	16	0	0.0004375	0.002	16	0	0.0004375	0.002	AFF-HTT-R1-P2-0H_K11_1_2020y09m07d_11h19m.tif	AFF-HTT-R2-P2-0H_K11_1_2020y09m07d_11h19m.tif	C:\Users\arpit.tandon\Desktop\Images AFFFs\RUN1 HTT\Plate 2 - 0hour\AFF-HTT-R1-P2-0H_K11_1_2020y09m07d_11h19m.tif	C:\Users\arpit.tandon\Desktop\Images AFFFs\RUN2 HTT\Plate 2 - 0hour\AFF-HTT-R2-P2-0H_K11_1_2020y09m07d_11h19m.tif
Plate2-K12	run1	run2	PFDA	5.01443	5.81762e-05	5.01443	2	0hour	2020y09m07d_11h19m	2020y09m07d_11h19m	P2	K12	16	0	0.0005625	0.003	16	0	0.0005625	0.003	AFF-HTT-R1-P2-0H_K12_1_2020y09m07d_11h19m.tif	AFF-HTT-R2-P2-0H_K12_1_2020y09m07d_11h19m.tif	C:\Users\arpit.tandon\Desktop\Images AFFFs\RUN1 HTT\Plate 2 - 0hour\AFF-HTT-R1-P2-0H_K12_1_2020y09m07d_11h19m.tif	C:\Users\arpit.tandon\Desktop\Images AFFFs\RUN2 HTT\Plate 2 - 0hour\AFF-HTT-R2-P2-0H_K12_1_2020y09m07d_11h19m.tif
Plate2-K13	run1	run2	MeOH control	0	0	0	1	0hour	2020y09m07d_11h19m	2020y09m07d_11h19m	P2	K13	16	0	0.000125	0.001	16	0	0.000125	0.001	AFF-HTT-R1-P2-0H_K13_1_2020y09m07d_11h19m.tif	AFF-HTT-R2-P2-0H_K13_1_2020y09m07d_11h19m.tif	C:\Users\arpit.tandon\Desktop\Images AFFFs\RUN1 HTT\Plate 2 - 0hour\AFF-HTT-R1-P2-0H_K13_1_2020y09m07d_11h19m.tif	C:\Users\arpit.tandon\Desktop\Images AFFFs\RUN2 HTT\Plate 2 - 0hour\AFF-HTT-R2-P2-0H_K13_1_2020y09m07d_11h19m.tif
Plate2-K14	run1	run2	MeOH control	0	0	0	2	0hour	2020y09m07d_11h19m	2020y09m07d_11h19m	P2	K14	16	0	0.0001875	0.001	16	0	0.0001875	0.001	AFF-HTT-R1-P2-0H_K14_1_2020y09m07d_11h19m.tif	AFF-HTT-R2-P2-0H_K14_1_2020y09m07d_11h19m.tif	C:\Users\arpit.tandon\Desktop\Images AFFFs\RUN1 HTT\Plate 2 - 0hour\AFF-HTT-R1-P2-0H_K14_1_2020y09m07d_11h19m.tif	C:\Users\arpit.tandon\Desktop\Images AFFFs\RUN2 HTT\Plate 2 - 0hour\AFF-HTT-R2-P2-0H_K14_1_2020y09m07d_11h19m.tif
Plate2-K15	run1	run2	PFDA	1.58685	1.84102e-05	1.58685	1	0hour	2020y09m07d_11h19m	2020y09m07d_11h19m	P2	K15	16	0	0.000625	0.009	16	0	0.000625	0.009	AFF-HTT-R1-P2-0H_K15_1_2020y09m07d_11h19m.tif	AFF-HTT-R2-P2-0H_K15_1_2020y09m07d_11h19m.tif	C:\Users\arpit.tandon\Desktop\Images AFFFs\RUN1 HTT\Plate 2 - 0hour\AFF-HTT-R1-P2-0H_K15_1_2020y09m07d_11h19m.tif	C:\Users\arpit.tandon\Desktop\Images AFFFs\RUN2 HTT\Plate 2 - 0hour\AFF-HTT-R2-P2-0H_K15_1_2020y09m07d_11h19m.tif
Plate2-K16	run1	run2	PFDA	1.58685	1.84102e-05	1.58685	2	0hour	2020y09m07d_11h19m	2020y09m07d_11h19m	P2	K16	16	0	0.0001875	0.001	16	0	0.0001875	0.001	AFF-HTT-R1-P2-0H_K16_1_2020y09m07d_11h19m.tif	AFF-HTT-R2-P2-0H_K16_1_2020y09m07d_11h19m.tif	C:\Users\arpit.tandon\Desktop\Images AFFFs\RUN1 HTT\Plate 2 - 0hour\AFF-HTT-R1-P2-0H_K16_1_2020y09m07d_11h19m.tif	C:\Users\arpit.tandon\Desktop\Images AFFFs\RUN2 HTT\Plate 2 - 0hour\AFF-HTT-R2-P2-0H_K16_1_2020y09m07d_11h19m.tif
Plate2-K17	run1	run2	PFDA	0.502166	5.82601e-06	0.502166	1	0hour	2020y09m07d_11h19m	2020y09m07d_11h19m	P2	K17	16	0	0	0	16	0	0	0	AFF-HTT-R1-P2-0H_K17_1_2020y09m07d_11h19m.tif	AFF-HTT-R2-P2-0H_K17_1_2020y09m07d_11h19m.tif	C:\Users\arpit.tandon\Desktop\Images AFFFs\RUN1 HTT\Plate 2 - 0hour\AFF-HTT-R1-P2-0H_K17_1_2020y09m07d_11h19m.tif	C:\Users\arpit.tandon\Desktop\Images AFFFs\RUN2 HTT\Plate 2 - 0hour\AFF-HTT-R2-P2-0H_K17_1_2020y09m07d_11h19m.tif
Plate2-K18	run1	run2	PFDA	0.502166	5.82601e-06	0.502166	2	0hour	2020y09m07d_11h19m	2020y09m07d_11h19m	P2	K18	16	0	0.0001875	0.001	16	0	0.0001875	0.001	AFF-HTT-R1-P2-0H_K18_1_2020y09m07d_11h19m.tif	AFF-HTT-R2-P2-0H_K18_1_2020y09m07d_11h19m.tif	C:\Users\arpit.tandon\Desktop\Images AFFFs\RUN1 HTT\Plate 2 - 0hour\AFF-HTT-R1-P2-0H_K18_1_2020y09m07d_11h19m.tif	C:\Users\arpit.tandon\Desktop\Images AFFFs\RUN2 HTT\Plate 2 - 0hour\AFF-HTT-R2-P2-0H_K18_1_2020y09m07d_11h19m.tif
Plate2-K19	run1	run2	PFDA	0.158913	1.84367e-06	0.158913	1	0hour	2020y09m07d_11h19m	2020y09m07d_11h19m	P2	K19	16	0	0.000125	0.001	16	0	0.000125	0.001	AFF-HTT-R1-P2-0H_K19_1_2020y09m07d_11h19m.tif	AFF-HTT-R2-P2-0H_K19_1_2020y09m07d_11h19m.tif	C:\Users\arpit.tandon\Desktop\Images AFFFs\RUN1 HTT\Plate 2 - 0hour\AFF-HTT-R1-P2-0H_K19_1_2020y09m07d_11h19m.tif	C:\Users\arpit.tandon\Desktop\Images AFFFs\RUN2 HTT\Plate 2 - 0hour\AFF-HTT-R2-P2-0H_K19_1_2020y09m07d_11h19m.tif
Plate2-K20	run1	run2	PFDA	0.158913	1.84367e-06	0.158913	2	0hour	2020y09m07d_11h19m	2020y09m07d_11h19m	P2	K20	16	0	0.000125	0.002	16	0	0.000125	0.002	AFF-HTT-R1-P2-0H_K20_1_2020y09m07d_11h19m.tif	AFF-HTT-R2-P2-0H_K20_1_2020y09m07d_11h19m.tif	C:\Users\arpit.tandon\Desktop\Images AFFFs\RUN1 HTT\Plate 2 - 0hour\AFF-HTT-R1-P2-0H_K20_1_2020y09m07d_11h19m.tif	C:\Users\arpit.tandon\Desktop\Images AFFFs\RUN2 HTT\Plate 2 - 0hour\AFF-HTT-R2-P2-0H_K20_1_2020y09m07d_11h19m.tif
Plate2-K21	run1	run2	PFDA	0.050289	5.83441e-07	0.050289	1	0hour	2020y09m07d_11h19m	2020y09m07d_11h19m	P2	K21	16	0	0.000375	0.005	16	0	0.000375	0.005	AFF-HTT-R1-P2-0H_K21_1_2020y09m07d_11h19m.tif	AFF-HTT-R2-P2-0H_K21_1_2020y09m07d_11h19m.tif	C:\Users\arpit.tandon\Desktop\Images AFFFs\RUN1 HTT\Plate 2 - 0hour\AFF-HTT-R1-P2-0H_K21_1_2020y09m07d_11h19m.tif	C:\Users\arpit.tandon\Desktop\Images AFFFs\RUN2 HTT\Plate 2 - 0hour\AFF-HTT-R2-P2-0H_K21_1_2020y09m07d_11h19m.tif
Plate2-K22	run1	run2	PFDA	0.050289	5.83441e-07	0.050289	2	0hour	2020y09m07d_11h19m	2020y09m07d_11h19m	P2	K22	16	0	0	0	16	0	0	0	AFF-HTT-R1-P2-0H_K22_1_2020y09m07d_11h19m.tif	AFF-HTT-R2-P2-0H_K22_1_2020y09m07d_11h19m.tif	C:\Users\arpit.tandon\Desktop\Images AFFFs\RUN1 HTT\Plate 2 - 0hour\AFF-HTT-R1-P2-0H_K22_1_2020y09m07d_11h19m.tif	C:\Users\arpit.tandon\Desktop\Images AFFFs\RUN2 HTT\Plate 2 - 0hour\AFF-HTT-R2-P2-0H_K22_1_2020y09m07d_11h19m.tif
Plate2-K3	run1	run2	PFDA	500	0.00580088	500	1	0hour	2020y09m07d_11h19m	2020y09m07d_11h19m	P2	K3	16	0	6.25e-05	0.001	16	0	6.25e-05	0.001	AFF-HTT-R1-P2-0H_K3_1_2020y09m07d_11h19m.tif	AFF-HTT-R2-P2-0H_K3_1_2020y09m07d_11h19m.tif	C:\Users\arpit.tandon\Desktop\Images AFFFs\RUN1 HTT\Plate 2 - 0hour\AFF-HTT-R1-P2-0H_K3_1_2020y09m07d_11h19m.tif	C:\Users\arpit.tandon\Desktop\Images AFFFs\RUN2 HTT\Plate 2 - 0hour\AFF-HTT-R2-P2-0H_K3_1_2020y09m07d_11h19m.tif
Plate2-K4	run1	run2	PFDA	500	0.00580088	500	2	0hour	2020y09m07d_11h19m	2020y09m07d_11h19m	P2	K4	16	0	6.25e-05	0.001	16	0	6.25e-05	0.001	AFF-HTT-R1-P2-0H_K4_1_2020y09m07d_11h19m.tif	AFF-HTT-R2-P2-0H_K4_1_2020y09m07d_11h19m.tif	C:\Users\arpit.tandon\Desktop\Images AFFFs\RUN1 HTT\Plate 2 - 0hour\AFF-HTT-R1-P2-0H_K4_1_2020y09m07d_11h19m.tif	C:\Users\arpit.tandon\Desktop\Images AFFFs\RUN2 HTT\Plate 2 - 0hour\AFF-HTT-R2-P2-0H_K4_1_2020y09m07d_11h19m.tif
Plate2-K5	run1	run2	PFDA	158.228	0.00183572	158.228	1	0hour	2020y09m07d_11h19m	2020y09m07d_11h19m	P2	K5	16	0	0.00025	0.001	16	0	0.00025	0.001	AFF-HTT-R1-P2-0H_K5_1_2020y09m07d_11h19m.tif	AFF-HTT-R2-P2-0H_K5_1_2020y09m07d_11h19m.tif	C:\Users\arpit.tandon\Desktop\Images AFFFs\RUN1 HTT\Plate 2 - 0hour\AFF-HTT-R1-P2-0H_K5_1_2020y09m07d_11h19m.tif	C:\Users\arpit.tandon\Desktop\Images AFFFs\RUN2 HTT\Plate 2 - 0hour\AFF-HTT-R2-P2-0H_K5_1_2020y09m07d_11h19m.tif
Plate2-K6	run1	run2	PFDA	158.228	0.00183572	158.228	2	0hour	2020y09m07d_11h19m	2020y09m07d_11h19m	P2	K6	16	0	0.0004375	0.002	16	0	0.0004375	0.002	AFF-HTT-R1-P2-0H_K6_1_2020y09m07d_11h19m.tif	AFF-HTT-R2-P2-0H_K6_1_2020y09m07d_11h19m.tif	C:\Users\arpit.tandon\Desktop\Images AFFFs\RUN1 HTT\Plate 2 - 0hour\AFF-HTT-R1-P2-0H_K6_1_2020y09m07d_11h19m.tif	C:\Users\arpit.tandon\Desktop\Images AFFFs\RUN2 HTT\Plate 2 - 0hour\AFF-HTT-R2-P2-0H_K6_1_2020y09m07d_11h19m.tif
Plate2-K7	run1	run2	PFDA	50.0721	0.000580924	50.0721	1	0hour	2020y09m07d_11h19m	2020y09m07d_11h19m	P2	K7	16	0	0.0005625	0.006	16	0	0.0005625	0.006	AFF-HTT-R1-P2-0H_K7_1_2020y09m07d_11h19m.tif	AFF-HTT-R2-P2-0H_K7_1_2020y09m07d_11h19m.tif	C:\Users\arpit.tandon\Desktop\Images AFFFs\RUN1 HTT\Plate 2 - 0hour\AFF-HTT-R1-P2-0H_K7_1_2020y09m07d_11h19m.tif	C:\Users\arpit.tandon\Desktop\Images AFFFs\RUN2 HTT\Plate 2 - 0hour\AFF-HTT-R2-P2-0H_K7_1_2020y09m07d_11h19m.tif
Plate2-K8	run1	run2	PFDA	50.0721	0.000580924	50.0721	2	0hour	2020y09m07d_11h19m	2020y09m07d_11h19m	P2	K8	16	0	6.25e-05	0.001	16	0	6.25e-05	0.001	AFF-HTT-R1-P2-0H_K8_1_2020y09m07d_11h19m.tif	AFF-HTT-R2-P2-0H_K8_1_2020y09m07d_11h19m.tif	C:\Users\arpit.tandon\Desktop\Images AFFFs\RUN1 HTT\Plate 2 - 0hour\AFF-HTT-R1-P2-0H_K8_1_2020y09m07d_11h19m.tif	C:\Users\arpit.tandon\Desktop\Images AFFFs\RUN2 HTT\Plate 2 - 0hour\AFF-HTT-R2-P2-0H_K8_1_2020y09m07d_11h19m.tif
Plate2-K9	run1	run2	PFDA	15.8456	0.000183837	15.8456	1	0hour	2020y09m07d_11h19m	2020y09m07d_11h19m	P2	K9	16	0	0.0001875	0.003	16	0	0.0001875	0.003	AFF-HTT-R1-P2-0H_K9_1_2020y09m07d_11h19m.tif	AFF-HTT-R2-P2-0H_K9_1_2020y09m07d_11h19m.tif	C:\Users\arpit.tandon\Desktop\Images AFFFs\RUN1 HTT\Plate 2 - 0hour\AFF-HTT-R1-P2-0H_K9_1_2020y09m07d_11h19m.tif	C:\Users\arpit.tandon\Desktop\Images AFFFs\RUN2 HTT\Plate 2 - 0hour\AFF-HTT-R2-P2-0H_K9_1_2020y09m07d_11h19m.tif
Plate2-L10	run1	run2	PFDA	15.8456	0.000183837	15.8456	4	0hour	2020y09m07d_11h19m	2020y09m07d_11h19m	P2	L10	16	0	0.001125	0.011	16	0	0.001125	0.011	AFF-HTT-R1-P2-0H_L10_1_2020y09m07d_11h19m.tif	AFF-HTT-R2-P2-0H_L10_1_2020y09m07d_11h19m.tif	C:\Users\arpit.tandon\Desktop\Images AFFFs\RUN1 HTT\Plate 2 - 0hour\AFF-HTT-R1-P2-0H_L10_1_2020y09m07d_11h19m.tif	C:\Users\arpit.tandon\Desktop\Images AFFFs\RUN2 HTT\Plate 2 - 0hour\AFF-HTT-R2-P2-0H_L10_1_2020y09m07d_11h19m.tif
Plate2-L11	run1	run2	PFDA	5.01443	5.81762e-05	5.01443	3	0hour	2020y09m07d_11h19m	2020y09m07d_11h19m	P2	L11	16	0	6.25e-05	0.001	16	0	6.25e-05	0.001	AFF-HTT-R1-P2-0H_L11_1_2020y09m07d_11h19m.tif	AFF-HTT-R2-P2-0H_L11_1_2020y09m07d_11h19m.tif	C:\Users\arpit.tandon\Desktop\Images AFFFs\RUN1 HTT\Plate 2 - 0hour\AFF-HTT-R1-P2-0H_L11_1_2020y09m07d_11h19m.tif	C:\Users\arpit.tandon\Desktop\Images AFFFs\RUN2 HTT\Plate 2 - 0hour\AFF-HTT-R2-P2-0H_L11_1_2020y09m07d_11h19m.tif
Plate2-L12	run1	run2	PFDA	5.01443	5.81762e-05	5.01443	4	0hour	2020y09m07d_11h19m	2020y09m07d_11h19m	P2	L12	16	0	0.001	0.01	16	0	0.001	0.01	AFF-HTT-R1-P2-0H_L12_1_2020y09m07d_11h19m.tif	AFF-HTT-R2-P2-0H_L12_1_2020y09m07d_11h19m.tif	C:\Users\arpit.tandon\Desktop\Images AFFFs\RUN1 HTT\Plate 2 - 0hour\AFF-HTT-R1-P2-0H_L12_1_2020y09m07d_11h19m.tif	C:\Users\arpit.tandon\Desktop\Images AFFFs\RUN2 HTT\Plate 2 - 0hour\AFF-HTT-R2-P2-0H_L12_1_2020y09m07d_11h19m.tif
Plate2-L13	run1	run2	MeOH control	0	0	0	3	0hour	2020y09m07d_11h19m	2020y09m07d_11h19m	P2	L13	16	0	6.25e-05	0.001	16	0	6.25e-05	0.001	AFF-HTT-R1-P2-0H_L13_1_2020y09m07d_11h19m.tif	AFF-HTT-R2-P2-0H_L13_1_2020y09m07d_11h19m.tif	C:\Users\arpit.tandon\Desktop\Images AFFFs\RUN1 HTT\Plate 2 - 0hour\AFF-HTT-R1-P2-0H_L13_1_2020y09m07d_11h19m.tif	C:\Users\arpit.tandon\Desktop\Images AFFFs\RUN2 HTT\Plate 2 - 0hour\AFF-HTT-R2-P2-0H_L13_1_2020y09m07d_11h19m.tif
Plate2-L14	run1	run2	MeOH control	0	0	0	4	0hour	2020y09m07d_11h19m	2020y09m07d_11h19m	P2	L14	16	0	0	0	16	0	0	0	AFF-HTT-R1-P2-0H_L14_1_2020y09m07d_11h19m.tif	AFF-HTT-R2-P2-0H_L14_1_2020y09m07d_11h19m.tif	C:\Users\arpit.tandon\Desktop\Images AFFFs\RUN1 HTT\Plate 2 - 0hour\AFF-HTT-R1-P2-0H_L14_1_2020y09m07d_11h19m.tif	C:\Users\arpit.tandon\Desktop\Images AFFFs\RUN2 HTT\Plate 2 - 0hour\AFF-HTT-R2-P2-0H_L14_1_2020y09m07d_11h19m.tif
Plate2-L15	run1	run2	PFDA	1.58685	1.84102e-05	1.58685	3	0hour	2020y09m07d_11h19m	2020y09m07d_11h19m	P2	L15	16	0	0.003625	0.055	16	0	0.003625	0.055	AFF-HTT-R1-P2-0H_L15_1_2020y09m07d_11h19m.tif	AFF-HTT-R2-P2-0H_L15_1_2020y09m07d_11h19m.tif	C:\Users\arpit.tandon\Desktop\Images AFFFs\RUN1 HTT\Plate 2 - 0hour\AFF-HTT-R1-P2-0H_L15_1_2020y09m07d_11h19m.tif	C:\Users\arpit.tandon\Desktop\Images AFFFs\RUN2 HTT\Plate 2 - 0hour\AFF-HTT-R2-P2-0H_L15_1_2020y09m07d_11h19m.tif
Plate2-L16	run1	run2	PFDA	1.58685	1.84102e-05	1.58685	4	0hour	2020y09m07d_11h19m	2020y09m07d_11h19m	P2	L16	16	0	0.000125	0.001	16	0	0.000125	0.001	AFF-HTT-R1-P2-0H_L16_1_2020y09m07d_11h19m.tif	AFF-HTT-R2-P2-0H_L16_1_2020y09m07d_11h19m.tif	C:\Users\arpit.tandon\Desktop\Images AFFFs\RUN1 HTT\Plate 2 - 0hour\AFF-HTT-R1-P2-0H_L16_1_2020y09m07d_11h19m.tif	C:\Users\arpit.tandon\Desktop\Images AFFFs\RUN2 HTT\Plate 2 - 0hour\AFF-HTT-R2-P2-0H_L16_1_2020y09m07d_11h19m.tif
Plate2-L17	run1	run2	PFDA	0.502166	5.82601e-06	0.502166	3	0hour	2020y09m07d_11h19m	2020y09m07d_11h19m	P2	L17	16	0	0.0001875	0.001	16	0	0.0001875	0.001	AFF-HTT-R1-P2-0H_L17_1_2020y09m07d_11h19m.tif	AFF-HTT-R2-P2-0H_L17_1_2020y09m07d_11h19m.tif	C:\Users\arpit.tandon\Desktop\Images AFFFs\RUN1 HTT\Plate 2 - 0hour\AFF-HTT-R1-P2-0H_L17_1_2020y09m07d_11h19m.tif	C:\Users\arpit.tandon\Desktop\Images AFFFs\RUN2 HTT\Plate 2 - 0hour\AFF-HTT-R2-P2-0H_L17_1_2020y09m07d_11h19m.tif
Plate2-L18	run1	run2	PFDA	0.502166	5.82601e-06	0.502166	4	0hour	2020y09m07d_11h19m	2020y09m07d_11h19m	P2	L18	16	0	0.00025	0.002	16	0	0.00025	0.002	AFF-HTT-R1-P2-0H_L18_1_2020y09m07d_11h19m.tif	AFF-HTT-R2-P2-0H_L18_1_2020y09m07d_11h19m.tif	C:\Users\arpit.tandon\Desktop\Images AFFFs\RUN1 HTT\Plate 2 - 0hour\AFF-HTT-R1-P2-0H_L18_1_2020y09m07d_11h19m.tif	C:\Users\arpit.tandon\Desktop\Images AFFFs\RUN2 HTT\Plate 2 - 0hour\AFF-HTT-R2-P2-0H_L18_1_2020y09m07d_11h19m.tif
Plate2-L19	run1	run2	PFDA	0.158913	1.84367e-06	0.158913	3	0hour	2020y09m07d_11h19m	2020y09m07d_11h19m	P2	L19	16	0	0	0	16	0	0	0	AFF-HTT-R1-P2-0H_L19_1_2020y09m07d_11h19m.tif	AFF-HTT-R2-P2-0H_L19_1_2020y09m07d_11h19m.tif	C:\Users\arpit.tandon\Desktop\Images AFFFs\RUN1 HTT\Plate 2 - 0hour\AFF-HTT-R1-P2-0H_L19_1_2020y09m07d_11h19m.tif	C:\Users\arpit.tandon\Desktop\Images AFFFs\RUN2 HTT\Plate 2 - 0hour\AFF-HTT-R2-P2-0H_L19_1_2020y09m07d_11h19m.tif
Plate2-L20	run1	run2	PFDA	0.158913	1.84367e-06	0.158913	4	0hour	2020y09m07d_11h19m	2020y09m07d_11h19m	P2	L20	16	0	0.0001875	0.001	16	0	0.0001875	0.001	AFF-HTT-R1-P2-0H_L20_1_2020y09m07d_11h19m.tif	AFF-HTT-R2-P2-0H_L20_1_2020y09m07d_11h19m.tif	C:\Users\arpit.tandon\Desktop\Images AFFFs\RUN1 HTT\Plate 2 - 0hour\AFF-HTT-R1-P2-0H_L20_1_2020y09m07d_11h19m.tif	C:\Users\arpit.tandon\Desktop\Images AFFFs\RUN2 HTT\Plate 2 - 0hour\AFF-HTT-R2-P2-0H_L20_1_2020y09m07d_11h19m.tif
Plate2-L21	run1	run2	PFDA	0.050289	5.83441e-07	0.050289	3	0hour	2020y09m07d_11h19m	2020y09m07d_11h19m	P2	L21	16	0	6.25e-05	0.001	16	0	6.25e-05	0.001	AFF-HTT-R1-P2-0H_L21_1_2020y09m07d_11h19m.tif	AFF-HTT-R2-P2-0H_L21_1_2020y09m07d_11h19m.tif	C:\Users\arpit.tandon\Desktop\Images AFFFs\RUN1 HTT\Plate 2 - 0hour\AFF-HTT-R1-P2-0H_L21_1_2020y09m07d_11h19m.tif	C:\Users\arpit.tandon\Desktop\Images AFFFs\RUN2 HTT\Plate 2 - 0hour\AFF-HTT-R2-P2-0H_L21_1_2020y09m07d_11h19m.tif
Plate2-L22	run1	run2	PFDA	0.050289	5.83441e-07	0.050289	4	0hour	2020y09m07d_11h19m	2020y09m07d_11h19m	P2	L22	16	0	0.0003125	0.003	16	0	0.0003125	0.003	AFF-HTT-R1-P2-0H_L22_1_2020y09m07d_11h19m.tif	AFF-HTT-R2-P2-0H_L22_1_2020y09m07d_11h19m.tif	C:\Users\arpit.tandon\Desktop\Images AFFFs\RUN1 HTT\Plate 2 - 0hour\AFF-HTT-R1-P2-0H_L22_1_2020y09m07d_11h19m.tif	C:\Users\arpit.tandon\Desktop\Images AFFFs\RUN2 HTT\Plate 2 - 0hour\AFF-HTT-R2-P2-0H_L22_1_2020y09m07d_11h19m.tif
Plate2-L3	run1	run2	PFDA	500	0.00580088	500	3	0hour	2020y09m07d_11h19m	2020y09m07d_11h19m	P2	L3	16	0	6.25e-05	0.001	16	0	6.25e-05	0.001	AFF-HTT-R1-P2-0H_L3_1_2020y09m07d_11h19m.tif	AFF-HTT-R2-P2-0H_L3_1_2020y09m07d_11h19m.tif	C:\Users\arpit.tandon\Desktop\Images AFFFs\RUN1 HTT\Plate 2 - 0hour\AFF-HTT-R1-P2-0H_L3_1_2020y09m07d_11h19m.tif	C:\Users\arpit.tandon\Desktop\Images AFFFs\RUN2 HTT\Plate 2 - 0hour\AFF-HTT-R2-P2-0H_L3_1_2020y09m07d_11h19m.tif
Plate2-L4	run1	run2	PFDA	500	0.00580088	500	4	0hour	2020y09m07d_11h19m	2020y09m07d_11h19m	P2	L4	16	0	0.000375	0.004	16	0	0.000375	0.004	AFF-HTT-R1-P2-0H_L4_1_2020y09m07d_11h19m.tif	AFF-HTT-R2-P2-0H_L4_1_2020y09m07d_11h19m.tif	C:\Users\arpit.tandon\Desktop\Images AFFFs\RUN1 HTT\Plate 2 - 0hour\AFF-HTT-R1-P2-0H_L4_1_2020y09m07d_11h19m.tif	C:\Users\arpit.tandon\Desktop\Images AFFFs\RUN2 HTT\Plate 2 - 0hour\AFF-HTT-R2-P2-0H_L4_1_2020y09m07d_11h19m.tif
Plate2-L5	run1	run2	PFDA	158.228	0.00183572	158.228	3	0hour	2020y09m07d_11h19m	2020y09m07d_11h19m	P2	L5	16	0	0.000375	0.005	16	0	0.000375	0.005	AFF-HTT-R1-P2-0H_L5_1_2020y09m07d_11h19m.tif	AFF-HTT-R2-P2-0H_L5_1_2020y09m07d_11h19m.tif	C:\Users\arpit.tandon\Desktop\Images AFFFs\RUN1 HTT\Plate 2 - 0hour\AFF-HTT-R1-P2-0H_L5_1_2020y09m07d_11h19m.tif	C:\Users\arpit.tandon\Desktop\Images AFFFs\RUN2 HTT\Plate 2 - 0hour\AFF-HTT-R2-P2-0H_L5_1_2020y09m07d_11h19m.tif
Plate2-L6	run1	run2	PFDA	158.228	0.00183572	158.228	4	0hour	2020y09m07d_11h19m	2020y09m07d_11h19m	P2	L6	16	0	0.0001875	0.002	16	0	0.0001875	0.002	AFF-HTT-R1-P2-0H_L6_1_2020y09m07d_11h19m.tif	AFF-HTT-R2-P2-0H_L6_1_2020y09m07d_11h19m.tif	C:\Users\arpit.tandon\Desktop\Images AFFFs\RUN1 HTT\Plate 2 - 0hour\AFF-HTT-R1-P2-0H_L6_1_2020y09m07d_11h19m.tif	C:\Users\arpit.tandon\Desktop\Images AFFFs\RUN2 HTT\Plate 2 - 0hour\AFF-HTT-R2-P2-0H_L6_1_2020y09m07d_11h19m.tif
Plate2-L7	run1	run2	PFDA	50.0721	0.000580924	50.0721	3	0hour	2020y09m07d_11h19m	2020y09m07d_11h19m	P2	L7	16	0	0.000125	0.001	16	0	0.000125	0.001	AFF-HTT-R1-P2-0H_L7_1_2020y09m07d_11h19m.tif	AFF-HTT-R2-P2-0H_L7_1_2020y09m07d_11h19m.tif	C:\Users\arpit.tandon\Desktop\Images AFFFs\RUN1 HTT\Plate 2 - 0hour\AFF-HTT-R1-P2-0H_L7_1_2020y09m07d_11h19m.tif	C:\Users\arpit.tandon\Desktop\Images AFFFs\RUN2 HTT\Plate 2 - 0hour\AFF-HTT-R2-P2-0H_L7_1_2020y09m07d_11h19m.tif
Plate2-L8	run1	run2	PFDA	50.0721	0.000580924	50.0721	4	0hour	2020y09m07d_11h19m	2020y09m07d_11h19m	P2	L8	16	0	6.25e-05	0.001	16	0	6.25e-05	0.001	AFF-HTT-R1-P2-0H_L8_1_2020y09m07d_11h19m.tif	AFF-HTT-R2-P2-0H_L8_1_2020y09m07d_11h19m.tif	C:\Users\arpit.tandon\Desktop\Images AFFFs\RUN1 HTT\Plate 2 - 0hour\AFF-HTT-R1-P2-0H_L8_1_2020y09m07d_11h19m.tif	C:\Users\arpit.tandon\Desktop\Images AFFFs\RUN2 HTT\Plate 2 - 0hour\AFF-HTT-R2-P2-0H_L8_1_2020y09m07d_11h19m.tif
Plate2-L9	run1	run2	PFDA	15.8456	0.000183837	15.8456	3	0hour	2020y09m07d_11h19m	2020y09m07d_11h19m	P2	L9	16	0	0.0008125	0.01	16	0	0.0008125	0.01	AFF-HTT-R1-P2-0H_L9_1_2020y09m07d_11h19m.tif	AFF-HTT-R2-P2-0H_L9_1_2020y09m07d_11h19m.tif	C:\Users\arpit.tandon\Desktop\Images AFFFs\RUN1 HTT\Plate 2 - 0hour\AFF-HTT-R1-P2-0H_L9_1_2020y09m07d_11h19m.tif	C:\Users\arpit.tandon\Desktop\Images AFFFs\RUN2 HTT\Plate 2 - 0hour\AFF-HTT-R2-P2-0H_L9_1_2020y09m07d_11h19m.tif
Plate2-M10	run1	run2	6,2 FTOH	15.8456	0.000576938	15.8456	2	0hour	2020y09m07d_11h19m	2020y09m07d_11h19m	P2	M10	16	0	0.0001875	0.002	16	0	0.0001875	0.002	AFF-HTT-R1-P2-0H_M10_1_2020y09m07d_11h19m.tif	AFF-HTT-R2-P2-0H_M10_1_2020y09m07d_11h19m.tif	C:\Users\arpit.tandon\Desktop\Images AFFFs\RUN1 HTT\Plate 2 - 0hour\AFF-HTT-R1-P2-0H_M10_1_2020y09m07d_11h19m.tif	C:\Users\arpit.tandon\Desktop\Images AFFFs\RUN2 HTT\Plate 2 - 0hour\AFF-HTT-R2-P2-0H_M10_1_2020y09m07d_11h19m.tif
Plate2-M11	run1	run2	6,2 FTOH	5.01443	0.000182575	5.01443	1	0hour	2020y09m07d_11h19m	2020y09m07d_11h19m	P2	M11	16	0	0.00025	0.002	16	0	0.00025	0.002	AFF-HTT-R1-P2-0H_M11_1_2020y09m07d_11h19m.tif	AFF-HTT-R2-P2-0H_M11_1_2020y09m07d_11h19m.tif	C:\Users\arpit.tandon\Desktop\Images AFFFs\RUN1 HTT\Plate 2 - 0hour\AFF-HTT-R1-P2-0H_M11_1_2020y09m07d_11h19m.tif	C:\Users\arpit.tandon\Desktop\Images AFFFs\RUN2 HTT\Plate 2 - 0hour\AFF-HTT-R2-P2-0H_M11_1_2020y09m07d_11h19m.tif
Plate2-M12	run1	run2	6,2 FTOH	5.01443	0.000182575	5.01443	2	0hour	2020y09m07d_11h19m	2020y09m07d_11h19m	P2	M12	16	0	0	0	16	0	0	0	AFF-HTT-R1-P2-0H_M12_1_2020y09m07d_11h19m.tif	AFF-HTT-R2-P2-0H_M12_1_2020y09m07d_11h19m.tif	C:\Users\arpit.tandon\Desktop\Images AFFFs\RUN1 HTT\Plate 2 - 0hour\AFF-HTT-R1-P2-0H_M12_1_2020y09m07d_11h19m.tif	C:\Users\arpit.tandon\Desktop\Images AFFFs\RUN2 HTT\Plate 2 - 0hour\AFF-HTT-R2-P2-0H_M12_1_2020y09m07d_11h19m.tif
Plate2-M13	run1	run2	MeOH control	0	0	0	1	0hour	2020y09m07d_11h19m	2020y09m07d_11h19m	P2	M13	16	0	0.0004375	0.005	16	0	0.0004375	0.005	AFF-HTT-R1-P2-0H_M13_1_2020y09m07d_11h19m.tif	AFF-HTT-R2-P2-0H_M13_1_2020y09m07d_11h19m.tif	C:\Users\arpit.tandon\Desktop\Images AFFFs\RUN1 HTT\Plate 2 - 0hour\AFF-HTT-R1-P2-0H_M13_1_2020y09m07d_11h19m.tif	C:\Users\arpit.tandon\Desktop\Images AFFFs\RUN2 HTT\Plate 2 - 0hour\AFF-HTT-R2-P2-0H_M13_1_2020y09m07d_11h19m.tif
Plate2-M14	run1	run2	MeOH control	0	0	0	2	0hour	2020y09m07d_11h19m	2020y09m07d_11h19m	P2	M14	16	0	0	0	16	0	0	0	AFF-HTT-R1-P2-0H_M14_1_2020y09m07d_11h19m.tif	AFF-HTT-R2-P2-0H_M14_1_2020y09m07d_11h19m.tif	C:\Users\arpit.tandon\Desktop\Images AFFFs\RUN1 HTT\Plate 2 - 0hour\AFF-HTT-R1-P2-0H_M14_1_2020y09m07d_11h19m.tif	C:\Users\arpit.tandon\Desktop\Images AFFFs\RUN2 HTT\Plate 2 - 0hour\AFF-HTT-R2-P2-0H_M14_1_2020y09m07d_11h19m.tif
Plate2-M15	run1	run2	6,2 FTOH	1.58685	5.7777e-05	1.58685	1	0hour	2020y09m07d_11h19m	2020y09m07d_11h19m	P2	M15	16	0	0.0001875	0.001	16	0	0.0001875	0.001	AFF-HTT-R1-P2-0H_M15_1_2020y09m07d_11h19m.tif	AFF-HTT-R2-P2-0H_M15_1_2020y09m07d_11h19m.tif	C:\Users\arpit.tandon\Desktop\Images AFFFs\RUN1 HTT\Plate 2 - 0hour\AFF-HTT-R1-P2-0H_M15_1_2020y09m07d_11h19m.tif	C:\Users\arpit.tandon\Desktop\Images AFFFs\RUN2 HTT\Plate 2 - 0hour\AFF-HTT-R2-P2-0H_M15_1_2020y09m07d_11h19m.tif
Plate2-M16	run1	run2	6,2 FTOH	1.58685	5.7777e-05	1.58685	2	0hour	2020y09m07d_11h19m	2020y09m07d_11h19m	P2	M16	16	0	0.000125	0.001	16	0	0.000125	0.001	AFF-HTT-R1-P2-0H_M16_1_2020y09m07d_11h19m.tif	AFF-HTT-R2-P2-0H_M16_1_2020y09m07d_11h19m.tif	C:\Users\arpit.tandon\Desktop\Images AFFFs\RUN1 HTT\Plate 2 - 0hour\AFF-HTT-R1-P2-0H_M16_1_2020y09m07d_11h19m.tif	C:\Users\arpit.tandon\Desktop\Images AFFFs\RUN2 HTT\Plate 2 - 0hour\AFF-HTT-R2-P2-0H_M16_1_2020y09m07d_11h19m.tif
Plate2-M17	run1	run2	6,2 FTOH	0.502166	1.82839e-05	0.502166	1	0hour	2020y09m07d_11h19m	2020y09m07d_11h19m	P2	M17	16	0	0.0003125	0.004	16	0	0.0003125	0.004	AFF-HTT-R1-P2-0H_M17_1_2020y09m07d_11h19m.tif	AFF-HTT-R2-P2-0H_M17_1_2020y09m07d_11h19m.tif	C:\Users\arpit.tandon\Desktop\Images AFFFs\RUN1 HTT\Plate 2 - 0hour\AFF-HTT-R1-P2-0H_M17_1_2020y09m07d_11h19m.tif	C:\Users\arpit.tandon\Desktop\Images AFFFs\RUN2 HTT\Plate 2 - 0hour\AFF-HTT-R2-P2-0H_M17_1_2020y09m07d_11h19m.tif
Plate2-M18	run1	run2	6,2 FTOH	0.502166	1.82839e-05	0.502166	2	0hour	2020y09m07d_11h19m	2020y09m07d_11h19m	P2	M18	16	0	6.25e-05	0.001	16	0	6.25e-05	0.001	AFF-HTT-R1-P2-0H_M18_1_2020y09m07d_11h19m.tif	AFF-HTT-R2-P2-0H_M18_1_2020y09m07d_11h19m.tif	C:\Users\arpit.tandon\Desktop\Images AFFFs\RUN1 HTT\Plate 2 - 0hour\AFF-HTT-R1-P2-0H_M18_1_2020y09m07d_11h19m.tif	C:\Users\arpit.tandon\Desktop\Images AFFFs\RUN2 HTT\Plate 2 - 0hour\AFF-HTT-R2-P2-0H_M18_1_2020y09m07d_11h19m.tif
Plate2-M19	run1	run2	6,2 FTOH	0.158913	5.78604e-06	0.158913	1	0hour	2020y09m07d_11h19m	2020y09m07d_11h19m	P2	M19	16	0	0	0	16	0	0	0	AFF-HTT-R1-P2-0H_M19_1_2020y09m07d_11h19m.tif	AFF-HTT-R2-P2-0H_M19_1_2020y09m07d_11h19m.tif	C:\Users\arpit.tandon\Desktop\Images AFFFs\RUN1 HTT\Plate 2 - 0hour\AFF-HTT-R1-P2-0H_M19_1_2020y09m07d_11h19m.tif	C:\Users\arpit.tandon\Desktop\Images AFFFs\RUN2 HTT\Plate 2 - 0hour\AFF-HTT-R2-P2-0H_M19_1_2020y09m07d_11h19m.tif
Plate2-M20	run1	run2	6,2 FTOH	0.158913	5.78604e-06	0.158913	2	0hour	2020y09m07d_11h19m	2020y09m07d_11h19m	P2	M20	16	0	6.25e-05	0.001	16	0	6.25e-05	0.001	AFF-HTT-R1-P2-0H_M20_1_2020y09m07d_11h19m.tif	AFF-HTT-R2-P2-0H_M20_1_2020y09m07d_11h19m.tif	C:\Users\arpit.tandon\Desktop\Images AFFFs\RUN1 HTT\Plate 2 - 0hour\AFF-HTT-R1-P2-0H_M20_1_2020y09m07d_11h19m.tif	C:\Users\arpit.tandon\Desktop\Images AFFFs\RUN2 HTT\Plate 2 - 0hour\AFF-HTT-R2-P2-0H_M20_1_2020y09m07d_11h19m.tif
Plate2-M21	run1	run2	6,2 FTOH	0.050289	1.83102e-06	0.050289	1	0hour	2020y09m07d_11h19m	2020y09m07d_11h19m	P2	M21	16	0	0.001125	0.016	16	0	0.001125	0.016	AFF-HTT-R1-P2-0H_M21_1_2020y09m07d_11h19m.tif	AFF-HTT-R2-P2-0H_M21_1_2020y09m07d_11h19m.tif	C:\Users\arpit.tandon\Desktop\Images AFFFs\RUN1 HTT\Plate 2 - 0hour\AFF-HTT-R1-P2-0H_M21_1_2020y09m07d_11h19m.tif	C:\Users\arpit.tandon\Desktop\Images AFFFs\RUN2 HTT\Plate 2 - 0hour\AFF-HTT-R2-P2-0H_M21_1_2020y09m07d_11h19m.tif
Plate2-M22	run1	run2	6,2 FTOH	0.050289	1.83102e-06	0.050289	2	0hour	2020y09m07d_11h19m	2020y09m07d_11h19m	P2	M22	16	0	0.0001875	0.001	16	0	0.0001875	0.001	AFF-HTT-R1-P2-0H_M22_1_2020y09m07d_11h19m.tif	AFF-HTT-R2-P2-0H_M22_1_2020y09m07d_11h19m.tif	C:\Users\arpit.tandon\Desktop\Images AFFFs\RUN1 HTT\Plate 2 - 0hour\AFF-HTT-R1-P2-0H_M22_1_2020y09m07d_11h19m.tif	C:\Users\arpit.tandon\Desktop\Images AFFFs\RUN2 HTT\Plate 2 - 0hour\AFF-HTT-R2-P2-0H_M22_1_2020y09m07d_11h19m.tif
Plate2-M3	run1	run2	6,2 FTOH	500	0.018205	500	1	0hour	2020y09m07d_11h19m	2020y09m07d_11h19m	P2	M3	16	0	0.000125	0.002	16	0	0.000125	0.002	AFF-HTT-R1-P2-0H_M3_1_2020y09m07d_11h19m.tif	AFF-HTT-R2-P2-0H_M3_1_2020y09m07d_11h19m.tif	C:\Users\arpit.tandon\Desktop\Images AFFFs\RUN1 HTT\Plate 2 - 0hour\AFF-HTT-R1-P2-0H_M3_1_2020y09m07d_11h19m.tif	C:\Users\arpit.tandon\Desktop\Images AFFFs\RUN2 HTT\Plate 2 - 0hour\AFF-HTT-R2-P2-0H_M3_1_2020y09m07d_11h19m.tif
Plate2-M4	run1	run2	6,2 FTOH	500	0.018205	500	2	0hour	2020y09m07d_11h19m	2020y09m07d_11h19m	P2	M4	16	0	0	0	16	0	0	0	AFF-HTT-R1-P2-0H_M4_1_2020y09m07d_11h19m.tif	AFF-HTT-R2-P2-0H_M4_1_2020y09m07d_11h19m.tif	C:\Users\arpit.tandon\Desktop\Images AFFFs\RUN1 HTT\Plate 2 - 0hour\AFF-HTT-R1-P2-0H_M4_1_2020y09m07d_11h19m.tif	C:\Users\arpit.tandon\Desktop\Images AFFFs\RUN2 HTT\Plate 2 - 0hour\AFF-HTT-R2-P2-0H_M4_1_2020y09m07d_11h19m.tif
Plate2-M5	run1	run2	6,2 FTOH	158.228	0.00576108	158.228	1	0hour	2020y09m07d_11h19m	2020y09m07d_11h19m	P2	M5	16	0	0.0003125	0.004	16	0	0.0003125	0.004	AFF-HTT-R1-P2-0H_M5_1_2020y09m07d_11h19m.tif	AFF-HTT-R2-P2-0H_M5_1_2020y09m07d_11h19m.tif	C:\Users\arpit.tandon\Desktop\Images AFFFs\RUN1 HTT\Plate 2 - 0hour\AFF-HTT-R1-P2-0H_M5_1_2020y09m07d_11h19m.tif	C:\Users\arpit.tandon\Desktop\Images AFFFs\RUN2 HTT\Plate 2 - 0hour\AFF-HTT-R2-P2-0H_M5_1_2020y09m07d_11h19m.tif
Plate2-M6	run1	run2	6,2 FTOH	158.228	0.00576108	158.228	2	0hour	2020y09m07d_11h19m	2020y09m07d_11h19m	P2	M6	16	0	0.000375	0.003	16	0	0.000375	0.003	AFF-HTT-R1-P2-0H_M6_1_2020y09m07d_11h19m.tif	AFF-HTT-R2-P2-0H_M6_1_2020y09m07d_11h19m.tif	C:\Users\arpit.tandon\Desktop\Images AFFFs\RUN1 HTT\Plate 2 - 0hour\AFF-HTT-R1-P2-0H_M6_1_2020y09m07d_11h19m.tif	C:\Users\arpit.tandon\Desktop\Images AFFFs\RUN2 HTT\Plate 2 - 0hour\AFF-HTT-R2-P2-0H_M6_1_2020y09m07d_11h19m.tif
Plate2-M7	run1	run2	6,2 FTOH	50.0721	0.00182313	50.0721	1	0hour	2020y09m07d_11h19m	2020y09m07d_11h19m	P2	M7	16	0	0.0003125	0.003	16	0	0.0003125	0.003	AFF-HTT-R1-P2-0H_M7_1_2020y09m07d_11h19m.tif	AFF-HTT-R2-P2-0H_M7_1_2020y09m07d_11h19m.tif	C:\Users\arpit.tandon\Desktop\Images AFFFs\RUN1 HTT\Plate 2 - 0hour\AFF-HTT-R1-P2-0H_M7_1_2020y09m07d_11h19m.tif	C:\Users\arpit.tandon\Desktop\Images AFFFs\RUN2 HTT\Plate 2 - 0hour\AFF-HTT-R2-P2-0H_M7_1_2020y09m07d_11h19m.tif
Plate2-M8	run1	run2	6,2 FTOH	50.0721	0.00182313	50.0721	2	0hour	2020y09m07d_11h19m	2020y09m07d_11h19m	P2	M8	16	0	0.0001875	0.001	16	0	0.0001875	0.001	AFF-HTT-R1-P2-0H_M8_1_2020y09m07d_11h19m.tif	AFF-HTT-R2-P2-0H_M8_1_2020y09m07d_11h19m.tif	C:\Users\arpit.tandon\Desktop\Images AFFFs\RUN1 HTT\Plate 2 - 0hour\AFF-HTT-R1-P2-0H_M8_1_2020y09m07d_11h19m.tif	C:\Users\arpit.tandon\Desktop\Images AFFFs\RUN2 HTT\Plate 2 - 0hour\AFF-HTT-R2-P2-0H_M8_1_2020y09m07d_11h19m.tif
Plate2-M9	run1	run2	6,2 FTOH	15.8456	0.000576938	15.8456	1	0hour	2020y09m07d_11h19m	2020y09m07d_11h19m	P2	M9	16	0	6.25e-05	0.001	16	0	6.25e-05	0.001	AFF-HTT-R1-P2-0H_M9_1_2020y09m07d_11h19m.tif	AFF-HTT-R2-P2-0H_M9_1_2020y09m07d_11h19m.tif	C:\Users\arpit.tandon\Desktop\Images AFFFs\RUN1 HTT\Plate 2 - 0hour\AFF-HTT-R1-P2-0H_M9_1_2020y09m07d_11h19m.tif	C:\Users\arpit.tandon\Desktop\Images AFFFs\RUN2 HTT\Plate 2 - 0hour\AFF-HTT-R2-P2-0H_M9_1_2020y09m07d_11h19m.tif
Plate2-N10	run1	run2	6,2 FTOH	15.8456	0.000576938	15.8456	4	0hour	2020y09m07d_11h19m	2020y09m07d_11h19m	P2	N10	16	0	0.000125	0.002	16	0	0.000125	0.002	AFF-HTT-R1-P2-0H_N10_1_2020y09m07d_11h19m.tif	AFF-HTT-R2-P2-0H_N10_1_2020y09m07d_11h19m.tif	C:\Users\arpit.tandon\Desktop\Images AFFFs\RUN1 HTT\Plate 2 - 0hour\AFF-HTT-R1-P2-0H_N10_1_2020y09m07d_11h19m.tif	C:\Users\arpit.tandon\Desktop\Images AFFFs\RUN2 HTT\Plate 2 - 0hour\AFF-HTT-R2-P2-0H_N10_1_2020y09m07d_11h19m.tif
Plate2-N11	run1	run2	6,2 FTOH	5.01443	0.000182575	5.01443	3	0hour	2020y09m07d_11h19m	2020y09m07d_11h19m	P2	N11	16	0	0.0001875	0.001	16	0	0.0001875	0.001	AFF-HTT-R1-P2-0H_N11_1_2020y09m07d_11h19m.tif	AFF-HTT-R2-P2-0H_N11_1_2020y09m07d_11h19m.tif	C:\Users\arpit.tandon\Desktop\Images AFFFs\RUN1 HTT\Plate 2 - 0hour\AFF-HTT-R1-P2-0H_N11_1_2020y09m07d_11h19m.tif	C:\Users\arpit.tandon\Desktop\Images AFFFs\RUN2 HTT\Plate 2 - 0hour\AFF-HTT-R2-P2-0H_N11_1_2020y09m07d_11h19m.tif
Plate2-N12	run1	run2	6,2 FTOH	5.01443	0.000182575	5.01443	4	0hour	2020y09m07d_11h19m	2020y09m07d_11h19m	P2	N12	16	0	0.000125	0.001	16	0	0.000125	0.001	AFF-HTT-R1-P2-0H_N12_1_2020y09m07d_11h19m.tif	AFF-HTT-R2-P2-0H_N12_1_2020y09m07d_11h19m.tif	C:\Users\arpit.tandon\Desktop\Images AFFFs\RUN1 HTT\Plate 2 - 0hour\AFF-HTT-R1-P2-0H_N12_1_2020y09m07d_11h19m.tif	C:\Users\arpit.tandon\Desktop\Images AFFFs\RUN2 HTT\Plate 2 - 0hour\AFF-HTT-R2-P2-0H_N12_1_2020y09m07d_11h19m.tif
Plate2-N13	run1	run2	MeOH control	0	0	0	3	0hour	2020y09m07d_11h19m	2020y09m07d_11h19m	P2	N13	16	0	6.25e-05	0.001	16	0	6.25e-05	0.001	AFF-HTT-R1-P2-0H_N13_1_2020y09m07d_11h19m.tif	AFF-HTT-R2-P2-0H_N13_1_2020y09m07d_11h19m.tif	C:\Users\arpit.tandon\Desktop\Images AFFFs\RUN1 HTT\Plate 2 - 0hour\AFF-HTT-R1-P2-0H_N13_1_2020y09m07d_11h19m.tif	C:\Users\arpit.tandon\Desktop\Images AFFFs\RUN2 HTT\Plate 2 - 0hour\AFF-HTT-R2-P2-0H_N13_1_2020y09m07d_11h19m.tif
Plate2-N14	run1	run2	MeOH control	0	0	0	4	0hour	2020y09m07d_11h19m	2020y09m07d_11h19m	P2	N14	16	0	0	0	16	0	0	0	AFF-HTT-R1-P2-0H_N14_1_2020y09m07d_11h19m.tif	AFF-HTT-R2-P2-0H_N14_1_2020y09m07d_11h19m.tif	C:\Users\arpit.tandon\Desktop\Images AFFFs\RUN1 HTT\Plate 2 - 0hour\AFF-HTT-R1-P2-0H_N14_1_2020y09m07d_11h19m.tif	C:\Users\arpit.tandon\Desktop\Images AFFFs\RUN2 HTT\Plate 2 - 0hour\AFF-HTT-R2-P2-0H_N14_1_2020y09m07d_11h19m.tif
Plate2-N15	run1	run2	6,2 FTOH	1.58685	5.7777e-05	1.58685	3	0hour	2020y09m07d_11h19m	2020y09m07d_11h19m	P2	N15	16	0	0.000125	0.001	16	0	0.000125	0.001	AFF-HTT-R1-P2-0H_N15_1_2020y09m07d_11h19m.tif	AFF-HTT-R2-P2-0H_N15_1_2020y09m07d_11h19m.tif	C:\Users\arpit.tandon\Desktop\Images AFFFs\RUN1 HTT\Plate 2 - 0hour\AFF-HTT-R1-P2-0H_N15_1_2020y09m07d_11h19m.tif	C:\Users\arpit.tandon\Desktop\Images AFFFs\RUN2 HTT\Plate 2 - 0hour\AFF-HTT-R2-P2-0H_N15_1_2020y09m07d_11h19m.tif
Plate2-N16	run1	run2	6,2 FTOH	1.58685	5.7777e-05	1.58685	4	0hour	2020y09m07d_11h19m	2020y09m07d_11h19m	P2	N16	16	0	0	0	16	0	0	0	AFF-HTT-R1-P2-0H_N16_1_2020y09m07d_11h19m.tif	AFF-HTT-R2-P2-0H_N16_1_2020y09m07d_11h19m.tif	C:\Users\arpit.tandon\Desktop\Images AFFFs\RUN1 HTT\Plate 2 - 0hour\AFF-HTT-R1-P2-0H_N16_1_2020y09m07d_11h19m.tif	C:\Users\arpit.tandon\Desktop\Images AFFFs\RUN2 HTT\Plate 2 - 0hour\AFF-HTT-R2-P2-0H_N16_1_2020y09m07d_11h19m.tif
Plate2-N17	run1	run2	6,2 FTOH	0.502166	1.82839e-05	0.502166	3	0hour	2020y09m07d_11h19m	2020y09m07d_11h19m	P2	N17	16	0	0	0	16	0	0	0	AFF-HTT-R1-P2-0H_N17_1_2020y09m07d_11h19m.tif	AFF-HTT-R2-P2-0H_N17_1_2020y09m07d_11h19m.tif	C:\Users\arpit.tandon\Desktop\Images AFFFs\RUN1 HTT\Plate 2 - 0hour\AFF-HTT-R1-P2-0H_N17_1_2020y09m07d_11h19m.tif	C:\Users\arpit.tandon\Desktop\Images AFFFs\RUN2 HTT\Plate 2 - 0hour\AFF-HTT-R2-P2-0H_N17_1_2020y09m07d_11h19m.tif
Plate2-N18	run1	run2	6,2 FTOH	0.502166	1.82839e-05	0.502166	4	0hour	2020y09m07d_11h19m	2020y09m07d_11h19m	P2	N18	16	0	0.000875	0.008	16	0	0.000875	0.008	AFF-HTT-R1-P2-0H_N18_1_2020y09m07d_11h19m.tif	AFF-HTT-R2-P2-0H_N18_1_2020y09m07d_11h19m.tif	C:\Users\arpit.tandon\Desktop\Images AFFFs\RUN1 HTT\Plate 2 - 0hour\AFF-HTT-R1-P2-0H_N18_1_2020y09m07d_11h19m.tif	C:\Users\arpit.tandon\Desktop\Images AFFFs\RUN2 HTT\Plate 2 - 0hour\AFF-HTT-R2-P2-0H_N18_1_2020y09m07d_11h19m.tif
Plate2-N19	run1	run2	6,2 FTOH	0.158913	5.78604e-06	0.158913	3	0hour	2020y09m07d_11h19m	2020y09m07d_11h19m	P2	N19	16	0	0.000125	0.001	16	0	0.000125	0.001	AFF-HTT-R1-P2-0H_N19_1_2020y09m07d_11h19m.tif	AFF-HTT-R2-P2-0H_N19_1_2020y09m07d_11h19m.tif	C:\Users\arpit.tandon\Desktop\Images AFFFs\RUN1 HTT\Plate 2 - 0hour\AFF-HTT-R1-P2-0H_N19_1_2020y09m07d_11h19m.tif	C:\Users\arpit.tandon\Desktop\Images AFFFs\RUN2 HTT\Plate 2 - 0hour\AFF-HTT-R2-P2-0H_N19_1_2020y09m07d_11h19m.tif
Plate2-N20	run1	run2	6,2 FTOH	0.158913	5.78604e-06	0.158913	4	0hour	2020y09m07d_11h19m	2020y09m07d_11h19m	P2	N20	16	0	6.25e-05	0.001	16	0	6.25e-05	0.001	AFF-HTT-R1-P2-0H_N20_1_2020y09m07d_11h19m.tif	AFF-HTT-R2-P2-0H_N20_1_2020y09m07d_11h19m.tif	C:\Users\arpit.tandon\Desktop\Images AFFFs\RUN1 HTT\Plate 2 - 0hour\AFF-HTT-R1-P2-0H_N20_1_2020y09m07d_11h19m.tif	C:\Users\arpit.tandon\Desktop\Images AFFFs\RUN2 HTT\Plate 2 - 0hour\AFF-HTT-R2-P2-0H_N20_1_2020y09m07d_11h19m.tif
Plate2-N21	run1	run2	6,2 FTOH	0.050289	1.83102e-06	0.050289	3	0hour	2020y09m07d_11h19m	2020y09m07d_11h19m	P2	N21	16	0	0.0008125	0.007	16	0	0.0008125	0.007	AFF-HTT-R1-P2-0H_N21_1_2020y09m07d_11h19m.tif	AFF-HTT-R2-P2-0H_N21_1_2020y09m07d_11h19m.tif	C:\Users\arpit.tandon\Desktop\Images AFFFs\RUN1 HTT\Plate 2 - 0hour\AFF-HTT-R1-P2-0H_N21_1_2020y09m07d_11h19m.tif	C:\Users\arpit.tandon\Desktop\Images AFFFs\RUN2 HTT\Plate 2 - 0hour\AFF-HTT-R2-P2-0H_N21_1_2020y09m07d_11h19m.tif
Plate2-N22	run1	run2	6,2 FTOH	0.050289	1.83102e-06	0.050289	4	0hour	2020y09m07d_11h19m	2020y09m07d_11h19m	P2	N22	16	0	6.25e-05	0.001	16	0	6.25e-05	0.001	AFF-HTT-R1-P2-0H_N22_1_2020y09m07d_11h19m.tif	AFF-HTT-R2-P2-0H_N22_1_2020y09m07d_11h19m.tif	C:\Users\arpit.tandon\Desktop\Images AFFFs\RUN1 HTT\Plate 2 - 0hour\AFF-HTT-R1-P2-0H_N22_1_2020y09m07d_11h19m.tif	C:\Users\arpit.tandon\Desktop\Images AFFFs\RUN2 HTT\Plate 2 - 0hour\AFF-HTT-R2-P2-0H_N22_1_2020y09m07d_11h19m.tif
Plate2-N3	run1	run2	6,2 FTOH	500	0.018205	500	3	0hour	2020y09m07d_11h19m	2020y09m07d_11h19m	P2	N3	16	0	6.25e-05	0.001	16	0	6.25e-05	0.001	AFF-HTT-R1-P2-0H_N3_1_2020y09m07d_11h19m.tif	AFF-HTT-R2-P2-0H_N3_1_2020y09m07d_11h19m.tif	C:\Users\arpit.tandon\Desktop\Images AFFFs\RUN1 HTT\Plate 2 - 0hour\AFF-HTT-R1-P2-0H_N3_1_2020y09m07d_11h19m.tif	C:\Users\arpit.tandon\Desktop\Images AFFFs\RUN2 HTT\Plate 2 - 0hour\AFF-HTT-R2-P2-0H_N3_1_2020y09m07d_11h19m.tif
Plate2-N4	run1	run2	6,2 FTOH	500	0.018205	500	4	0hour	2020y09m07d_11h19m	2020y09m07d_11h19m	P2	N4	16	0	0	0	16	0	0	0	AFF-HTT-R1-P2-0H_N4_1_2020y09m07d_11h19m.tif	AFF-HTT-R2-P2-0H_N4_1_2020y09m07d_11h19m.tif	C:\Users\arpit.tandon\Desktop\Images AFFFs\RUN1 HTT\Plate 2 - 0hour\AFF-HTT-R1-P2-0H_N4_1_2020y09m07d_11h19m.tif	C:\Users\arpit.tandon\Desktop\Images AFFFs\RUN2 HTT\Plate 2 - 0hour\AFF-HTT-R2-P2-0H_N4_1_2020y09m07d_11h19m.tif
Plate2-N5	run1	run2	6,2 FTOH	158.228	0.00576108	158.228	3	0hour	2020y09m07d_11h19m	2020y09m07d_11h19m	P2	N5	16	0	0.00075	0.008	16	0	0.00075	0.008	AFF-HTT-R1-P2-0H_N5_1_2020y09m07d_11h19m.tif	AFF-HTT-R2-P2-0H_N5_1_2020y09m07d_11h19m.tif	C:\Users\arpit.tandon\Desktop\Images AFFFs\RUN1 HTT\Plate 2 - 0hour\AFF-HTT-R1-P2-0H_N5_1_2020y09m07d_11h19m.tif	C:\Users\arpit.tandon\Desktop\Images AFFFs\RUN2 HTT\Plate 2 - 0hour\AFF-HTT-R2-P2-0H_N5_1_2020y09m07d_11h19m.tif
Plate2-N6	run1	run2	6,2 FTOH	158.228	0.00576108	158.228	4	0hour	2020y09m07d_11h19m	2020y09m07d_11h19m	P2	N6	16	0	0.00125	0.019	16	0	0.00125	0.019	AFF-HTT-R1-P2-0H_N6_1_2020y09m07d_11h19m.tif	AFF-HTT-R2-P2-0H_N6_1_2020y09m07d_11h19m.tif	C:\Users\arpit.tandon\Desktop\Images AFFFs\RUN1 HTT\Plate 2 - 0hour\AFF-HTT-R1-P2-0H_N6_1_2020y09m07d_11h19m.tif	C:\Users\arpit.tandon\Desktop\Images AFFFs\RUN2 HTT\Plate 2 - 0hour\AFF-HTT-R2-P2-0H_N6_1_2020y09m07d_11h19m.tif
Plate2-N7	run1	run2	6,2 FTOH	50.0721	0.00182313	50.0721	3	0hour	2020y09m07d_11h19m	2020y09m07d_11h19m	P2	N7	16	0	0.0004375	0.005	16	0	0.0004375	0.005	AFF-HTT-R1-P2-0H_N7_1_2020y09m07d_11h19m.tif	AFF-HTT-R2-P2-0H_N7_1_2020y09m07d_11h19m.tif	C:\Users\arpit.tandon\Desktop\Images AFFFs\RUN1 HTT\Plate 2 - 0hour\AFF-HTT-R1-P2-0H_N7_1_2020y09m07d_11h19m.tif	C:\Users\arpit.tandon\Desktop\Images AFFFs\RUN2 HTT\Plate 2 - 0hour\AFF-HTT-R2-P2-0H_N7_1_2020y09m07d_11h19m.tif
Plate2-N8	run1	run2	6,2 FTOH	50.0721	0.00182313	50.0721	4	0hour	2020y09m07d_11h19m	2020y09m07d_11h19m	P2	N8	16	0	0.0008125	0.007	16	0	0.0008125	0.007	AFF-HTT-R1-P2-0H_N8_1_2020y09m07d_11h19m.tif	AFF-HTT-R2-P2-0H_N8_1_2020y09m07d_11h19m.tif	C:\Users\arpit.tandon\Desktop\Images AFFFs\RUN1 HTT\Plate 2 - 0hour\AFF-HTT-R1-P2-0H_N8_1_2020y09m07d_11h19m.tif	C:\Users\arpit.tandon\Desktop\Images AFFFs\RUN2 HTT\Plate 2 - 0hour\AFF-HTT-R2-P2-0H_N8_1_2020y09m07d_11h19m.tif
Plate2-N9	run1	run2	6,2 FTOH	15.8456	0.000576938	15.8456	3	0hour	2020y09m07d_11h19m	2020y09m07d_11h19m	P2	N9	16	0	0.0001875	0.003	16	0	0.0001875	0.003	AFF-HTT-R1-P2-0H_N9_1_2020y09m07d_11h19m.tif	AFF-HTT-R2-P2-0H_N9_1_2020y09m07d_11h19m.tif	C:\Users\arpit.tandon\Desktop\Images AFFFs\RUN1 HTT\Plate 2 - 0hour\AFF-HTT-R1-P2-0H_N9_1_2020y09m07d_11h19m.tif	C:\Users\arpit.tandon\Desktop\Images AFFFs\RUN2 HTT\Plate 2 - 0hour\AFF-HTT-R2-P2-0H_N9_1_2020y09m07d_11h19m.tif
Plate3-C10	run1	run2	8:2 FTOH	15.8456	0.000735426	15.8456	2	0hour	2020y08m26d_14h01m	2020y09m07d_11h19m	P3	C10	16	0	0	0	16	0	6.25e-05	0.001	AFF-HTT-R1-P3-0H_C10_1_2020y08m26d_14h01m.tif	AFF-HTT-R2-P3-0H_C10_1_2020y09m07d_11h19m.tif	C:\Users\arpit.tandon\Desktop\Images AFFFs\RUN1 HTT\Plate 3 - 0hour\AFF-HTT-R1-P3-0H_C10_1_2020y08m26d_14h01m.tif	C:\Users\arpit.tandon\Desktop\Images AFFFs\RUN2 HTT\Plate 3 - 0hour\AFF-HTT-R2-P3-0H_C10_1_2020y09m07d_11h19m.tif
Plate3-C11	run1	run2	8:2 FTOH	5.01443	0.00023273	5.01443	1	0hour	2020y08m26d_14h01m	2020y09m07d_11h19m	P3	C11	16	0	6.25e-05	0.001	16	0	0	0	AFF-HTT-R1-P3-0H_C11_1_2020y08m26d_14h01m.tif	AFF-HTT-R2-P3-0H_C11_1_2020y09m07d_11h19m.tif	C:\Users\arpit.tandon\Desktop\Images AFFFs\RUN1 HTT\Plate 3 - 0hour\AFF-HTT-R1-P3-0H_C11_1_2020y08m26d_14h01m.tif	C:\Users\arpit.tandon\Desktop\Images AFFFs\RUN2 HTT\Plate 3 - 0hour\AFF-HTT-R2-P3-0H_C11_1_2020y09m07d_11h19m.tif
Plate3-C12	run1	run2	8:2 FTOH	5.01443	0.00023273	5.01443	2	0hour	2020y08m26d_14h01m	2020y09m07d_11h19m	P3	C12	16	0	6.25e-05	0.001	16	0	0.000125	0.002	AFF-HTT-R1-P3-0H_C12_1_2020y08m26d_14h01m.tif	AFF-HTT-R2-P3-0H_C12_1_2020y09m07d_11h19m.tif	C:\Users\arpit.tandon\Desktop\Images AFFFs\RUN1 HTT\Plate 3 - 0hour\AFF-HTT-R1-P3-0H_C12_1_2020y08m26d_14h01m.tif	C:\Users\arpit.tandon\Desktop\Images AFFFs\RUN2 HTT\Plate 3 - 0hour\AFF-HTT-R2-P3-0H_C12_1_2020y09m07d_11h19m.tif
Plate3-C13	run1	run2	MeOH control	0	0	0	1	0hour	2020y08m26d_14h01m	2020y09m07d_11h19m	P3	C13	16	0	0	0	16	0	0.0005625	0.003	AFF-HTT-R1-P3-0H_C13_1_2020y08m26d_14h01m.tif	AFF-HTT-R2-P3-0H_C13_1_2020y09m07d_11h19m.tif	C:\Users\arpit.tandon\Desktop\Images AFFFs\RUN1 HTT\Plate 3 - 0hour\AFF-HTT-R1-P3-0H_C13_1_2020y08m26d_14h01m.tif	C:\Users\arpit.tandon\Desktop\Images AFFFs\RUN2 HTT\Plate 3 - 0hour\AFF-HTT-R2-P3-0H_C13_1_2020y09m07d_11h19m.tif
Plate3-C14	run1	run2	MeOH control	0	0	0	2	0hour	2020y08m26d_14h01m	2020y09m07d_11h19m	P3	C14	16	0	0	0	16	0	0.0004375	0.004	AFF-HTT-R1-P3-0H_C14_1_2020y08m26d_14h01m.tif	AFF-HTT-R2-P3-0H_C14_1_2020y09m07d_11h19m.tif	C:\Users\arpit.tandon\Desktop\Images AFFFs\RUN1 HTT\Plate 3 - 0hour\AFF-HTT-R1-P3-0H_C14_1_2020y08m26d_14h01m.tif	C:\Users\arpit.tandon\Desktop\Images AFFFs\RUN2 HTT\Plate 3 - 0hour\AFF-HTT-R2-P3-0H_C14_1_2020y09m07d_11h19m.tif
Plate3-C15	run1	run2	8:2 FTOH	1.58685	7.36487e-05	1.58685	1	0hour	2020y08m26d_14h01m	2020y09m07d_11h19m	P3	C15	16	0	6.25e-05	0.001	16	0	6.25e-05	0.001	AFF-HTT-R1-P3-0H_C15_1_2020y08m26d_14h01m.tif	AFF-HTT-R2-P3-0H_C15_1_2020y09m07d_11h19m.tif	C:\Users\arpit.tandon\Desktop\Images AFFFs\RUN1 HTT\Plate 3 - 0hour\AFF-HTT-R1-P3-0H_C15_1_2020y08m26d_14h01m.tif	C:\Users\arpit.tandon\Desktop\Images AFFFs\RUN2 HTT\Plate 3 - 0hour\AFF-HTT-R2-P3-0H_C15_1_2020y09m07d_11h19m.tif
Plate3-C16	run1	run2	8:2 FTOH	1.58685	7.36487e-05	1.58685	2	0hour	2020y08m26d_14h01m	2020y09m07d_11h19m	P3	C16	16	0	0.000125	0.002	16	0	0.000125	0.001	AFF-HTT-R1-P3-0H_C16_1_2020y08m26d_14h01m.tif	AFF-HTT-R2-P3-0H_C16_1_2020y09m07d_11h19m.tif	C:\Users\arpit.tandon\Desktop\Images AFFFs\RUN1 HTT\Plate 3 - 0hour\AFF-HTT-R1-P3-0H_C16_1_2020y08m26d_14h01m.tif	C:\Users\arpit.tandon\Desktop\Images AFFFs\RUN2 HTT\Plate 3 - 0hour\AFF-HTT-R2-P3-0H_C16_1_2020y09m07d_11h19m.tif
Plate3-C17	run1	run2	8:2 FTOH	0.502166	2.33065e-05	0.502166	1	0hour	2020y08m26d_14h01m	2020y09m07d_11h19m	P3	C17	16	0	0	0	16	0	0.0005625	0.005	AFF-HTT-R1-P3-0H_C17_1_2020y08m26d_14h01m.tif	AFF-HTT-R2-P3-0H_C17_1_2020y09m07d_11h19m.tif	C:\Users\arpit.tandon\Desktop\Images AFFFs\RUN1 HTT\Plate 3 - 0hour\AFF-HTT-R1-P3-0H_C17_1_2020y08m26d_14h01m.tif	C:\Users\arpit.tandon\Desktop\Images AFFFs\RUN2 HTT\Plate 3 - 0hour\AFF-HTT-R2-P3-0H_C17_1_2020y09m07d_11h19m.tif
Plate3-C18	run1	run2	8:2 FTOH	0.502166	2.33065e-05	0.502166	2	0hour	2020y08m26d_14h01m	2020y09m07d_11h19m	P3	C18	16	0	0	0	16	0	6.25e-05	0.001	AFF-HTT-R1-P3-0H_C18_1_2020y08m26d_14h01m.tif	AFF-HTT-R2-P3-0H_C18_1_2020y09m07d_11h19m.tif	C:\Users\arpit.tandon\Desktop\Images AFFFs\RUN1 HTT\Plate 3 - 0hour\AFF-HTT-R1-P3-0H_C18_1_2020y08m26d_14h01m.tif	C:\Users\arpit.tandon\Desktop\Images AFFFs\RUN2 HTT\Plate 3 - 0hour\AFF-HTT-R2-P3-0H_C18_1_2020y09m07d_11h19m.tif
Plate3-C19	run1	run2	8:2 FTOH	0.158913	7.37549e-06	0.158913	1	0hour	2020y08m26d_14h01m	2020y09m07d_11h19m	P3	C19	16	0	0	0	16	0	6.25e-05	0.001	AFF-HTT-R1-P3-0H_C19_1_2020y08m26d_14h01m.tif	AFF-HTT-R2-P3-0H_C19_1_2020y09m07d_11h19m.tif	C:\Users\arpit.tandon\Desktop\Images AFFFs\RUN1 HTT\Plate 3 - 0hour\AFF-HTT-R1-P3-0H_C19_1_2020y08m26d_14h01m.tif	C:\Users\arpit.tandon\Desktop\Images AFFFs\RUN2 HTT\Plate 3 - 0hour\AFF-HTT-R2-P3-0H_C19_1_2020y09m07d_11h19m.tif
Plate3-C20	run1	run2	8:2 FTOH	0.158913	7.37549e-06	0.158913	2	0hour	2020y08m26d_14h01m	2020y09m07d_11h19m	P3	C20	16	0	6.25e-05	0.001	16	0	0.00025	0.003	AFF-HTT-R1-P3-0H_C20_1_2020y08m26d_14h01m.tif	AFF-HTT-R2-P3-0H_C20_1_2020y09m07d_11h19m.tif	C:\Users\arpit.tandon\Desktop\Images AFFFs\RUN1 HTT\Plate 3 - 0hour\AFF-HTT-R1-P3-0H_C20_1_2020y08m26d_14h01m.tif	C:\Users\arpit.tandon\Desktop\Images AFFFs\RUN2 HTT\Plate 3 - 0hour\AFF-HTT-R2-P3-0H_C20_1_2020y09m07d_11h19m.tif
Plate3-C21	run1	run2	8:2 FTOH	0.050289	2.33401e-06	0.050289	1	0hour	2020y08m26d_14h01m	2020y09m07d_11h19m	P3	C21	16	0	0	0	16	0	0.0001875	0.002	AFF-HTT-R1-P3-0H_C21_1_2020y08m26d_14h01m.tif	AFF-HTT-R2-P3-0H_C21_1_2020y09m07d_11h19m.tif	C:\Users\arpit.tandon\Desktop\Images AFFFs\RUN1 HTT\Plate 3 - 0hour\AFF-HTT-R1-P3-0H_C21_1_2020y08m26d_14h01m.tif	C:\Users\arpit.tandon\Desktop\Images AFFFs\RUN2 HTT\Plate 3 - 0hour\AFF-HTT-R2-P3-0H_C21_1_2020y09m07d_11h19m.tif
Plate3-C22	run1	run2	8:2 FTOH	0.050289	2.33401e-06	0.050289	2	0hour	2020y08m26d_14h01m	2020y09m07d_11h19m	P3	C22	16	0	0	0	16	0	0.0001875	0.001	AFF-HTT-R1-P3-0H_C22_1_2020y08m26d_14h01m.tif	AFF-HTT-R2-P3-0H_C22_1_2020y09m07d_11h19m.tif	C:\Users\arpit.tandon\Desktop\Images AFFFs\RUN1 HTT\Plate 3 - 0hour\AFF-HTT-R1-P3-0H_C22_1_2020y08m26d_14h01m.tif	C:\Users\arpit.tandon\Desktop\Images AFFFs\RUN2 HTT\Plate 3 - 0hour\AFF-HTT-R2-P3-0H_C22_1_2020y09m07d_11h19m.tif
Plate3-C3	run1	run2	8:2 FTOH	500	0.023206	500	1	0hour	2020y08m26d_14h01m	2020y09m07d_11h19m	P3	C3	16	0	0	0	16	0	0	0	AFF-HTT-R1-P3-0H_C3_1_2020y08m26d_14h01m.tif	AFF-HTT-R2-P3-0H_C3_1_2020y09m07d_11h19m.tif	C:\Users\arpit.tandon\Desktop\Images AFFFs\RUN1 HTT\Plate 3 - 0hour\AFF-HTT-R1-P3-0H_C3_1_2020y08m26d_14h01m.tif	C:\Users\arpit.tandon\Desktop\Images AFFFs\RUN2 HTT\Plate 3 - 0hour\AFF-HTT-R2-P3-0H_C3_1_2020y09m07d_11h19m.tif
Plate3-C4	run1	run2	8:2 FTOH	500	0.023206	500	2	0hour	2020y08m26d_14h01m	2020y09m07d_11h19m	P3	C4	16	0	0	0	16	0	0.00025	0.002	AFF-HTT-R1-P3-0H_C4_1_2020y08m26d_14h01m.tif	AFF-HTT-R2-P3-0H_C4_1_2020y09m07d_11h19m.tif	C:\Users\arpit.tandon\Desktop\Images AFFFs\RUN1 HTT\Plate 3 - 0hour\AFF-HTT-R1-P3-0H_C4_1_2020y08m26d_14h01m.tif	C:\Users\arpit.tandon\Desktop\Images AFFFs\RUN2 HTT\Plate 3 - 0hour\AFF-HTT-R2-P3-0H_C4_1_2020y09m07d_11h19m.tif
Plate3-C5	run1	run2	8:2 FTOH	158.228	0.00734367	158.228	1	0hour	2020y08m26d_14h01m	2020y09m07d_11h19m	P3	C5	16	0	6.25e-05	0.001	16	0	6.25e-05	0.001	AFF-HTT-R1-P3-0H_C5_1_2020y08m26d_14h01m.tif	AFF-HTT-R2-P3-0H_C5_1_2020y09m07d_11h19m.tif	C:\Users\arpit.tandon\Desktop\Images AFFFs\RUN1 HTT\Plate 3 - 0hour\AFF-HTT-R1-P3-0H_C5_1_2020y08m26d_14h01m.tif	C:\Users\arpit.tandon\Desktop\Images AFFFs\RUN2 HTT\Plate 3 - 0hour\AFF-HTT-R2-P3-0H_C5_1_2020y09m07d_11h19m.tif
Plate3-C6	run1	run2	8:2 FTOH	158.228	0.00734367	158.228	2	0hour	2020y08m26d_14h01m	2020y09m07d_11h19m	P3	C6	16	0	6.25e-05	0.001	16	0	0.00025	0.003	AFF-HTT-R1-P3-0H_C6_1_2020y08m26d_14h01m.tif	AFF-HTT-R2-P3-0H_C6_1_2020y09m07d_11h19m.tif	C:\Users\arpit.tandon\Desktop\Images AFFFs\RUN1 HTT\Plate 3 - 0hour\AFF-HTT-R1-P3-0H_C6_1_2020y08m26d_14h01m.tif	C:\Users\arpit.tandon\Desktop\Images AFFFs\RUN2 HTT\Plate 3 - 0hour\AFF-HTT-R2-P3-0H_C6_1_2020y09m07d_11h19m.tif
Plate3-C7	run1	run2	8:2 FTOH	50.0721	0.00232395	50.0721	1	0hour	2020y08m26d_14h01m	2020y09m07d_11h19m	P3	C7	16	0	0	0	16	0	0.0004375	0.005	AFF-HTT-R1-P3-0H_C7_1_2020y08m26d_14h01m.tif	AFF-HTT-R2-P3-0H_C7_1_2020y09m07d_11h19m.tif	C:\Users\arpit.tandon\Desktop\Images AFFFs\RUN1 HTT\Plate 3 - 0hour\AFF-HTT-R1-P3-0H_C7_1_2020y08m26d_14h01m.tif	C:\Users\arpit.tandon\Desktop\Images AFFFs\RUN2 HTT\Plate 3 - 0hour\AFF-HTT-R2-P3-0H_C7_1_2020y09m07d_11h19m.tif
Plate3-C8	run1	run2	8:2 FTOH	50.0721	0.00232395	50.0721	2	0hour	2020y08m26d_14h01m	2020y09m07d_11h19m	P3	C8	16	0	0.0016875	0.024	16	0	0.0003125	0.002	AFF-HTT-R1-P3-0H_C8_1_2020y08m26d_14h01m.tif	AFF-HTT-R2-P3-0H_C8_1_2020y09m07d_11h19m.tif	C:\Users\arpit.tandon\Desktop\Images AFFFs\RUN1 HTT\Plate 3 - 0hour\AFF-HTT-R1-P3-0H_C8_1_2020y08m26d_14h01m.tif	C:\Users\arpit.tandon\Desktop\Images AFFFs\RUN2 HTT\Plate 3 - 0hour\AFF-HTT-R2-P3-0H_C8_1_2020y09m07d_11h19m.tif
Plate3-C9	run1	run2	8:2 FTOH	15.8456	0.000735426	15.8456	1	0hour	2020y08m26d_14h01m	2020y09m07d_11h19m	P3	C9	16	0	0.000125	0.002	16	0	0.000125	0.001	AFF-HTT-R1-P3-0H_C9_1_2020y08m26d_14h01m.tif	AFF-HTT-R2-P3-0H_C9_1_2020y09m07d_11h19m.tif	C:\Users\arpit.tandon\Desktop\Images AFFFs\RUN1 HTT\Plate 3 - 0hour\AFF-HTT-R1-P3-0H_C9_1_2020y08m26d_14h01m.tif	C:\Users\arpit.tandon\Desktop\Images AFFFs\RUN2 HTT\Plate 3 - 0hour\AFF-HTT-R2-P3-0H_C9_1_2020y09m07d_11h19m.tif
Plate3-D10	run1	run2	8:2 FTOH	15.8456	0.000735426	15.8456	4	0hour	2020y08m26d_14h01m	2020y09m07d_11h19m	P3	D10	16	0	0	0	16	0	0.0006875	0.008	AFF-HTT-R1-P3-0H_D10_1_2020y08m26d_14h01m.tif	AFF-HTT-R2-P3-0H_D10_1_2020y09m07d_11h19m.tif	C:\Users\arpit.tandon\Desktop\Images AFFFs\RUN1 HTT\Plate 3 - 0hour\AFF-HTT-R1-P3-0H_D10_1_2020y08m26d_14h01m.tif	C:\Users\arpit.tandon\Desktop\Images AFFFs\RUN2 HTT\Plate 3 - 0hour\AFF-HTT-R2-P3-0H_D10_1_2020y09m07d_11h19m.tif
Plate3-D11	run1	run2	8:2 FTOH	5.01443	0.00023273	5.01443	3	0hour	2020y08m26d_14h01m	2020y09m07d_11h19m	P3	D11	16	0	0	0	16	0	0.000375	0.003	AFF-HTT-R1-P3-0H_D11_1_2020y08m26d_14h01m.tif	AFF-HTT-R2-P3-0H_D11_1_2020y09m07d_11h19m.tif	C:\Users\arpit.tandon\Desktop\Images AFFFs\RUN1 HTT\Plate 3 - 0hour\AFF-HTT-R1-P3-0H_D11_1_2020y08m26d_14h01m.tif	C:\Users\arpit.tandon\Desktop\Images AFFFs\RUN2 HTT\Plate 3 - 0hour\AFF-HTT-R2-P3-0H_D11_1_2020y09m07d_11h19m.tif
Plate3-D12	run1	run2	8:2 FTOH	5.01443	0.00023273	5.01443	4	0hour	2020y08m26d_14h01m	2020y09m07d_11h19m	P3	D12	16	0	0	0	16	0	0.0005625	0.005	AFF-HTT-R1-P3-0H_D12_1_2020y08m26d_14h01m.tif	AFF-HTT-R2-P3-0H_D12_1_2020y09m07d_11h19m.tif	C:\Users\arpit.tandon\Desktop\Images AFFFs\RUN1 HTT\Plate 3 - 0hour\AFF-HTT-R1-P3-0H_D12_1_2020y08m26d_14h01m.tif	C:\Users\arpit.tandon\Desktop\Images AFFFs\RUN2 HTT\Plate 3 - 0hour\AFF-HTT-R2-P3-0H_D12_1_2020y09m07d_11h19m.tif
Plate3-D13	run1	run2	MeOH control	0	0	0	3	0hour	2020y08m26d_14h01m	2020y09m07d_11h19m	P3	D13	16	0	0	0	16	0	0.000125	0.001	AFF-HTT-R1-P3-0H_D13_1_2020y08m26d_14h01m.tif	AFF-HTT-R2-P3-0H_D13_1_2020y09m07d_11h19m.tif	C:\Users\arpit.tandon\Desktop\Images AFFFs\RUN1 HTT\Plate 3 - 0hour\AFF-HTT-R1-P3-0H_D13_1_2020y08m26d_14h01m.tif	C:\Users\arpit.tandon\Desktop\Images AFFFs\RUN2 HTT\Plate 3 - 0hour\AFF-HTT-R2-P3-0H_D13_1_2020y09m07d_11h19m.tif
Plate3-D14	run1	run2	MeOH control	0	0	0	4	0hour	2020y08m26d_14h01m	2020y09m07d_11h19m	P3	D14	16	0	0	0	16	0	0.0001875	0.002	AFF-HTT-R1-P3-0H_D14_1_2020y08m26d_14h01m.tif	AFF-HTT-R2-P3-0H_D14_1_2020y09m07d_11h19m.tif	C:\Users\arpit.tandon\Desktop\Images AFFFs\RUN1 HTT\Plate 3 - 0hour\AFF-HTT-R1-P3-0H_D14_1_2020y08m26d_14h01m.tif	C:\Users\arpit.tandon\Desktop\Images AFFFs\RUN2 HTT\Plate 3 - 0hour\AFF-HTT-R2-P3-0H_D14_1_2020y09m07d_11h19m.tif
Plate3-D15	run1	run2	8:2 FTOH	1.58685	7.36487e-05	1.58685	3	0hour	2020y08m26d_14h01m	2020y09m07d_11h19m	P3	D15	16	0	0	0	16	0	0.0005	0.004	AFF-HTT-R1-P3-0H_D15_1_2020y08m26d_14h01m.tif	AFF-HTT-R2-P3-0H_D15_1_2020y09m07d_11h19m.tif	C:\Users\arpit.tandon\Desktop\Images AFFFs\RUN1 HTT\Plate 3 - 0hour\AFF-HTT-R1-P3-0H_D15_1_2020y08m26d_14h01m.tif	C:\Users\arpit.tandon\Desktop\Images AFFFs\RUN2 HTT\Plate 3 - 0hour\AFF-HTT-R2-P3-0H_D15_1_2020y09m07d_11h19m.tif
Plate3-D16	run1	run2	8:2 FTOH	1.58685	7.36487e-05	1.58685	4	0hour	2020y08m26d_14h01m	2020y09m07d_11h19m	P3	D16	16	0	0	0	16	0	0	0	AFF-HTT-R1-P3-0H_D16_1_2020y08m26d_14h01m.tif	AFF-HTT-R2-P3-0H_D16_1_2020y09m07d_11h19m.tif	C:\Users\arpit.tandon\Desktop\Images AFFFs\RUN1 HTT\Plate 3 - 0hour\AFF-HTT-R1-P3-0H_D16_1_2020y08m26d_14h01m.tif	C:\Users\arpit.tandon\Desktop\Images AFFFs\RUN2 HTT\Plate 3 - 0hour\AFF-HTT-R2-P3-0H_D16_1_2020y09m07d_11h19m.tif
Plate3-D17	run1	run2	8:2 FTOH	0.502166	2.33065e-05	0.502166	3	0hour	2020y08m26d_14h01m	2020y09m07d_11h19m	P3	D17	16	0	0	0	16	0	6.25e-05	0.001	AFF-HTT-R1-P3-0H_D17_1_2020y08m26d_14h01m.tif	AFF-HTT-R2-P3-0H_D17_1_2020y09m07d_11h19m.tif	C:\Users\arpit.tandon\Desktop\Images AFFFs\RUN1 HTT\Plate 3 - 0hour\AFF-HTT-R1-P3-0H_D17_1_2020y08m26d_14h01m.tif	C:\Users\arpit.tandon\Desktop\Images AFFFs\RUN2 HTT\Plate 3 - 0hour\AFF-HTT-R2-P3-0H_D17_1_2020y09m07d_11h19m.tif
Plate3-D18	run1	run2	8:2 FTOH	0.502166	2.33065e-05	0.502166	4	0hour	2020y08m26d_14h01m	2020y09m07d_11h19m	P3	D18	16	0	0	0	16	0	0.00025	0.003	AFF-HTT-R1-P3-0H_D18_1_2020y08m26d_14h01m.tif	AFF-HTT-R2-P3-0H_D18_1_2020y09m07d_11h19m.tif	C:\Users\arpit.tandon\Desktop\Images AFFFs\RUN1 HTT\Plate 3 - 0hour\AFF-HTT-R1-P3-0H_D18_1_2020y08m26d_14h01m.tif	C:\Users\arpit.tandon\Desktop\Images AFFFs\RUN2 HTT\Plate 3 - 0hour\AFF-HTT-R2-P3-0H_D18_1_2020y09m07d_11h19m.tif
Plate3-D19	run1	run2	8:2 FTOH	0.158913	7.37549e-06	0.158913	3	0hour	2020y08m26d_14h01m	2020y09m07d_11h19m	P3	D19	16	0	6.25e-05	0.001	16	0	6.25e-05	0.001	AFF-HTT-R1-P3-0H_D19_1_2020y08m26d_14h01m.tif	AFF-HTT-R2-P3-0H_D19_1_2020y09m07d_11h19m.tif	C:\Users\arpit.tandon\Desktop\Images AFFFs\RUN1 HTT\Plate 3 - 0hour\AFF-HTT-R1-P3-0H_D19_1_2020y08m26d_14h01m.tif	C:\Users\arpit.tandon\Desktop\Images AFFFs\RUN2 HTT\Plate 3 - 0hour\AFF-HTT-R2-P3-0H_D19_1_2020y09m07d_11h19m.tif
Plate3-D20	run1	run2	8:2 FTOH	0.158913	7.37549e-06	0.158913	4	0hour	2020y08m26d_14h01m	2020y09m07d_11h19m	P3	D20	16	0	0	0	16	0	0	0	AFF-HTT-R1-P3-0H_D20_1_2020y08m26d_14h01m.tif	AFF-HTT-R2-P3-0H_D20_1_2020y09m07d_11h19m.tif	C:\Users\arpit.tandon\Desktop\Images AFFFs\RUN1 HTT\Plate 3 - 0hour\AFF-HTT-R1-P3-0H_D20_1_2020y08m26d_14h01m.tif	C:\Users\arpit.tandon\Desktop\Images AFFFs\RUN2 HTT\Plate 3 - 0hour\AFF-HTT-R2-P3-0H_D20_1_2020y09m07d_11h19m.tif
Plate3-D21	run1	run2	8:2 FTOH	0.050289	2.33401e-06	0.050289	3	0hour	2020y08m26d_14h01m	2020y09m07d_11h19m	P3	D21	16	0	0	0	16	0	0.00025	0.001	AFF-HTT-R1-P3-0H_D21_1_2020y08m26d_14h01m.tif	AFF-HTT-R2-P3-0H_D21_1_2020y09m07d_11h19m.tif	C:\Users\arpit.tandon\Desktop\Images AFFFs\RUN1 HTT\Plate 3 - 0hour\AFF-HTT-R1-P3-0H_D21_1_2020y08m26d_14h01m.tif	C:\Users\arpit.tandon\Desktop\Images AFFFs\RUN2 HTT\Plate 3 - 0hour\AFF-HTT-R2-P3-0H_D21_1_2020y09m07d_11h19m.tif
Plate3-D22	run1	run2	8:2 FTOH	0.050289	2.33401e-06	0.050289	4	0hour	2020y08m26d_14h01m	2020y09m07d_11h19m	P3	D22	16	0	0	0	16	0	0.0001875	0.002	AFF-HTT-R1-P3-0H_D22_1_2020y08m26d_14h01m.tif	AFF-HTT-R2-P3-0H_D22_1_2020y09m07d_11h19m.tif	C:\Users\arpit.tandon\Desktop\Images AFFFs\RUN1 HTT\Plate 3 - 0hour\AFF-HTT-R1-P3-0H_D22_1_2020y08m26d_14h01m.tif	C:\Users\arpit.tandon\Desktop\Images AFFFs\RUN2 HTT\Plate 3 - 0hour\AFF-HTT-R2-P3-0H_D22_1_2020y09m07d_11h19m.tif
Plate3-D3	run1	run2	8:2 FTOH	500	0.023206	500	3	0hour	2020y08m26d_14h01m	2020y09m07d_11h19m	P3	D3	16	0	0	0	16	0	0.0003125	0.002	AFF-HTT-R1-P3-0H_D3_1_2020y08m26d_14h01m.tif	AFF-HTT-R2-P3-0H_D3_1_2020y09m07d_11h19m.tif	C:\Users\arpit.tandon\Desktop\Images AFFFs\RUN1 HTT\Plate 3 - 0hour\AFF-HTT-R1-P3-0H_D3_1_2020y08m26d_14h01m.tif	C:\Users\arpit.tandon\Desktop\Images AFFFs\RUN2 HTT\Plate 3 - 0hour\AFF-HTT-R2-P3-0H_D3_1_2020y09m07d_11h19m.tif
Plate3-D4	run1	run2	8:2 FTOH	500	0.023206	500	4	0hour	2020y08m26d_14h01m	2020y09m07d_11h19m	P3	D4	16	0	0	0	16	0	0.0004375	0.003	AFF-HTT-R1-P3-0H_D4_1_2020y08m26d_14h01m.tif	AFF-HTT-R2-P3-0H_D4_1_2020y09m07d_11h19m.tif	C:\Users\arpit.tandon\Desktop\Images AFFFs\RUN1 HTT\Plate 3 - 0hour\AFF-HTT-R1-P3-0H_D4_1_2020y08m26d_14h01m.tif	C:\Users\arpit.tandon\Desktop\Images AFFFs\RUN2 HTT\Plate 3 - 0hour\AFF-HTT-R2-P3-0H_D4_1_2020y09m07d_11h19m.tif
Plate3-D5	run1	run2	8:2 FTOH	158.228	0.00734367	158.228	3	0hour	2020y08m26d_14h01m	2020y09m07d_11h19m	P3	D5	16	0	0	0	16	0	0.0008125	0.005	AFF-HTT-R1-P3-0H_D5_1_2020y08m26d_14h01m.tif	AFF-HTT-R2-P3-0H_D5_1_2020y09m07d_11h19m.tif	C:\Users\arpit.tandon\Desktop\Images AFFFs\RUN1 HTT\Plate 3 - 0hour\AFF-HTT-R1-P3-0H_D5_1_2020y08m26d_14h01m.tif	C:\Users\arpit.tandon\Desktop\Images AFFFs\RUN2 HTT\Plate 3 - 0hour\AFF-HTT-R2-P3-0H_D5_1_2020y09m07d_11h19m.tif
Plate3-D6	run1	run2	8:2 FTOH	158.228	0.00734367	158.228	4	0hour	2020y08m26d_14h01m	2020y09m07d_11h19m	P3	D6	16	0	0.0005625	0.008	16	0	0.000375	0.002	AFF-HTT-R1-P3-0H_D6_1_2020y08m26d_14h01m.tif	AFF-HTT-R2-P3-0H_D6_1_2020y09m07d_11h19m.tif	C:\Users\arpit.tandon\Desktop\Images AFFFs\RUN1 HTT\Plate 3 - 0hour\AFF-HTT-R1-P3-0H_D6_1_2020y08m26d_14h01m.tif	C:\Users\arpit.tandon\Desktop\Images AFFFs\RUN2 HTT\Plate 3 - 0hour\AFF-HTT-R2-P3-0H_D6_1_2020y09m07d_11h19m.tif
Plate3-D7	run1	run2	8:2 FTOH	50.0721	0.00232395	50.0721	3	0hour	2020y08m26d_14h01m	2020y09m07d_11h19m	P3	D7	16	0	0	0	16	0	0.0005625	0.003	AFF-HTT-R1-P3-0H_D7_1_2020y08m26d_14h01m.tif	AFF-HTT-R2-P3-0H_D7_1_2020y09m07d_11h19m.tif	C:\Users\arpit.tandon\Desktop\Images AFFFs\RUN1 HTT\Plate 3 - 0hour\AFF-HTT-R1-P3-0H_D7_1_2020y08m26d_14h01m.tif	C:\Users\arpit.tandon\Desktop\Images AFFFs\RUN2 HTT\Plate 3 - 0hour\AFF-HTT-R2-P3-0H_D7_1_2020y09m07d_11h19m.tif
Plate3-D8	run1	run2	8:2 FTOH	50.0721	0.00232395	50.0721	4	0hour	2020y08m26d_14h01m	2020y09m07d_11h19m	P3	D8	16	0	6.25e-05	0.001	16	0	0.000125	0.001	AFF-HTT-R1-P3-0H_D8_1_2020y08m26d_14h01m.tif	AFF-HTT-R2-P3-0H_D8_1_2020y09m07d_11h19m.tif	C:\Users\arpit.tandon\Desktop\Images AFFFs\RUN1 HTT\Plate 3 - 0hour\AFF-HTT-R1-P3-0H_D8_1_2020y08m26d_14h01m.tif	C:\Users\arpit.tandon\Desktop\Images AFFFs\RUN2 HTT\Plate 3 - 0hour\AFF-HTT-R2-P3-0H_D8_1_2020y09m07d_11h19m.tif
Plate3-D9	run1	run2	8:2 FTOH	15.8456	0.000735426	15.8456	3	0hour	2020y08m26d_14h01m	2020y09m07d_11h19m	P3	D9	16	0	0	0	16	0	0.0006875	0.005	AFF-HTT-R1-P3-0H_D9_1_2020y08m26d_14h01m.tif	AFF-HTT-R2-P3-0H_D9_1_2020y09m07d_11h19m.tif	C:\Users\arpit.tandon\Desktop\Images AFFFs\RUN1 HTT\Plate 3 - 0hour\AFF-HTT-R1-P3-0H_D9_1_2020y08m26d_14h01m.tif	C:\Users\arpit.tandon\Desktop\Images AFFFs\RUN2 HTT\Plate 3 - 0hour\AFF-HTT-R2-P3-0H_D9_1_2020y09m07d_11h19m.tif
Plate3-E10	run1	run2	PFOS	7.9228	0.000396243	7.9228	2	0hour	2020y08m26d_14h01m	2020y09m07d_11h19m	P3	E10	16	0	6.25e-05	0.001	16	0	0.001625	0.014	AFF-HTT-R1-P3-0H_E10_1_2020y08m26d_14h01m.tif	AFF-HTT-R2-P3-0H_E10_1_2020y09m07d_11h19m.tif	C:\Users\arpit.tandon\Desktop\Images AFFFs\RUN1 HTT\Plate 3 - 0hour\AFF-HTT-R1-P3-0H_E10_1_2020y08m26d_14h01m.tif	C:\Users\arpit.tandon\Desktop\Images AFFFs\RUN2 HTT\Plate 3 - 0hour\AFF-HTT-R2-P3-0H_E10_1_2020y09m07d_11h19m.tif
Plate3-E11	run1	run2	PFOS	2.50722	0.000125393	2.50722	1	0hour	2020y08m26d_14h01m	2020y09m07d_11h19m	P3	E11	16	0	0.0001875	0.002	16	0	0.000375	0.002	AFF-HTT-R1-P3-0H_E11_1_2020y08m26d_14h01m.tif	AFF-HTT-R2-P3-0H_E11_1_2020y09m07d_11h19m.tif	C:\Users\arpit.tandon\Desktop\Images AFFFs\RUN1 HTT\Plate 3 - 0hour\AFF-HTT-R1-P3-0H_E11_1_2020y08m26d_14h01m.tif	C:\Users\arpit.tandon\Desktop\Images AFFFs\RUN2 HTT\Plate 3 - 0hour\AFF-HTT-R2-P3-0H_E11_1_2020y09m07d_11h19m.tif
Plate3-E12	run1	run2	PFOS	2.50722	0.000125393	2.50722	2	0hour	2020y08m26d_14h01m	2020y09m07d_11h19m	P3	E12	16	0	6.25e-05	0.001	16	0	0.00025	0.002	AFF-HTT-R1-P3-0H_E12_1_2020y08m26d_14h01m.tif	AFF-HTT-R2-P3-0H_E12_1_2020y09m07d_11h19m.tif	C:\Users\arpit.tandon\Desktop\Images AFFFs\RUN1 HTT\Plate 3 - 0hour\AFF-HTT-R1-P3-0H_E12_1_2020y08m26d_14h01m.tif	C:\Users\arpit.tandon\Desktop\Images AFFFs\RUN2 HTT\Plate 3 - 0hour\AFF-HTT-R2-P3-0H_E12_1_2020y09m07d_11h19m.tif
Plate3-E13	run1	run2	DMSO control	0	0	0	1	0hour	2020y08m26d_14h01m	2020y09m07d_11h19m	P3	E13	16	0	0	0	16	0	0.0003125	0.002	AFF-HTT-R1-P3-0H_E13_1_2020y08m26d_14h01m.tif	AFF-HTT-R2-P3-0H_E13_1_2020y09m07d_11h19m.tif	C:\Users\arpit.tandon\Desktop\Images AFFFs\RUN1 HTT\Plate 3 - 0hour\AFF-HTT-R1-P3-0H_E13_1_2020y08m26d_14h01m.tif	C:\Users\arpit.tandon\Desktop\Images AFFFs\RUN2 HTT\Plate 3 - 0hour\AFF-HTT-R2-P3-0H_E13_1_2020y09m07d_11h19m.tif
Plate3-E14	run1	run2	DMSO control	0	0	0	2	0hour	2020y08m26d_14h01m	2020y09m07d_11h19m	P3	E14	16	0	0	0	16	0	0.0005625	0.006	AFF-HTT-R1-P3-0H_E14_1_2020y08m26d_14h01m.tif	AFF-HTT-R2-P3-0H_E14_1_2020y09m07d_11h19m.tif	C:\Users\arpit.tandon\Desktop\Images AFFFs\RUN1 HTT\Plate 3 - 0hour\AFF-HTT-R1-P3-0H_E14_1_2020y08m26d_14h01m.tif	C:\Users\arpit.tandon\Desktop\Images AFFFs\RUN2 HTT\Plate 3 - 0hour\AFF-HTT-R2-P3-0H_E14_1_2020y09m07d_11h19m.tif
Plate3-E15	run1	run2	PFOS	0.793423	3.96814e-05	0.793423	1	0hour	2020y08m26d_14h01m	2020y09m07d_11h19m	P3	E15	16	0	0	0	16	0	0.001	0.008	AFF-HTT-R1-P3-0H_E15_1_2020y08m26d_14h01m.tif	AFF-HTT-R2-P3-0H_E15_1_2020y09m07d_11h19m.tif	C:\Users\arpit.tandon\Desktop\Images AFFFs\RUN1 HTT\Plate 3 - 0hour\AFF-HTT-R1-P3-0H_E15_1_2020y08m26d_14h01m.tif	C:\Users\arpit.tandon\Desktop\Images AFFFs\RUN2 HTT\Plate 3 - 0hour\AFF-HTT-R2-P3-0H_E15_1_2020y09m07d_11h19m.tif
Plate3-E16	run1	run2	PFOS	0.793423	3.96814e-05	0.793423	2	0hour	2020y08m26d_14h01m	2020y09m07d_11h19m	P3	E16	16	0	0	0	16	0	6.25e-05	0.001	AFF-HTT-R1-P3-0H_E16_1_2020y08m26d_14h01m.tif	AFF-HTT-R2-P3-0H_E16_1_2020y09m07d_11h19m.tif	C:\Users\arpit.tandon\Desktop\Images AFFFs\RUN1 HTT\Plate 3 - 0hour\AFF-HTT-R1-P3-0H_E16_1_2020y08m26d_14h01m.tif	C:\Users\arpit.tandon\Desktop\Images AFFFs\RUN2 HTT\Plate 3 - 0hour\AFF-HTT-R2-P3-0H_E16_1_2020y09m07d_11h19m.tif
Plate3-E17	run1	run2	PFOS	0.251083	1.25574e-05	0.251083	1	0hour	2020y08m26d_14h01m	2020y09m07d_11h19m	P3	E17	16	0	0	0	16	0	0.000375	0.001	AFF-HTT-R1-P3-0H_E17_1_2020y08m26d_14h01m.tif	AFF-HTT-R2-P3-0H_E17_1_2020y09m07d_11h19m.tif	C:\Users\arpit.tandon\Desktop\Images AFFFs\RUN1 HTT\Plate 3 - 0hour\AFF-HTT-R1-P3-0H_E17_1_2020y08m26d_14h01m.tif	C:\Users\arpit.tandon\Desktop\Images AFFFs\RUN2 HTT\Plate 3 - 0hour\AFF-HTT-R2-P3-0H_E17_1_2020y09m07d_11h19m.tif
Plate3-E18	run1	run2	PFOS	0.251083	1.25574e-05	0.251083	2	0hour	2020y08m26d_14h01m	2020y09m07d_11h19m	P3	E18	16	0	0	0	16	0	0.000875	0.005	AFF-HTT-R1-P3-0H_E18_1_2020y08m26d_14h01m.tif	AFF-HTT-R2-P3-0H_E18_1_2020y09m07d_11h19m.tif	C:\Users\arpit.tandon\Desktop\Images AFFFs\RUN1 HTT\Plate 3 - 0hour\AFF-HTT-R1-P3-0H_E18_1_2020y08m26d_14h01m.tif	C:\Users\arpit.tandon\Desktop\Images AFFFs\RUN2 HTT\Plate 3 - 0hour\AFF-HTT-R2-P3-0H_E18_1_2020y09m07d_11h19m.tif
Plate3-E19	run1	run2	PFOS	0.0794567	3.97387e-06	0.0794567	1	0hour	2020y08m26d_14h01m	2020y09m07d_11h19m	P3	E19	16	0	0	0	16	0	0.00025	0.001	AFF-HTT-R1-P3-0H_E19_1_2020y08m26d_14h01m.tif	AFF-HTT-R2-P3-0H_E19_1_2020y09m07d_11h19m.tif	C:\Users\arpit.tandon\Desktop\Images AFFFs\RUN1 HTT\Plate 3 - 0hour\AFF-HTT-R1-P3-0H_E19_1_2020y08m26d_14h01m.tif	C:\Users\arpit.tandon\Desktop\Images AFFFs\RUN2 HTT\Plate 3 - 0hour\AFF-HTT-R2-P3-0H_E19_1_2020y09m07d_11h19m.tif
Plate3-E20	run1	run2	PFOS	0.0794567	3.97387e-06	0.0794567	2	0hour	2020y08m26d_14h01m	2020y09m07d_11h19m	P3	E20	16	0	0	0	16	0	0.00025	0.001	AFF-HTT-R1-P3-0H_E20_1_2020y08m26d_14h01m.tif	AFF-HTT-R2-P3-0H_E20_1_2020y09m07d_11h19m.tif	C:\Users\arpit.tandon\Desktop\Images AFFFs\RUN1 HTT\Plate 3 - 0hour\AFF-HTT-R1-P3-0H_E20_1_2020y08m26d_14h01m.tif	C:\Users\arpit.tandon\Desktop\Images AFFFs\RUN2 HTT\Plate 3 - 0hour\AFF-HTT-R2-P3-0H_E20_1_2020y09m07d_11h19m.tif
Plate3-E21	run1	run2	PFOS	0.0251445	1.25755e-06	0.0251445	1	0hour	2020y08m26d_14h01m	2020y09m07d_11h19m	P3	E21	16	0	0	0	16	0	0.00025	0.002	AFF-HTT-R1-P3-0H_E21_1_2020y08m26d_14h01m.tif	AFF-HTT-R2-P3-0H_E21_1_2020y09m07d_11h19m.tif	C:\Users\arpit.tandon\Desktop\Images AFFFs\RUN1 HTT\Plate 3 - 0hour\AFF-HTT-R1-P3-0H_E21_1_2020y08m26d_14h01m.tif	C:\Users\arpit.tandon\Desktop\Images AFFFs\RUN2 HTT\Plate 3 - 0hour\AFF-HTT-R2-P3-0H_E21_1_2020y09m07d_11h19m.tif
Plate3-E22	run1	run2	PFOS	0.0251445	1.25755e-06	0.0251445	2	0hour	2020y08m26d_14h01m	2020y09m07d_11h19m	P3	E22	16	0	0	0	16	0	0.000375	0.003	AFF-HTT-R1-P3-0H_E22_1_2020y08m26d_14h01m.tif	AFF-HTT-R2-P3-0H_E22_1_2020y09m07d_11h19m.tif	C:\Users\arpit.tandon\Desktop\Images AFFFs\RUN1 HTT\Plate 3 - 0hour\AFF-HTT-R1-P3-0H_E22_1_2020y08m26d_14h01m.tif	C:\Users\arpit.tandon\Desktop\Images AFFFs\RUN2 HTT\Plate 3 - 0hour\AFF-HTT-R2-P3-0H_E22_1_2020y09m07d_11h19m.tif
Plate3-E3	run1	run2	PFOS	250	0.0125033	250	1	0hour	2020y08m26d_14h01m	2020y09m07d_11h19m	P3	E3	16	0	0.0001875	0.001	16	0	0.000125	0.001	AFF-HTT-R1-P3-0H_E3_1_2020y08m26d_14h01m.tif	AFF-HTT-R2-P3-0H_E3_1_2020y09m07d_11h19m.tif	C:\Users\arpit.tandon\Desktop\Images AFFFs\RUN1 HTT\Plate 3 - 0hour\AFF-HTT-R1-P3-0H_E3_1_2020y08m26d_14h01m.tif	C:\Users\arpit.tandon\Desktop\Images AFFFs\RUN2 HTT\Plate 3 - 0hour\AFF-HTT-R2-P3-0H_E3_1_2020y09m07d_11h19m.tif
Plate3-E4	run1	run2	PFOS	250	0.0125033	250	2	0hour	2020y08m26d_14h01m	2020y09m07d_11h19m	P3	E4	16	0	0.00025	0.001	16	0	0.0003125	0.001	AFF-HTT-R1-P3-0H_E4_1_2020y08m26d_14h01m.tif	AFF-HTT-R2-P3-0H_E4_1_2020y09m07d_11h19m.tif	C:\Users\arpit.tandon\Desktop\Images AFFFs\RUN1 HTT\Plate 3 - 0hour\AFF-HTT-R1-P3-0H_E4_1_2020y08m26d_14h01m.tif	C:\Users\arpit.tandon\Desktop\Images AFFFs\RUN2 HTT\Plate 3 - 0hour\AFF-HTT-R2-P3-0H_E4_1_2020y09m07d_11h19m.tif
Plate3-E5	run1	run2	PFOS	79.1139	0.00395672	79.1139	1	0hour	2020y08m26d_14h01m	2020y09m07d_11h19m	P3	E5	16	0	0	0	16	0	0.00025	0.001	AFF-HTT-R1-P3-0H_E5_1_2020y08m26d_14h01m.tif	AFF-HTT-R2-P3-0H_E5_1_2020y09m07d_11h19m.tif	C:\Users\arpit.tandon\Desktop\Images AFFFs\RUN1 HTT\Plate 3 - 0hour\AFF-HTT-R1-P3-0H_E5_1_2020y08m26d_14h01m.tif	C:\Users\arpit.tandon\Desktop\Images AFFFs\RUN2 HTT\Plate 3 - 0hour\AFF-HTT-R2-P3-0H_E5_1_2020y09m07d_11h19m.tif
Plate3-E6	run1	run2	PFOS	79.1139	0.00395672	79.1139	2	0hour	2020y08m26d_14h01m	2020y09m07d_11h19m	P3	E6	16	0	0	0	16	0	0.0004375	0.003	AFF-HTT-R1-P3-0H_E6_1_2020y08m26d_14h01m.tif	AFF-HTT-R2-P3-0H_E6_1_2020y09m07d_11h19m.tif	C:\Users\arpit.tandon\Desktop\Images AFFFs\RUN1 HTT\Plate 3 - 0hour\AFF-HTT-R1-P3-0H_E6_1_2020y08m26d_14h01m.tif	C:\Users\arpit.tandon\Desktop\Images AFFFs\RUN2 HTT\Plate 3 - 0hour\AFF-HTT-R2-P3-0H_E6_1_2020y09m07d_11h19m.tif
Plate3-E7	run1	run2	PFOS	25.0361	0.00125213	25.0361	1	0hour	2020y08m26d_14h01m	2020y09m07d_11h19m	P3	E7	16	0	6.25e-05	0.001	16	0	0.0001875	0.001	AFF-HTT-R1-P3-0H_E7_1_2020y08m26d_14h01m.tif	AFF-HTT-R2-P3-0H_E7_1_2020y09m07d_11h19m.tif	C:\Users\arpit.tandon\Desktop\Images AFFFs\RUN1 HTT\Plate 3 - 0hour\AFF-HTT-R1-P3-0H_E7_1_2020y08m26d_14h01m.tif	C:\Users\arpit.tandon\Desktop\Images AFFFs\RUN2 HTT\Plate 3 - 0hour\AFF-HTT-R2-P3-0H_E7_1_2020y09m07d_11h19m.tif
Plate3-E8	run1	run2	PFOS	25.0361	0.00125213	25.0361	2	0hour	2020y08m26d_14h01m	2020y09m07d_11h19m	P3	E8	16	0	0.000125	0.002	16	0	0.0001875	0.001	AFF-HTT-R1-P3-0H_E8_1_2020y08m26d_14h01m.tif	AFF-HTT-R2-P3-0H_E8_1_2020y09m07d_11h19m.tif	C:\Users\arpit.tandon\Desktop\Images AFFFs\RUN1 HTT\Plate 3 - 0hour\AFF-HTT-R1-P3-0H_E8_1_2020y08m26d_14h01m.tif	C:\Users\arpit.tandon\Desktop\Images AFFFs\RUN2 HTT\Plate 3 - 0hour\AFF-HTT-R2-P3-0H_E8_1_2020y09m07d_11h19m.tif
Plate3-E9	run1	run2	PFOS	7.9228	0.000396243	7.9228	1	0hour	2020y08m26d_14h01m	2020y09m07d_11h19m	P3	E9	16	0	0.000125	0.001	16	0	0.001125	0.007	AFF-HTT-R1-P3-0H_E9_1_2020y08m26d_14h01m.tif	AFF-HTT-R2-P3-0H_E9_1_2020y09m07d_11h19m.tif	C:\Users\arpit.tandon\Desktop\Images AFFFs\RUN1 HTT\Plate 3 - 0hour\AFF-HTT-R1-P3-0H_E9_1_2020y08m26d_14h01m.tif	C:\Users\arpit.tandon\Desktop\Images AFFFs\RUN2 HTT\Plate 3 - 0hour\AFF-HTT-R2-P3-0H_E9_1_2020y09m07d_11h19m.tif
Plate3-F10	run1	run2	PFOS	7.9228	0.000396243	7.9228	4	0hour	2020y08m26d_14h01m	2020y09m07d_11h19m	P3	F10	16	0	6.25e-05	0.001	16	0	0.0001875	0.002	AFF-HTT-R1-P3-0H_F10_1_2020y08m26d_14h01m.tif	AFF-HTT-R2-P3-0H_F10_1_2020y09m07d_11h19m.tif	C:\Users\arpit.tandon\Desktop\Images AFFFs\RUN1 HTT\Plate 3 - 0hour\AFF-HTT-R1-P3-0H_F10_1_2020y08m26d_14h01m.tif	C:\Users\arpit.tandon\Desktop\Images AFFFs\RUN2 HTT\Plate 3 - 0hour\AFF-HTT-R2-P3-0H_F10_1_2020y09m07d_11h19m.tif
Plate3-F11	run1	run2	PFOS	2.50722	0.000125393	2.50722	3	0hour	2020y08m26d_14h01m	2020y09m07d_11h19m	P3	F11	16	0	0	0	16	0	0.00075	0.012	AFF-HTT-R1-P3-0H_F11_1_2020y08m26d_14h01m.tif	AFF-HTT-R2-P3-0H_F11_1_2020y09m07d_11h19m.tif	C:\Users\arpit.tandon\Desktop\Images AFFFs\RUN1 HTT\Plate 3 - 0hour\AFF-HTT-R1-P3-0H_F11_1_2020y08m26d_14h01m.tif	C:\Users\arpit.tandon\Desktop\Images AFFFs\RUN2 HTT\Plate 3 - 0hour\AFF-HTT-R2-P3-0H_F11_1_2020y09m07d_11h19m.tif
Plate3-F12	run1	run2	PFOS	2.50722	0.000125393	2.50722	4	0hour	2020y08m26d_14h01m	2020y09m07d_11h19m	P3	F12	16	0	0	0	16	0	0.00075	0.009	AFF-HTT-R1-P3-0H_F12_1_2020y08m26d_14h01m.tif	AFF-HTT-R2-P3-0H_F12_1_2020y09m07d_11h19m.tif	C:\Users\arpit.tandon\Desktop\Images AFFFs\RUN1 HTT\Plate 3 - 0hour\AFF-HTT-R1-P3-0H_F12_1_2020y08m26d_14h01m.tif	C:\Users\arpit.tandon\Desktop\Images AFFFs\RUN2 HTT\Plate 3 - 0hour\AFF-HTT-R2-P3-0H_F12_1_2020y09m07d_11h19m.tif
Plate3-F13	run1	run2	DMSO control	0	0	0	3	0hour	2020y08m26d_14h01m	2020y09m07d_11h19m	P3	F13	16	0	6.25e-05	0.001	16	0	0.000125	0.001	AFF-HTT-R1-P3-0H_F13_1_2020y08m26d_14h01m.tif	AFF-HTT-R2-P3-0H_F13_1_2020y09m07d_11h19m.tif	C:\Users\arpit.tandon\Desktop\Images AFFFs\RUN1 HTT\Plate 3 - 0hour\AFF-HTT-R1-P3-0H_F13_1_2020y08m26d_14h01m.tif	C:\Users\arpit.tandon\Desktop\Images AFFFs\RUN2 HTT\Plate 3 - 0hour\AFF-HTT-R2-P3-0H_F13_1_2020y09m07d_11h19m.tif
Plate3-F14	run1	run2	DMSO control	0	0	0	4	0hour	2020y08m26d_14h01m	2020y09m07d_11h19m	P3	F14	16	0	0	0	16	0	0.000125	0.001	AFF-HTT-R1-P3-0H_F14_1_2020y08m26d_14h01m.tif	AFF-HTT-R2-P3-0H_F14_1_2020y09m07d_11h19m.tif	C:\Users\arpit.tandon\Desktop\Images AFFFs\RUN1 HTT\Plate 3 - 0hour\AFF-HTT-R1-P3-0H_F14_1_2020y08m26d_14h01m.tif	C:\Users\arpit.tandon\Desktop\Images AFFFs\RUN2 HTT\Plate 3 - 0hour\AFF-HTT-R2-P3-0H_F14_1_2020y09m07d_11h19m.tif
Plate3-F15	run1	run2	PFOS	0.793423	3.96814e-05	0.793423	3	0hour	2020y08m26d_14h01m	2020y09m07d_11h19m	P3	F15	16	0	0	0	16	0	0.000375	0.004	AFF-HTT-R1-P3-0H_F15_1_2020y08m26d_14h01m.tif	AFF-HTT-R2-P3-0H_F15_1_2020y09m07d_11h19m.tif	C:\Users\arpit.tandon\Desktop\Images AFFFs\RUN1 HTT\Plate 3 - 0hour\AFF-HTT-R1-P3-0H_F15_1_2020y08m26d_14h01m.tif	C:\Users\arpit.tandon\Desktop\Images AFFFs\RUN2 HTT\Plate 3 - 0hour\AFF-HTT-R2-P3-0H_F15_1_2020y09m07d_11h19m.tif
Plate3-F16	run1	run2	PFOS	0.793423	3.96814e-05	0.793423	4	0hour	2020y08m26d_14h01m	2020y09m07d_11h19m	P3	F16	16	0	0	0	16	0	0.000375	0.004	AFF-HTT-R1-P3-0H_F16_1_2020y08m26d_14h01m.tif	AFF-HTT-R2-P3-0H_F16_1_2020y09m07d_11h19m.tif	C:\Users\arpit.tandon\Desktop\Images AFFFs\RUN1 HTT\Plate 3 - 0hour\AFF-HTT-R1-P3-0H_F16_1_2020y08m26d_14h01m.tif	C:\Users\arpit.tandon\Desktop\Images AFFFs\RUN2 HTT\Plate 3 - 0hour\AFF-HTT-R2-P3-0H_F16_1_2020y09m07d_11h19m.tif
Plate3-F17	run1	run2	PFOS	0.251083	1.25574e-05	0.251083	3	0hour	2020y08m26d_14h01m	2020y09m07d_11h19m	P3	F17	16	0	0	0	16	0	0.0003125	0.002	AFF-HTT-R1-P3-0H_F17_1_2020y08m26d_14h01m.tif	AFF-HTT-R2-P3-0H_F17_1_2020y09m07d_11h19m.tif	C:\Users\arpit.tandon\Desktop\Images AFFFs\RUN1 HTT\Plate 3 - 0hour\AFF-HTT-R1-P3-0H_F17_1_2020y08m26d_14h01m.tif	C:\Users\arpit.tandon\Desktop\Images AFFFs\RUN2 HTT\Plate 3 - 0hour\AFF-HTT-R2-P3-0H_F17_1_2020y09m07d_11h19m.tif
Plate3-F18	run1	run2	PFOS	0.251083	1.25574e-05	0.251083	4	0hour	2020y08m26d_14h01m	2020y09m07d_11h19m	P3	F18	16	0	0	0	16	0	0.0004375	0.005	AFF-HTT-R1-P3-0H_F18_1_2020y08m26d_14h01m.tif	AFF-HTT-R2-P3-0H_F18_1_2020y09m07d_11h19m.tif	C:\Users\arpit.tandon\Desktop\Images AFFFs\RUN1 HTT\Plate 3 - 0hour\AFF-HTT-R1-P3-0H_F18_1_2020y08m26d_14h01m.tif	C:\Users\arpit.tandon\Desktop\Images AFFFs\RUN2 HTT\Plate 3 - 0hour\AFF-HTT-R2-P3-0H_F18_1_2020y09m07d_11h19m.tif
Plate3-F19	run1	run2	PFOS	0.0794567	3.97387e-06	0.0794567	3	0hour	2020y08m26d_14h01m	2020y09m07d_11h19m	P3	F19	16	0	0	0	16	0	0.00025	0.003	AFF-HTT-R1-P3-0H_F19_1_2020y08m26d_14h01m.tif	AFF-HTT-R2-P3-0H_F19_1_2020y09m07d_11h19m.tif	C:\Users\arpit.tandon\Desktop\Images AFFFs\RUN1 HTT\Plate 3 - 0hour\AFF-HTT-R1-P3-0H_F19_1_2020y08m26d_14h01m.tif	C:\Users\arpit.tandon\Desktop\Images AFFFs\RUN2 HTT\Plate 3 - 0hour\AFF-HTT-R2-P3-0H_F19_1_2020y09m07d_11h19m.tif
Plate3-F20	run1	run2	PFOS	0.0794567	3.97387e-06	0.0794567	4	0hour	2020y08m26d_14h01m	2020y09m07d_11h19m	P3	F20	16	0	0	0	16	0	0.0008125	0.012	AFF-HTT-R1-P3-0H_F20_1_2020y08m26d_14h01m.tif	AFF-HTT-R2-P3-0H_F20_1_2020y09m07d_11h19m.tif	C:\Users\arpit.tandon\Desktop\Images AFFFs\RUN1 HTT\Plate 3 - 0hour\AFF-HTT-R1-P3-0H_F20_1_2020y08m26d_14h01m.tif	C:\Users\arpit.tandon\Desktop\Images AFFFs\RUN2 HTT\Plate 3 - 0hour\AFF-HTT-R2-P3-0H_F20_1_2020y09m07d_11h19m.tif
Plate3-F21	run1	run2	PFOS	0.0251445	1.25755e-06	0.0251445	3	0hour	2020y08m26d_14h01m	2020y09m07d_11h19m	P3	F21	16	0	0	0	16	0	0.0003125	0.004	AFF-HTT-R1-P3-0H_F21_1_2020y08m26d_14h01m.tif	AFF-HTT-R2-P3-0H_F21_1_2020y09m07d_11h19m.tif	C:\Users\arpit.tandon\Desktop\Images AFFFs\RUN1 HTT\Plate 3 - 0hour\AFF-HTT-R1-P3-0H_F21_1_2020y08m26d_14h01m.tif	C:\Users\arpit.tandon\Desktop\Images AFFFs\RUN2 HTT\Plate 3 - 0hour\AFF-HTT-R2-P3-0H_F21_1_2020y09m07d_11h19m.tif
Plate3-F22	run1	run2	PFOS	0.0251445	1.25755e-06	0.0251445	4	0hour	2020y08m26d_14h01m	2020y09m07d_11h19m	P3	F22	16	0	0	0	16	0	0.0004375	0.002	AFF-HTT-R1-P3-0H_F22_1_2020y08m26d_14h01m.tif	AFF-HTT-R2-P3-0H_F22_1_2020y09m07d_11h19m.tif	C:\Users\arpit.tandon\Desktop\Images AFFFs\RUN1 HTT\Plate 3 - 0hour\AFF-HTT-R1-P3-0H_F22_1_2020y08m26d_14h01m.tif	C:\Users\arpit.tandon\Desktop\Images AFFFs\RUN2 HTT\Plate 3 - 0hour\AFF-HTT-R2-P3-0H_F22_1_2020y09m07d_11h19m.tif
Plate3-F3	run1	run2	PFOS	250	0.0125033	250	3	0hour	2020y08m26d_14h01m	2020y09m07d_11h19m	P3	F3	16	0	0	0	16	0	0.0004375	0.002	AFF-HTT-R1-P3-0H_F3_1_2020y08m26d_14h01m.tif	AFF-HTT-R2-P3-0H_F3_1_2020y09m07d_11h19m.tif	C:\Users\arpit.tandon\Desktop\Images AFFFs\RUN1 HTT\Plate 3 - 0hour\AFF-HTT-R1-P3-0H_F3_1_2020y08m26d_14h01m.tif	C:\Users\arpit.tandon\Desktop\Images AFFFs\RUN2 HTT\Plate 3 - 0hour\AFF-HTT-R2-P3-0H_F3_1_2020y09m07d_11h19m.tif
Plate3-F4	run1	run2	PFOS	250	0.0125033	250	4	0hour	2020y08m26d_14h01m	2020y09m07d_11h19m	P3	F4	16	0	0	0	16	0	0.0006875	0.003	AFF-HTT-R1-P3-0H_F4_1_2020y08m26d_14h01m.tif	AFF-HTT-R2-P3-0H_F4_1_2020y09m07d_11h19m.tif	C:\Users\arpit.tandon\Desktop\Images AFFFs\RUN1 HTT\Plate 3 - 0hour\AFF-HTT-R1-P3-0H_F4_1_2020y08m26d_14h01m.tif	C:\Users\arpit.tandon\Desktop\Images AFFFs\RUN2 HTT\Plate 3 - 0hour\AFF-HTT-R2-P3-0H_F4_1_2020y09m07d_11h19m.tif
Plate3-F5	run1	run2	PFOS	79.1139	0.00395672	79.1139	3	0hour	2020y08m26d_14h01m	2020y09m07d_11h19m	P3	F5	16	0	6.25e-05	0.001	16	0	0.0004375	0.003	AFF-HTT-R1-P3-0H_F5_1_2020y08m26d_14h01m.tif	AFF-HTT-R2-P3-0H_F5_1_2020y09m07d_11h19m.tif	C:\Users\arpit.tandon\Desktop\Images AFFFs\RUN1 HTT\Plate 3 - 0hour\AFF-HTT-R1-P3-0H_F5_1_2020y08m26d_14h01m.tif	C:\Users\arpit.tandon\Desktop\Images AFFFs\RUN2 HTT\Plate 3 - 0hour\AFF-HTT-R2-P3-0H_F5_1_2020y09m07d_11h19m.tif
Plate3-F6	run1	run2	PFOS	79.1139	0.00395672	79.1139	4	0hour	2020y08m26d_14h01m	2020y09m07d_11h19m	P3	F6	16	0	6.25e-05	0.001	16	0	0.0001875	0.002	AFF-HTT-R1-P3-0H_F6_1_2020y08m26d_14h01m.tif	AFF-HTT-R2-P3-0H_F6_1_2020y09m07d_11h19m.tif	C:\Users\arpit.tandon\Desktop\Images AFFFs\RUN1 HTT\Plate 3 - 0hour\AFF-HTT-R1-P3-0H_F6_1_2020y08m26d_14h01m.tif	C:\Users\arpit.tandon\Desktop\Images AFFFs\RUN2 HTT\Plate 3 - 0hour\AFF-HTT-R2-P3-0H_F6_1_2020y09m07d_11h19m.tif
Plate3-F7	run1	run2	PFOS	25.0361	0.00125213	25.0361	3	0hour	2020y08m26d_14h01m	2020y09m07d_11h19m	P3	F7	16	0	0	0	16	0	0.0006875	0.004	AFF-HTT-R1-P3-0H_F7_1_2020y08m26d_14h01m.tif	AFF-HTT-R2-P3-0H_F7_1_2020y09m07d_11h19m.tif	C:\Users\arpit.tandon\Desktop\Images AFFFs\RUN1 HTT\Plate 3 - 0hour\AFF-HTT-R1-P3-0H_F7_1_2020y08m26d_14h01m.tif	C:\Users\arpit.tandon\Desktop\Images AFFFs\RUN2 HTT\Plate 3 - 0hour\AFF-HTT-R2-P3-0H_F7_1_2020y09m07d_11h19m.tif
Plate3-F8	run1	run2	PFOS	25.0361	0.00125213	25.0361	4	0hour	2020y08m26d_14h01m	2020y09m07d_11h19m	P3	F8	16	0	0	0	16	0	0.0004375	0.002	AFF-HTT-R1-P3-0H_F8_1_2020y08m26d_14h01m.tif	AFF-HTT-R2-P3-0H_F8_1_2020y09m07d_11h19m.tif	C:\Users\arpit.tandon\Desktop\Images AFFFs\RUN1 HTT\Plate 3 - 0hour\AFF-HTT-R1-P3-0H_F8_1_2020y08m26d_14h01m.tif	C:\Users\arpit.tandon\Desktop\Images AFFFs\RUN2 HTT\Plate 3 - 0hour\AFF-HTT-R2-P3-0H_F8_1_2020y09m07d_11h19m.tif
Plate3-F9	run1	run2	PFOS	7.9228	0.000396243	7.9228	3	0hour	2020y08m26d_14h01m	2020y09m07d_11h19m	P3	F9	16	0	0	0	16	0	0.0005	0.002	AFF-HTT-R1-P3-0H_F9_1_2020y08m26d_14h01m.tif	AFF-HTT-R2-P3-0H_F9_1_2020y09m07d_11h19m.tif	C:\Users\arpit.tandon\Desktop\Images AFFFs\RUN1 HTT\Plate 3 - 0hour\AFF-HTT-R1-P3-0H_F9_1_2020y08m26d_14h01m.tif	C:\Users\arpit.tandon\Desktop\Images AFFFs\RUN2 HTT\Plate 3 - 0hour\AFF-HTT-R2-P3-0H_F9_1_2020y09m07d_11h19m.tif
Plate3-G10	run1	run2	Omeprazole	3.16912	0.000109461	3.16912	2	0hour	2020y08m26d_14h01m	2020y09m07d_11h19m	P3	G10	16	0	0	0	16	0	0.0001875	0.001	AFF-HTT-R1-P3-0H_G10_1_2020y08m26d_14h01m.tif	AFF-HTT-R2-P3-0H_G10_1_2020y09m07d_11h19m.tif	C:\Users\arpit.tandon\Desktop\Images AFFFs\RUN1 HTT\Plate 3 - 0hour\AFF-HTT-R1-P3-0H_G10_1_2020y08m26d_14h01m.tif	C:\Users\arpit.tandon\Desktop\Images AFFFs\RUN2 HTT\Plate 3 - 0hour\AFF-HTT-R2-P3-0H_G10_1_2020y09m07d_11h19m.tif
Plate3-G11	run1	run2	Omeprazole	1.00289	3.46397e-05	1.00289	1	0hour	2020y08m26d_14h01m	2020y09m07d_11h19m	P3	G11	16	0	6.25e-05	0.001	16	0	6.25e-05	0.001	AFF-HTT-R1-P3-0H_G11_1_2020y08m26d_14h01m.tif	AFF-HTT-R2-P3-0H_G11_1_2020y09m07d_11h19m.tif	C:\Users\arpit.tandon\Desktop\Images AFFFs\RUN1 HTT\Plate 3 - 0hour\AFF-HTT-R1-P3-0H_G11_1_2020y08m26d_14h01m.tif	C:\Users\arpit.tandon\Desktop\Images AFFFs\RUN2 HTT\Plate 3 - 0hour\AFF-HTT-R2-P3-0H_G11_1_2020y09m07d_11h19m.tif
Plate3-G12	run1	run2	Omeprazole	1.00289	3.46397e-05	1.00289	2	0hour	2020y08m26d_14h01m	2020y09m07d_11h19m	P3	G12	16	0	0.0001875	0.003	16	0	0.000375	0.001	AFF-HTT-R1-P3-0H_G12_1_2020y08m26d_14h01m.tif	AFF-HTT-R2-P3-0H_G12_1_2020y09m07d_11h19m.tif	C:\Users\arpit.tandon\Desktop\Images AFFFs\RUN1 HTT\Plate 3 - 0hour\AFF-HTT-R1-P3-0H_G12_1_2020y08m26d_14h01m.tif	C:\Users\arpit.tandon\Desktop\Images AFFFs\RUN2 HTT\Plate 3 - 0hour\AFF-HTT-R2-P3-0H_G12_1_2020y09m07d_11h19m.tif
Plate3-G13	run1	run2	DMSO control	0	0	0	1	0hour	2020y08m26d_14h01m	2020y09m07d_11h19m	P3	G13	16	0	6.25e-05	0.001	16	0	0.000125	0.001	AFF-HTT-R1-P3-0H_G13_1_2020y08m26d_14h01m.tif	AFF-HTT-R2-P3-0H_G13_1_2020y09m07d_11h19m.tif	C:\Users\arpit.tandon\Desktop\Images AFFFs\RUN1 HTT\Plate 3 - 0hour\AFF-HTT-R1-P3-0H_G13_1_2020y08m26d_14h01m.tif	C:\Users\arpit.tandon\Desktop\Images AFFFs\RUN2 HTT\Plate 3 - 0hour\AFF-HTT-R2-P3-0H_G13_1_2020y09m07d_11h19m.tif
Plate3-G14	run1	run2	DMSO control	0	0	0	2	0hour	2020y08m26d_14h01m	2020y09m07d_11h19m	P3	G14	16	0	0	0	16	0	0.0003125	0.003	AFF-HTT-R1-P3-0H_G14_1_2020y08m26d_14h01m.tif	AFF-HTT-R2-P3-0H_G14_1_2020y09m07d_11h19m.tif	C:\Users\arpit.tandon\Desktop\Images AFFFs\RUN1 HTT\Plate 3 - 0hour\AFF-HTT-R1-P3-0H_G14_1_2020y08m26d_14h01m.tif	C:\Users\arpit.tandon\Desktop\Images AFFFs\RUN2 HTT\Plate 3 - 0hour\AFF-HTT-R2-P3-0H_G14_1_2020y09m07d_11h19m.tif
Plate3-G15	run1	run2	Omeprazole	0.317369	1.09619e-05	0.317369	1	0hour	2020y08m26d_14h01m	2020y09m07d_11h19m	P3	G15	16	0	0	0	16	0	0.0005	0.005	AFF-HTT-R1-P3-0H_G15_1_2020y08m26d_14h01m.tif	AFF-HTT-R2-P3-0H_G15_1_2020y09m07d_11h19m.tif	C:\Users\arpit.tandon\Desktop\Images AFFFs\RUN1 HTT\Plate 3 - 0hour\AFF-HTT-R1-P3-0H_G15_1_2020y08m26d_14h01m.tif	C:\Users\arpit.tandon\Desktop\Images AFFFs\RUN2 HTT\Plate 3 - 0hour\AFF-HTT-R2-P3-0H_G15_1_2020y09m07d_11h19m.tif
Plate3-G16	run1	run2	Omeprazole	0.317369	1.09619e-05	0.317369	2	0hour	2020y08m26d_14h01m	2020y09m07d_11h19m	P3	G16	16	0	0	0	16	0	0.00025	0.001	AFF-HTT-R1-P3-0H_G16_1_2020y08m26d_14h01m.tif	AFF-HTT-R2-P3-0H_G16_1_2020y09m07d_11h19m.tif	C:\Users\arpit.tandon\Desktop\Images AFFFs\RUN1 HTT\Plate 3 - 0hour\AFF-HTT-R1-P3-0H_G16_1_2020y08m26d_14h01m.tif	C:\Users\arpit.tandon\Desktop\Images AFFFs\RUN2 HTT\Plate 3 - 0hour\AFF-HTT-R2-P3-0H_G16_1_2020y09m07d_11h19m.tif
Plate3-G17	run1	run2	Omeprazole	0.100433	3.46896e-06	0.100433	1	0hour	2020y08m26d_14h01m	2020y09m07d_11h19m	P3	G17	16	0	0	0	16	0	0.000125	0.001	AFF-HTT-R1-P3-0H_G17_1_2020y08m26d_14h01m.tif	AFF-HTT-R2-P3-0H_G17_1_2020y09m07d_11h19m.tif	C:\Users\arpit.tandon\Desktop\Images AFFFs\RUN1 HTT\Plate 3 - 0hour\AFF-HTT-R1-P3-0H_G17_1_2020y08m26d_14h01m.tif	C:\Users\arpit.tandon\Desktop\Images AFFFs\RUN2 HTT\Plate 3 - 0hour\AFF-HTT-R2-P3-0H_G17_1_2020y09m07d_11h19m.tif
Plate3-G18	run1	run2	Omeprazole	0.100433	3.46896e-06	0.100433	2	0hour	2020y08m26d_14h01m	2020y09m07d_11h19m	P3	G18	16	0	0	0	16	0	0.0006875	0.004	AFF-HTT-R1-P3-0H_G18_1_2020y08m26d_14h01m.tif	AFF-HTT-R2-P3-0H_G18_1_2020y09m07d_11h19m.tif	C:\Users\arpit.tandon\Desktop\Images AFFFs\RUN1 HTT\Plate 3 - 0hour\AFF-HTT-R1-P3-0H_G18_1_2020y08m26d_14h01m.tif	C:\Users\arpit.tandon\Desktop\Images AFFFs\RUN2 HTT\Plate 3 - 0hour\AFF-HTT-R2-P3-0H_G18_1_2020y09m07d_11h19m.tif
Plate3-G19	run1	run2	Omeprazole	0.0317827	1.09777e-06	0.0317827	1	0hour	2020y08m26d_14h01m	2020y09m07d_11h19m	P3	G19	16	0	0	0	16	0	0.000375	0.003	AFF-HTT-R1-P3-0H_G19_1_2020y08m26d_14h01m.tif	AFF-HTT-R2-P3-0H_G19_1_2020y09m07d_11h19m.tif	C:\Users\arpit.tandon\Desktop\Images AFFFs\RUN1 HTT\Plate 3 - 0hour\AFF-HTT-R1-P3-0H_G19_1_2020y08m26d_14h01m.tif	C:\Users\arpit.tandon\Desktop\Images AFFFs\RUN2 HTT\Plate 3 - 0hour\AFF-HTT-R2-P3-0H_G19_1_2020y09m07d_11h19m.tif
Plate3-G20	run1	run2	Omeprazole	0.0317827	1.09777e-06	0.0317827	2	0hour	2020y08m26d_14h01m	2020y09m07d_11h19m	P3	G20	16	0	6.25e-05	0.001	16	0	0.0001875	0.001	AFF-HTT-R1-P3-0H_G20_1_2020y08m26d_14h01m.tif	AFF-HTT-R2-P3-0H_G20_1_2020y09m07d_11h19m.tif	C:\Users\arpit.tandon\Desktop\Images AFFFs\RUN1 HTT\Plate 3 - 0hour\AFF-HTT-R1-P3-0H_G20_1_2020y08m26d_14h01m.tif	C:\Users\arpit.tandon\Desktop\Images AFFFs\RUN2 HTT\Plate 3 - 0hour\AFF-HTT-R2-P3-0H_G20_1_2020y09m07d_11h19m.tif
Plate3-G21	run1	run2	Omeprazole	0.0100578	3.47397e-07	0.0100578	1	0hour	2020y08m26d_14h01m	2020y09m07d_11h19m	P3	G21	16	0	0	0	16	0	0.00025	0.002	AFF-HTT-R1-P3-0H_G21_1_2020y08m26d_14h01m.tif	AFF-HTT-R2-P3-0H_G21_1_2020y09m07d_11h19m.tif	C:\Users\arpit.tandon\Desktop\Images AFFFs\RUN1 HTT\Plate 3 - 0hour\AFF-HTT-R1-P3-0H_G21_1_2020y08m26d_14h01m.tif	C:\Users\arpit.tandon\Desktop\Images AFFFs\RUN2 HTT\Plate 3 - 0hour\AFF-HTT-R2-P3-0H_G21_1_2020y09m07d_11h19m.tif
Plate3-G22	run1	run2	Omeprazole	0.0100578	3.47397e-07	0.0100578	2	0hour	2020y08m26d_14h01m	2020y09m07d_11h19m	P3	G22	16	0	0	0	16	0	6.25e-05	0.001	AFF-HTT-R1-P3-0H_G22_1_2020y08m26d_14h01m.tif	AFF-HTT-R2-P3-0H_G22_1_2020y09m07d_11h19m.tif	C:\Users\arpit.tandon\Desktop\Images AFFFs\RUN1 HTT\Plate 3 - 0hour\AFF-HTT-R1-P3-0H_G22_1_2020y08m26d_14h01m.tif	C:\Users\arpit.tandon\Desktop\Images AFFFs\RUN2 HTT\Plate 3 - 0hour\AFF-HTT-R2-P3-0H_G22_1_2020y09m07d_11h19m.tif
Plate3-G3	run1	run2	Omeprazole	100	0.003454	100	1	0hour	2020y08m26d_14h01m	2020y09m07d_11h19m	P3	G3	16	0	0.0001875	0.002	16	0	0.0011875	0.01	AFF-HTT-R1-P3-0H_G3_1_2020y08m26d_14h01m.tif	AFF-HTT-R2-P3-0H_G3_1_2020y09m07d_11h19m.tif	C:\Users\arpit.tandon\Desktop\Images AFFFs\RUN1 HTT\Plate 3 - 0hour\AFF-HTT-R1-P3-0H_G3_1_2020y08m26d_14h01m.tif	C:\Users\arpit.tandon\Desktop\Images AFFFs\RUN2 HTT\Plate 3 - 0hour\AFF-HTT-R2-P3-0H_G3_1_2020y09m07d_11h19m.tif
Plate3-G4	run1	run2	Omeprazole	100	0.003454	100	2	0hour	2020y08m26d_14h01m	2020y09m07d_11h19m	P3	G4	16	0	0.00025	0.002	16	0	0.0005625	0.005	AFF-HTT-R1-P3-0H_G4_1_2020y08m26d_14h01m.tif	AFF-HTT-R2-P3-0H_G4_1_2020y09m07d_11h19m.tif	C:\Users\arpit.tandon\Desktop\Images AFFFs\RUN1 HTT\Plate 3 - 0hour\AFF-HTT-R1-P3-0H_G4_1_2020y08m26d_14h01m.tif	C:\Users\arpit.tandon\Desktop\Images AFFFs\RUN2 HTT\Plate 3 - 0hour\AFF-HTT-R2-P3-0H_G4_1_2020y09m07d_11h19m.tif
Plate3-G5	run1	run2	Omeprazole	31.6456	0.00109304	31.6456	1	0hour	2020y08m26d_14h01m	2020y09m07d_11h19m	P3	G5	16	0	0	0	16	0	0.000375	0.004	AFF-HTT-R1-P3-0H_G5_1_2020y08m26d_14h01m.tif	AFF-HTT-R2-P3-0H_G5_1_2020y09m07d_11h19m.tif	C:\Users\arpit.tandon\Desktop\Images AFFFs\RUN1 HTT\Plate 3 - 0hour\AFF-HTT-R1-P3-0H_G5_1_2020y08m26d_14h01m.tif	C:\Users\arpit.tandon\Desktop\Images AFFFs\RUN2 HTT\Plate 3 - 0hour\AFF-HTT-R2-P3-0H_G5_1_2020y09m07d_11h19m.tif
Plate3-G6	run1	run2	Omeprazole	31.6456	0.00109304	31.6456	2	0hour	2020y08m26d_14h01m	2020y09m07d_11h19m	P3	G6	16	0	0	0	16	0	0.000375	0.003	AFF-HTT-R1-P3-0H_G6_1_2020y08m26d_14h01m.tif	AFF-HTT-R2-P3-0H_G6_1_2020y09m07d_11h19m.tif	C:\Users\arpit.tandon\Desktop\Images AFFFs\RUN1 HTT\Plate 3 - 0hour\AFF-HTT-R1-P3-0H_G6_1_2020y08m26d_14h01m.tif	C:\Users\arpit.tandon\Desktop\Images AFFFs\RUN2 HTT\Plate 3 - 0hour\AFF-HTT-R2-P3-0H_G6_1_2020y09m07d_11h19m.tif
Plate3-G7	run1	run2	Omeprazole	10.0144	0.000345898	10.0144	1	0hour	2020y08m26d_14h01m	2020y09m07d_11h19m	P3	G7	16	0	0	0	16	0	0.0005625	0.004	AFF-HTT-R1-P3-0H_G7_1_2020y08m26d_14h01m.tif	AFF-HTT-R2-P3-0H_G7_1_2020y09m07d_11h19m.tif	C:\Users\arpit.tandon\Desktop\Images AFFFs\RUN1 HTT\Plate 3 - 0hour\AFF-HTT-R1-P3-0H_G7_1_2020y08m26d_14h01m.tif	C:\Users\arpit.tandon\Desktop\Images AFFFs\RUN2 HTT\Plate 3 - 0hour\AFF-HTT-R2-P3-0H_G7_1_2020y09m07d_11h19m.tif
Plate3-G8	run1	run2	Omeprazole	10.0144	0.000345898	10.0144	2	0hour	2020y08m26d_14h01m	2020y09m07d_11h19m	P3	G8	16	0	6.25e-05	0.001	16	0	0.0004375	0.004	AFF-HTT-R1-P3-0H_G8_1_2020y08m26d_14h01m.tif	AFF-HTT-R2-P3-0H_G8_1_2020y09m07d_11h19m.tif	C:\Users\arpit.tandon\Desktop\Images AFFFs\RUN1 HTT\Plate 3 - 0hour\AFF-HTT-R1-P3-0H_G8_1_2020y08m26d_14h01m.tif	C:\Users\arpit.tandon\Desktop\Images AFFFs\RUN2 HTT\Plate 3 - 0hour\AFF-HTT-R2-P3-0H_G8_1_2020y09m07d_11h19m.tif
Plate3-G9	run1	run2	Omeprazole	3.16912	0.000109461	3.16912	1	0hour	2020y08m26d_14h01m	2020y09m07d_11h19m	P3	G9	16	0	6.25e-05	0.001	16	0	0.0001875	0.003	AFF-HTT-R1-P3-0H_G9_1_2020y08m26d_14h01m.tif	AFF-HTT-R2-P3-0H_G9_1_2020y09m07d_11h19m.tif	C:\Users\arpit.tandon\Desktop\Images AFFFs\RUN1 HTT\Plate 3 - 0hour\AFF-HTT-R1-P3-0H_G9_1_2020y08m26d_14h01m.tif	C:\Users\arpit.tandon\Desktop\Images AFFFs\RUN2 HTT\Plate 3 - 0hour\AFF-HTT-R2-P3-0H_G9_1_2020y09m07d_11h19m.tif
Plate3-H10	run1	run2	Omeprazole	3.16912	0.000109461	3.16912	4	0hour	2020y08m26d_14h01m	2020y09m07d_11h19m	P3	H10	16	0	0	0	16	0	0.00025	0.001	AFF-HTT-R1-P3-0H_H10_1_2020y08m26d_14h01m.tif	AFF-HTT-R2-P3-0H_H10_1_2020y09m07d_11h19m.tif	C:\Users\arpit.tandon\Desktop\Images AFFFs\RUN1 HTT\Plate 3 - 0hour\AFF-HTT-R1-P3-0H_H10_1_2020y08m26d_14h01m.tif	C:\Users\arpit.tandon\Desktop\Images AFFFs\RUN2 HTT\Plate 3 - 0hour\AFF-HTT-R2-P3-0H_H10_1_2020y09m07d_11h19m.tif
Plate3-H11	run1	run2	Omeprazole	1.00289	3.46397e-05	1.00289	3	0hour	2020y08m26d_14h01m	2020y09m07d_11h19m	P3	H11	16	0	0.00025	0.004	16	0	0.0041875	0.059	AFF-HTT-R1-P3-0H_H11_1_2020y08m26d_14h01m.tif	AFF-HTT-R2-P3-0H_H11_1_2020y09m07d_11h19m.tif	C:\Users\arpit.tandon\Desktop\Images AFFFs\RUN1 HTT\Plate 3 - 0hour\AFF-HTT-R1-P3-0H_H11_1_2020y08m26d_14h01m.tif	C:\Users\arpit.tandon\Desktop\Images AFFFs\RUN2 HTT\Plate 3 - 0hour\AFF-HTT-R2-P3-0H_H11_1_2020y09m07d_11h19m.tif
Plate3-H12	run1	run2	Omeprazole	1.00289	3.46397e-05	1.00289	4	0hour	2020y08m26d_14h01m	2020y09m07d_11h19m	P3	H12	16	0	0.0001875	0.003	16	0	0.0008125	0.003	AFF-HTT-R1-P3-0H_H12_1_2020y08m26d_14h01m.tif	AFF-HTT-R2-P3-0H_H12_1_2020y09m07d_11h19m.tif	C:\Users\arpit.tandon\Desktop\Images AFFFs\RUN1 HTT\Plate 3 - 0hour\AFF-HTT-R1-P3-0H_H12_1_2020y08m26d_14h01m.tif	C:\Users\arpit.tandon\Desktop\Images AFFFs\RUN2 HTT\Plate 3 - 0hour\AFF-HTT-R2-P3-0H_H12_1_2020y09m07d_11h19m.tif
Plate3-H13	run1	run2	DMSO control	0	0	0	3	0hour	2020y08m26d_14h01m	2020y09m07d_11h19m	P3	H13	16	0	0.0001875	0.003	16	0	6.25e-05	0.001	AFF-HTT-R1-P3-0H_H13_1_2020y08m26d_14h01m.tif	AFF-HTT-R2-P3-0H_H13_1_2020y09m07d_11h19m.tif	C:\Users\arpit.tandon\Desktop\Images AFFFs\RUN1 HTT\Plate 3 - 0hour\AFF-HTT-R1-P3-0H_H13_1_2020y08m26d_14h01m.tif	C:\Users\arpit.tandon\Desktop\Images AFFFs\RUN2 HTT\Plate 3 - 0hour\AFF-HTT-R2-P3-0H_H13_1_2020y09m07d_11h19m.tif
Plate3-H14	run1	run2	DMSO control	0	0	0	4	0hour	2020y08m26d_14h01m	2020y09m07d_11h19m	P3	H14	16	0	6.25e-05	0.001	16	0	0.0008125	0.006	AFF-HTT-R1-P3-0H_H14_1_2020y08m26d_14h01m.tif	AFF-HTT-R2-P3-0H_H14_1_2020y09m07d_11h19m.tif	C:\Users\arpit.tandon\Desktop\Images AFFFs\RUN1 HTT\Plate 3 - 0hour\AFF-HTT-R1-P3-0H_H14_1_2020y08m26d_14h01m.tif	C:\Users\arpit.tandon\Desktop\Images AFFFs\RUN2 HTT\Plate 3 - 0hour\AFF-HTT-R2-P3-0H_H14_1_2020y09m07d_11h19m.tif
Plate3-H15	run1	run2	Omeprazole	0.317369	1.09619e-05	0.317369	3	0hour	2020y08m26d_14h01m	2020y09m07d_11h19m	P3	H15	16	0	0.0003125	0.005	16	0	0.0001875	0.001	AFF-HTT-R1-P3-0H_H15_1_2020y08m26d_14h01m.tif	AFF-HTT-R2-P3-0H_H15_1_2020y09m07d_11h19m.tif	C:\Users\arpit.tandon\Desktop\Images AFFFs\RUN1 HTT\Plate 3 - 0hour\AFF-HTT-R1-P3-0H_H15_1_2020y08m26d_14h01m.tif	C:\Users\arpit.tandon\Desktop\Images AFFFs\RUN2 HTT\Plate 3 - 0hour\AFF-HTT-R2-P3-0H_H15_1_2020y09m07d_11h19m.tif
Plate3-H16	run1	run2	Omeprazole	0.317369	1.09619e-05	0.317369	4	0hour	2020y08m26d_14h01m	2020y09m07d_11h19m	P3	H16	16	0	0.0005625	0.006	16	0	0.000125	0.001	AFF-HTT-R1-P3-0H_H16_1_2020y08m26d_14h01m.tif	AFF-HTT-R2-P3-0H_H16_1_2020y09m07d_11h19m.tif	C:\Users\arpit.tandon\Desktop\Images AFFFs\RUN1 HTT\Plate 3 - 0hour\AFF-HTT-R1-P3-0H_H16_1_2020y08m26d_14h01m.tif	C:\Users\arpit.tandon\Desktop\Images AFFFs\RUN2 HTT\Plate 3 - 0hour\AFF-HTT-R2-P3-0H_H16_1_2020y09m07d_11h19m.tif
Plate3-H17	run1	run2	Omeprazole	0.100433	3.46896e-06	0.100433	3	0hour	2020y08m26d_14h01m	2020y09m07d_11h19m	P3	H17	16	0	0	0	16	0	6.25e-05	0.001	AFF-HTT-R1-P3-0H_H17_1_2020y08m26d_14h01m.tif	AFF-HTT-R2-P3-0H_H17_1_2020y09m07d_11h19m.tif	C:\Users\arpit.tandon\Desktop\Images AFFFs\RUN1 HTT\Plate 3 - 0hour\AFF-HTT-R1-P3-0H_H17_1_2020y08m26d_14h01m.tif	C:\Users\arpit.tandon\Desktop\Images AFFFs\RUN2 HTT\Plate 3 - 0hour\AFF-HTT-R2-P3-0H_H17_1_2020y09m07d_11h19m.tif
Plate3-H18	run1	run2	Omeprazole	0.100433	3.46896e-06	0.100433	4	0hour	2020y08m26d_14h01m	2020y09m07d_11h19m	P3	H18	16	0	6.25e-05	0.001	16	0	0.0005	0.002	AFF-HTT-R1-P3-0H_H18_1_2020y08m26d_14h01m.tif	AFF-HTT-R2-P3-0H_H18_1_2020y09m07d_11h19m.tif	C:\Users\arpit.tandon\Desktop\Images AFFFs\RUN1 HTT\Plate 3 - 0hour\AFF-HTT-R1-P3-0H_H18_1_2020y08m26d_14h01m.tif	C:\Users\arpit.tandon\Desktop\Images AFFFs\RUN2 HTT\Plate 3 - 0hour\AFF-HTT-R2-P3-0H_H18_1_2020y09m07d_11h19m.tif
Plate3-H19	run1	run2	Omeprazole	0.0317827	1.09777e-06	0.0317827	3	0hour	2020y08m26d_14h01m	2020y09m07d_11h19m	P3	H19	16	0	0.000125	0.001	16	0	0.0003125	0.004	AFF-HTT-R1-P3-0H_H19_1_2020y08m26d_14h01m.tif	AFF-HTT-R2-P3-0H_H19_1_2020y09m07d_11h19m.tif	C:\Users\arpit.tandon\Desktop\Images AFFFs\RUN1 HTT\Plate 3 - 0hour\AFF-HTT-R1-P3-0H_H19_1_2020y08m26d_14h01m.tif	C:\Users\arpit.tandon\Desktop\Images AFFFs\RUN2 HTT\Plate 3 - 0hour\AFF-HTT-R2-P3-0H_H19_1_2020y09m07d_11h19m.tif
Plate3-H20	run1	run2	Omeprazole	0.0317827	1.09777e-06	0.0317827	4	0hour	2020y08m26d_14h01m	2020y09m07d_11h19m	P3	H20	16	0	0.000125	0.001	16	0	0.000125	0.002	AFF-HTT-R1-P3-0H_H20_1_2020y08m26d_14h01m.tif	AFF-HTT-R2-P3-0H_H20_1_2020y09m07d_11h19m.tif	C:\Users\arpit.tandon\Desktop\Images AFFFs\RUN1 HTT\Plate 3 - 0hour\AFF-HTT-R1-P3-0H_H20_1_2020y08m26d_14h01m.tif	C:\Users\arpit.tandon\Desktop\Images AFFFs\RUN2 HTT\Plate 3 - 0hour\AFF-HTT-R2-P3-0H_H20_1_2020y09m07d_11h19m.tif
Plate3-H21	run1	run2	Omeprazole	0.0100578	3.47397e-07	0.0100578	3	0hour	2020y08m26d_14h01m	2020y09m07d_11h19m	P3	H21	16	0	0	0	16	0	0.0003125	0.001	AFF-HTT-R1-P3-0H_H21_1_2020y08m26d_14h01m.tif	AFF-HTT-R2-P3-0H_H21_1_2020y09m07d_11h19m.tif	C:\Users\arpit.tandon\Desktop\Images AFFFs\RUN1 HTT\Plate 3 - 0hour\AFF-HTT-R1-P3-0H_H21_1_2020y08m26d_14h01m.tif	C:\Users\arpit.tandon\Desktop\Images AFFFs\RUN2 HTT\Plate 3 - 0hour\AFF-HTT-R2-P3-0H_H21_1_2020y09m07d_11h19m.tif
Plate3-H22	run1	run2	Omeprazole	0.0100578	3.47397e-07	0.0100578	4	0hour	2020y08m26d_14h01m	2020y09m07d_11h19m	P3	H22	16	0	6.25e-05	0.001	16	0	0.00025	0.002	AFF-HTT-R1-P3-0H_H22_1_2020y08m26d_14h01m.tif	AFF-HTT-R2-P3-0H_H22_1_2020y09m07d_11h19m.tif	C:\Users\arpit.tandon\Desktop\Images AFFFs\RUN1 HTT\Plate 3 - 0hour\AFF-HTT-R1-P3-0H_H22_1_2020y08m26d_14h01m.tif	C:\Users\arpit.tandon\Desktop\Images AFFFs\RUN2 HTT\Plate 3 - 0hour\AFF-HTT-R2-P3-0H_H22_1_2020y09m07d_11h19m.tif
Plate3-H3	run1	run2	Omeprazole	100	0.003454	100	3	0hour	2020y08m26d_14h01m	2020y09m07d_11h19m	P3	H3	16	0	6.25e-05	0.001	16	0	0.0006875	0.006	AFF-HTT-R1-P3-0H_H3_1_2020y08m26d_14h01m.tif	AFF-HTT-R2-P3-0H_H3_1_2020y09m07d_11h19m.tif	C:\Users\arpit.tandon\Desktop\Images AFFFs\RUN1 HTT\Plate 3 - 0hour\AFF-HTT-R1-P3-0H_H3_1_2020y08m26d_14h01m.tif	C:\Users\arpit.tandon\Desktop\Images AFFFs\RUN2 HTT\Plate 3 - 0hour\AFF-HTT-R2-P3-0H_H3_1_2020y09m07d_11h19m.tif
Plate3-H4	run1	run2	Omeprazole	100	0.003454	100	4	0hour	2020y08m26d_14h01m	2020y09m07d_11h19m	P3	H4	16	0	6.25e-05	0.001	16	0	0.0005625	0.003	AFF-HTT-R1-P3-0H_H4_1_2020y08m26d_14h01m.tif	AFF-HTT-R2-P3-0H_H4_1_2020y09m07d_11h19m.tif	C:\Users\arpit.tandon\Desktop\Images AFFFs\RUN1 HTT\Plate 3 - 0hour\AFF-HTT-R1-P3-0H_H4_1_2020y08m26d_14h01m.tif	C:\Users\arpit.tandon\Desktop\Images AFFFs\RUN2 HTT\Plate 3 - 0hour\AFF-HTT-R2-P3-0H_H4_1_2020y09m07d_11h19m.tif
Plate3-H5	run1	run2	Omeprazole	31.6456	0.00109304	31.6456	3	0hour	2020y08m26d_14h01m	2020y09m07d_11h19m	P3	H5	16	0	0	0	16	0	0.000875	0.005	AFF-HTT-R1-P3-0H_H5_1_2020y08m26d_14h01m.tif	AFF-HTT-R2-P3-0H_H5_1_2020y09m07d_11h19m.tif	C:\Users\arpit.tandon\Desktop\Images AFFFs\RUN1 HTT\Plate 3 - 0hour\AFF-HTT-R1-P3-0H_H5_1_2020y08m26d_14h01m.tif	C:\Users\arpit.tandon\Desktop\Images AFFFs\RUN2 HTT\Plate 3 - 0hour\AFF-HTT-R2-P3-0H_H5_1_2020y09m07d_11h19m.tif
Plate3-H6	run1	run2	Omeprazole	31.6456	0.00109304	31.6456	4	0hour	2020y08m26d_14h01m	2020y09m07d_11h19m	P3	H6	16	0	0	0	16	0	0.000875	0.011	AFF-HTT-R1-P3-0H_H6_1_2020y08m26d_14h01m.tif	AFF-HTT-R2-P3-0H_H6_1_2020y09m07d_11h19m.tif	C:\Users\arpit.tandon\Desktop\Images AFFFs\RUN1 HTT\Plate 3 - 0hour\AFF-HTT-R1-P3-0H_H6_1_2020y08m26d_14h01m.tif	C:\Users\arpit.tandon\Desktop\Images AFFFs\RUN2 HTT\Plate 3 - 0hour\AFF-HTT-R2-P3-0H_H6_1_2020y09m07d_11h19m.tif
Plate3-H7	run1	run2	Omeprazole	10.0144	0.000345898	10.0144	3	0hour	2020y08m26d_14h01m	2020y09m07d_11h19m	P3	H7	16	0	0	0	16	0	0.00025	0.001	AFF-HTT-R1-P3-0H_H7_1_2020y08m26d_14h01m.tif	AFF-HTT-R2-P3-0H_H7_1_2020y09m07d_11h19m.tif	C:\Users\arpit.tandon\Desktop\Images AFFFs\RUN1 HTT\Plate 3 - 0hour\AFF-HTT-R1-P3-0H_H7_1_2020y08m26d_14h01m.tif	C:\Users\arpit.tandon\Desktop\Images AFFFs\RUN2 HTT\Plate 3 - 0hour\AFF-HTT-R2-P3-0H_H7_1_2020y09m07d_11h19m.tif
Plate3-H8	run1	run2	Omeprazole	10.0144	0.000345898	10.0144	4	0hour	2020y08m26d_14h01m	2020y09m07d_11h19m	P3	H8	16	0	0	0	16	0	0.0005	0.004	AFF-HTT-R1-P3-0H_H8_1_2020y08m26d_14h01m.tif	AFF-HTT-R2-P3-0H_H8_1_2020y09m07d_11h19m.tif	C:\Users\arpit.tandon\Desktop\Images AFFFs\RUN1 HTT\Plate 3 - 0hour\AFF-HTT-R1-P3-0H_H8_1_2020y08m26d_14h01m.tif	C:\Users\arpit.tandon\Desktop\Images AFFFs\RUN2 HTT\Plate 3 - 0hour\AFF-HTT-R2-P3-0H_H8_1_2020y09m07d_11h19m.tif
Plate3-H9	run1	run2	Omeprazole	3.16912	0.000109461	3.16912	3	0hour	2020y08m26d_14h01m	2020y09m07d_11h19m	P3	H9	16	0	6.25e-05	0.001	16	0	0.0003125	0.001	AFF-HTT-R1-P3-0H_H9_1_2020y08m26d_14h01m.tif	AFF-HTT-R2-P3-0H_H9_1_2020y09m07d_11h19m.tif	C:\Users\arpit.tandon\Desktop\Images AFFFs\RUN1 HTT\Plate 3 - 0hour\AFF-HTT-R1-P3-0H_H9_1_2020y08m26d_14h01m.tif	C:\Users\arpit.tandon\Desktop\Images AFFFs\RUN2 HTT\Plate 3 - 0hour\AFF-HTT-R2-P3-0H_H9_1_2020y09m07d_11h19m.tif
Plate3-I10	run1	run2	Wyeth-14643	6.33824	0.000205232	6.33824	2	0hour	2020y08m26d_14h01m	2020y09m07d_11h19m	P3	I10	16	0	0.000125	0.001	16	0	0.000125	0.002	AFF-HTT-R1-P3-0H_I10_1_2020y08m26d_14h01m.tif	AFF-HTT-R2-P3-0H_I10_1_2020y09m07d_11h19m.tif	C:\Users\arpit.tandon\Desktop\Images AFFFs\RUN1 HTT\Plate 3 - 0hour\AFF-HTT-R1-P3-0H_I10_1_2020y08m26d_14h01m.tif	C:\Users\arpit.tandon\Desktop\Images AFFFs\RUN2 HTT\Plate 3 - 0hour\AFF-HTT-R2-P3-0H_I10_1_2020y09m07d_11h19m.tif
Plate3-I11	run1	run2	Wyeth-14643	2.00577	6.49469e-05	2.00577	1	0hour	2020y08m26d_14h01m	2020y09m07d_11h19m	P3	I11	16	0	0	0	16	0	0.000125	0.001	AFF-HTT-R1-P3-0H_I11_1_2020y08m26d_14h01m.tif	AFF-HTT-R2-P3-0H_I11_1_2020y09m07d_11h19m.tif	C:\Users\arpit.tandon\Desktop\Images AFFFs\RUN1 HTT\Plate 3 - 0hour\AFF-HTT-R1-P3-0H_I11_1_2020y08m26d_14h01m.tif	C:\Users\arpit.tandon\Desktop\Images AFFFs\RUN2 HTT\Plate 3 - 0hour\AFF-HTT-R2-P3-0H_I11_1_2020y09m07d_11h19m.tif
Plate3-I12	run1	run2	Wyeth-14643	2.00577	6.49469e-05	2.00577	2	0hour	2020y08m26d_14h01m	2020y09m07d_11h19m	P3	I12	16	0	0.0001875	0.003	16	0	0.001	0.005	AFF-HTT-R1-P3-0H_I12_1_2020y08m26d_14h01m.tif	AFF-HTT-R2-P3-0H_I12_1_2020y09m07d_11h19m.tif	C:\Users\arpit.tandon\Desktop\Images AFFFs\RUN1 HTT\Plate 3 - 0hour\AFF-HTT-R1-P3-0H_I12_1_2020y08m26d_14h01m.tif	C:\Users\arpit.tandon\Desktop\Images AFFFs\RUN2 HTT\Plate 3 - 0hour\AFF-HTT-R2-P3-0H_I12_1_2020y09m07d_11h19m.tif
Plate3-I13	run1	run2	DMSO control	0	0	0	1	0hour	2020y08m26d_14h01m	2020y09m07d_11h19m	P3	I13	16	0	6.25e-05	0.001	16	0	0.000125	0.002	AFF-HTT-R1-P3-0H_I13_1_2020y08m26d_14h01m.tif	AFF-HTT-R2-P3-0H_I13_1_2020y09m07d_11h19m.tif	C:\Users\arpit.tandon\Desktop\Images AFFFs\RUN1 HTT\Plate 3 - 0hour\AFF-HTT-R1-P3-0H_I13_1_2020y08m26d_14h01m.tif	C:\Users\arpit.tandon\Desktop\Images AFFFs\RUN2 HTT\Plate 3 - 0hour\AFF-HTT-R2-P3-0H_I13_1_2020y09m07d_11h19m.tif
Plate3-I14	run1	run2	DMSO control	0	0	0	2	0hour	2020y08m26d_14h01m	2020y09m07d_11h19m	P3	I14	16	0	6.25e-05	0.001	16	0	0.000625	0.004	AFF-HTT-R1-P3-0H_I14_1_2020y08m26d_14h01m.tif	AFF-HTT-R2-P3-0H_I14_1_2020y09m07d_11h19m.tif	C:\Users\arpit.tandon\Desktop\Images AFFFs\RUN1 HTT\Plate 3 - 0hour\AFF-HTT-R1-P3-0H_I14_1_2020y08m26d_14h01m.tif	C:\Users\arpit.tandon\Desktop\Images AFFFs\RUN2 HTT\Plate 3 - 0hour\AFF-HTT-R2-P3-0H_I14_1_2020y09m07d_11h19m.tif
Plate3-I15	run1	run2	Wyeth-14643	0.634738	2.05528e-05	0.634738	1	0hour	2020y08m26d_14h01m	2020y09m07d_11h19m	P3	I15	16	0	0	0	16	0	0.00125	0.016	AFF-HTT-R1-P3-0H_I15_1_2020y08m26d_14h01m.tif	AFF-HTT-R2-P3-0H_I15_1_2020y09m07d_11h19m.tif	C:\Users\arpit.tandon\Desktop\Images AFFFs\RUN1 HTT\Plate 3 - 0hour\AFF-HTT-R1-P3-0H_I15_1_2020y08m26d_14h01m.tif	C:\Users\arpit.tandon\Desktop\Images AFFFs\RUN2 HTT\Plate 3 - 0hour\AFF-HTT-R2-P3-0H_I15_1_2020y09m07d_11h19m.tif
Plate3-I16	run1	run2	Wyeth-14643	0.634738	2.05528e-05	0.634738	2	0hour	2020y08m26d_14h01m	2020y09m07d_11h19m	P3	I16	16	0	6.25e-05	0.001	16	0	0.0001875	0.002	AFF-HTT-R1-P3-0H_I16_1_2020y08m26d_14h01m.tif	AFF-HTT-R2-P3-0H_I16_1_2020y09m07d_11h19m.tif	C:\Users\arpit.tandon\Desktop\Images AFFFs\RUN1 HTT\Plate 3 - 0hour\AFF-HTT-R1-P3-0H_I16_1_2020y08m26d_14h01m.tif	C:\Users\arpit.tandon\Desktop\Images AFFFs\RUN2 HTT\Plate 3 - 0hour\AFF-HTT-R2-P3-0H_I16_1_2020y09m07d_11h19m.tif
Plate3-I17	run1	run2	Wyeth-14643	0.200866	6.50406e-06	0.200866	1	0hour	2020y08m26d_14h01m	2020y09m07d_11h19m	P3	I17	16	0	0.0001875	0.001	16	0	0.0004375	0.003	AFF-HTT-R1-P3-0H_I17_1_2020y08m26d_14h01m.tif	AFF-HTT-R2-P3-0H_I17_1_2020y09m07d_11h19m.tif	C:\Users\arpit.tandon\Desktop\Images AFFFs\RUN1 HTT\Plate 3 - 0hour\AFF-HTT-R1-P3-0H_I17_1_2020y08m26d_14h01m.tif	C:\Users\arpit.tandon\Desktop\Images AFFFs\RUN2 HTT\Plate 3 - 0hour\AFF-HTT-R2-P3-0H_I17_1_2020y09m07d_11h19m.tif
Plate3-I18	run1	run2	Wyeth-14643	0.200866	6.50406e-06	0.200866	2	0hour	2020y08m26d_14h01m	2020y09m07d_11h19m	P3	I18	16	0	6.25e-05	0.001	16	0	0.000375	0.004	AFF-HTT-R1-P3-0H_I18_1_2020y08m26d_14h01m.tif	AFF-HTT-R2-P3-0H_I18_1_2020y09m07d_11h19m.tif	C:\Users\arpit.tandon\Desktop\Images AFFFs\RUN1 HTT\Plate 3 - 0hour\AFF-HTT-R1-P3-0H_I18_1_2020y08m26d_14h01m.tif	C:\Users\arpit.tandon\Desktop\Images AFFFs\RUN2 HTT\Plate 3 - 0hour\AFF-HTT-R2-P3-0H_I18_1_2020y09m07d_11h19m.tif
Plate3-I19	run1	run2	Wyeth-14643	0.0635653	2.05825e-06	0.0635653	1	0hour	2020y08m26d_14h01m	2020y09m07d_11h19m	P3	I19	16	0	0.000125	0.001	16	0	6.25e-05	0.001	AFF-HTT-R1-P3-0H_I19_1_2020y08m26d_14h01m.tif	AFF-HTT-R2-P3-0H_I19_1_2020y09m07d_11h19m.tif	C:\Users\arpit.tandon\Desktop\Images AFFFs\RUN1 HTT\Plate 3 - 0hour\AFF-HTT-R1-P3-0H_I19_1_2020y08m26d_14h01m.tif	C:\Users\arpit.tandon\Desktop\Images AFFFs\RUN2 HTT\Plate 3 - 0hour\AFF-HTT-R2-P3-0H_I19_1_2020y09m07d_11h19m.tif
Plate3-I20	run1	run2	Wyeth-14643	0.0635653	2.05825e-06	0.0635653	2	0hour	2020y08m26d_14h01m	2020y09m07d_11h19m	P3	I20	16	0	0	0	16	0	0.000125	0.001	AFF-HTT-R1-P3-0H_I20_1_2020y08m26d_14h01m.tif	AFF-HTT-R2-P3-0H_I20_1_2020y09m07d_11h19m.tif	C:\Users\arpit.tandon\Desktop\Images AFFFs\RUN1 HTT\Plate 3 - 0hour\AFF-HTT-R1-P3-0H_I20_1_2020y08m26d_14h01m.tif	C:\Users\arpit.tandon\Desktop\Images AFFFs\RUN2 HTT\Plate 3 - 0hour\AFF-HTT-R2-P3-0H_I20_1_2020y09m07d_11h19m.tif
Plate3-I21	run1	run2	Wyeth-14643	0.0201156	6.51344e-07	0.0201156	1	0hour	2020y08m26d_14h01m	2020y09m07d_11h19m	P3	I21	16	0	0	0	16	0	0.0001875	0.001	AFF-HTT-R1-P3-0H_I21_1_2020y08m26d_14h01m.tif	AFF-HTT-R2-P3-0H_I21_1_2020y09m07d_11h19m.tif	C:\Users\arpit.tandon\Desktop\Images AFFFs\RUN1 HTT\Plate 3 - 0hour\AFF-HTT-R1-P3-0H_I21_1_2020y08m26d_14h01m.tif	C:\Users\arpit.tandon\Desktop\Images AFFFs\RUN2 HTT\Plate 3 - 0hour\AFF-HTT-R2-P3-0H_I21_1_2020y09m07d_11h19m.tif
Plate3-I22	run1	run2	Wyeth-14643	0.0201156	6.51344e-07	0.0201156	2	0hour	2020y08m26d_14h01m	2020y09m07d_11h19m	P3	I22	16	0	0	0	16	0	0.0005625	0.003	AFF-HTT-R1-P3-0H_I22_1_2020y08m26d_14h01m.tif	AFF-HTT-R2-P3-0H_I22_1_2020y09m07d_11h19m.tif	C:\Users\arpit.tandon\Desktop\Images AFFFs\RUN1 HTT\Plate 3 - 0hour\AFF-HTT-R1-P3-0H_I22_1_2020y08m26d_14h01m.tif	C:\Users\arpit.tandon\Desktop\Images AFFFs\RUN2 HTT\Plate 3 - 0hour\AFF-HTT-R2-P3-0H_I22_1_2020y09m07d_11h19m.tif
Plate3-I3	run1	run2	Wyeth-14643	200	0.006476	200	1	0hour	2020y08m26d_14h01m	2020y09m07d_11h19m	P3	I3	16	0	0	0	16	0	0.000625	0.004	AFF-HTT-R1-P3-0H_I3_1_2020y08m26d_14h01m.tif	AFF-HTT-R2-P3-0H_I3_1_2020y09m07d_11h19m.tif	C:\Users\arpit.tandon\Desktop\Images AFFFs\RUN1 HTT\Plate 3 - 0hour\AFF-HTT-R1-P3-0H_I3_1_2020y08m26d_14h01m.tif	C:\Users\arpit.tandon\Desktop\Images AFFFs\RUN2 HTT\Plate 3 - 0hour\AFF-HTT-R2-P3-0H_I3_1_2020y09m07d_11h19m.tif
Plate3-I4	run1	run2	Wyeth-14643	200	0.006476	200	2	0hour	2020y08m26d_14h01m	2020y09m07d_11h19m	P3	I4	16	0	0	0	16	0	0.000875	0.01	AFF-HTT-R1-P3-0H_I4_1_2020y08m26d_14h01m.tif	AFF-HTT-R2-P3-0H_I4_1_2020y09m07d_11h19m.tif	C:\Users\arpit.tandon\Desktop\Images AFFFs\RUN1 HTT\Plate 3 - 0hour\AFF-HTT-R1-P3-0H_I4_1_2020y08m26d_14h01m.tif	C:\Users\arpit.tandon\Desktop\Images AFFFs\RUN2 HTT\Plate 3 - 0hour\AFF-HTT-R2-P3-0H_I4_1_2020y09m07d_11h19m.tif
Plate3-I5	run1	run2	Wyeth-14643	63.2911	0.00204937	63.2911	1	0hour	2020y08m26d_14h01m	2020y09m07d_11h19m	P3	I5	16	0	0	0	16	0	0.00025	0.001	AFF-HTT-R1-P3-0H_I5_1_2020y08m26d_14h01m.tif	AFF-HTT-R2-P3-0H_I5_1_2020y09m07d_11h19m.tif	C:\Users\arpit.tandon\Desktop\Images AFFFs\RUN1 HTT\Plate 3 - 0hour\AFF-HTT-R1-P3-0H_I5_1_2020y08m26d_14h01m.tif	C:\Users\arpit.tandon\Desktop\Images AFFFs\RUN2 HTT\Plate 3 - 0hour\AFF-HTT-R2-P3-0H_I5_1_2020y09m07d_11h19m.tif
Plate3-I6	run1	run2	Wyeth-14643	63.2911	0.00204937	63.2911	2	0hour	2020y08m26d_14h01m	2020y09m07d_11h19m	P3	I6	16	0	6.25e-05	0.001	16	0	0.0005	0.002	AFF-HTT-R1-P3-0H_I6_1_2020y08m26d_14h01m.tif	AFF-HTT-R2-P3-0H_I6_1_2020y09m07d_11h19m.tif	C:\Users\arpit.tandon\Desktop\Images AFFFs\RUN1 HTT\Plate 3 - 0hour\AFF-HTT-R1-P3-0H_I6_1_2020y08m26d_14h01m.tif	C:\Users\arpit.tandon\Desktop\Images AFFFs\RUN2 HTT\Plate 3 - 0hour\AFF-HTT-R2-P3-0H_I6_1_2020y09m07d_11h19m.tif
Plate3-I7	run1	run2	Wyeth-14643	20.0288	0.000648534	20.0288	1	0hour	2020y08m26d_14h01m	2020y09m07d_11h19m	P3	I7	16	0	0	0	16	0	0.0006875	0.007	AFF-HTT-R1-P3-0H_I7_1_2020y08m26d_14h01m.tif	AFF-HTT-R2-P3-0H_I7_1_2020y09m07d_11h19m.tif	C:\Users\arpit.tandon\Desktop\Images AFFFs\RUN1 HTT\Plate 3 - 0hour\AFF-HTT-R1-P3-0H_I7_1_2020y08m26d_14h01m.tif	C:\Users\arpit.tandon\Desktop\Images AFFFs\RUN2 HTT\Plate 3 - 0hour\AFF-HTT-R2-P3-0H_I7_1_2020y09m07d_11h19m.tif
Plate3-I8	run1	run2	Wyeth-14643	20.0288	0.000648534	20.0288	2	0hour	2020y08m26d_14h01m	2020y09m07d_11h19m	P3	I8	16	0	6.25e-05	0.001	16	0	0.000625	0.005	AFF-HTT-R1-P3-0H_I8_1_2020y08m26d_14h01m.tif	AFF-HTT-R2-P3-0H_I8_1_2020y09m07d_11h19m.tif	C:\Users\arpit.tandon\Desktop\Images AFFFs\RUN1 HTT\Plate 3 - 0hour\AFF-HTT-R1-P3-0H_I8_1_2020y08m26d_14h01m.tif	C:\Users\arpit.tandon\Desktop\Images AFFFs\RUN2 HTT\Plate 3 - 0hour\AFF-HTT-R2-P3-0H_I8_1_2020y09m07d_11h19m.tif
Plate3-I9	run1	run2	Wyeth-14643	6.33824	0.000205232	6.33824	1	0hour	2020y08m26d_14h01m	2020y09m07d_11h19m	P3	I9	16	0	0	0	16	0	0.0004375	0.002	AFF-HTT-R1-P3-0H_I9_1_2020y08m26d_14h01m.tif	AFF-HTT-R2-P3-0H_I9_1_2020y09m07d_11h19m.tif	C:\Users\arpit.tandon\Desktop\Images AFFFs\RUN1 HTT\Plate 3 - 0hour\AFF-HTT-R1-P3-0H_I9_1_2020y08m26d_14h01m.tif	C:\Users\arpit.tandon\Desktop\Images AFFFs\RUN2 HTT\Plate 3 - 0hour\AFF-HTT-R2-P3-0H_I9_1_2020y09m07d_11h19m.tif
Plate3-J10	run1	run2	Wyeth-14643	6.33824	0.000205232	6.33824	4	0hour	2020y08m26d_14h01m	2020y09m07d_11h19m	P3	J10	16	0	0	0	16	0	0.000125	0.001	AFF-HTT-R1-P3-0H_J10_1_2020y08m26d_14h01m.tif	AFF-HTT-R2-P3-0H_J10_1_2020y09m07d_11h19m.tif	C:\Users\arpit.tandon\Desktop\Images AFFFs\RUN1 HTT\Plate 3 - 0hour\AFF-HTT-R1-P3-0H_J10_1_2020y08m26d_14h01m.tif	C:\Users\arpit.tandon\Desktop\Images AFFFs\RUN2 HTT\Plate 3 - 0hour\AFF-HTT-R2-P3-0H_J10_1_2020y09m07d_11h19m.tif
Plate3-J11	run1	run2	Wyeth-14643	2.00577	6.49469e-05	2.00577	3	0hour	2020y08m26d_14h01m	2020y09m07d_11h19m	P3	J11	16	0	0	0	16	0	6.25e-05	0.001	AFF-HTT-R1-P3-0H_J11_1_2020y08m26d_14h01m.tif	AFF-HTT-R2-P3-0H_J11_1_2020y09m07d_11h19m.tif	C:\Users\arpit.tandon\Desktop\Images AFFFs\RUN1 HTT\Plate 3 - 0hour\AFF-HTT-R1-P3-0H_J11_1_2020y08m26d_14h01m.tif	C:\Users\arpit.tandon\Desktop\Images AFFFs\RUN2 HTT\Plate 3 - 0hour\AFF-HTT-R2-P3-0H_J11_1_2020y09m07d_11h19m.tif
Plate3-J12	run1	run2	Wyeth-14643	2.00577	6.49469e-05	2.00577	4	0hour	2020y08m26d_14h01m	2020y09m07d_11h19m	P3	J12	16	0	6.25e-05	0.001	16	0	0.000125	0.001	AFF-HTT-R1-P3-0H_J12_1_2020y08m26d_14h01m.tif	AFF-HTT-R2-P3-0H_J12_1_2020y09m07d_11h19m.tif	C:\Users\arpit.tandon\Desktop\Images AFFFs\RUN1 HTT\Plate 3 - 0hour\AFF-HTT-R1-P3-0H_J12_1_2020y08m26d_14h01m.tif	C:\Users\arpit.tandon\Desktop\Images AFFFs\RUN2 HTT\Plate 3 - 0hour\AFF-HTT-R2-P3-0H_J12_1_2020y09m07d_11h19m.tif
Plate3-J13	run1	run2	DMSO control	0	0	0	3	0hour	2020y08m26d_14h01m	2020y09m07d_11h19m	P3	J13	16	0	0.000125	0.002	16	0	0.00025	0.001	AFF-HTT-R1-P3-0H_J13_1_2020y08m26d_14h01m.tif	AFF-HTT-R2-P3-0H_J13_1_2020y09m07d_11h19m.tif	C:\Users\arpit.tandon\Desktop\Images AFFFs\RUN1 HTT\Plate 3 - 0hour\AFF-HTT-R1-P3-0H_J13_1_2020y08m26d_14h01m.tif	C:\Users\arpit.tandon\Desktop\Images AFFFs\RUN2 HTT\Plate 3 - 0hour\AFF-HTT-R2-P3-0H_J13_1_2020y09m07d_11h19m.tif
Plate3-J14	run1	run2	DMSO control	0	0	0	4	0hour	2020y08m26d_14h01m	2020y09m07d_11h19m	P3	J14	16	0	0	0	16	0	0.000375	0.003	AFF-HTT-R1-P3-0H_J14_1_2020y08m26d_14h01m.tif	AFF-HTT-R2-P3-0H_J14_1_2020y09m07d_11h19m.tif	C:\Users\arpit.tandon\Desktop\Images AFFFs\RUN1 HTT\Plate 3 - 0hour\AFF-HTT-R1-P3-0H_J14_1_2020y08m26d_14h01m.tif	C:\Users\arpit.tandon\Desktop\Images AFFFs\RUN2 HTT\Plate 3 - 0hour\AFF-HTT-R2-P3-0H_J14_1_2020y09m07d_11h19m.tif
Plate3-J15	run1	run2	Wyeth-14643	0.634738	2.05528e-05	0.634738	3	0hour	2020y08m26d_14h01m	2020y09m07d_11h19m	P3	J15	16	0	0.000125	0.002	16	0	0.000625	0.007	AFF-HTT-R1-P3-0H_J15_1_2020y08m26d_14h01m.tif	AFF-HTT-R2-P3-0H_J15_1_2020y09m07d_11h19m.tif	C:\Users\arpit.tandon\Desktop\Images AFFFs\RUN1 HTT\Plate 3 - 0hour\AFF-HTT-R1-P3-0H_J15_1_2020y08m26d_14h01m.tif	C:\Users\arpit.tandon\Desktop\Images AFFFs\RUN2 HTT\Plate 3 - 0hour\AFF-HTT-R2-P3-0H_J15_1_2020y09m07d_11h19m.tif
Plate3-J16	run1	run2	Wyeth-14643	0.634738	2.05528e-05	0.634738	4	0hour	2020y08m26d_14h01m	2020y09m07d_11h19m	P3	J16	16	0	0	0	16	0	6.25e-05	0.001	AFF-HTT-R1-P3-0H_J16_1_2020y08m26d_14h01m.tif	AFF-HTT-R2-P3-0H_J16_1_2020y09m07d_11h19m.tif	C:\Users\arpit.tandon\Desktop\Images AFFFs\RUN1 HTT\Plate 3 - 0hour\AFF-HTT-R1-P3-0H_J16_1_2020y08m26d_14h01m.tif	C:\Users\arpit.tandon\Desktop\Images AFFFs\RUN2 HTT\Plate 3 - 0hour\AFF-HTT-R2-P3-0H_J16_1_2020y09m07d_11h19m.tif
Plate3-J17	run1	run2	Wyeth-14643	0.200866	6.50406e-06	0.200866	3	0hour	2020y08m26d_14h01m	2020y09m07d_11h19m	P3	J17	16	0	0	0	16	0	0.00025	0.002	AFF-HTT-R1-P3-0H_J17_1_2020y08m26d_14h01m.tif	AFF-HTT-R2-P3-0H_J17_1_2020y09m07d_11h19m.tif	C:\Users\arpit.tandon\Desktop\Images AFFFs\RUN1 HTT\Plate 3 - 0hour\AFF-HTT-R1-P3-0H_J17_1_2020y08m26d_14h01m.tif	C:\Users\arpit.tandon\Desktop\Images AFFFs\RUN2 HTT\Plate 3 - 0hour\AFF-HTT-R2-P3-0H_J17_1_2020y09m07d_11h19m.tif
Plate3-J18	run1	run2	Wyeth-14643	0.200866	6.50406e-06	0.200866	4	0hour	2020y08m26d_14h01m	2020y09m07d_11h19m	P3	J18	16	0	0	0	16	0	0.0005	0.005	AFF-HTT-R1-P3-0H_J18_1_2020y08m26d_14h01m.tif	AFF-HTT-R2-P3-0H_J18_1_2020y09m07d_11h19m.tif	C:\Users\arpit.tandon\Desktop\Images AFFFs\RUN1 HTT\Plate 3 - 0hour\AFF-HTT-R1-P3-0H_J18_1_2020y08m26d_14h01m.tif	C:\Users\arpit.tandon\Desktop\Images AFFFs\RUN2 HTT\Plate 3 - 0hour\AFF-HTT-R2-P3-0H_J18_1_2020y09m07d_11h19m.tif
Plate3-J19	run1	run2	Wyeth-14643	0.0635653	2.05825e-06	0.0635653	3	0hour	2020y08m26d_14h01m	2020y09m07d_11h19m	P3	J19	16	0	0	0	16	0	6.25e-05	0.001	AFF-HTT-R1-P3-0H_J19_1_2020y08m26d_14h01m.tif	AFF-HTT-R2-P3-0H_J19_1_2020y09m07d_11h19m.tif	C:\Users\arpit.tandon\Desktop\Images AFFFs\RUN1 HTT\Plate 3 - 0hour\AFF-HTT-R1-P3-0H_J19_1_2020y08m26d_14h01m.tif	C:\Users\arpit.tandon\Desktop\Images AFFFs\RUN2 HTT\Plate 3 - 0hour\AFF-HTT-R2-P3-0H_J19_1_2020y09m07d_11h19m.tif
Plate3-J20	run1	run2	Wyeth-14643	0.0635653	2.05825e-06	0.0635653	4	0hour	2020y08m26d_14h01m	2020y09m07d_11h19m	P3	J20	16	0	0.000125	0.001	16	0	0.0009375	0.005	AFF-HTT-R1-P3-0H_J20_1_2020y08m26d_14h01m.tif	AFF-HTT-R2-P3-0H_J20_1_2020y09m07d_11h19m.tif	C:\Users\arpit.tandon\Desktop\Images AFFFs\RUN1 HTT\Plate 3 - 0hour\AFF-HTT-R1-P3-0H_J20_1_2020y08m26d_14h01m.tif	C:\Users\arpit.tandon\Desktop\Images AFFFs\RUN2 HTT\Plate 3 - 0hour\AFF-HTT-R2-P3-0H_J20_1_2020y09m07d_11h19m.tif
Plate3-J21	run1	run2	Wyeth-14643	0.0201156	6.51344e-07	0.0201156	3	0hour	2020y08m26d_14h01m	2020y09m07d_11h19m	P3	J21	16	0	0	0	16	0	6.25e-05	0.001	AFF-HTT-R1-P3-0H_J21_1_2020y08m26d_14h01m.tif	AFF-HTT-R2-P3-0H_J21_1_2020y09m07d_11h19m.tif	C:\Users\arpit.tandon\Desktop\Images AFFFs\RUN1 HTT\Plate 3 - 0hour\AFF-HTT-R1-P3-0H_J21_1_2020y08m26d_14h01m.tif	C:\Users\arpit.tandon\Desktop\Images AFFFs\RUN2 HTT\Plate 3 - 0hour\AFF-HTT-R2-P3-0H_J21_1_2020y09m07d_11h19m.tif
Plate3-J22	run1	run2	Wyeth-14643	0.0201156	6.51344e-07	0.0201156	4	0hour	2020y08m26d_14h01m	2020y09m07d_11h19m	P3	J22	16	0	6.25e-05	0.001	16	0	0.000375	0.002	AFF-HTT-R1-P3-0H_J22_1_2020y08m26d_14h01m.tif	AFF-HTT-R2-P3-0H_J22_1_2020y09m07d_11h19m.tif	C:\Users\arpit.tandon\Desktop\Images AFFFs\RUN1 HTT\Plate 3 - 0hour\AFF-HTT-R1-P3-0H_J22_1_2020y08m26d_14h01m.tif	C:\Users\arpit.tandon\Desktop\Images AFFFs\RUN2 HTT\Plate 3 - 0hour\AFF-HTT-R2-P3-0H_J22_1_2020y09m07d_11h19m.tif
Plate3-J3	run1	run2	Wyeth-14643	200	0.006476	200	3	0hour	2020y08m26d_14h01m	2020y09m07d_11h19m	P3	J3	16	0	6.25e-05	0.001	16	0	0.0001875	0.002	AFF-HTT-R1-P3-0H_J3_1_2020y08m26d_14h01m.tif	AFF-HTT-R2-P3-0H_J3_1_2020y09m07d_11h19m.tif	C:\Users\arpit.tandon\Desktop\Images AFFFs\RUN1 HTT\Plate 3 - 0hour\AFF-HTT-R1-P3-0H_J3_1_2020y08m26d_14h01m.tif	C:\Users\arpit.tandon\Desktop\Images AFFFs\RUN2 HTT\Plate 3 - 0hour\AFF-HTT-R2-P3-0H_J3_1_2020y09m07d_11h19m.tif
Plate3-J4	run1	run2	Wyeth-14643	200	0.006476	200	4	0hour	2020y08m26d_14h01m	2020y09m07d_11h19m	P3	J4	16	0	0	0	16	0	6.25e-05	0.001	AFF-HTT-R1-P3-0H_J4_1_2020y08m26d_14h01m.tif	AFF-HTT-R2-P3-0H_J4_1_2020y09m07d_11h19m.tif	C:\Users\arpit.tandon\Desktop\Images AFFFs\RUN1 HTT\Plate 3 - 0hour\AFF-HTT-R1-P3-0H_J4_1_2020y08m26d_14h01m.tif	C:\Users\arpit.tandon\Desktop\Images AFFFs\RUN2 HTT\Plate 3 - 0hour\AFF-HTT-R2-P3-0H_J4_1_2020y09m07d_11h19m.tif
Plate3-J5	run1	run2	Wyeth-14643	63.2911	0.00204937	63.2911	3	0hour	2020y08m26d_14h01m	2020y09m07d_11h19m	P3	J5	16	0	0	0	16	0	0.0005	0.003	AFF-HTT-R1-P3-0H_J5_1_2020y08m26d_14h01m.tif	AFF-HTT-R2-P3-0H_J5_1_2020y09m07d_11h19m.tif	C:\Users\arpit.tandon\Desktop\Images AFFFs\RUN1 HTT\Plate 3 - 0hour\AFF-HTT-R1-P3-0H_J5_1_2020y08m26d_14h01m.tif	C:\Users\arpit.tandon\Desktop\Images AFFFs\RUN2 HTT\Plate 3 - 0hour\AFF-HTT-R2-P3-0H_J5_1_2020y09m07d_11h19m.tif
Plate3-J6	run1	run2	Wyeth-14643	63.2911	0.00204937	63.2911	4	0hour	2020y08m26d_14h01m	2020y09m07d_11h19m	P3	J6	16	0	0	0	16	0	0.000625	0.004	AFF-HTT-R1-P3-0H_J6_1_2020y08m26d_14h01m.tif	AFF-HTT-R2-P3-0H_J6_1_2020y09m07d_11h19m.tif	C:\Users\arpit.tandon\Desktop\Images AFFFs\RUN1 HTT\Plate 3 - 0hour\AFF-HTT-R1-P3-0H_J6_1_2020y08m26d_14h01m.tif	C:\Users\arpit.tandon\Desktop\Images AFFFs\RUN2 HTT\Plate 3 - 0hour\AFF-HTT-R2-P3-0H_J6_1_2020y09m07d_11h19m.tif
Plate3-J7	run1	run2	Wyeth-14643	20.0288	0.000648534	20.0288	3	0hour	2020y08m26d_14h01m	2020y09m07d_11h19m	P3	J7	16	0	0.0001875	0.001	16	0	0	0	AFF-HTT-R1-P3-0H_J7_1_2020y08m26d_14h01m.tif	AFF-HTT-R2-P3-0H_J7_1_2020y09m07d_11h19m.tif	C:\Users\arpit.tandon\Desktop\Images AFFFs\RUN1 HTT\Plate 3 - 0hour\AFF-HTT-R1-P3-0H_J7_1_2020y08m26d_14h01m.tif	C:\Users\arpit.tandon\Desktop\Images AFFFs\RUN2 HTT\Plate 3 - 0hour\AFF-HTT-R2-P3-0H_J7_1_2020y09m07d_11h19m.tif
Plate3-J8	run1	run2	Wyeth-14643	20.0288	0.000648534	20.0288	4	0hour	2020y08m26d_14h01m	2020y09m07d_11h19m	P3	J8	16	0	0	0	16	0	0.000625	0.002	AFF-HTT-R1-P3-0H_J8_1_2020y08m26d_14h01m.tif	AFF-HTT-R2-P3-0H_J8_1_2020y09m07d_11h19m.tif	C:\Users\arpit.tandon\Desktop\Images AFFFs\RUN1 HTT\Plate 3 - 0hour\AFF-HTT-R1-P3-0H_J8_1_2020y08m26d_14h01m.tif	C:\Users\arpit.tandon\Desktop\Images AFFFs\RUN2 HTT\Plate 3 - 0hour\AFF-HTT-R2-P3-0H_J8_1_2020y09m07d_11h19m.tif
Plate3-J9	run1	run2	Wyeth-14643	6.33824	0.000205232	6.33824	3	0hour	2020y08m26d_14h01m	2020y09m07d_11h19m	P3	J9	16	0	0	0	16	0	6.25e-05	0.001	AFF-HTT-R1-P3-0H_J9_1_2020y08m26d_14h01m.tif	AFF-HTT-R2-P3-0H_J9_1_2020y09m07d_11h19m.tif	C:\Users\arpit.tandon\Desktop\Images AFFFs\RUN1 HTT\Plate 3 - 0hour\AFF-HTT-R1-P3-0H_J9_1_2020y08m26d_14h01m.tif	C:\Users\arpit.tandon\Desktop\Images AFFFs\RUN2 HTT\Plate 3 - 0hour\AFF-HTT-R2-P3-0H_J9_1_2020y09m07d_11h19m.tif
Plate3-K10	run1	run2	Cyclosporine A	0.950736	0.000114336	0.950736	2	0hour	2020y08m26d_14h01m	2020y09m07d_11h19m	P3	K10	16	0	0	0	16	0	6.25e-05	0.001	AFF-HTT-R1-P3-0H_K10_1_2020y08m26d_14h01m.tif	AFF-HTT-R2-P3-0H_K10_1_2020y09m07d_11h19m.tif	C:\Users\arpit.tandon\Desktop\Images AFFFs\RUN1 HTT\Plate 3 - 0hour\AFF-HTT-R1-P3-0H_K10_1_2020y08m26d_14h01m.tif	C:\Users\arpit.tandon\Desktop\Images AFFFs\RUN2 HTT\Plate 3 - 0hour\AFF-HTT-R2-P3-0H_K10_1_2020y09m07d_11h19m.tif
Plate3-K11	run1	run2	Cyclosporine A	0.300866	3.61821e-05	0.300866	1	0hour	2020y08m26d_14h01m	2020y09m07d_11h19m	P3	K11	16	0	0	0	16	0	6.25e-05	0.001	AFF-HTT-R1-P3-0H_K11_1_2020y08m26d_14h01m.tif	AFF-HTT-R2-P3-0H_K11_1_2020y09m07d_11h19m.tif	C:\Users\arpit.tandon\Desktop\Images AFFFs\RUN1 HTT\Plate 3 - 0hour\AFF-HTT-R1-P3-0H_K11_1_2020y08m26d_14h01m.tif	C:\Users\arpit.tandon\Desktop\Images AFFFs\RUN2 HTT\Plate 3 - 0hour\AFF-HTT-R2-P3-0H_K11_1_2020y09m07d_11h19m.tif
Plate3-K12	run1	run2	Cyclosporine A	0.300866	3.61821e-05	0.300866	2	0hour	2020y08m26d_14h01m	2020y09m07d_11h19m	P3	K12	16	0	0	0	16	0	0.0004375	0.005	AFF-HTT-R1-P3-0H_K12_1_2020y08m26d_14h01m.tif	AFF-HTT-R2-P3-0H_K12_1_2020y09m07d_11h19m.tif	C:\Users\arpit.tandon\Desktop\Images AFFFs\RUN1 HTT\Plate 3 - 0hour\AFF-HTT-R1-P3-0H_K12_1_2020y08m26d_14h01m.tif	C:\Users\arpit.tandon\Desktop\Images AFFFs\RUN2 HTT\Plate 3 - 0hour\AFF-HTT-R2-P3-0H_K12_1_2020y09m07d_11h19m.tif
Plate3-K13	run1	run2	DMSO control	0	0	0	1	0hour	2020y08m26d_14h01m	2020y09m07d_11h19m	P3	K13	16	0	0	0	16	0	0	0	AFF-HTT-R1-P3-0H_K13_1_2020y08m26d_14h01m.tif	AFF-HTT-R2-P3-0H_K13_1_2020y09m07d_11h19m.tif	C:\Users\arpit.tandon\Desktop\Images AFFFs\RUN1 HTT\Plate 3 - 0hour\AFF-HTT-R1-P3-0H_K13_1_2020y08m26d_14h01m.tif	C:\Users\arpit.tandon\Desktop\Images AFFFs\RUN2 HTT\Plate 3 - 0hour\AFF-HTT-R2-P3-0H_K13_1_2020y09m07d_11h19m.tif
Plate3-K14	run1	run2	DMSO control	0	0	0	2	0hour	2020y08m26d_14h01m	2020y09m07d_11h19m	P3	K14	16	0	0.000125	0.001	16	0	0.0001875	0.001	AFF-HTT-R1-P3-0H_K14_1_2020y08m26d_14h01m.tif	AFF-HTT-R2-P3-0H_K14_1_2020y09m07d_11h19m.tif	C:\Users\arpit.tandon\Desktop\Images AFFFs\RUN1 HTT\Plate 3 - 0hour\AFF-HTT-R1-P3-0H_K14_1_2020y08m26d_14h01m.tif	C:\Users\arpit.tandon\Desktop\Images AFFFs\RUN2 HTT\Plate 3 - 0hour\AFF-HTT-R2-P3-0H_K14_1_2020y09m07d_11h19m.tif
Plate3-K15	run1	run2	Cyclosporine A	0.0952107	1.145e-05	0.0952107	1	0hour	2020y08m26d_14h01m	2020y09m07d_11h19m	P3	K15	16	0	0	0	16	0	0.0001875	0.001	AFF-HTT-R1-P3-0H_K15_1_2020y08m26d_14h01m.tif	AFF-HTT-R2-P3-0H_K15_1_2020y09m07d_11h19m.tif	C:\Users\arpit.tandon\Desktop\Images AFFFs\RUN1 HTT\Plate 3 - 0hour\AFF-HTT-R1-P3-0H_K15_1_2020y08m26d_14h01m.tif	C:\Users\arpit.tandon\Desktop\Images AFFFs\RUN2 HTT\Plate 3 - 0hour\AFF-HTT-R2-P3-0H_K15_1_2020y09m07d_11h19m.tif
Plate3-K16	run1	run2	Cyclosporine A	0.0952107	1.145e-05	0.0952107	2	0hour	2020y08m26d_14h01m	2020y09m07d_11h19m	P3	K16	16	0	0	0	16	0	0.0001875	0.001	AFF-HTT-R1-P3-0H_K16_1_2020y08m26d_14h01m.tif	AFF-HTT-R2-P3-0H_K16_1_2020y09m07d_11h19m.tif	C:\Users\arpit.tandon\Desktop\Images AFFFs\RUN1 HTT\Plate 3 - 0hour\AFF-HTT-R1-P3-0H_K16_1_2020y08m26d_14h01m.tif	C:\Users\arpit.tandon\Desktop\Images AFFFs\RUN2 HTT\Plate 3 - 0hour\AFF-HTT-R2-P3-0H_K16_1_2020y09m07d_11h19m.tif
Plate3-K17	run1	run2	Cyclosporine A	0.03013	3.62343e-06	0.03013	1	0hour	2020y08m26d_14h01m	2020y09m07d_11h19m	P3	K17	16	0	0	0	16	0	0.0001875	0.003	AFF-HTT-R1-P3-0H_K17_1_2020y08m26d_14h01m.tif	AFF-HTT-R2-P3-0H_K17_1_2020y09m07d_11h19m.tif	C:\Users\arpit.tandon\Desktop\Images AFFFs\RUN1 HTT\Plate 3 - 0hour\AFF-HTT-R1-P3-0H_K17_1_2020y08m26d_14h01m.tif	C:\Users\arpit.tandon\Desktop\Images AFFFs\RUN2 HTT\Plate 3 - 0hour\AFF-HTT-R2-P3-0H_K17_1_2020y09m07d_11h19m.tif
Plate3-K18	run1	run2	Cyclosporine A	0.03013	3.62343e-06	0.03013	2	0hour	2020y08m26d_14h01m	2020y09m07d_11h19m	P3	K18	16	0	0	0	16	0	0.00025	0.003	AFF-HTT-R1-P3-0H_K18_1_2020y08m26d_14h01m.tif	AFF-HTT-R2-P3-0H_K18_1_2020y09m07d_11h19m.tif	C:\Users\arpit.tandon\Desktop\Images AFFFs\RUN1 HTT\Plate 3 - 0hour\AFF-HTT-R1-P3-0H_K18_1_2020y08m26d_14h01m.tif	C:\Users\arpit.tandon\Desktop\Images AFFFs\RUN2 HTT\Plate 3 - 0hour\AFF-HTT-R2-P3-0H_K18_1_2020y09m07d_11h19m.tif
Plate3-K19	run1	run2	Cyclosporine A	0.0095348	1.14666e-06	0.0095348	1	0hour	2020y08m26d_14h01m	2020y09m07d_11h19m	P3	K19	16	0	6.25e-05	0.001	16	0	0.000375	0.003	AFF-HTT-R1-P3-0H_K19_1_2020y08m26d_14h01m.tif	AFF-HTT-R2-P3-0H_K19_1_2020y09m07d_11h19m.tif	C:\Users\arpit.tandon\Desktop\Images AFFFs\RUN1 HTT\Plate 3 - 0hour\AFF-HTT-R1-P3-0H_K19_1_2020y08m26d_14h01m.tif	C:\Users\arpit.tandon\Desktop\Images AFFFs\RUN2 HTT\Plate 3 - 0hour\AFF-HTT-R2-P3-0H_K19_1_2020y09m07d_11h19m.tif
Plate3-K20	run1	run2	Cyclosporine A	0.0095348	1.14666e-06	0.0095348	2	0hour	2020y08m26d_14h01m	2020y09m07d_11h19m	P3	K20	16	0	0	0	16	0	0.0003125	0.001	AFF-HTT-R1-P3-0H_K20_1_2020y08m26d_14h01m.tif	AFF-HTT-R2-P3-0H_K20_1_2020y09m07d_11h19m.tif	C:\Users\arpit.tandon\Desktop\Images AFFFs\RUN1 HTT\Plate 3 - 0hour\AFF-HTT-R1-P3-0H_K20_1_2020y08m26d_14h01m.tif	C:\Users\arpit.tandon\Desktop\Images AFFFs\RUN2 HTT\Plate 3 - 0hour\AFF-HTT-R2-P3-0H_K20_1_2020y09m07d_11h19m.tif
Plate3-K21	run1	run2	Cyclosporine A	0.00301734	3.62866e-07	0.00301734	1	0hour	2020y08m26d_14h01m	2020y09m07d_11h19m	P3	K21	16	0	0	0	16	0	6.25e-05	0.001	AFF-HTT-R1-P3-0H_K21_1_2020y08m26d_14h01m.tif	AFF-HTT-R2-P3-0H_K21_1_2020y09m07d_11h19m.tif	C:\Users\arpit.tandon\Desktop\Images AFFFs\RUN1 HTT\Plate 3 - 0hour\AFF-HTT-R1-P3-0H_K21_1_2020y08m26d_14h01m.tif	C:\Users\arpit.tandon\Desktop\Images AFFFs\RUN2 HTT\Plate 3 - 0hour\AFF-HTT-R2-P3-0H_K21_1_2020y09m07d_11h19m.tif
Plate3-K22	run1	run2	Cyclosporine A	0.00301734	3.62866e-07	0.00301734	2	0hour	2020y08m26d_14h01m	2020y09m07d_11h19m	P3	K22	16	0	6.25e-05	0.001	16	0	0.00025	0.001	AFF-HTT-R1-P3-0H_K22_1_2020y08m26d_14h01m.tif	AFF-HTT-R2-P3-0H_K22_1_2020y09m07d_11h19m.tif	C:\Users\arpit.tandon\Desktop\Images AFFFs\RUN1 HTT\Plate 3 - 0hour\AFF-HTT-R1-P3-0H_K22_1_2020y08m26d_14h01m.tif	C:\Users\arpit.tandon\Desktop\Images AFFFs\RUN2 HTT\Plate 3 - 0hour\AFF-HTT-R2-P3-0H_K22_1_2020y09m07d_11h19m.tif
Plate3-K3	run1	run2	Cyclosporine A	30	0.0036078	30	1	0hour	2020y08m26d_14h01m	2020y09m07d_11h19m	P3	K3	16	0	0.02775	0.166	16	0	0	0	AFF-HTT-R1-P3-0H_K3_1_2020y08m26d_14h01m.tif	AFF-HTT-R2-P3-0H_K3_1_2020y09m07d_11h19m.tif	C:\Users\arpit.tandon\Desktop\Images AFFFs\RUN1 HTT\Plate 3 - 0hour\AFF-HTT-R1-P3-0H_K3_1_2020y08m26d_14h01m.tif	C:\Users\arpit.tandon\Desktop\Images AFFFs\RUN2 HTT\Plate 3 - 0hour\AFF-HTT-R2-P3-0H_K3_1_2020y09m07d_11h19m.tif
Plate3-K4	run1	run2	Cyclosporine A	30	0.0036078	30	2	0hour	2020y08m26d_14h01m	2020y09m07d_11h19m	P3	K4	16	0	0.003375	0.019	16	0	0.0001875	0.001	AFF-HTT-R1-P3-0H_K4_1_2020y08m26d_14h01m.tif	AFF-HTT-R2-P3-0H_K4_1_2020y09m07d_11h19m.tif	C:\Users\arpit.tandon\Desktop\Images AFFFs\RUN1 HTT\Plate 3 - 0hour\AFF-HTT-R1-P3-0H_K4_1_2020y08m26d_14h01m.tif	C:\Users\arpit.tandon\Desktop\Images AFFFs\RUN2 HTT\Plate 3 - 0hour\AFF-HTT-R2-P3-0H_K4_1_2020y09m07d_11h19m.tif
Plate3-K5	run1	run2	Cyclosporine A	9.49367	0.00114171	9.49367	1	0hour	2020y08m26d_14h01m	2020y09m07d_11h19m	P3	K5	16	0	0.00025	0.002	16	0	0.001	0.009	AFF-HTT-R1-P3-0H_K5_1_2020y08m26d_14h01m.tif	AFF-HTT-R2-P3-0H_K5_1_2020y09m07d_11h19m.tif	C:\Users\arpit.tandon\Desktop\Images AFFFs\RUN1 HTT\Plate 3 - 0hour\AFF-HTT-R1-P3-0H_K5_1_2020y08m26d_14h01m.tif	C:\Users\arpit.tandon\Desktop\Images AFFFs\RUN2 HTT\Plate 3 - 0hour\AFF-HTT-R2-P3-0H_K5_1_2020y09m07d_11h19m.tif
Plate3-K6	run1	run2	Cyclosporine A	9.49367	0.00114171	9.49367	2	0hour	2020y08m26d_14h01m	2020y09m07d_11h19m	P3	K6	16	0	0.0005	0.002	16	0	0.0005	0.002	AFF-HTT-R1-P3-0H_K6_1_2020y08m26d_14h01m.tif	AFF-HTT-R2-P3-0H_K6_1_2020y09m07d_11h19m.tif	C:\Users\arpit.tandon\Desktop\Images AFFFs\RUN1 HTT\Plate 3 - 0hour\AFF-HTT-R1-P3-0H_K6_1_2020y08m26d_14h01m.tif	C:\Users\arpit.tandon\Desktop\Images AFFFs\RUN2 HTT\Plate 3 - 0hour\AFF-HTT-R2-P3-0H_K6_1_2020y09m07d_11h19m.tif
Plate3-K7	run1	run2	Cyclosporine A	3.00433	0.0003613	3.00433	1	0hour	2020y08m26d_14h01m	2020y09m07d_11h19m	P3	K7	16	0	0	0	16	0	6.25e-05	0.001	AFF-HTT-R1-P3-0H_K7_1_2020y08m26d_14h01m.tif	AFF-HTT-R2-P3-0H_K7_1_2020y09m07d_11h19m.tif	C:\Users\arpit.tandon\Desktop\Images AFFFs\RUN1 HTT\Plate 3 - 0hour\AFF-HTT-R1-P3-0H_K7_1_2020y08m26d_14h01m.tif	C:\Users\arpit.tandon\Desktop\Images AFFFs\RUN2 HTT\Plate 3 - 0hour\AFF-HTT-R2-P3-0H_K7_1_2020y09m07d_11h19m.tif
Plate3-K8	run1	run2	Cyclosporine A	3.00433	0.0003613	3.00433	2	0hour	2020y08m26d_14h01m	2020y09m07d_11h19m	P3	K8	16	0	0.0003125	0.002	16	0	0.000875	0.006	AFF-HTT-R1-P3-0H_K8_1_2020y08m26d_14h01m.tif	AFF-HTT-R2-P3-0H_K8_1_2020y09m07d_11h19m.tif	C:\Users\arpit.tandon\Desktop\Images AFFFs\RUN1 HTT\Plate 3 - 0hour\AFF-HTT-R1-P3-0H_K8_1_2020y08m26d_14h01m.tif	C:\Users\arpit.tandon\Desktop\Images AFFFs\RUN2 HTT\Plate 3 - 0hour\AFF-HTT-R2-P3-0H_K8_1_2020y09m07d_11h19m.tif
Plate3-K9	run1	run2	Cyclosporine A	0.950736	0.000114336	0.950736	1	0hour	2020y08m26d_14h01m	2020y09m07d_11h19m	P3	K9	16	0	0	0	16	0	0.00025	0.001	AFF-HTT-R1-P3-0H_K9_1_2020y08m26d_14h01m.tif	AFF-HTT-R2-P3-0H_K9_1_2020y09m07d_11h19m.tif	C:\Users\arpit.tandon\Desktop\Images AFFFs\RUN1 HTT\Plate 3 - 0hour\AFF-HTT-R1-P3-0H_K9_1_2020y08m26d_14h01m.tif	C:\Users\arpit.tandon\Desktop\Images AFFFs\RUN2 HTT\Plate 3 - 0hour\AFF-HTT-R2-P3-0H_K9_1_2020y09m07d_11h19m.tif
Plate3-L10	run1	run2	Cyclosporine A	0.950736	0.000114336	0.950736	4	0hour	2020y08m26d_14h01m	2020y09m07d_11h19m	P3	L10	16	0	0	0	16	0	0.0001875	0.001	AFF-HTT-R1-P3-0H_L10_1_2020y08m26d_14h01m.tif	AFF-HTT-R2-P3-0H_L10_1_2020y09m07d_11h19m.tif	C:\Users\arpit.tandon\Desktop\Images AFFFs\RUN1 HTT\Plate 3 - 0hour\AFF-HTT-R1-P3-0H_L10_1_2020y08m26d_14h01m.tif	C:\Users\arpit.tandon\Desktop\Images AFFFs\RUN2 HTT\Plate 3 - 0hour\AFF-HTT-R2-P3-0H_L10_1_2020y09m07d_11h19m.tif
Plate3-L11	run1	run2	Cyclosporine A	0.300866	3.61821e-05	0.300866	3	0hour	2020y08m26d_14h01m	2020y09m07d_11h19m	P3	L11	16	0	0.000125	0.001	16	0	0.00075	0.01	AFF-HTT-R1-P3-0H_L11_1_2020y08m26d_14h01m.tif	AFF-HTT-R2-P3-0H_L11_1_2020y09m07d_11h19m.tif	C:\Users\arpit.tandon\Desktop\Images AFFFs\RUN1 HTT\Plate 3 - 0hour\AFF-HTT-R1-P3-0H_L11_1_2020y08m26d_14h01m.tif	C:\Users\arpit.tandon\Desktop\Images AFFFs\RUN2 HTT\Plate 3 - 0hour\AFF-HTT-R2-P3-0H_L11_1_2020y09m07d_11h19m.tif
Plate3-L12	run1	run2	Cyclosporine A	0.300866	3.61821e-05	0.300866	4	0hour	2020y08m26d_14h01m	2020y09m07d_11h19m	P3	L12	16	0	0	0	16	0	0.000125	0.001	AFF-HTT-R1-P3-0H_L12_1_2020y08m26d_14h01m.tif	AFF-HTT-R2-P3-0H_L12_1_2020y09m07d_11h19m.tif	C:\Users\arpit.tandon\Desktop\Images AFFFs\RUN1 HTT\Plate 3 - 0hour\AFF-HTT-R1-P3-0H_L12_1_2020y08m26d_14h01m.tif	C:\Users\arpit.tandon\Desktop\Images AFFFs\RUN2 HTT\Plate 3 - 0hour\AFF-HTT-R2-P3-0H_L12_1_2020y09m07d_11h19m.tif
Plate3-L13	run1	run2	DMSO control	0	0	0	3	0hour	2020y08m26d_14h01m	2020y09m07d_11h19m	P3	L13	16	0	0	0	16	0	0.00025	0.002	AFF-HTT-R1-P3-0H_L13_1_2020y08m26d_14h01m.tif	AFF-HTT-R2-P3-0H_L13_1_2020y09m07d_11h19m.tif	C:\Users\arpit.tandon\Desktop\Images AFFFs\RUN1 HTT\Plate 3 - 0hour\AFF-HTT-R1-P3-0H_L13_1_2020y08m26d_14h01m.tif	C:\Users\arpit.tandon\Desktop\Images AFFFs\RUN2 HTT\Plate 3 - 0hour\AFF-HTT-R2-P3-0H_L13_1_2020y09m07d_11h19m.tif
Plate3-L14	run1	run2	DMSO control	0	0	0	4	0hour	2020y08m26d_14h01m	2020y09m07d_11h19m	P3	L14	16	0	6.25e-05	0.001	16	0	0.0001875	0.001	AFF-HTT-R1-P3-0H_L14_1_2020y08m26d_14h01m.tif	AFF-HTT-R2-P3-0H_L14_1_2020y09m07d_11h19m.tif	C:\Users\arpit.tandon\Desktop\Images AFFFs\RUN1 HTT\Plate 3 - 0hour\AFF-HTT-R1-P3-0H_L14_1_2020y08m26d_14h01m.tif	C:\Users\arpit.tandon\Desktop\Images AFFFs\RUN2 HTT\Plate 3 - 0hour\AFF-HTT-R2-P3-0H_L14_1_2020y09m07d_11h19m.tif
Plate3-L15	run1	run2	Cyclosporine A	0.0952107	1.145e-05	0.0952107	3	0hour	2020y08m26d_14h01m	2020y09m07d_11h19m	P3	L15	16	0	0.000125	0.001	16	0	0.0004375	0.005	AFF-HTT-R1-P3-0H_L15_1_2020y08m26d_14h01m.tif	AFF-HTT-R2-P3-0H_L15_1_2020y09m07d_11h19m.tif	C:\Users\arpit.tandon\Desktop\Images AFFFs\RUN1 HTT\Plate 3 - 0hour\AFF-HTT-R1-P3-0H_L15_1_2020y08m26d_14h01m.tif	C:\Users\arpit.tandon\Desktop\Images AFFFs\RUN2 HTT\Plate 3 - 0hour\AFF-HTT-R2-P3-0H_L15_1_2020y09m07d_11h19m.tif
Plate3-L16	run1	run2	Cyclosporine A	0.0952107	1.145e-05	0.0952107	4	0hour	2020y08m26d_14h01m	2020y09m07d_11h19m	P3	L16	16	0	6.25e-05	0.001	16	0	0.000125	0.001	AFF-HTT-R1-P3-0H_L16_1_2020y08m26d_14h01m.tif	AFF-HTT-R2-P3-0H_L16_1_2020y09m07d_11h19m.tif	C:\Users\arpit.tandon\Desktop\Images AFFFs\RUN1 HTT\Plate 3 - 0hour\AFF-HTT-R1-P3-0H_L16_1_2020y08m26d_14h01m.tif	C:\Users\arpit.tandon\Desktop\Images AFFFs\RUN2 HTT\Plate 3 - 0hour\AFF-HTT-R2-P3-0H_L16_1_2020y09m07d_11h19m.tif
Plate3-L17	run1	run2	Cyclosporine A	0.03013	3.62343e-06	0.03013	3	0hour	2020y08m26d_14h01m	2020y09m07d_11h19m	P3	L17	16	0	0	0	16	0	6.25e-05	0.001	AFF-HTT-R1-P3-0H_L17_1_2020y08m26d_14h01m.tif	AFF-HTT-R2-P3-0H_L17_1_2020y09m07d_11h19m.tif	C:\Users\arpit.tandon\Desktop\Images AFFFs\RUN1 HTT\Plate 3 - 0hour\AFF-HTT-R1-P3-0H_L17_1_2020y08m26d_14h01m.tif	C:\Users\arpit.tandon\Desktop\Images AFFFs\RUN2 HTT\Plate 3 - 0hour\AFF-HTT-R2-P3-0H_L17_1_2020y09m07d_11h19m.tif
Plate3-L18	run1	run2	Cyclosporine A	0.03013	3.62343e-06	0.03013	4	0hour	2020y08m26d_14h01m	2020y09m07d_11h19m	P3	L18	16	0	6.25e-05	0.001	16	0	6.25e-05	0.001	AFF-HTT-R1-P3-0H_L18_1_2020y08m26d_14h01m.tif	AFF-HTT-R2-P3-0H_L18_1_2020y09m07d_11h19m.tif	C:\Users\arpit.tandon\Desktop\Images AFFFs\RUN1 HTT\Plate 3 - 0hour\AFF-HTT-R1-P3-0H_L18_1_2020y08m26d_14h01m.tif	C:\Users\arpit.tandon\Desktop\Images AFFFs\RUN2 HTT\Plate 3 - 0hour\AFF-HTT-R2-P3-0H_L18_1_2020y09m07d_11h19m.tif
Plate3-L19	run1	run2	Cyclosporine A	0.0095348	1.14666e-06	0.0095348	3	0hour	2020y08m26d_14h01m	2020y09m07d_11h19m	P3	L19	16	0	0.000125	0.002	16	0	0.0004375	0.004	AFF-HTT-R1-P3-0H_L19_1_2020y08m26d_14h01m.tif	AFF-HTT-R2-P3-0H_L19_1_2020y09m07d_11h19m.tif	C:\Users\arpit.tandon\Desktop\Images AFFFs\RUN1 HTT\Plate 3 - 0hour\AFF-HTT-R1-P3-0H_L19_1_2020y08m26d_14h01m.tif	C:\Users\arpit.tandon\Desktop\Images AFFFs\RUN2 HTT\Plate 3 - 0hour\AFF-HTT-R2-P3-0H_L19_1_2020y09m07d_11h19m.tif
Plate3-L20	run1	run2	Cyclosporine A	0.0095348	1.14666e-06	0.0095348	4	0hour	2020y08m26d_14h01m	2020y09m07d_11h19m	P3	L20	16	0	0	0	16	0	0.00025	0.001	AFF-HTT-R1-P3-0H_L20_1_2020y08m26d_14h01m.tif	AFF-HTT-R2-P3-0H_L20_1_2020y09m07d_11h19m.tif	C:\Users\arpit.tandon\Desktop\Images AFFFs\RUN1 HTT\Plate 3 - 0hour\AFF-HTT-R1-P3-0H_L20_1_2020y08m26d_14h01m.tif	C:\Users\arpit.tandon\Desktop\Images AFFFs\RUN2 HTT\Plate 3 - 0hour\AFF-HTT-R2-P3-0H_L20_1_2020y09m07d_11h19m.tif
Plate3-L21	run1	run2	Cyclosporine A	0.00301734	3.62866e-07	0.00301734	3	0hour	2020y08m26d_14h01m	2020y09m07d_11h19m	P3	L21	16	0	0.0001875	0.001	16	0	0.00025	0.002	AFF-HTT-R1-P3-0H_L21_1_2020y08m26d_14h01m.tif	AFF-HTT-R2-P3-0H_L21_1_2020y09m07d_11h19m.tif	C:\Users\arpit.tandon\Desktop\Images AFFFs\RUN1 HTT\Plate 3 - 0hour\AFF-HTT-R1-P3-0H_L21_1_2020y08m26d_14h01m.tif	C:\Users\arpit.tandon\Desktop\Images AFFFs\RUN2 HTT\Plate 3 - 0hour\AFF-HTT-R2-P3-0H_L21_1_2020y09m07d_11h19m.tif
Plate3-L22	run1	run2	Cyclosporine A	0.00301734	3.62866e-07	0.00301734	4	0hour	2020y08m26d_14h01m	2020y09m07d_11h19m	P3	L22	16	0	0	0	16	0	0	0	AFF-HTT-R1-P3-0H_L22_1_2020y08m26d_14h01m.tif	AFF-HTT-R2-P3-0H_L22_1_2020y09m07d_11h19m.tif	C:\Users\arpit.tandon\Desktop\Images AFFFs\RUN1 HTT\Plate 3 - 0hour\AFF-HTT-R1-P3-0H_L22_1_2020y08m26d_14h01m.tif	C:\Users\arpit.tandon\Desktop\Images AFFFs\RUN2 HTT\Plate 3 - 0hour\AFF-HTT-R2-P3-0H_L22_1_2020y09m07d_11h19m.tif
Plate3-L3	run1	run2	Cyclosporine A	30	0.0036078	30	3	0hour	2020y08m26d_14h01m	2020y09m07d_11h19m	P3	L3	16	0	0.038625	0.291	16	0	0.00075	0.009	AFF-HTT-R1-P3-0H_L3_1_2020y08m26d_14h01m.tif	AFF-HTT-R2-P3-0H_L3_1_2020y09m07d_11h19m.tif	C:\Users\arpit.tandon\Desktop\Images AFFFs\RUN1 HTT\Plate 3 - 0hour\AFF-HTT-R1-P3-0H_L3_1_2020y08m26d_14h01m.tif	C:\Users\arpit.tandon\Desktop\Images AFFFs\RUN2 HTT\Plate 3 - 0hour\AFF-HTT-R2-P3-0H_L3_1_2020y09m07d_11h19m.tif
Plate3-L4	run1	run2	Cyclosporine A	30	0.0036078	30	4	0hour	2020y08m26d_14h01m	2020y09m07d_11h19m	P3	L4	16	0	0.0046875	0.02	16	0	0.000125	0.001	AFF-HTT-R1-P3-0H_L4_1_2020y08m26d_14h01m.tif	AFF-HTT-R2-P3-0H_L4_1_2020y09m07d_11h19m.tif	C:\Users\arpit.tandon\Desktop\Images AFFFs\RUN1 HTT\Plate 3 - 0hour\AFF-HTT-R1-P3-0H_L4_1_2020y08m26d_14h01m.tif	C:\Users\arpit.tandon\Desktop\Images AFFFs\RUN2 HTT\Plate 3 - 0hour\AFF-HTT-R2-P3-0H_L4_1_2020y09m07d_11h19m.tif
Plate3-L5	run1	run2	Cyclosporine A	9.49367	0.00114171	9.49367	3	0hour	2020y08m26d_14h01m	2020y09m07d_11h19m	P3	L5	16	0	0.0001875	0.002	16	0	0.00025	0.002	AFF-HTT-R1-P3-0H_L5_1_2020y08m26d_14h01m.tif	AFF-HTT-R2-P3-0H_L5_1_2020y09m07d_11h19m.tif	C:\Users\arpit.tandon\Desktop\Images AFFFs\RUN1 HTT\Plate 3 - 0hour\AFF-HTT-R1-P3-0H_L5_1_2020y08m26d_14h01m.tif	C:\Users\arpit.tandon\Desktop\Images AFFFs\RUN2 HTT\Plate 3 - 0hour\AFF-HTT-R2-P3-0H_L5_1_2020y09m07d_11h19m.tif
Plate3-L6	run1	run2	Cyclosporine A	9.49367	0.00114171	9.49367	4	0hour	2020y08m26d_14h01m	2020y09m07d_11h19m	P3	L6	16	0	0.0003125	0.001	16	0	0	0	AFF-HTT-R1-P3-0H_L6_1_2020y08m26d_14h01m.tif	AFF-HTT-R2-P3-0H_L6_1_2020y09m07d_11h19m.tif	C:\Users\arpit.tandon\Desktop\Images AFFFs\RUN1 HTT\Plate 3 - 0hour\AFF-HTT-R1-P3-0H_L6_1_2020y08m26d_14h01m.tif	C:\Users\arpit.tandon\Desktop\Images AFFFs\RUN2 HTT\Plate 3 - 0hour\AFF-HTT-R2-P3-0H_L6_1_2020y09m07d_11h19m.tif
Plate3-L7	run1	run2	Cyclosporine A	3.00433	0.0003613	3.00433	3	0hour	2020y08m26d_14h01m	2020y09m07d_11h19m	P3	L7	16	0	0	0	16	0	0.0004375	0.005	AFF-HTT-R1-P3-0H_L7_1_2020y08m26d_14h01m.tif	AFF-HTT-R2-P3-0H_L7_1_2020y09m07d_11h19m.tif	C:\Users\arpit.tandon\Desktop\Images AFFFs\RUN1 HTT\Plate 3 - 0hour\AFF-HTT-R1-P3-0H_L7_1_2020y08m26d_14h01m.tif	C:\Users\arpit.tandon\Desktop\Images AFFFs\RUN2 HTT\Plate 3 - 0hour\AFF-HTT-R2-P3-0H_L7_1_2020y09m07d_11h19m.tif
Plate3-L8	run1	run2	Cyclosporine A	3.00433	0.0003613	3.00433	4	0hour	2020y08m26d_14h01m	2020y09m07d_11h19m	P3	L8	16	0	0.0003125	0.002	16	0	6.25e-05	0.001	AFF-HTT-R1-P3-0H_L8_1_2020y08m26d_14h01m.tif	AFF-HTT-R2-P3-0H_L8_1_2020y09m07d_11h19m.tif	C:\Users\arpit.tandon\Desktop\Images AFFFs\RUN1 HTT\Plate 3 - 0hour\AFF-HTT-R1-P3-0H_L8_1_2020y08m26d_14h01m.tif	C:\Users\arpit.tandon\Desktop\Images AFFFs\RUN2 HTT\Plate 3 - 0hour\AFF-HTT-R2-P3-0H_L8_1_2020y09m07d_11h19m.tif
Plate3-L9	run1	run2	Cyclosporine A	0.950736	0.000114336	0.950736	3	0hour	2020y08m26d_14h01m	2020y09m07d_11h19m	P3	L9	16	0	6.25e-05	0.001	16	0	0.00025	0.001	AFF-HTT-R1-P3-0H_L9_1_2020y08m26d_14h01m.tif	AFF-HTT-R2-P3-0H_L9_1_2020y09m07d_11h19m.tif	C:\Users\arpit.tandon\Desktop\Images AFFFs\RUN1 HTT\Plate 3 - 0hour\AFF-HTT-R1-P3-0H_L9_1_2020y08m26d_14h01m.tif	C:\Users\arpit.tandon\Desktop\Images AFFFs\RUN2 HTT\Plate 3 - 0hour\AFF-HTT-R2-P3-0H_L9_1_2020y09m07d_11h19m.tif
Plate3-M10	run1	run2	SOS	81.8584	0.00190147	0.00190147	2	0hour	2020y08m26d_14h01m	2020y09m07d_11h19m	P3	M10	16	0	0	0	16	0	0.0005	0.007	AFF-HTT-R1-P3-0H_M10_1_2020y08m26d_14h01m.tif	AFF-HTT-R2-P3-0H_M10_1_2020y09m07d_11h19m.tif	C:\Users\arpit.tandon\Desktop\Images AFFFs\RUN1 HTT\Plate 3 - 0hour\AFF-HTT-R1-P3-0H_M10_1_2020y08m26d_14h01m.tif	C:\Users\arpit.tandon\Desktop\Images AFFFs\RUN2 HTT\Plate 3 - 0hour\AFF-HTT-R2-P3-0H_M10_1_2020y09m07d_11h19m.tif
Plate3-M11	run1	run2	SOS	25.9046	0.000601732	0.000601732	1	0hour	2020y08m26d_14h01m	2020y09m07d_11h19m	P3	M11	16	0	6.25e-05	0.001	16	0	0.0001875	0.002	AFF-HTT-R1-P3-0H_M11_1_2020y08m26d_14h01m.tif	AFF-HTT-R2-P3-0H_M11_1_2020y09m07d_11h19m.tif	C:\Users\arpit.tandon\Desktop\Images AFFFs\RUN1 HTT\Plate 3 - 0hour\AFF-HTT-R1-P3-0H_M11_1_2020y08m26d_14h01m.tif	C:\Users\arpit.tandon\Desktop\Images AFFFs\RUN2 HTT\Plate 3 - 0hour\AFF-HTT-R2-P3-0H_M11_1_2020y09m07d_11h19m.tif
Plate3-M12	run1	run2	SOS	25.9046	0.000601732	0.000601732	2	0hour	2020y08m26d_14h01m	2020y09m07d_11h19m	P3	M12	16	0	0	0	16	0	0.000125	0.001	AFF-HTT-R1-P3-0H_M12_1_2020y08m26d_14h01m.tif	AFF-HTT-R2-P3-0H_M12_1_2020y09m07d_11h19m.tif	C:\Users\arpit.tandon\Desktop\Images AFFFs\RUN1 HTT\Plate 3 - 0hour\AFF-HTT-R1-P3-0H_M12_1_2020y08m26d_14h01m.tif	C:\Users\arpit.tandon\Desktop\Images AFFFs\RUN2 HTT\Plate 3 - 0hour\AFF-HTT-R2-P3-0H_M12_1_2020y09m07d_11h19m.tif
Plate3-M13	run1	run2	Media control	0	0	0	1	0hour	2020y08m26d_14h01m	2020y09m07d_11h19m	P3	M13	16	0	0.00025	0.003	16	0	0.0005	0.002	AFF-HTT-R1-P3-0H_M13_1_2020y08m26d_14h01m.tif	AFF-HTT-R2-P3-0H_M13_1_2020y09m07d_11h19m.tif	C:\Users\arpit.tandon\Desktop\Images AFFFs\RUN1 HTT\Plate 3 - 0hour\AFF-HTT-R1-P3-0H_M13_1_2020y08m26d_14h01m.tif	C:\Users\arpit.tandon\Desktop\Images AFFFs\RUN2 HTT\Plate 3 - 0hour\AFF-HTT-R2-P3-0H_M13_1_2020y09m07d_11h19m.tif
Plate3-M14	run1	run2	Media control	0	0	0	2	0hour	2020y08m26d_14h01m	2020y09m07d_11h19m	P3	M14	16	0	0	0	16	0	0.000625	0.004	AFF-HTT-R1-P3-0H_M14_1_2020y08m26d_14h01m.tif	AFF-HTT-R2-P3-0H_M14_1_2020y09m07d_11h19m.tif	C:\Users\arpit.tandon\Desktop\Images AFFFs\RUN1 HTT\Plate 3 - 0hour\AFF-HTT-R1-P3-0H_M14_1_2020y08m26d_14h01m.tif	C:\Users\arpit.tandon\Desktop\Images AFFFs\RUN2 HTT\Plate 3 - 0hour\AFF-HTT-R2-P3-0H_M14_1_2020y09m07d_11h19m.tif
Plate3-M15	run1	run2	SOS	8.19764	0.000190421	0.000190421	1	0hour	2020y08m26d_14h01m	2020y09m07d_11h19m	P3	M15	16	0	0	0	16	0	6.25e-05	0.001	AFF-HTT-R1-P3-0H_M15_1_2020y08m26d_14h01m.tif	AFF-HTT-R2-P3-0H_M15_1_2020y09m07d_11h19m.tif	C:\Users\arpit.tandon\Desktop\Images AFFFs\RUN1 HTT\Plate 3 - 0hour\AFF-HTT-R1-P3-0H_M15_1_2020y08m26d_14h01m.tif	C:\Users\arpit.tandon\Desktop\Images AFFFs\RUN2 HTT\Plate 3 - 0hour\AFF-HTT-R2-P3-0H_M15_1_2020y09m07d_11h19m.tif
Plate3-M16	run1	run2	SOS	8.19764	0.000190421	0.000190421	2	0hour	2020y08m26d_14h01m	2020y09m07d_11h19m	P3	M16	16	0	0	0	16	0	0.00075	0.008	AFF-HTT-R1-P3-0H_M16_1_2020y08m26d_14h01m.tif	AFF-HTT-R2-P3-0H_M16_1_2020y09m07d_11h19m.tif	C:\Users\arpit.tandon\Desktop\Images AFFFs\RUN1 HTT\Plate 3 - 0hour\AFF-HTT-R1-P3-0H_M16_1_2020y08m26d_14h01m.tif	C:\Users\arpit.tandon\Desktop\Images AFFFs\RUN2 HTT\Plate 3 - 0hour\AFF-HTT-R2-P3-0H_M16_1_2020y09m07d_11h19m.tif
Plate3-M17	run1	run2	SOS	2.59419	6.02599e-05	6.02599e-05	1	0hour	2020y08m26d_14h01m	2020y09m07d_11h19m	P3	M17	16	0	0	0	16	0	0.000375	0.004	AFF-HTT-R1-P3-0H_M17_1_2020y08m26d_14h01m.tif	AFF-HTT-R2-P3-0H_M17_1_2020y09m07d_11h19m.tif	C:\Users\arpit.tandon\Desktop\Images AFFFs\RUN1 HTT\Plate 3 - 0hour\AFF-HTT-R1-P3-0H_M17_1_2020y08m26d_14h01m.tif	C:\Users\arpit.tandon\Desktop\Images AFFFs\RUN2 HTT\Plate 3 - 0hour\AFF-HTT-R2-P3-0H_M17_1_2020y09m07d_11h19m.tif
Plate3-M18	run1	run2	SOS	2.59419	6.02599e-05	6.02599e-05	2	0hour	2020y08m26d_14h01m	2020y09m07d_11h19m	P3	M18	16	0	0	0	16	0	0.00025	0.003	AFF-HTT-R1-P3-0H_M18_1_2020y08m26d_14h01m.tif	AFF-HTT-R2-P3-0H_M18_1_2020y09m07d_11h19m.tif	C:\Users\arpit.tandon\Desktop\Images AFFFs\RUN1 HTT\Plate 3 - 0hour\AFF-HTT-R1-P3-0H_M18_1_2020y08m26d_14h01m.tif	C:\Users\arpit.tandon\Desktop\Images AFFFs\RUN2 HTT\Plate 3 - 0hour\AFF-HTT-R2-P3-0H_M18_1_2020y09m07d_11h19m.tif
Plate3-M19	run1	run2	SOS	0.820946	1.90696e-05	1.90696e-05	1	0hour	2020y08m26d_14h01m	2020y09m07d_11h19m	P3	M19	16	0	0	0	16	0	6.25e-05	0.001	AFF-HTT-R1-P3-0H_M19_1_2020y08m26d_14h01m.tif	AFF-HTT-R2-P3-0H_M19_1_2020y09m07d_11h19m.tif	C:\Users\arpit.tandon\Desktop\Images AFFFs\RUN1 HTT\Plate 3 - 0hour\AFF-HTT-R1-P3-0H_M19_1_2020y08m26d_14h01m.tif	C:\Users\arpit.tandon\Desktop\Images AFFFs\RUN2 HTT\Plate 3 - 0hour\AFF-HTT-R2-P3-0H_M19_1_2020y09m07d_11h19m.tif
Plate3-M20	run1	run2	SOS	0.820946	1.90696e-05	1.90696e-05	2	0hour	2020y08m26d_14h01m	2020y09m07d_11h19m	P3	M20	16	0	0	0	16	0	0.000125	0.001	AFF-HTT-R1-P3-0H_M20_1_2020y08m26d_14h01m.tif	AFF-HTT-R2-P3-0H_M20_1_2020y09m07d_11h19m.tif	C:\Users\arpit.tandon\Desktop\Images AFFFs\RUN1 HTT\Plate 3 - 0hour\AFF-HTT-R1-P3-0H_M20_1_2020y08m26d_14h01m.tif	C:\Users\arpit.tandon\Desktop\Images AFFFs\RUN2 HTT\Plate 3 - 0hour\AFF-HTT-R2-P3-0H_M20_1_2020y09m07d_11h19m.tif
Plate3-M21	run1	run2	SOS	0.259793	6.03468e-06	6.03468e-06	1	0hour	2020y08m26d_14h01m	2020y09m07d_11h19m	P3	M21	16	0	6.25e-05	0.001	16	0	0.00025	0.003	AFF-HTT-R1-P3-0H_M21_1_2020y08m26d_14h01m.tif	AFF-HTT-R2-P3-0H_M21_1_2020y09m07d_11h19m.tif	C:\Users\arpit.tandon\Desktop\Images AFFFs\RUN1 HTT\Plate 3 - 0hour\AFF-HTT-R1-P3-0H_M21_1_2020y08m26d_14h01m.tif	C:\Users\arpit.tandon\Desktop\Images AFFFs\RUN2 HTT\Plate 3 - 0hour\AFF-HTT-R2-P3-0H_M21_1_2020y09m07d_11h19m.tif
Plate3-M22	run1	run2	SOS	0.259793	6.03468e-06	6.03468e-06	2	0hour	2020y08m26d_14h01m	2020y09m07d_11h19m	P3	M22	16	0	0	0	16	0	0.000375	0.003	AFF-HTT-R1-P3-0H_M22_1_2020y08m26d_14h01m.tif	AFF-HTT-R2-P3-0H_M22_1_2020y09m07d_11h19m.tif	C:\Users\arpit.tandon\Desktop\Images AFFFs\RUN1 HTT\Plate 3 - 0hour\AFF-HTT-R1-P3-0H_M22_1_2020y08m26d_14h01m.tif	C:\Users\arpit.tandon\Desktop\Images AFFFs\RUN2 HTT\Plate 3 - 0hour\AFF-HTT-R2-P3-0H_M22_1_2020y09m07d_11h19m.tif
Plate3-M3	run1	run2	SOS	2583	0.06	0.06	1	0hour	2020y08m26d_14h01m	2020y09m07d_11h19m	P3	M3	0	16	0.999938	1	16	0	0	0	AFF-HTT-R1-P3-0H_M3_1_2020y08m26d_14h01m.tif	AFF-HTT-R2-P3-0H_M3_1_2020y09m07d_11h19m.tif	C:\Users\arpit.tandon\Desktop\Images AFFFs\RUN1 HTT\Plate 3 - 0hour\AFF-HTT-R1-P3-0H_M3_1_2020y08m26d_14h01m.tif	C:\Users\arpit.tandon\Desktop\Images AFFFs\RUN2 HTT\Plate 3 - 0hour\AFF-HTT-R2-P3-0H_M3_1_2020y09m07d_11h19m.tif
Plate3-M4	run1	run2	SOS	2583	0.06	0.06	2	0hour	2020y08m26d_14h01m	2020y09m07d_11h19m	P3	M4	0	16	0.997625	1	16	0	0.0005625	0.005	AFF-HTT-R1-P3-0H_M4_1_2020y08m26d_14h01m.tif	AFF-HTT-R2-P3-0H_M4_1_2020y09m07d_11h19m.tif	C:\Users\arpit.tandon\Desktop\Images AFFFs\RUN1 HTT\Plate 3 - 0hour\AFF-HTT-R1-P3-0H_M4_1_2020y08m26d_14h01m.tif	C:\Users\arpit.tandon\Desktop\Images AFFFs\RUN2 HTT\Plate 3 - 0hour\AFF-HTT-R2-P3-0H_M4_1_2020y09m07d_11h19m.tif
Plate3-M5	run1	run2	SOS	817.405	0.0189873	0.0189873	1	0hour	2020y08m26d_14h01m	2020y09m07d_11h19m	P3	M5	13	3	0.207875	0.659	16	0	0.000125	0.001	AFF-HTT-R1-P3-0H_M5_1_2020y08m26d_14h01m.tif	AFF-HTT-R2-P3-0H_M5_1_2020y09m07d_11h19m.tif	C:\Users\arpit.tandon\Desktop\Images AFFFs\RUN1 HTT\Plate 3 - 0hour\AFF-HTT-R1-P3-0H_M5_1_2020y08m26d_14h01m.tif	C:\Users\arpit.tandon\Desktop\Images AFFFs\RUN2 HTT\Plate 3 - 0hour\AFF-HTT-R2-P3-0H_M5_1_2020y09m07d_11h19m.tif
Plate3-M6	run1	run2	SOS	817.405	0.0189873	0.0189873	2	0hour	2020y08m26d_14h01m	2020y09m07d_11h19m	P3	M6	16	0	0.0843125	0.292	16	0	0.00075	0.01	AFF-HTT-R1-P3-0H_M6_1_2020y08m26d_14h01m.tif	AFF-HTT-R2-P3-0H_M6_1_2020y09m07d_11h19m.tif	C:\Users\arpit.tandon\Desktop\Images AFFFs\RUN1 HTT\Plate 3 - 0hour\AFF-HTT-R1-P3-0H_M6_1_2020y08m26d_14h01m.tif	C:\Users\arpit.tandon\Desktop\Images AFFFs\RUN2 HTT\Plate 3 - 0hour\AFF-HTT-R2-P3-0H_M6_1_2020y09m07d_11h19m.tif
Plate3-M7	run1	run2	SOS	258.672	0.00600865	0.00600865	1	0hour	2020y08m26d_14h01m	2020y09m07d_11h19m	P3	M7	16	0	0	0	16	0	0.00025	0.002	AFF-HTT-R1-P3-0H_M7_1_2020y08m26d_14h01m.tif	AFF-HTT-R2-P3-0H_M7_1_2020y09m07d_11h19m.tif	C:\Users\arpit.tandon\Desktop\Images AFFFs\RUN1 HTT\Plate 3 - 0hour\AFF-HTT-R1-P3-0H_M7_1_2020y08m26d_14h01m.tif	C:\Users\arpit.tandon\Desktop\Images AFFFs\RUN2 HTT\Plate 3 - 0hour\AFF-HTT-R2-P3-0H_M7_1_2020y09m07d_11h19m.tif
Plate3-M8	run1	run2	SOS	258.672	0.00600865	0.00600865	2	0hour	2020y08m26d_14h01m	2020y09m07d_11h19m	P3	M8	16	0	0	0	16	0	0.0001875	0.001	AFF-HTT-R1-P3-0H_M8_1_2020y08m26d_14h01m.tif	AFF-HTT-R2-P3-0H_M8_1_2020y09m07d_11h19m.tif	C:\Users\arpit.tandon\Desktop\Images AFFFs\RUN1 HTT\Plate 3 - 0hour\AFF-HTT-R1-P3-0H_M8_1_2020y08m26d_14h01m.tif	C:\Users\arpit.tandon\Desktop\Images AFFFs\RUN2 HTT\Plate 3 - 0hour\AFF-HTT-R2-P3-0H_M8_1_2020y09m07d_11h19m.tif
Plate3-M9	run1	run2	SOS	81.8584	0.00190147	0.00190147	1	0hour	2020y08m26d_14h01m	2020y09m07d_11h19m	P3	M9	16	0	6.25e-05	0.001	16	0	6.25e-05	0.001	AFF-HTT-R1-P3-0H_M9_1_2020y08m26d_14h01m.tif	AFF-HTT-R2-P3-0H_M9_1_2020y09m07d_11h19m.tif	C:\Users\arpit.tandon\Desktop\Images AFFFs\RUN1 HTT\Plate 3 - 0hour\AFF-HTT-R1-P3-0H_M9_1_2020y08m26d_14h01m.tif	C:\Users\arpit.tandon\Desktop\Images AFFFs\RUN2 HTT\Plate 3 - 0hour\AFF-HTT-R2-P3-0H_M9_1_2020y09m07d_11h19m.tif
Plate3-N10	run1	run2	SOS	81.8584	0.00190147	0.00190147	4	0hour	2020y08m26d_14h01m	2020y09m07d_11h19m	P3	N10	16	0	0	0	16	0	0.00025	0.001	AFF-HTT-R1-P3-0H_N10_1_2020y08m26d_14h01m.tif	AFF-HTT-R2-P3-0H_N10_1_2020y09m07d_11h19m.tif	C:\Users\arpit.tandon\Desktop\Images AFFFs\RUN1 HTT\Plate 3 - 0hour\AFF-HTT-R1-P3-0H_N10_1_2020y08m26d_14h01m.tif	C:\Users\arpit.tandon\Desktop\Images AFFFs\RUN2 HTT\Plate 3 - 0hour\AFF-HTT-R2-P3-0H_N10_1_2020y09m07d_11h19m.tif
Plate3-N11	run1	run2	SOS	25.9046	0.000601732	0.000601732	3	0hour	2020y08m26d_14h01m	2020y09m07d_11h19m	P3	N11	16	0	0	0	16	0	0.0001875	0.001	AFF-HTT-R1-P3-0H_N11_1_2020y08m26d_14h01m.tif	AFF-HTT-R2-P3-0H_N11_1_2020y09m07d_11h19m.tif	C:\Users\arpit.tandon\Desktop\Images AFFFs\RUN1 HTT\Plate 3 - 0hour\AFF-HTT-R1-P3-0H_N11_1_2020y08m26d_14h01m.tif	C:\Users\arpit.tandon\Desktop\Images AFFFs\RUN2 HTT\Plate 3 - 0hour\AFF-HTT-R2-P3-0H_N11_1_2020y09m07d_11h19m.tif
Plate3-N12	run1	run2	SOS	25.9046	0.000601732	0.000601732	4	0hour	2020y08m26d_14h01m	2020y09m07d_11h19m	P3	N12	16	0	0	0	16	0	0.001625	0.024	AFF-HTT-R1-P3-0H_N12_1_2020y08m26d_14h01m.tif	AFF-HTT-R2-P3-0H_N12_1_2020y09m07d_11h19m.tif	C:\Users\arpit.tandon\Desktop\Images AFFFs\RUN1 HTT\Plate 3 - 0hour\AFF-HTT-R1-P3-0H_N12_1_2020y08m26d_14h01m.tif	C:\Users\arpit.tandon\Desktop\Images AFFFs\RUN2 HTT\Plate 3 - 0hour\AFF-HTT-R2-P3-0H_N12_1_2020y09m07d_11h19m.tif
Plate3-N13	run1	run2	Media control	0	0	0	3	0hour	2020y08m26d_14h01m	2020y09m07d_11h19m	P3	N13	16	0	0	0	16	0	6.25e-05	0.001	AFF-HTT-R1-P3-0H_N13_1_2020y08m26d_14h01m.tif	AFF-HTT-R2-P3-0H_N13_1_2020y09m07d_11h19m.tif	C:\Users\arpit.tandon\Desktop\Images AFFFs\RUN1 HTT\Plate 3 - 0hour\AFF-HTT-R1-P3-0H_N13_1_2020y08m26d_14h01m.tif	C:\Users\arpit.tandon\Desktop\Images AFFFs\RUN2 HTT\Plate 3 - 0hour\AFF-HTT-R2-P3-0H_N13_1_2020y09m07d_11h19m.tif
Plate3-N14	run1	run2	Media control	0	0	0	4	0hour	2020y08m26d_14h01m	2020y09m07d_11h19m	P3	N14	16	0	0	0	16	0	0.0004375	0.004	AFF-HTT-R1-P3-0H_N14_1_2020y08m26d_14h01m.tif	AFF-HTT-R2-P3-0H_N14_1_2020y09m07d_11h19m.tif	C:\Users\arpit.tandon\Desktop\Images AFFFs\RUN1 HTT\Plate 3 - 0hour\AFF-HTT-R1-P3-0H_N14_1_2020y08m26d_14h01m.tif	C:\Users\arpit.tandon\Desktop\Images AFFFs\RUN2 HTT\Plate 3 - 0hour\AFF-HTT-R2-P3-0H_N14_1_2020y09m07d_11h19m.tif
Plate3-N15	run1	run2	SOS	8.19764	0.000190421	0.000190421	3	0hour	2020y08m26d_14h01m	2020y09m07d_11h19m	P3	N15	16	0	0	0	16	0	0.000125	0.001	AFF-HTT-R1-P3-0H_N15_1_2020y08m26d_14h01m.tif	AFF-HTT-R2-P3-0H_N15_1_2020y09m07d_11h19m.tif	C:\Users\arpit.tandon\Desktop\Images AFFFs\RUN1 HTT\Plate 3 - 0hour\AFF-HTT-R1-P3-0H_N15_1_2020y08m26d_14h01m.tif	C:\Users\arpit.tandon\Desktop\Images AFFFs\RUN2 HTT\Plate 3 - 0hour\AFF-HTT-R2-P3-0H_N15_1_2020y09m07d_11h19m.tif
Plate3-N16	run1	run2	SOS	8.19764	0.000190421	0.000190421	4	0hour	2020y08m26d_14h01m	2020y09m07d_11h19m	P3	N16	16	0	0.0001875	0.003	16	0	0.000125	0.001	AFF-HTT-R1-P3-0H_N16_1_2020y08m26d_14h01m.tif	AFF-HTT-R2-P3-0H_N16_1_2020y09m07d_11h19m.tif	C:\Users\arpit.tandon\Desktop\Images AFFFs\RUN1 HTT\Plate 3 - 0hour\AFF-HTT-R1-P3-0H_N16_1_2020y08m26d_14h01m.tif	C:\Users\arpit.tandon\Desktop\Images AFFFs\RUN2 HTT\Plate 3 - 0hour\AFF-HTT-R2-P3-0H_N16_1_2020y09m07d_11h19m.tif
Plate3-N17	run1	run2	SOS	2.59419	6.02599e-05	6.02599e-05	3	0hour	2020y08m26d_14h01m	2020y09m07d_11h19m	P3	N17	16	0	6.25e-05	0.001	16	0	0.000125	0.001	AFF-HTT-R1-P3-0H_N17_1_2020y08m26d_14h01m.tif	AFF-HTT-R2-P3-0H_N17_1_2020y09m07d_11h19m.tif	C:\Users\arpit.tandon\Desktop\Images AFFFs\RUN1 HTT\Plate 3 - 0hour\AFF-HTT-R1-P3-0H_N17_1_2020y08m26d_14h01m.tif	C:\Users\arpit.tandon\Desktop\Images AFFFs\RUN2 HTT\Plate 3 - 0hour\AFF-HTT-R2-P3-0H_N17_1_2020y09m07d_11h19m.tif
Plate3-N18	run1	run2	SOS	2.59419	6.02599e-05	6.02599e-05	4	0hour	2020y08m26d_14h01m	2020y09m07d_11h19m	P3	N18	16	0	0	0	16	0	6.25e-05	0.001	AFF-HTT-R1-P3-0H_N18_1_2020y08m26d_14h01m.tif	AFF-HTT-R2-P3-0H_N18_1_2020y09m07d_11h19m.tif	C:\Users\arpit.tandon\Desktop\Images AFFFs\RUN1 HTT\Plate 3 - 0hour\AFF-HTT-R1-P3-0H_N18_1_2020y08m26d_14h01m.tif	C:\Users\arpit.tandon\Desktop\Images AFFFs\RUN2 HTT\Plate 3 - 0hour\AFF-HTT-R2-P3-0H_N18_1_2020y09m07d_11h19m.tif
Plate3-N19	run1	run2	SOS	0.820946	1.90696e-05	1.90696e-05	3	0hour	2020y08m26d_14h01m	2020y09m07d_11h19m	P3	N19	16	0	0	0	16	0	0.0005625	0.004	AFF-HTT-R1-P3-0H_N19_1_2020y08m26d_14h01m.tif	AFF-HTT-R2-P3-0H_N19_1_2020y09m07d_11h19m.tif	C:\Users\arpit.tandon\Desktop\Images AFFFs\RUN1 HTT\Plate 3 - 0hour\AFF-HTT-R1-P3-0H_N19_1_2020y08m26d_14h01m.tif	C:\Users\arpit.tandon\Desktop\Images AFFFs\RUN2 HTT\Plate 3 - 0hour\AFF-HTT-R2-P3-0H_N19_1_2020y09m07d_11h19m.tif
Plate3-N20	run1	run2	SOS	0.820946	1.90696e-05	1.90696e-05	4	0hour	2020y08m26d_14h01m	2020y09m07d_11h19m	P3	N20	16	0	0	0	16	0	0.0003125	0.004	AFF-HTT-R1-P3-0H_N20_1_2020y08m26d_14h01m.tif	AFF-HTT-R2-P3-0H_N20_1_2020y09m07d_11h19m.tif	C:\Users\arpit.tandon\Desktop\Images AFFFs\RUN1 HTT\Plate 3 - 0hour\AFF-HTT-R1-P3-0H_N20_1_2020y08m26d_14h01m.tif	C:\Users\arpit.tandon\Desktop\Images AFFFs\RUN2 HTT\Plate 3 - 0hour\AFF-HTT-R2-P3-0H_N20_1_2020y09m07d_11h19m.tif
Plate3-N21	run1	run2	SOS	0.259793	6.03468e-06	6.03468e-06	3	0hour	2020y08m26d_14h01m	2020y09m07d_11h19m	P3	N21	16	0	0	0	16	0	6.25e-05	0.001	AFF-HTT-R1-P3-0H_N21_1_2020y08m26d_14h01m.tif	AFF-HTT-R2-P3-0H_N21_1_2020y09m07d_11h19m.tif	C:\Users\arpit.tandon\Desktop\Images AFFFs\RUN1 HTT\Plate 3 - 0hour\AFF-HTT-R1-P3-0H_N21_1_2020y08m26d_14h01m.tif	C:\Users\arpit.tandon\Desktop\Images AFFFs\RUN2 HTT\Plate 3 - 0hour\AFF-HTT-R2-P3-0H_N21_1_2020y09m07d_11h19m.tif
Plate3-N22	run1	run2	SOS	0.259793	6.03468e-06	6.03468e-06	4	0hour	2020y08m26d_14h01m	2020y09m07d_11h19m	P3	N22	16	0	6.25e-05	0.001	16	0	6.25e-05	0.001	AFF-HTT-R1-P3-0H_N22_1_2020y08m26d_14h01m.tif	AFF-HTT-R2-P3-0H_N22_1_2020y09m07d_11h19m.tif	C:\Users\arpit.tandon\Desktop\Images AFFFs\RUN1 HTT\Plate 3 - 0hour\AFF-HTT-R1-P3-0H_N22_1_2020y08m26d_14h01m.tif	C:\Users\arpit.tandon\Desktop\Images AFFFs\RUN2 HTT\Plate 3 - 0hour\AFF-HTT-R2-P3-0H_N22_1_2020y09m07d_11h19m.tif
Plate3-N3	run1	run2	SOS	2583	0.06	0.06	3	0hour	2020y08m26d_14h01m	2020y09m07d_11h19m	P3	N3	0	16	0.999563	1	16	0	0	0	AFF-HTT-R1-P3-0H_N3_1_2020y08m26d_14h01m.tif	AFF-HTT-R2-P3-0H_N3_1_2020y09m07d_11h19m.tif	C:\Users\arpit.tandon\Desktop\Images AFFFs\RUN1 HTT\Plate 3 - 0hour\AFF-HTT-R1-P3-0H_N3_1_2020y08m26d_14h01m.tif	C:\Users\arpit.tandon\Desktop\Images AFFFs\RUN2 HTT\Plate 3 - 0hour\AFF-HTT-R2-P3-0H_N3_1_2020y09m07d_11h19m.tif
Plate3-N4	run1	run2	SOS	2583	0.06	0.06	4	0hour	2020y08m26d_14h01m	2020y09m07d_11h19m	P3	N4	0	16	0.999437	1	16	0	6.25e-05	0.001	AFF-HTT-R1-P3-0H_N4_1_2020y08m26d_14h01m.tif	AFF-HTT-R2-P3-0H_N4_1_2020y09m07d_11h19m.tif	C:\Users\arpit.tandon\Desktop\Images AFFFs\RUN1 HTT\Plate 3 - 0hour\AFF-HTT-R1-P3-0H_N4_1_2020y08m26d_14h01m.tif	C:\Users\arpit.tandon\Desktop\Images AFFFs\RUN2 HTT\Plate 3 - 0hour\AFF-HTT-R2-P3-0H_N4_1_2020y09m07d_11h19m.tif
Plate3-N5	run1	run2	SOS	817.405	0.0189873	0.0189873	3	0hour	2020y08m26d_14h01m	2020y09m07d_11h19m	P3	N5	12	4	0.36175	0.895	16	0	0.0001875	0.002	AFF-HTT-R1-P3-0H_N5_1_2020y08m26d_14h01m.tif	AFF-HTT-R2-P3-0H_N5_1_2020y09m07d_11h19m.tif	C:\Users\arpit.tandon\Desktop\Images AFFFs\RUN1 HTT\Plate 3 - 0hour\AFF-HTT-R1-P3-0H_N5_1_2020y08m26d_14h01m.tif	C:\Users\arpit.tandon\Desktop\Images AFFFs\RUN2 HTT\Plate 3 - 0hour\AFF-HTT-R2-P3-0H_N5_1_2020y09m07d_11h19m.tif
Plate3-N6	run1	run2	SOS	817.405	0.0189873	0.0189873	4	0hour	2020y08m26d_14h01m	2020y09m07d_11h19m	P3	N6	15	1	0.089125	0.509	16	0	0.000125	0.001	AFF-HTT-R1-P3-0H_N6_1_2020y08m26d_14h01m.tif	AFF-HTT-R2-P3-0H_N6_1_2020y09m07d_11h19m.tif	C:\Users\arpit.tandon\Desktop\Images AFFFs\RUN1 HTT\Plate 3 - 0hour\AFF-HTT-R1-P3-0H_N6_1_2020y08m26d_14h01m.tif	C:\Users\arpit.tandon\Desktop\Images AFFFs\RUN2 HTT\Plate 3 - 0hour\AFF-HTT-R2-P3-0H_N6_1_2020y09m07d_11h19m.tif
Plate3-N7	run1	run2	SOS	258.672	0.00600865	0.00600865	3	0hour	2020y08m26d_14h01m	2020y09m07d_11h19m	P3	N7	16	0	6.25e-05	0.001	16	0	0.000125	0.001	AFF-HTT-R1-P3-0H_N7_1_2020y08m26d_14h01m.tif	AFF-HTT-R2-P3-0H_N7_1_2020y09m07d_11h19m.tif	C:\Users\arpit.tandon\Desktop\Images AFFFs\RUN1 HTT\Plate 3 - 0hour\AFF-HTT-R1-P3-0H_N7_1_2020y08m26d_14h01m.tif	C:\Users\arpit.tandon\Desktop\Images AFFFs\RUN2 HTT\Plate 3 - 0hour\AFF-HTT-R2-P3-0H_N7_1_2020y09m07d_11h19m.tif
Plate3-N8	run1	run2	SOS	258.672	0.00600865	0.00600865	4	0hour	2020y08m26d_14h01m	2020y09m07d_11h19m	P3	N8	16	0	0	0	16	0	6.25e-05	0.001	AFF-HTT-R1-P3-0H_N8_1_2020y08m26d_14h01m.tif	AFF-HTT-R2-P3-0H_N8_1_2020y09m07d_11h19m.tif	C:\Users\arpit.tandon\Desktop\Images AFFFs\RUN1 HTT\Plate 3 - 0hour\AFF-HTT-R1-P3-0H_N8_1_2020y08m26d_14h01m.tif	C:\Users\arpit.tandon\Desktop\Images AFFFs\RUN2 HTT\Plate 3 - 0hour\AFF-HTT-R2-P3-0H_N8_1_2020y09m07d_11h19m.tif
Plate3-N9	run1	run2	SOS	81.8584	0.00190147	0.00190147	3	0hour	2020y08m26d_14h01m	2020y09m07d_11h19m	P3	N9	16	0	0	0	16	0	0	0	AFF-HTT-R1-P3-0H_N9_1_2020y08m26d_14h01m.tif	AFF-HTT-R2-P3-0H_N9_1_2020y09m07d_11h19m.tif	C:\Users\arpit.tandon\Desktop\Images AFFFs\RUN1 HTT\Plate 3 - 0hour\AFF-HTT-R1-P3-0H_N9_1_2020y08m26d_14h01m.tif	C:\Users\arpit.tandon\Desktop\Images AFFFs\RUN2 HTT\Plate 3 - 0hour\AFF-HTT-R2-P3-0H_N9_1_2020y09m07d_11h19m.tif
Plate4-C10	run1	run2	PEG	316.912	0.0190147	0.0190147	2	0hour	2020y08m31d_11h01m	2020y09m07d_11h19m	P4	C10	16	0	0.0008125	0.005	16	0	0.0003125	0.001	AFF-HTT-R1-P4-0H_C10_1_2020y08m31d_11h01m.tif	AFF-HTT-R2-P4-0H_C10_1_2020y09m07d_11h19m.tif	C:\Users\arpit.tandon\Desktop\Images AFFFs\RUN1 HTT\Plate 4 - 0hour\AFF-HTT-R1-P4-0H_C10_1_2020y08m31d_11h01m.tif	C:\Users\arpit.tandon\Desktop\Images AFFFs\RUN2 HTT\Plate 4 - 0hour\AFF-HTT-R2-P4-0H_C10_1_2020y09m07d_11h19m.tif
Plate4-C11	run1	run2	PEG	100.289	0.00601732	0.00601732	1	0hour	2020y08m31d_11h01m	2020y09m07d_11h19m	P4	C11	16	0	0.000375	0.002	16	0	0.0003125	0.002	AFF-HTT-R1-P4-0H_C11_1_2020y08m31d_11h01m.tif	AFF-HTT-R2-P4-0H_C11_1_2020y09m07d_11h19m.tif	C:\Users\arpit.tandon\Desktop\Images AFFFs\RUN1 HTT\Plate 4 - 0hour\AFF-HTT-R1-P4-0H_C11_1_2020y08m31d_11h01m.tif	C:\Users\arpit.tandon\Desktop\Images AFFFs\RUN2 HTT\Plate 4 - 0hour\AFF-HTT-R2-P4-0H_C11_1_2020y09m07d_11h19m.tif
Plate4-C12	run1	run2	PEG	100.289	0.00601732	0.00601732	2	0hour	2020y08m31d_11h01m	2020y09m07d_11h19m	P4	C12	16	0	0.0014375	0.011	16	0	0.0014375	0.011	AFF-HTT-R1-P4-0H_C12_1_2020y08m31d_11h01m.tif	AFF-HTT-R2-P4-0H_C12_1_2020y09m07d_11h19m.tif	C:\Users\arpit.tandon\Desktop\Images AFFFs\RUN1 HTT\Plate 4 - 0hour\AFF-HTT-R1-P4-0H_C12_1_2020y08m31d_11h01m.tif	C:\Users\arpit.tandon\Desktop\Images AFFFs\RUN2 HTT\Plate 4 - 0hour\AFF-HTT-R2-P4-0H_C12_1_2020y09m07d_11h19m.tif
Plate4-C13	run1	run2	Media control	0	0	0	1	0hour	2020y08m31d_11h01m	2020y09m07d_11h19m	P4	C13	16	0	0.000375	0.002	16	0	0.00075	0.004	AFF-HTT-R1-P4-0H_C13_1_2020y08m31d_11h01m.tif	AFF-HTT-R2-P4-0H_C13_1_2020y09m07d_11h19m.tif	C:\Users\arpit.tandon\Desktop\Images AFFFs\RUN1 HTT\Plate 4 - 0hour\AFF-HTT-R1-P4-0H_C13_1_2020y08m31d_11h01m.tif	C:\Users\arpit.tandon\Desktop\Images AFFFs\RUN2 HTT\Plate 4 - 0hour\AFF-HTT-R2-P4-0H_C13_1_2020y09m07d_11h19m.tif
Plate4-C14	run1	run2	Media control	0	0	0	2	0hour	2020y08m31d_11h01m	2020y09m07d_11h19m	P4	C14	16	0	0.0009375	0.014	16	0	0.000625	0.007	AFF-HTT-R1-P4-0H_C14_1_2020y08m31d_11h01m.tif	AFF-HTT-R2-P4-0H_C14_1_2020y09m07d_11h19m.tif	C:\Users\arpit.tandon\Desktop\Images AFFFs\RUN1 HTT\Plate 4 - 0hour\AFF-HTT-R1-P4-0H_C14_1_2020y08m31d_11h01m.tif	C:\Users\arpit.tandon\Desktop\Images AFFFs\RUN2 HTT\Plate 4 - 0hour\AFF-HTT-R2-P4-0H_C14_1_2020y09m07d_11h19m.tif
Plate4-C15	run1	run2	PEG	31.7369	0.00190421	0.00190421	1	0hour	2020y08m31d_11h01m	2020y09m07d_11h19m	P4	C15	16	0	0.00125	0.013	16	0	0.0004375	0.007	AFF-HTT-R1-P4-0H_C15_1_2020y08m31d_11h01m.tif	AFF-HTT-R2-P4-0H_C15_1_2020y09m07d_11h19m.tif	C:\Users\arpit.tandon\Desktop\Images AFFFs\RUN1 HTT\Plate 4 - 0hour\AFF-HTT-R1-P4-0H_C15_1_2020y08m31d_11h01m.tif	C:\Users\arpit.tandon\Desktop\Images AFFFs\RUN2 HTT\Plate 4 - 0hour\AFF-HTT-R2-P4-0H_C15_1_2020y09m07d_11h19m.tif
Plate4-C16	run1	run2	PEG	31.7369	0.00190421	0.00190421	2	0hour	2020y08m31d_11h01m	2020y09m07d_11h19m	P4	C16	16	0	0.0003125	0.004	16	0	0.0006875	0.008	AFF-HTT-R1-P4-0H_C16_1_2020y08m31d_11h01m.tif	AFF-HTT-R2-P4-0H_C16_1_2020y09m07d_11h19m.tif	C:\Users\arpit.tandon\Desktop\Images AFFFs\RUN1 HTT\Plate 4 - 0hour\AFF-HTT-R1-P4-0H_C16_1_2020y08m31d_11h01m.tif	C:\Users\arpit.tandon\Desktop\Images AFFFs\RUN2 HTT\Plate 4 - 0hour\AFF-HTT-R2-P4-0H_C16_1_2020y09m07d_11h19m.tif
Plate4-C17	run1	run2	PEG	10.0433	0.000602599	0.000602599	1	0hour	2020y08m31d_11h01m	2020y09m07d_11h19m	P4	C17	16	0	0	0	16	0	0	0	AFF-HTT-R1-P4-0H_C17_1_2020y08m31d_11h01m.tif	AFF-HTT-R2-P4-0H_C17_1_2020y09m07d_11h19m.tif	C:\Users\arpit.tandon\Desktop\Images AFFFs\RUN1 HTT\Plate 4 - 0hour\AFF-HTT-R1-P4-0H_C17_1_2020y08m31d_11h01m.tif	C:\Users\arpit.tandon\Desktop\Images AFFFs\RUN2 HTT\Plate 4 - 0hour\AFF-HTT-R2-P4-0H_C17_1_2020y09m07d_11h19m.tif
Plate4-C18	run1	run2	PEG	10.0433	0.000602599	0.000602599	2	0hour	2020y08m31d_11h01m	2020y09m07d_11h19m	P4	C18	16	0	0.00025	0.002	16	0	0.00025	0.001	AFF-HTT-R1-P4-0H_C18_1_2020y08m31d_11h01m.tif	AFF-HTT-R2-P4-0H_C18_1_2020y09m07d_11h19m.tif	C:\Users\arpit.tandon\Desktop\Images AFFFs\RUN1 HTT\Plate 4 - 0hour\AFF-HTT-R1-P4-0H_C18_1_2020y08m31d_11h01m.tif	C:\Users\arpit.tandon\Desktop\Images AFFFs\RUN2 HTT\Plate 4 - 0hour\AFF-HTT-R2-P4-0H_C18_1_2020y09m07d_11h19m.tif
Plate4-C19	run1	run2	PEG	3.17827	0.000190696	0.000190696	1	0hour	2020y08m31d_11h01m	2020y09m07d_11h19m	P4	C19	16	0	0.00025	0.002	16	0	0.0011875	0.013	AFF-HTT-R1-P4-0H_C19_1_2020y08m31d_11h01m.tif	AFF-HTT-R2-P4-0H_C19_1_2020y09m07d_11h19m.tif	C:\Users\arpit.tandon\Desktop\Images AFFFs\RUN1 HTT\Plate 4 - 0hour\AFF-HTT-R1-P4-0H_C19_1_2020y08m31d_11h01m.tif	C:\Users\arpit.tandon\Desktop\Images AFFFs\RUN2 HTT\Plate 4 - 0hour\AFF-HTT-R2-P4-0H_C19_1_2020y09m07d_11h19m.tif
Plate4-C20	run1	run2	PEG	3.17827	0.000190696	0.000190696	2	0hour	2020y08m31d_11h01m	2020y09m07d_11h19m	P4	C20	16	0	0.0004375	0.003	16	0	0.0001875	0.003	AFF-HTT-R1-P4-0H_C20_1_2020y08m31d_11h01m.tif	AFF-HTT-R2-P4-0H_C20_1_2020y09m07d_11h19m.tif	C:\Users\arpit.tandon\Desktop\Images AFFFs\RUN1 HTT\Plate 4 - 0hour\AFF-HTT-R1-P4-0H_C20_1_2020y08m31d_11h01m.tif	C:\Users\arpit.tandon\Desktop\Images AFFFs\RUN2 HTT\Plate 4 - 0hour\AFF-HTT-R2-P4-0H_C20_1_2020y09m07d_11h19m.tif
Plate4-C21	run1	run2	PEG	1.00578	6.03468e-05	6.03468e-05	1	0hour	2020y08m31d_11h01m	2020y09m07d_11h19m	P4	C21	16	0	0	0	16	0	0.000625	0.005	AFF-HTT-R1-P4-0H_C21_1_2020y08m31d_11h01m.tif	AFF-HTT-R2-P4-0H_C21_1_2020y09m07d_11h19m.tif	C:\Users\arpit.tandon\Desktop\Images AFFFs\RUN1 HTT\Plate 4 - 0hour\AFF-HTT-R1-P4-0H_C21_1_2020y08m31d_11h01m.tif	C:\Users\arpit.tandon\Desktop\Images AFFFs\RUN2 HTT\Plate 4 - 0hour\AFF-HTT-R2-P4-0H_C21_1_2020y09m07d_11h19m.tif
Plate4-C22	run1	run2	PEG	1.00578	6.03468e-05	6.03468e-05	2	0hour	2020y08m31d_11h01m	2020y09m07d_11h19m	P4	C22	16	0	0.0001875	0.001	16	0	0.0004375	0.005	AFF-HTT-R1-P4-0H_C22_1_2020y08m31d_11h01m.tif	AFF-HTT-R2-P4-0H_C22_1_2020y09m07d_11h19m.tif	C:\Users\arpit.tandon\Desktop\Images AFFFs\RUN1 HTT\Plate 4 - 0hour\AFF-HTT-R1-P4-0H_C22_1_2020y08m31d_11h01m.tif	C:\Users\arpit.tandon\Desktop\Images AFFFs\RUN2 HTT\Plate 4 - 0hour\AFF-HTT-R2-P4-0H_C22_1_2020y09m07d_11h19m.tif
Plate4-C3	run1	run2	PEG	10000	0.6	0.6	1	0hour	2020y08m31d_11h01m	2020y09m07d_11h19m	P4	C3	16	0	0.000125	0.001	16	0	0.0001875	0.002	AFF-HTT-R1-P4-0H_C3_1_2020y08m31d_11h01m.tif	AFF-HTT-R2-P4-0H_C3_1_2020y09m07d_11h19m.tif	C:\Users\arpit.tandon\Desktop\Images AFFFs\RUN1 HTT\Plate 4 - 0hour\AFF-HTT-R1-P4-0H_C3_1_2020y08m31d_11h01m.tif	C:\Users\arpit.tandon\Desktop\Images AFFFs\RUN2 HTT\Plate 4 - 0hour\AFF-HTT-R2-P4-0H_C3_1_2020y09m07d_11h19m.tif
Plate4-C4	run1	run2	PEG	10000	0.6	0.6	2	0hour	2020y08m31d_11h01m	2020y09m07d_11h19m	P4	C4	16	0	6.25e-05	0.001	16	0	0.0061875	0.097	AFF-HTT-R1-P4-0H_C4_1_2020y08m31d_11h01m.tif	AFF-HTT-R2-P4-0H_C4_1_2020y09m07d_11h19m.tif	C:\Users\arpit.tandon\Desktop\Images AFFFs\RUN1 HTT\Plate 4 - 0hour\AFF-HTT-R1-P4-0H_C4_1_2020y08m31d_11h01m.tif	C:\Users\arpit.tandon\Desktop\Images AFFFs\RUN2 HTT\Plate 4 - 0hour\AFF-HTT-R2-P4-0H_C4_1_2020y09m07d_11h19m.tif
Plate4-C5	run1	run2	PEG	3164.56	0.189873	0.189873	1	0hour	2020y08m31d_11h01m	2020y09m07d_11h19m	P4	C5	16	0	0	0	16	0	0.0004375	0.004	AFF-HTT-R1-P4-0H_C5_1_2020y08m31d_11h01m.tif	AFF-HTT-R2-P4-0H_C5_1_2020y09m07d_11h19m.tif	C:\Users\arpit.tandon\Desktop\Images AFFFs\RUN1 HTT\Plate 4 - 0hour\AFF-HTT-R1-P4-0H_C5_1_2020y08m31d_11h01m.tif	C:\Users\arpit.tandon\Desktop\Images AFFFs\RUN2 HTT\Plate 4 - 0hour\AFF-HTT-R2-P4-0H_C5_1_2020y09m07d_11h19m.tif
Plate4-C6	run1	run2	PEG	3164.56	0.189873	0.189873	2	0hour	2020y08m31d_11h01m	2020y09m07d_11h19m	P4	C6	16	0	0.0001875	0.001	16	0	0.0004375	0.002	AFF-HTT-R1-P4-0H_C6_1_2020y08m31d_11h01m.tif	AFF-HTT-R2-P4-0H_C6_1_2020y09m07d_11h19m.tif	C:\Users\arpit.tandon\Desktop\Images AFFFs\RUN1 HTT\Plate 4 - 0hour\AFF-HTT-R1-P4-0H_C6_1_2020y08m31d_11h01m.tif	C:\Users\arpit.tandon\Desktop\Images AFFFs\RUN2 HTT\Plate 4 - 0hour\AFF-HTT-R2-P4-0H_C6_1_2020y09m07d_11h19m.tif
Plate4-C7	run1	run2	PEG	1001.44	0.0600865	0.0600865	1	0hour	2020y08m31d_11h01m	2020y09m07d_11h19m	P4	C7	16	0	0.0004375	0.004	16	0	0.0001875	0.002	AFF-HTT-R1-P4-0H_C7_1_2020y08m31d_11h01m.tif	AFF-HTT-R2-P4-0H_C7_1_2020y09m07d_11h19m.tif	C:\Users\arpit.tandon\Desktop\Images AFFFs\RUN1 HTT\Plate 4 - 0hour\AFF-HTT-R1-P4-0H_C7_1_2020y08m31d_11h01m.tif	C:\Users\arpit.tandon\Desktop\Images AFFFs\RUN2 HTT\Plate 4 - 0hour\AFF-HTT-R2-P4-0H_C7_1_2020y09m07d_11h19m.tif
Plate4-C8	run1	run2	PEG	1001.44	0.0600865	0.0600865	2	0hour	2020y08m31d_11h01m	2020y09m07d_11h19m	P4	C8	16	0	0.000375	0.003	16	0	0.0006875	0.008	AFF-HTT-R1-P4-0H_C8_1_2020y08m31d_11h01m.tif	AFF-HTT-R2-P4-0H_C8_1_2020y09m07d_11h19m.tif	C:\Users\arpit.tandon\Desktop\Images AFFFs\RUN1 HTT\Plate 4 - 0hour\AFF-HTT-R1-P4-0H_C8_1_2020y08m31d_11h01m.tif	C:\Users\arpit.tandon\Desktop\Images AFFFs\RUN2 HTT\Plate 4 - 0hour\AFF-HTT-R2-P4-0H_C8_1_2020y09m07d_11h19m.tif
Plate4-C9	run1	run2	PEG	316.912	0.0190147	0.0190147	1	0hour	2020y08m31d_11h01m	2020y09m07d_11h19m	P4	C9	16	0	0.000125	0.001	16	0	0.000375	0.004	AFF-HTT-R1-P4-0H_C9_1_2020y08m31d_11h01m.tif	AFF-HTT-R2-P4-0H_C9_1_2020y09m07d_11h19m.tif	C:\Users\arpit.tandon\Desktop\Images AFFFs\RUN1 HTT\Plate 4 - 0hour\AFF-HTT-R1-P4-0H_C9_1_2020y08m31d_11h01m.tif	C:\Users\arpit.tandon\Desktop\Images AFFFs\RUN2 HTT\Plate 4 - 0hour\AFF-HTT-R2-P4-0H_C9_1_2020y09m07d_11h19m.tif
Plate4-D10	run1	run2	PEG	316.912	0.0190147	0.0190147	4	0hour	2020y08m31d_11h01m	2020y09m07d_11h19m	P4	D10	16	0	0.000625	0.004	16	0	0.00075	0.007	AFF-HTT-R1-P4-0H_D10_1_2020y08m31d_11h01m.tif	AFF-HTT-R2-P4-0H_D10_1_2020y09m07d_11h19m.tif	C:\Users\arpit.tandon\Desktop\Images AFFFs\RUN1 HTT\Plate 4 - 0hour\AFF-HTT-R1-P4-0H_D10_1_2020y08m31d_11h01m.tif	C:\Users\arpit.tandon\Desktop\Images AFFFs\RUN2 HTT\Plate 4 - 0hour\AFF-HTT-R2-P4-0H_D10_1_2020y09m07d_11h19m.tif
Plate4-D11	run1	run2	PEG	100.289	0.00601732	0.00601732	3	0hour	2020y08m31d_11h01m	2020y09m07d_11h19m	P4	D11	16	0	0.001875	0.018	16	0	0.0004375	0.003	AFF-HTT-R1-P4-0H_D11_1_2020y08m31d_11h01m.tif	AFF-HTT-R2-P4-0H_D11_1_2020y09m07d_11h19m.tif	C:\Users\arpit.tandon\Desktop\Images AFFFs\RUN1 HTT\Plate 4 - 0hour\AFF-HTT-R1-P4-0H_D11_1_2020y08m31d_11h01m.tif	C:\Users\arpit.tandon\Desktop\Images AFFFs\RUN2 HTT\Plate 4 - 0hour\AFF-HTT-R2-P4-0H_D11_1_2020y09m07d_11h19m.tif
Plate4-D12	run1	run2	PEG	100.289	0.00601732	0.00601732	4	0hour	2020y08m31d_11h01m	2020y09m07d_11h19m	P4	D12	16	0	0.00025	0.002	16	0	0.00025	0.002	AFF-HTT-R1-P4-0H_D12_1_2020y08m31d_11h01m.tif	AFF-HTT-R2-P4-0H_D12_1_2020y09m07d_11h19m.tif	C:\Users\arpit.tandon\Desktop\Images AFFFs\RUN1 HTT\Plate 4 - 0hour\AFF-HTT-R1-P4-0H_D12_1_2020y08m31d_11h01m.tif	C:\Users\arpit.tandon\Desktop\Images AFFFs\RUN2 HTT\Plate 4 - 0hour\AFF-HTT-R2-P4-0H_D12_1_2020y09m07d_11h19m.tif
Plate4-D13	run1	run2	Media control	0	0	0	3	0hour	2020y08m31d_11h01m	2020y09m07d_11h19m	P4	D13	16	0	0.0005	0.006	16	0	0	0	AFF-HTT-R1-P4-0H_D13_1_2020y08m31d_11h01m.tif	AFF-HTT-R2-P4-0H_D13_1_2020y09m07d_11h19m.tif	C:\Users\arpit.tandon\Desktop\Images AFFFs\RUN1 HTT\Plate 4 - 0hour\AFF-HTT-R1-P4-0H_D13_1_2020y08m31d_11h01m.tif	C:\Users\arpit.tandon\Desktop\Images AFFFs\RUN2 HTT\Plate 4 - 0hour\AFF-HTT-R2-P4-0H_D13_1_2020y09m07d_11h19m.tif
Plate4-D14	run1	run2	Media control	0	0	0	4	0hour	2020y08m31d_11h01m	2020y09m07d_11h19m	P4	D14	16	0	0.0031875	0.026	16	0	0.0005625	0.004	AFF-HTT-R1-P4-0H_D14_1_2020y08m31d_11h01m.tif	AFF-HTT-R2-P4-0H_D14_1_2020y09m07d_11h19m.tif	C:\Users\arpit.tandon\Desktop\Images AFFFs\RUN1 HTT\Plate 4 - 0hour\AFF-HTT-R1-P4-0H_D14_1_2020y08m31d_11h01m.tif	C:\Users\arpit.tandon\Desktop\Images AFFFs\RUN2 HTT\Plate 4 - 0hour\AFF-HTT-R2-P4-0H_D14_1_2020y09m07d_11h19m.tif
Plate4-D15	run1	run2	PEG	31.7369	0.00190421	0.00190421	3	0hour	2020y08m31d_11h01m	2020y09m07d_11h19m	P4	D15	16	0	0.0004375	0.004	16	0	0.0005625	0.006	AFF-HTT-R1-P4-0H_D15_1_2020y08m31d_11h01m.tif	AFF-HTT-R2-P4-0H_D15_1_2020y09m07d_11h19m.tif	C:\Users\arpit.tandon\Desktop\Images AFFFs\RUN1 HTT\Plate 4 - 0hour\AFF-HTT-R1-P4-0H_D15_1_2020y08m31d_11h01m.tif	C:\Users\arpit.tandon\Desktop\Images AFFFs\RUN2 HTT\Plate 4 - 0hour\AFF-HTT-R2-P4-0H_D15_1_2020y09m07d_11h19m.tif
Plate4-D16	run1	run2	PEG	31.7369	0.00190421	0.00190421	4	0hour	2020y08m31d_11h01m	2020y09m07d_11h19m	P4	D16	16	0	0.00075	0.008	16	0	6.25e-05	0.001	AFF-HTT-R1-P4-0H_D16_1_2020y08m31d_11h01m.tif	AFF-HTT-R2-P4-0H_D16_1_2020y09m07d_11h19m.tif	C:\Users\arpit.tandon\Desktop\Images AFFFs\RUN1 HTT\Plate 4 - 0hour\AFF-HTT-R1-P4-0H_D16_1_2020y08m31d_11h01m.tif	C:\Users\arpit.tandon\Desktop\Images AFFFs\RUN2 HTT\Plate 4 - 0hour\AFF-HTT-R2-P4-0H_D16_1_2020y09m07d_11h19m.tif
Plate4-D17	run1	run2	PEG	10.0433	0.000602599	0.000602599	3	0hour	2020y08m31d_11h01m	2020y09m07d_11h19m	P4	D17	16	0	0	0	16	0	0.00025	0.003	AFF-HTT-R1-P4-0H_D17_1_2020y08m31d_11h01m.tif	AFF-HTT-R2-P4-0H_D17_1_2020y09m07d_11h19m.tif	C:\Users\arpit.tandon\Desktop\Images AFFFs\RUN1 HTT\Plate 4 - 0hour\AFF-HTT-R1-P4-0H_D17_1_2020y08m31d_11h01m.tif	C:\Users\arpit.tandon\Desktop\Images AFFFs\RUN2 HTT\Plate 4 - 0hour\AFF-HTT-R2-P4-0H_D17_1_2020y09m07d_11h19m.tif
Plate4-D18	run1	run2	PEG	10.0433	0.000602599	0.000602599	4	0hour	2020y08m31d_11h01m	2020y09m07d_11h19m	P4	D18	16	0	6.25e-05	0.001	16	0	0.0003125	0.003	AFF-HTT-R1-P4-0H_D18_1_2020y08m31d_11h01m.tif	AFF-HTT-R2-P4-0H_D18_1_2020y09m07d_11h19m.tif	C:\Users\arpit.tandon\Desktop\Images AFFFs\RUN1 HTT\Plate 4 - 0hour\AFF-HTT-R1-P4-0H_D18_1_2020y08m31d_11h01m.tif	C:\Users\arpit.tandon\Desktop\Images AFFFs\RUN2 HTT\Plate 4 - 0hour\AFF-HTT-R2-P4-0H_D18_1_2020y09m07d_11h19m.tif
Plate4-D19	run1	run2	PEG	3.17827	0.000190696	0.000190696	3	0hour	2020y08m31d_11h01m	2020y09m07d_11h19m	P4	D19	16	0	0.00025	0.002	16	0	6.25e-05	0.001	AFF-HTT-R1-P4-0H_D19_1_2020y08m31d_11h01m.tif	AFF-HTT-R2-P4-0H_D19_1_2020y09m07d_11h19m.tif	C:\Users\arpit.tandon\Desktop\Images AFFFs\RUN1 HTT\Plate 4 - 0hour\AFF-HTT-R1-P4-0H_D19_1_2020y08m31d_11h01m.tif	C:\Users\arpit.tandon\Desktop\Images AFFFs\RUN2 HTT\Plate 4 - 0hour\AFF-HTT-R2-P4-0H_D19_1_2020y09m07d_11h19m.tif
Plate4-D20	run1	run2	PEG	3.17827	0.000190696	0.000190696	4	0hour	2020y08m31d_11h01m	2020y09m07d_11h19m	P4	D20	16	0	0	0	16	0	0.0005	0.003	AFF-HTT-R1-P4-0H_D20_1_2020y08m31d_11h01m.tif	AFF-HTT-R2-P4-0H_D20_1_2020y09m07d_11h19m.tif	C:\Users\arpit.tandon\Desktop\Images AFFFs\RUN1 HTT\Plate 4 - 0hour\AFF-HTT-R1-P4-0H_D20_1_2020y08m31d_11h01m.tif	C:\Users\arpit.tandon\Desktop\Images AFFFs\RUN2 HTT\Plate 4 - 0hour\AFF-HTT-R2-P4-0H_D20_1_2020y09m07d_11h19m.tif
Plate4-D21	run1	run2	PEG	1.00578	6.03468e-05	6.03468e-05	3	0hour	2020y08m31d_11h01m	2020y09m07d_11h19m	P4	D21	16	0	0.000125	0.001	16	0	0.0001875	0.002	AFF-HTT-R1-P4-0H_D21_1_2020y08m31d_11h01m.tif	AFF-HTT-R2-P4-0H_D21_1_2020y09m07d_11h19m.tif	C:\Users\arpit.tandon\Desktop\Images AFFFs\RUN1 HTT\Plate 4 - 0hour\AFF-HTT-R1-P4-0H_D21_1_2020y08m31d_11h01m.tif	C:\Users\arpit.tandon\Desktop\Images AFFFs\RUN2 HTT\Plate 4 - 0hour\AFF-HTT-R2-P4-0H_D21_1_2020y09m07d_11h19m.tif
Plate4-D22	run1	run2	PEG	1.00578	6.03468e-05	6.03468e-05	4	0hour	2020y08m31d_11h01m	2020y09m07d_11h19m	P4	D22	16	0	0.0001875	0.003	16	0	0	0	AFF-HTT-R1-P4-0H_D22_1_2020y08m31d_11h01m.tif	AFF-HTT-R2-P4-0H_D22_1_2020y09m07d_11h19m.tif	C:\Users\arpit.tandon\Desktop\Images AFFFs\RUN1 HTT\Plate 4 - 0hour\AFF-HTT-R1-P4-0H_D22_1_2020y08m31d_11h01m.tif	C:\Users\arpit.tandon\Desktop\Images AFFFs\RUN2 HTT\Plate 4 - 0hour\AFF-HTT-R2-P4-0H_D22_1_2020y09m07d_11h19m.tif
Plate4-D3	run1	run2	PEG	10000	0.6	0.6	3	0hour	2020y08m31d_11h01m	2020y09m07d_11h19m	P4	D3	16	0	0	0	16	0	0	0	AFF-HTT-R1-P4-0H_D3_1_2020y08m31d_11h01m.tif	AFF-HTT-R2-P4-0H_D3_1_2020y09m07d_11h19m.tif	C:\Users\arpit.tandon\Desktop\Images AFFFs\RUN1 HTT\Plate 4 - 0hour\AFF-HTT-R1-P4-0H_D3_1_2020y08m31d_11h01m.tif	C:\Users\arpit.tandon\Desktop\Images AFFFs\RUN2 HTT\Plate 4 - 0hour\AFF-HTT-R2-P4-0H_D3_1_2020y09m07d_11h19m.tif
Plate4-D4	run1	run2	PEG	10000	0.6	0.6	4	0hour	2020y08m31d_11h01m	2020y09m07d_11h19m	P4	D4	16	0	0.0005625	0.006	16	0	0.001	0.012	AFF-HTT-R1-P4-0H_D4_1_2020y08m31d_11h01m.tif	AFF-HTT-R2-P4-0H_D4_1_2020y09m07d_11h19m.tif	C:\Users\arpit.tandon\Desktop\Images AFFFs\RUN1 HTT\Plate 4 - 0hour\AFF-HTT-R1-P4-0H_D4_1_2020y08m31d_11h01m.tif	C:\Users\arpit.tandon\Desktop\Images AFFFs\RUN2 HTT\Plate 4 - 0hour\AFF-HTT-R2-P4-0H_D4_1_2020y09m07d_11h19m.tif
Plate4-D5	run1	run2	PEG	3164.56	0.189873	0.189873	3	0hour	2020y08m31d_11h01m	2020y09m07d_11h19m	P4	D5	16	0	0.0001875	0.001	16	0	0.0001875	0.002	AFF-HTT-R1-P4-0H_D5_1_2020y08m31d_11h01m.tif	AFF-HTT-R2-P4-0H_D5_1_2020y09m07d_11h19m.tif	C:\Users\arpit.tandon\Desktop\Images AFFFs\RUN1 HTT\Plate 4 - 0hour\AFF-HTT-R1-P4-0H_D5_1_2020y08m31d_11h01m.tif	C:\Users\arpit.tandon\Desktop\Images AFFFs\RUN2 HTT\Plate 4 - 0hour\AFF-HTT-R2-P4-0H_D5_1_2020y09m07d_11h19m.tif
Plate4-D6	run1	run2	PEG	3164.56	0.189873	0.189873	4	0hour	2020y08m31d_11h01m	2020y09m07d_11h19m	P4	D6	16	0	0.001125	0.011	16	0	0.0004375	0.004	AFF-HTT-R1-P4-0H_D6_1_2020y08m31d_11h01m.tif	AFF-HTT-R2-P4-0H_D6_1_2020y09m07d_11h19m.tif	C:\Users\arpit.tandon\Desktop\Images AFFFs\RUN1 HTT\Plate 4 - 0hour\AFF-HTT-R1-P4-0H_D6_1_2020y08m31d_11h01m.tif	C:\Users\arpit.tandon\Desktop\Images AFFFs\RUN2 HTT\Plate 4 - 0hour\AFF-HTT-R2-P4-0H_D6_1_2020y09m07d_11h19m.tif
Plate4-D7	run1	run2	PEG	1001.44	0.0600865	0.0600865	3	0hour	2020y08m31d_11h01m	2020y09m07d_11h19m	P4	D7	16	0	0.00025	0.001	16	0	0	0	AFF-HTT-R1-P4-0H_D7_1_2020y08m31d_11h01m.tif	AFF-HTT-R2-P4-0H_D7_1_2020y09m07d_11h19m.tif	C:\Users\arpit.tandon\Desktop\Images AFFFs\RUN1 HTT\Plate 4 - 0hour\AFF-HTT-R1-P4-0H_D7_1_2020y08m31d_11h01m.tif	C:\Users\arpit.tandon\Desktop\Images AFFFs\RUN2 HTT\Plate 4 - 0hour\AFF-HTT-R2-P4-0H_D7_1_2020y09m07d_11h19m.tif
Plate4-D8	run1	run2	PEG	1001.44	0.0600865	0.0600865	4	0hour	2020y08m31d_11h01m	2020y09m07d_11h19m	P4	D8	16	0	0.001375	0.02	16	0	0.0005625	0.003	AFF-HTT-R1-P4-0H_D8_1_2020y08m31d_11h01m.tif	AFF-HTT-R2-P4-0H_D8_1_2020y09m07d_11h19m.tif	C:\Users\arpit.tandon\Desktop\Images AFFFs\RUN1 HTT\Plate 4 - 0hour\AFF-HTT-R1-P4-0H_D8_1_2020y08m31d_11h01m.tif	C:\Users\arpit.tandon\Desktop\Images AFFFs\RUN2 HTT\Plate 4 - 0hour\AFF-HTT-R2-P4-0H_D8_1_2020y09m07d_11h19m.tif
Plate4-D9	run1	run2	PEG	316.912	0.0190147	0.0190147	3	0hour	2020y08m31d_11h01m	2020y09m07d_11h19m	P4	D9	16	0	0.0006875	0.008	16	0	0.000125	0.002	AFF-HTT-R1-P4-0H_D9_1_2020y08m31d_11h01m.tif	AFF-HTT-R2-P4-0H_D9_1_2020y09m07d_11h19m.tif	C:\Users\arpit.tandon\Desktop\Images AFFFs\RUN1 HTT\Plate 4 - 0hour\AFF-HTT-R1-P4-0H_D9_1_2020y08m31d_11h01m.tif	C:\Users\arpit.tandon\Desktop\Images AFFFs\RUN2 HTT\Plate 4 - 0hour\AFF-HTT-R2-P4-0H_D9_1_2020y09m07d_11h19m.tif
Plate4-E10	run1	run2	2-(2-Butoxyethoxy)ethanol	117.194	0.00190147	0.00190147	2	0hour	2020y08m31d_11h01m	2020y09m07d_11h19m	P4	E10	16	0	6.25e-05	0.001	16	0	0.0011875	0.009	AFF-HTT-R1-P4-0H_E10_1_2020y08m31d_11h01m.tif	AFF-HTT-R2-P4-0H_E10_1_2020y09m07d_11h19m.tif	C:\Users\arpit.tandon\Desktop\Images AFFFs\RUN1 HTT\Plate 4 - 0hour\AFF-HTT-R1-P4-0H_E10_1_2020y08m31d_11h01m.tif	C:\Users\arpit.tandon\Desktop\Images AFFFs\RUN2 HTT\Plate 4 - 0hour\AFF-HTT-R2-P4-0H_E10_1_2020y09m07d_11h19m.tif
Plate4-E11	run1	run2	2-(2-Butoxyethoxy)ethanol	37.0867	0.000601732	0.000601732	1	0hour	2020y08m31d_11h01m	2020y09m07d_11h19m	P4	E11	16	0	0.001375	0.012	16	0	0.0004375	0.003	AFF-HTT-R1-P4-0H_E11_1_2020y08m31d_11h01m.tif	AFF-HTT-R2-P4-0H_E11_1_2020y09m07d_11h19m.tif	C:\Users\arpit.tandon\Desktop\Images AFFFs\RUN1 HTT\Plate 4 - 0hour\AFF-HTT-R1-P4-0H_E11_1_2020y08m31d_11h01m.tif	C:\Users\arpit.tandon\Desktop\Images AFFFs\RUN2 HTT\Plate 4 - 0hour\AFF-HTT-R2-P4-0H_E11_1_2020y09m07d_11h19m.tif
Plate4-E12	run1	run2	2-(2-Butoxyethoxy)ethanol	37.0867	0.000601732	0.000601732	2	0hour	2020y08m31d_11h01m	2020y09m07d_11h19m	P4	E12	16	0	0.000125	0.001	16	0	0.0011875	0.013	AFF-HTT-R1-P4-0H_E12_1_2020y08m31d_11h01m.tif	AFF-HTT-R2-P4-0H_E12_1_2020y09m07d_11h19m.tif	C:\Users\arpit.tandon\Desktop\Images AFFFs\RUN1 HTT\Plate 4 - 0hour\AFF-HTT-R1-P4-0H_E12_1_2020y08m31d_11h01m.tif	C:\Users\arpit.tandon\Desktop\Images AFFFs\RUN2 HTT\Plate 4 - 0hour\AFF-HTT-R2-P4-0H_E12_1_2020y09m07d_11h19m.tif
Plate4-E13	run1	run2	Media control	0	0	0	1	0hour	2020y08m31d_11h01m	2020y09m07d_11h19m	P4	E13	16	0	0.0004375	0.002	16	0	0.000625	0.006	AFF-HTT-R1-P4-0H_E13_1_2020y08m31d_11h01m.tif	AFF-HTT-R2-P4-0H_E13_1_2020y09m07d_11h19m.tif	C:\Users\arpit.tandon\Desktop\Images AFFFs\RUN1 HTT\Plate 4 - 0hour\AFF-HTT-R1-P4-0H_E13_1_2020y08m31d_11h01m.tif	C:\Users\arpit.tandon\Desktop\Images AFFFs\RUN2 HTT\Plate 4 - 0hour\AFF-HTT-R2-P4-0H_E13_1_2020y09m07d_11h19m.tif
Plate4-E14	run1	run2	Media control	0	0	0	2	0hour	2020y08m31d_11h01m	2020y09m07d_11h19m	P4	E14	16	0	0.000375	0.002	16	0	0.0005625	0.003	AFF-HTT-R1-P4-0H_E14_1_2020y08m31d_11h01m.tif	AFF-HTT-R2-P4-0H_E14_1_2020y09m07d_11h19m.tif	C:\Users\arpit.tandon\Desktop\Images AFFFs\RUN1 HTT\Plate 4 - 0hour\AFF-HTT-R1-P4-0H_E14_1_2020y08m31d_11h01m.tif	C:\Users\arpit.tandon\Desktop\Images AFFFs\RUN2 HTT\Plate 4 - 0hour\AFF-HTT-R2-P4-0H_E14_1_2020y09m07d_11h19m.tif
Plate4-E15	run1	run2	2-(2-Butoxyethoxy)ethanol	11.7363	0.000190421	0.000190421	1	0hour	2020y08m31d_11h01m	2020y09m07d_11h19m	P4	E15	16	0	6.25e-05	0.001	16	0	0.0003125	0.002	AFF-HTT-R1-P4-0H_E15_1_2020y08m31d_11h01m.tif	AFF-HTT-R2-P4-0H_E15_1_2020y09m07d_11h19m.tif	C:\Users\arpit.tandon\Desktop\Images AFFFs\RUN1 HTT\Plate 4 - 0hour\AFF-HTT-R1-P4-0H_E15_1_2020y08m31d_11h01m.tif	C:\Users\arpit.tandon\Desktop\Images AFFFs\RUN2 HTT\Plate 4 - 0hour\AFF-HTT-R2-P4-0H_E15_1_2020y09m07d_11h19m.tif
Plate4-E16	run1	run2	2-(2-Butoxyethoxy)ethanol	11.7363	0.000190421	0.000190421	2	0hour	2020y08m31d_11h01m	2020y09m07d_11h19m	P4	E16	16	0	0.0001875	0.002	16	0	0.0005	0.003	AFF-HTT-R1-P4-0H_E16_1_2020y08m31d_11h01m.tif	AFF-HTT-R2-P4-0H_E16_1_2020y09m07d_11h19m.tif	C:\Users\arpit.tandon\Desktop\Images AFFFs\RUN1 HTT\Plate 4 - 0hour\AFF-HTT-R1-P4-0H_E16_1_2020y08m31d_11h01m.tif	C:\Users\arpit.tandon\Desktop\Images AFFFs\RUN2 HTT\Plate 4 - 0hour\AFF-HTT-R2-P4-0H_E16_1_2020y09m07d_11h19m.tif
Plate4-E17	run1	run2	2-(2-Butoxyethoxy)ethanol	3.71402	6.02599e-05	6.02599e-05	1	0hour	2020y08m31d_11h01m	2020y09m07d_11h19m	P4	E17	16	0	0.0008125	0.012	16	0	0.0010625	0.005	AFF-HTT-R1-P4-0H_E17_1_2020y08m31d_11h01m.tif	AFF-HTT-R2-P4-0H_E17_1_2020y09m07d_11h19m.tif	C:\Users\arpit.tandon\Desktop\Images AFFFs\RUN1 HTT\Plate 4 - 0hour\AFF-HTT-R1-P4-0H_E17_1_2020y08m31d_11h01m.tif	C:\Users\arpit.tandon\Desktop\Images AFFFs\RUN2 HTT\Plate 4 - 0hour\AFF-HTT-R2-P4-0H_E17_1_2020y09m07d_11h19m.tif
Plate4-E18	run1	run2	2-(2-Butoxyethoxy)ethanol	3.71402	6.02599e-05	6.02599e-05	2	0hour	2020y08m31d_11h01m	2020y09m07d_11h19m	P4	E18	16	0	0.000375	0.004	16	0	0.000375	0.002	AFF-HTT-R1-P4-0H_E18_1_2020y08m31d_11h01m.tif	AFF-HTT-R2-P4-0H_E18_1_2020y09m07d_11h19m.tif	C:\Users\arpit.tandon\Desktop\Images AFFFs\RUN1 HTT\Plate 4 - 0hour\AFF-HTT-R1-P4-0H_E18_1_2020y08m31d_11h01m.tif	C:\Users\arpit.tandon\Desktop\Images AFFFs\RUN2 HTT\Plate 4 - 0hour\AFF-HTT-R2-P4-0H_E18_1_2020y09m07d_11h19m.tif
Plate4-E19	run1	run2	2-(2-Butoxyethoxy)ethanol	1.17532	1.90696e-05	1.90696e-05	1	0hour	2020y08m31d_11h01m	2020y09m07d_11h19m	P4	E19	16	0	0.00025	0.002	16	0	0.00025	0.002	AFF-HTT-R1-P4-0H_E19_1_2020y08m31d_11h01m.tif	AFF-HTT-R2-P4-0H_E19_1_2020y09m07d_11h19m.tif	C:\Users\arpit.tandon\Desktop\Images AFFFs\RUN1 HTT\Plate 4 - 0hour\AFF-HTT-R1-P4-0H_E19_1_2020y08m31d_11h01m.tif	C:\Users\arpit.tandon\Desktop\Images AFFFs\RUN2 HTT\Plate 4 - 0hour\AFF-HTT-R2-P4-0H_E19_1_2020y09m07d_11h19m.tif
Plate4-E20	run1	run2	2-(2-Butoxyethoxy)ethanol	1.17532	1.90696e-05	1.90696e-05	2	0hour	2020y08m31d_11h01m	2020y09m07d_11h19m	P4	E20	16	0	0.0003125	0.003	16	0	0.0005625	0.003	AFF-HTT-R1-P4-0H_E20_1_2020y08m31d_11h01m.tif	AFF-HTT-R2-P4-0H_E20_1_2020y09m07d_11h19m.tif	C:\Users\arpit.tandon\Desktop\Images AFFFs\RUN1 HTT\Plate 4 - 0hour\AFF-HTT-R1-P4-0H_E20_1_2020y08m31d_11h01m.tif	C:\Users\arpit.tandon\Desktop\Images AFFFs\RUN2 HTT\Plate 4 - 0hour\AFF-HTT-R2-P4-0H_E20_1_2020y09m07d_11h19m.tif
Plate4-E21	run1	run2	2-(2-Butoxyethoxy)ethanol	0.371938	6.03468e-06	6.03468e-06	1	0hour	2020y08m31d_11h01m	2020y09m07d_11h19m	P4	E21	16	0	0.0001875	0.002	16	0	0.0001875	0.002	AFF-HTT-R1-P4-0H_E21_1_2020y08m31d_11h01m.tif	AFF-HTT-R2-P4-0H_E21_1_2020y09m07d_11h19m.tif	C:\Users\arpit.tandon\Desktop\Images AFFFs\RUN1 HTT\Plate 4 - 0hour\AFF-HTT-R1-P4-0H_E21_1_2020y08m31d_11h01m.tif	C:\Users\arpit.tandon\Desktop\Images AFFFs\RUN2 HTT\Plate 4 - 0hour\AFF-HTT-R2-P4-0H_E21_1_2020y09m07d_11h19m.tif
Plate4-E22	run1	run2	2-(2-Butoxyethoxy)ethanol	0.371938	6.03468e-06	6.03468e-06	2	0hour	2020y08m31d_11h01m	2020y09m07d_11h19m	P4	E22	16	0	0.0001875	0.003	16	0	0.00025	0.002	AFF-HTT-R1-P4-0H_E22_1_2020y08m31d_11h01m.tif	AFF-HTT-R2-P4-0H_E22_1_2020y09m07d_11h19m.tif	C:\Users\arpit.tandon\Desktop\Images AFFFs\RUN1 HTT\Plate 4 - 0hour\AFF-HTT-R1-P4-0H_E22_1_2020y08m31d_11h01m.tif	C:\Users\arpit.tandon\Desktop\Images AFFFs\RUN2 HTT\Plate 4 - 0hour\AFF-HTT-R2-P4-0H_E22_1_2020y09m07d_11h19m.tif
Plate4-E3	run1	run2	2-(2-Butoxyethoxy)ethanol	3698	0.06	0.06	1	0hour	2020y08m31d_11h01m	2020y09m07d_11h19m	P4	E3	16	0	0.000125	0.001	16	0	0.000125	0.001	AFF-HTT-R1-P4-0H_E3_1_2020y08m31d_11h01m.tif	AFF-HTT-R2-P4-0H_E3_1_2020y09m07d_11h19m.tif	C:\Users\arpit.tandon\Desktop\Images AFFFs\RUN1 HTT\Plate 4 - 0hour\AFF-HTT-R1-P4-0H_E3_1_2020y08m31d_11h01m.tif	C:\Users\arpit.tandon\Desktop\Images AFFFs\RUN2 HTT\Plate 4 - 0hour\AFF-HTT-R2-P4-0H_E3_1_2020y09m07d_11h19m.tif
Plate4-E4	run1	run2	2-(2-Butoxyethoxy)ethanol	3698	0.06	0.06	2	0hour	2020y08m31d_11h01m	2020y09m07d_11h19m	P4	E4	16	0	0.001125	0.007	16	0	0.0011875	0.005	AFF-HTT-R1-P4-0H_E4_1_2020y08m31d_11h01m.tif	AFF-HTT-R2-P4-0H_E4_1_2020y09m07d_11h19m.tif	C:\Users\arpit.tandon\Desktop\Images AFFFs\RUN1 HTT\Plate 4 - 0hour\AFF-HTT-R1-P4-0H_E4_1_2020y08m31d_11h01m.tif	C:\Users\arpit.tandon\Desktop\Images AFFFs\RUN2 HTT\Plate 4 - 0hour\AFF-HTT-R2-P4-0H_E4_1_2020y09m07d_11h19m.tif
Plate4-E5	run1	run2	2-(2-Butoxyethoxy)ethanol	1170.25	0.0189873	0.0189873	1	0hour	2020y08m31d_11h01m	2020y09m07d_11h19m	P4	E5	16	0	0.0028125	0.02	16	0	0.000875	0.003	AFF-HTT-R1-P4-0H_E5_1_2020y08m31d_11h01m.tif	AFF-HTT-R2-P4-0H_E5_1_2020y09m07d_11h19m.tif	C:\Users\arpit.tandon\Desktop\Images AFFFs\RUN1 HTT\Plate 4 - 0hour\AFF-HTT-R1-P4-0H_E5_1_2020y08m31d_11h01m.tif	C:\Users\arpit.tandon\Desktop\Images AFFFs\RUN2 HTT\Plate 4 - 0hour\AFF-HTT-R2-P4-0H_E5_1_2020y09m07d_11h19m.tif
Plate4-E6	run1	run2	2-(2-Butoxyethoxy)ethanol	1170.25	0.0189873	0.0189873	2	0hour	2020y08m31d_11h01m	2020y09m07d_11h19m	P4	E6	16	0	0.000625	0.003	16	0	0.0005	0.003	AFF-HTT-R1-P4-0H_E6_1_2020y08m31d_11h01m.tif	AFF-HTT-R2-P4-0H_E6_1_2020y09m07d_11h19m.tif	C:\Users\arpit.tandon\Desktop\Images AFFFs\RUN1 HTT\Plate 4 - 0hour\AFF-HTT-R1-P4-0H_E6_1_2020y08m31d_11h01m.tif	C:\Users\arpit.tandon\Desktop\Images AFFFs\RUN2 HTT\Plate 4 - 0hour\AFF-HTT-R2-P4-0H_E6_1_2020y09m07d_11h19m.tif
Plate4-E7	run1	run2	2-(2-Butoxyethoxy)ethanol	370.333	0.00600865	0.00600865	1	0hour	2020y08m31d_11h01m	2020y09m07d_11h19m	P4	E7	16	0	0.0008125	0.006	16	0	0.000375	0.003	AFF-HTT-R1-P4-0H_E7_1_2020y08m31d_11h01m.tif	AFF-HTT-R2-P4-0H_E7_1_2020y09m07d_11h19m.tif	C:\Users\arpit.tandon\Desktop\Images AFFFs\RUN1 HTT\Plate 4 - 0hour\AFF-HTT-R1-P4-0H_E7_1_2020y08m31d_11h01m.tif	C:\Users\arpit.tandon\Desktop\Images AFFFs\RUN2 HTT\Plate 4 - 0hour\AFF-HTT-R2-P4-0H_E7_1_2020y09m07d_11h19m.tif
Plate4-E8	run1	run2	2-(2-Butoxyethoxy)ethanol	370.333	0.00600865	0.00600865	2	0hour	2020y08m31d_11h01m	2020y09m07d_11h19m	P4	E8	16	0	0.000375	0.002	16	0	6.25e-05	0.001	AFF-HTT-R1-P4-0H_E8_1_2020y08m31d_11h01m.tif	AFF-HTT-R2-P4-0H_E8_1_2020y09m07d_11h19m.tif	C:\Users\arpit.tandon\Desktop\Images AFFFs\RUN1 HTT\Plate 4 - 0hour\AFF-HTT-R1-P4-0H_E8_1_2020y08m31d_11h01m.tif	C:\Users\arpit.tandon\Desktop\Images AFFFs\RUN2 HTT\Plate 4 - 0hour\AFF-HTT-R2-P4-0H_E8_1_2020y09m07d_11h19m.tif
Plate4-E9	run1	run2	2-(2-Butoxyethoxy)ethanol	117.194	0.00190147	0.00190147	1	0hour	2020y08m31d_11h01m	2020y09m07d_11h19m	P4	E9	16	0	0.0040625	0.035	16	0	0.00075	0.004	AFF-HTT-R1-P4-0H_E9_1_2020y08m31d_11h01m.tif	AFF-HTT-R2-P4-0H_E9_1_2020y09m07d_11h19m.tif	C:\Users\arpit.tandon\Desktop\Images AFFFs\RUN1 HTT\Plate 4 - 0hour\AFF-HTT-R1-P4-0H_E9_1_2020y08m31d_11h01m.tif	C:\Users\arpit.tandon\Desktop\Images AFFFs\RUN2 HTT\Plate 4 - 0hour\AFF-HTT-R2-P4-0H_E9_1_2020y09m07d_11h19m.tif
Plate4-F10	run1	run2	2-(2-Butoxyethoxy)ethanol	117.194	0.00190147	0.00190147	4	0hour	2020y08m31d_11h01m	2020y09m07d_11h19m	P4	F10	16	0	0.000875	0.008	16	0	0.0003125	0.002	AFF-HTT-R1-P4-0H_F10_1_2020y08m31d_11h01m.tif	AFF-HTT-R2-P4-0H_F10_1_2020y09m07d_11h19m.tif	C:\Users\arpit.tandon\Desktop\Images AFFFs\RUN1 HTT\Plate 4 - 0hour\AFF-HTT-R1-P4-0H_F10_1_2020y08m31d_11h01m.tif	C:\Users\arpit.tandon\Desktop\Images AFFFs\RUN2 HTT\Plate 4 - 0hour\AFF-HTT-R2-P4-0H_F10_1_2020y09m07d_11h19m.tif
Plate4-F11	run1	run2	2-(2-Butoxyethoxy)ethanol	37.0867	0.000601732	0.000601732	3	0hour	2020y08m31d_11h01m	2020y09m07d_11h19m	P4	F11	16	0	0	0	16	0	0.00025	0.001	AFF-HTT-R1-P4-0H_F11_1_2020y08m31d_11h01m.tif	AFF-HTT-R2-P4-0H_F11_1_2020y09m07d_11h19m.tif	C:\Users\arpit.tandon\Desktop\Images AFFFs\RUN1 HTT\Plate 4 - 0hour\AFF-HTT-R1-P4-0H_F11_1_2020y08m31d_11h01m.tif	C:\Users\arpit.tandon\Desktop\Images AFFFs\RUN2 HTT\Plate 4 - 0hour\AFF-HTT-R2-P4-0H_F11_1_2020y09m07d_11h19m.tif
Plate4-F12	run1	run2	2-(2-Butoxyethoxy)ethanol	37.0867	0.000601732	0.000601732	4	0hour	2020y08m31d_11h01m	2020y09m07d_11h19m	P4	F12	16	0	0.000125	0.001	16	0	0.0005	0.003	AFF-HTT-R1-P4-0H_F12_1_2020y08m31d_11h01m.tif	AFF-HTT-R2-P4-0H_F12_1_2020y09m07d_11h19m.tif	C:\Users\arpit.tandon\Desktop\Images AFFFs\RUN1 HTT\Plate 4 - 0hour\AFF-HTT-R1-P4-0H_F12_1_2020y08m31d_11h01m.tif	C:\Users\arpit.tandon\Desktop\Images AFFFs\RUN2 HTT\Plate 4 - 0hour\AFF-HTT-R2-P4-0H_F12_1_2020y09m07d_11h19m.tif
Plate4-F13	run1	run2	Media control	0	0	0	3	0hour	2020y08m31d_11h01m	2020y09m07d_11h19m	P4	F13	16	0	0.00025	0.003	16	0	0.0006875	0.002	AFF-HTT-R1-P4-0H_F13_1_2020y08m31d_11h01m.tif	AFF-HTT-R2-P4-0H_F13_1_2020y09m07d_11h19m.tif	C:\Users\arpit.tandon\Desktop\Images AFFFs\RUN1 HTT\Plate 4 - 0hour\AFF-HTT-R1-P4-0H_F13_1_2020y08m31d_11h01m.tif	C:\Users\arpit.tandon\Desktop\Images AFFFs\RUN2 HTT\Plate 4 - 0hour\AFF-HTT-R2-P4-0H_F13_1_2020y09m07d_11h19m.tif
Plate4-F14	run1	run2	Media control	0	0	0	4	0hour	2020y08m31d_11h01m	2020y09m07d_11h19m	P4	F14	16	0	0.00025	0.002	16	0	0.000625	0.004	AFF-HTT-R1-P4-0H_F14_1_2020y08m31d_11h01m.tif	AFF-HTT-R2-P4-0H_F14_1_2020y09m07d_11h19m.tif	C:\Users\arpit.tandon\Desktop\Images AFFFs\RUN1 HTT\Plate 4 - 0hour\AFF-HTT-R1-P4-0H_F14_1_2020y08m31d_11h01m.tif	C:\Users\arpit.tandon\Desktop\Images AFFFs\RUN2 HTT\Plate 4 - 0hour\AFF-HTT-R2-P4-0H_F14_1_2020y09m07d_11h19m.tif
Plate4-F15	run1	run2	2-(2-Butoxyethoxy)ethanol	11.7363	0.000190421	0.000190421	3	0hour	2020y08m31d_11h01m	2020y09m07d_11h19m	P4	F15	16	0	0	0	16	0	0.00025	0.002	AFF-HTT-R1-P4-0H_F15_1_2020y08m31d_11h01m.tif	AFF-HTT-R2-P4-0H_F15_1_2020y09m07d_11h19m.tif	C:\Users\arpit.tandon\Desktop\Images AFFFs\RUN1 HTT\Plate 4 - 0hour\AFF-HTT-R1-P4-0H_F15_1_2020y08m31d_11h01m.tif	C:\Users\arpit.tandon\Desktop\Images AFFFs\RUN2 HTT\Plate 4 - 0hour\AFF-HTT-R2-P4-0H_F15_1_2020y09m07d_11h19m.tif
Plate4-F16	run1	run2	2-(2-Butoxyethoxy)ethanol	11.7363	0.000190421	0.000190421	4	0hour	2020y08m31d_11h01m	2020y09m07d_11h19m	P4	F16	16	0	0.00025	0.002	16	0	0.000875	0.005	AFF-HTT-R1-P4-0H_F16_1_2020y08m31d_11h01m.tif	AFF-HTT-R2-P4-0H_F16_1_2020y09m07d_11h19m.tif	C:\Users\arpit.tandon\Desktop\Images AFFFs\RUN1 HTT\Plate 4 - 0hour\AFF-HTT-R1-P4-0H_F16_1_2020y08m31d_11h01m.tif	C:\Users\arpit.tandon\Desktop\Images AFFFs\RUN2 HTT\Plate 4 - 0hour\AFF-HTT-R2-P4-0H_F16_1_2020y09m07d_11h19m.tif
Plate4-F17	run1	run2	2-(2-Butoxyethoxy)ethanol	3.71402	6.02599e-05	6.02599e-05	3	0hour	2020y08m31d_11h01m	2020y09m07d_11h19m	P4	F17	16	0	6.25e-05	0.001	16	0	0.0004375	0.002	AFF-HTT-R1-P4-0H_F17_1_2020y08m31d_11h01m.tif	AFF-HTT-R2-P4-0H_F17_1_2020y09m07d_11h19m.tif	C:\Users\arpit.tandon\Desktop\Images AFFFs\RUN1 HTT\Plate 4 - 0hour\AFF-HTT-R1-P4-0H_F17_1_2020y08m31d_11h01m.tif	C:\Users\arpit.tandon\Desktop\Images AFFFs\RUN2 HTT\Plate 4 - 0hour\AFF-HTT-R2-P4-0H_F17_1_2020y09m07d_11h19m.tif
Plate4-F18	run1	run2	2-(2-Butoxyethoxy)ethanol	3.71402	6.02599e-05	6.02599e-05	4	0hour	2020y08m31d_11h01m	2020y09m07d_11h19m	P4	F18	16	0	6.25e-05	0.001	16	0	0.0005625	0.002	AFF-HTT-R1-P4-0H_F18_1_2020y08m31d_11h01m.tif	AFF-HTT-R2-P4-0H_F18_1_2020y09m07d_11h19m.tif	C:\Users\arpit.tandon\Desktop\Images AFFFs\RUN1 HTT\Plate 4 - 0hour\AFF-HTT-R1-P4-0H_F18_1_2020y08m31d_11h01m.tif	C:\Users\arpit.tandon\Desktop\Images AFFFs\RUN2 HTT\Plate 4 - 0hour\AFF-HTT-R2-P4-0H_F18_1_2020y09m07d_11h19m.tif
Plate4-F19	run1	run2	2-(2-Butoxyethoxy)ethanol	1.17532	1.90696e-05	1.90696e-05	3	0hour	2020y08m31d_11h01m	2020y09m07d_11h19m	P4	F19	16	0	0	0	16	0	0.0005	0.003	AFF-HTT-R1-P4-0H_F19_1_2020y08m31d_11h01m.tif	AFF-HTT-R2-P4-0H_F19_1_2020y09m07d_11h19m.tif	C:\Users\arpit.tandon\Desktop\Images AFFFs\RUN1 HTT\Plate 4 - 0hour\AFF-HTT-R1-P4-0H_F19_1_2020y08m31d_11h01m.tif	C:\Users\arpit.tandon\Desktop\Images AFFFs\RUN2 HTT\Plate 4 - 0hour\AFF-HTT-R2-P4-0H_F19_1_2020y09m07d_11h19m.tif
Plate4-F20	run1	run2	2-(2-Butoxyethoxy)ethanol	1.17532	1.90696e-05	1.90696e-05	4	0hour	2020y08m31d_11h01m	2020y09m07d_11h19m	P4	F20	16	0	0.0019375	0.024	16	0	0.0009375	0.009	AFF-HTT-R1-P4-0H_F20_1_2020y08m31d_11h01m.tif	AFF-HTT-R2-P4-0H_F20_1_2020y09m07d_11h19m.tif	C:\Users\arpit.tandon\Desktop\Images AFFFs\RUN1 HTT\Plate 4 - 0hour\AFF-HTT-R1-P4-0H_F20_1_2020y08m31d_11h01m.tif	C:\Users\arpit.tandon\Desktop\Images AFFFs\RUN2 HTT\Plate 4 - 0hour\AFF-HTT-R2-P4-0H_F20_1_2020y09m07d_11h19m.tif
Plate4-F21	run1	run2	2-(2-Butoxyethoxy)ethanol	0.371938	6.03468e-06	6.03468e-06	3	0hour	2020y08m31d_11h01m	2020y09m07d_11h19m	P4	F21	16	0	6.25e-05	0.001	16	0	0.000125	0.001	AFF-HTT-R1-P4-0H_F21_1_2020y08m31d_11h01m.tif	AFF-HTT-R2-P4-0H_F21_1_2020y09m07d_11h19m.tif	C:\Users\arpit.tandon\Desktop\Images AFFFs\RUN1 HTT\Plate 4 - 0hour\AFF-HTT-R1-P4-0H_F21_1_2020y08m31d_11h01m.tif	C:\Users\arpit.tandon\Desktop\Images AFFFs\RUN2 HTT\Plate 4 - 0hour\AFF-HTT-R2-P4-0H_F21_1_2020y09m07d_11h19m.tif
Plate4-F22	run1	run2	2-(2-Butoxyethoxy)ethanol	0.371938	6.03468e-06	6.03468e-06	4	0hour	2020y08m31d_11h01m	2020y09m07d_11h19m	P4	F22	16	0	0	0	16	0	0.000125	0.001	AFF-HTT-R1-P4-0H_F22_1_2020y08m31d_11h01m.tif	AFF-HTT-R2-P4-0H_F22_1_2020y09m07d_11h19m.tif	C:\Users\arpit.tandon\Desktop\Images AFFFs\RUN1 HTT\Plate 4 - 0hour\AFF-HTT-R1-P4-0H_F22_1_2020y08m31d_11h01m.tif	C:\Users\arpit.tandon\Desktop\Images AFFFs\RUN2 HTT\Plate 4 - 0hour\AFF-HTT-R2-P4-0H_F22_1_2020y09m07d_11h19m.tif
Plate4-F3	run1	run2	2-(2-Butoxyethoxy)ethanol	3698	0.06	0.06	3	0hour	2020y08m31d_11h01m	2020y09m07d_11h19m	P4	F3	16	0	0	0	16	0	0.0001875	0.001	AFF-HTT-R1-P4-0H_F3_1_2020y08m31d_11h01m.tif	AFF-HTT-R2-P4-0H_F3_1_2020y09m07d_11h19m.tif	C:\Users\arpit.tandon\Desktop\Images AFFFs\RUN1 HTT\Plate 4 - 0hour\AFF-HTT-R1-P4-0H_F3_1_2020y08m31d_11h01m.tif	C:\Users\arpit.tandon\Desktop\Images AFFFs\RUN2 HTT\Plate 4 - 0hour\AFF-HTT-R2-P4-0H_F3_1_2020y09m07d_11h19m.tif
Plate4-F4	run1	run2	2-(2-Butoxyethoxy)ethanol	3698	0.06	0.06	4	0hour	2020y08m31d_11h01m	2020y09m07d_11h19m	P4	F4	16	0	0.0006875	0.007	16	0	0.0003125	0.002	AFF-HTT-R1-P4-0H_F4_1_2020y08m31d_11h01m.tif	AFF-HTT-R2-P4-0H_F4_1_2020y09m07d_11h19m.tif	C:\Users\arpit.tandon\Desktop\Images AFFFs\RUN1 HTT\Plate 4 - 0hour\AFF-HTT-R1-P4-0H_F4_1_2020y08m31d_11h01m.tif	C:\Users\arpit.tandon\Desktop\Images AFFFs\RUN2 HTT\Plate 4 - 0hour\AFF-HTT-R2-P4-0H_F4_1_2020y09m07d_11h19m.tif
Plate4-F5	run1	run2	2-(2-Butoxyethoxy)ethanol	1170.25	0.0189873	0.0189873	3	0hour	2020y08m31d_11h01m	2020y09m07d_11h19m	P4	F5	16	0	0	0	16	0	0.000375	0.003	AFF-HTT-R1-P4-0H_F5_1_2020y08m31d_11h01m.tif	AFF-HTT-R2-P4-0H_F5_1_2020y09m07d_11h19m.tif	C:\Users\arpit.tandon\Desktop\Images AFFFs\RUN1 HTT\Plate 4 - 0hour\AFF-HTT-R1-P4-0H_F5_1_2020y08m31d_11h01m.tif	C:\Users\arpit.tandon\Desktop\Images AFFFs\RUN2 HTT\Plate 4 - 0hour\AFF-HTT-R2-P4-0H_F5_1_2020y09m07d_11h19m.tif
Plate4-F6	run1	run2	2-(2-Butoxyethoxy)ethanol	1170.25	0.0189873	0.0189873	4	0hour	2020y08m31d_11h01m	2020y09m07d_11h19m	P4	F6	16	0	0.000625	0.005	16	0	0.0001875	0.001	AFF-HTT-R1-P4-0H_F6_1_2020y08m31d_11h01m.tif	AFF-HTT-R2-P4-0H_F6_1_2020y09m07d_11h19m.tif	C:\Users\arpit.tandon\Desktop\Images AFFFs\RUN1 HTT\Plate 4 - 0hour\AFF-HTT-R1-P4-0H_F6_1_2020y08m31d_11h01m.tif	C:\Users\arpit.tandon\Desktop\Images AFFFs\RUN2 HTT\Plate 4 - 0hour\AFF-HTT-R2-P4-0H_F6_1_2020y09m07d_11h19m.tif
Plate4-F7	run1	run2	2-(2-Butoxyethoxy)ethanol	370.333	0.00600865	0.00600865	3	0hour	2020y08m31d_11h01m	2020y09m07d_11h19m	P4	F7	16	0	0.000125	0.002	16	0	0.000375	0.003	AFF-HTT-R1-P4-0H_F7_1_2020y08m31d_11h01m.tif	AFF-HTT-R2-P4-0H_F7_1_2020y09m07d_11h19m.tif	C:\Users\arpit.tandon\Desktop\Images AFFFs\RUN1 HTT\Plate 4 - 0hour\AFF-HTT-R1-P4-0H_F7_1_2020y08m31d_11h01m.tif	C:\Users\arpit.tandon\Desktop\Images AFFFs\RUN2 HTT\Plate 4 - 0hour\AFF-HTT-R2-P4-0H_F7_1_2020y09m07d_11h19m.tif
Plate4-F8	run1	run2	2-(2-Butoxyethoxy)ethanol	370.333	0.00600865	0.00600865	4	0hour	2020y08m31d_11h01m	2020y09m07d_11h19m	P4	F8	16	0	0.0015	0.01	16	0	0.000375	0.003	AFF-HTT-R1-P4-0H_F8_1_2020y08m31d_11h01m.tif	AFF-HTT-R2-P4-0H_F8_1_2020y09m07d_11h19m.tif	C:\Users\arpit.tandon\Desktop\Images AFFFs\RUN1 HTT\Plate 4 - 0hour\AFF-HTT-R1-P4-0H_F8_1_2020y08m31d_11h01m.tif	C:\Users\arpit.tandon\Desktop\Images AFFFs\RUN2 HTT\Plate 4 - 0hour\AFF-HTT-R2-P4-0H_F8_1_2020y09m07d_11h19m.tif
Plate4-F9	run1	run2	2-(2-Butoxyethoxy)ethanol	117.194	0.00190147	0.00190147	3	0hour	2020y08m31d_11h01m	2020y09m07d_11h19m	P4	F9	16	0	6.25e-05	0.001	16	0	0.0001875	0.001	AFF-HTT-R1-P4-0H_F9_1_2020y08m31d_11h01m.tif	AFF-HTT-R2-P4-0H_F9_1_2020y09m07d_11h19m.tif	C:\Users\arpit.tandon\Desktop\Images AFFFs\RUN1 HTT\Plate 4 - 0hour\AFF-HTT-R1-P4-0H_F9_1_2020y08m31d_11h01m.tif	C:\Users\arpit.tandon\Desktop\Images AFFFs\RUN2 HTT\Plate 4 - 0hour\AFF-HTT-R2-P4-0H_F9_1_2020y09m07d_11h19m.tif
Plate4-G10	run1	run2	Laurylamidopropyl betaine	18.5045	0.000633824	0.000633824	2	0hour	2020y08m31d_11h01m	2020y09m07d_11h19m	P4	G10	16	0	0.0005	0.004	16	0	0.0004375	0.005	AFF-HTT-R1-P4-0H_G10_1_2020y08m31d_11h01m.tif	AFF-HTT-R2-P4-0H_G10_1_2020y09m07d_11h19m.tif	C:\Users\arpit.tandon\Desktop\Images AFFFs\RUN1 HTT\Plate 4 - 0hour\AFF-HTT-R1-P4-0H_G10_1_2020y08m31d_11h01m.tif	C:\Users\arpit.tandon\Desktop\Images AFFFs\RUN2 HTT\Plate 4 - 0hour\AFF-HTT-R2-P4-0H_G10_1_2020y09m07d_11h19m.tif
Plate4-G11	run1	run2	Laurylamidopropyl betaine	5.85585	0.000200577	0.000200577	1	0hour	2020y08m31d_11h01m	2020y09m07d_11h19m	P4	G11	16	0	0.0006875	0.005	16	0	0.00025	0.002	AFF-HTT-R1-P4-0H_G11_1_2020y08m31d_11h01m.tif	AFF-HTT-R2-P4-0H_G11_1_2020y09m07d_11h19m.tif	C:\Users\arpit.tandon\Desktop\Images AFFFs\RUN1 HTT\Plate 4 - 0hour\AFF-HTT-R1-P4-0H_G11_1_2020y08m31d_11h01m.tif	C:\Users\arpit.tandon\Desktop\Images AFFFs\RUN2 HTT\Plate 4 - 0hour\AFF-HTT-R2-P4-0H_G11_1_2020y09m07d_11h19m.tif
Plate4-G12	run1	run2	Laurylamidopropyl betaine	5.85585	0.000200577	0.000200577	2	0hour	2020y08m31d_11h01m	2020y09m07d_11h19m	P4	G12	16	0	0.0006875	0.007	16	0	0.00075	0.006	AFF-HTT-R1-P4-0H_G12_1_2020y08m31d_11h01m.tif	AFF-HTT-R2-P4-0H_G12_1_2020y09m07d_11h19m.tif	C:\Users\arpit.tandon\Desktop\Images AFFFs\RUN1 HTT\Plate 4 - 0hour\AFF-HTT-R1-P4-0H_G12_1_2020y08m31d_11h01m.tif	C:\Users\arpit.tandon\Desktop\Images AFFFs\RUN2 HTT\Plate 4 - 0hour\AFF-HTT-R2-P4-0H_G12_1_2020y09m07d_11h19m.tif
Plate4-G13	run1	run2	Media control	0	0	0	1	0hour	2020y08m31d_11h01m	2020y09m07d_11h19m	P4	G13	16	0	0.0005625	0.003	16	0	0.0001875	0.001	AFF-HTT-R1-P4-0H_G13_1_2020y08m31d_11h01m.tif	AFF-HTT-R2-P4-0H_G13_1_2020y09m07d_11h19m.tif	C:\Users\arpit.tandon\Desktop\Images AFFFs\RUN1 HTT\Plate 4 - 0hour\AFF-HTT-R1-P4-0H_G13_1_2020y08m31d_11h01m.tif	C:\Users\arpit.tandon\Desktop\Images AFFFs\RUN2 HTT\Plate 4 - 0hour\AFF-HTT-R2-P4-0H_G13_1_2020y09m07d_11h19m.tif
Plate4-G14	run1	run2	Media control	0	0	0	2	0hour	2020y08m31d_11h01m	2020y09m07d_11h19m	P4	G14	16	0	0.0003125	0.002	16	0	0.0006875	0.007	AFF-HTT-R1-P4-0H_G14_1_2020y08m31d_11h01m.tif	AFF-HTT-R2-P4-0H_G14_1_2020y09m07d_11h19m.tif	C:\Users\arpit.tandon\Desktop\Images AFFFs\RUN1 HTT\Plate 4 - 0hour\AFF-HTT-R1-P4-0H_G14_1_2020y08m31d_11h01m.tif	C:\Users\arpit.tandon\Desktop\Images AFFFs\RUN2 HTT\Plate 4 - 0hour\AFF-HTT-R2-P4-0H_G14_1_2020y09m07d_11h19m.tif
Plate4-G15	run1	run2	Laurylamidopropyl betaine	1.85312	6.34738e-05	6.34738e-05	1	0hour	2020y08m31d_11h01m	2020y09m07d_11h19m	P4	G15	16	0	0.000375	0.003	16	0	0.0005625	0.004	AFF-HTT-R1-P4-0H_G15_1_2020y08m31d_11h01m.tif	AFF-HTT-R2-P4-0H_G15_1_2020y09m07d_11h19m.tif	C:\Users\arpit.tandon\Desktop\Images AFFFs\RUN1 HTT\Plate 4 - 0hour\AFF-HTT-R1-P4-0H_G15_1_2020y08m31d_11h01m.tif	C:\Users\arpit.tandon\Desktop\Images AFFFs\RUN2 HTT\Plate 4 - 0hour\AFF-HTT-R2-P4-0H_G15_1_2020y09m07d_11h19m.tif
Plate4-G16	run1	run2	Laurylamidopropyl betaine	1.85312	6.34738e-05	6.34738e-05	2	0hour	2020y08m31d_11h01m	2020y09m07d_11h19m	P4	G16	16	0	0.0011875	0.007	16	0	0.0001875	0.002	AFF-HTT-R1-P4-0H_G16_1_2020y08m31d_11h01m.tif	AFF-HTT-R2-P4-0H_G16_1_2020y09m07d_11h19m.tif	C:\Users\arpit.tandon\Desktop\Images AFFFs\RUN1 HTT\Plate 4 - 0hour\AFF-HTT-R1-P4-0H_G16_1_2020y08m31d_11h01m.tif	C:\Users\arpit.tandon\Desktop\Images AFFFs\RUN2 HTT\Plate 4 - 0hour\AFF-HTT-R2-P4-0H_G16_1_2020y09m07d_11h19m.tif
Plate4-G17	run1	run2	Laurylamidopropyl betaine	0.58643	2.00866e-05	2.00866e-05	1	0hour	2020y08m31d_11h01m	2020y09m07d_11h19m	P4	G17	16	0	0.0003125	0.002	16	0	0.0004375	0.003	AFF-HTT-R1-P4-0H_G17_1_2020y08m31d_11h01m.tif	AFF-HTT-R2-P4-0H_G17_1_2020y09m07d_11h19m.tif	C:\Users\arpit.tandon\Desktop\Images AFFFs\RUN1 HTT\Plate 4 - 0hour\AFF-HTT-R1-P4-0H_G17_1_2020y08m31d_11h01m.tif	C:\Users\arpit.tandon\Desktop\Images AFFFs\RUN2 HTT\Plate 4 - 0hour\AFF-HTT-R2-P4-0H_G17_1_2020y09m07d_11h19m.tif
Plate4-G18	run1	run2	Laurylamidopropyl betaine	0.58643	2.00866e-05	2.00866e-05	2	0hour	2020y08m31d_11h01m	2020y09m07d_11h19m	P4	G18	16	0	0.0019375	0.022	16	0	0.0003125	0.001	AFF-HTT-R1-P4-0H_G18_1_2020y08m31d_11h01m.tif	AFF-HTT-R2-P4-0H_G18_1_2020y09m07d_11h19m.tif	C:\Users\arpit.tandon\Desktop\Images AFFFs\RUN1 HTT\Plate 4 - 0hour\AFF-HTT-R1-P4-0H_G18_1_2020y08m31d_11h01m.tif	C:\Users\arpit.tandon\Desktop\Images AFFFs\RUN2 HTT\Plate 4 - 0hour\AFF-HTT-R2-P4-0H_G18_1_2020y09m07d_11h19m.tif
Plate4-G19	run1	run2	Laurylamidopropyl betaine	0.185579	6.35653e-06	6.35653e-06	1	0hour	2020y08m31d_11h01m	2020y09m07d_11h19m	P4	G19	16	0	0.000125	0.001	16	0	0.0001875	0.002	AFF-HTT-R1-P4-0H_G19_1_2020y08m31d_11h01m.tif	AFF-HTT-R2-P4-0H_G19_1_2020y09m07d_11h19m.tif	C:\Users\arpit.tandon\Desktop\Images AFFFs\RUN1 HTT\Plate 4 - 0hour\AFF-HTT-R1-P4-0H_G19_1_2020y08m31d_11h01m.tif	C:\Users\arpit.tandon\Desktop\Images AFFFs\RUN2 HTT\Plate 4 - 0hour\AFF-HTT-R2-P4-0H_G19_1_2020y09m07d_11h19m.tif
Plate4-G20	run1	run2	Laurylamidopropyl betaine	0.185579	6.35653e-06	6.35653e-06	2	0hour	2020y08m31d_11h01m	2020y09m07d_11h19m	P4	G20	16	0	0.0004375	0.002	16	0	0.0005	0.003	AFF-HTT-R1-P4-0H_G20_1_2020y08m31d_11h01m.tif	AFF-HTT-R2-P4-0H_G20_1_2020y09m07d_11h19m.tif	C:\Users\arpit.tandon\Desktop\Images AFFFs\RUN1 HTT\Plate 4 - 0hour\AFF-HTT-R1-P4-0H_G20_1_2020y08m31d_11h01m.tif	C:\Users\arpit.tandon\Desktop\Images AFFFs\RUN2 HTT\Plate 4 - 0hour\AFF-HTT-R2-P4-0H_G20_1_2020y09m07d_11h19m.tif
Plate4-G21	run1	run2	Laurylamidopropyl betaine	0.0587275	2.01156e-06	2.01156e-06	1	0hour	2020y08m31d_11h01m	2020y09m07d_11h19m	P4	G21	16	0	0.0004375	0.003	16	0	0.0015625	0.022	AFF-HTT-R1-P4-0H_G21_1_2020y08m31d_11h01m.tif	AFF-HTT-R2-P4-0H_G21_1_2020y09m07d_11h19m.tif	C:\Users\arpit.tandon\Desktop\Images AFFFs\RUN1 HTT\Plate 4 - 0hour\AFF-HTT-R1-P4-0H_G21_1_2020y08m31d_11h01m.tif	C:\Users\arpit.tandon\Desktop\Images AFFFs\RUN2 HTT\Plate 4 - 0hour\AFF-HTT-R2-P4-0H_G21_1_2020y09m07d_11h19m.tif
Plate4-G22	run1	run2	Laurylamidopropyl betaine	0.0587275	2.01156e-06	2.01156e-06	2	0hour	2020y08m31d_11h01m	2020y09m07d_11h19m	P4	G22	16	0	0	0	16	0	0.001125	0.016	AFF-HTT-R1-P4-0H_G22_1_2020y08m31d_11h01m.tif	AFF-HTT-R2-P4-0H_G22_1_2020y09m07d_11h19m.tif	C:\Users\arpit.tandon\Desktop\Images AFFFs\RUN1 HTT\Plate 4 - 0hour\AFF-HTT-R1-P4-0H_G22_1_2020y08m31d_11h01m.tif	C:\Users\arpit.tandon\Desktop\Images AFFFs\RUN2 HTT\Plate 4 - 0hour\AFF-HTT-R2-P4-0H_G22_1_2020y09m07d_11h19m.tif
Plate4-G3	run1	run2	Laurylamidopropyl betaine	583.9	0.02	0.02	1	0hour	2020y08m31d_11h01m	2020y09m07d_11h19m	P4	G3	16	0	0.000375	0.003	16	0	0.000375	0.002	AFF-HTT-R1-P4-0H_G3_1_2020y08m31d_11h01m.tif	AFF-HTT-R2-P4-0H_G3_1_2020y09m07d_11h19m.tif	C:\Users\arpit.tandon\Desktop\Images AFFFs\RUN1 HTT\Plate 4 - 0hour\AFF-HTT-R1-P4-0H_G3_1_2020y08m31d_11h01m.tif	C:\Users\arpit.tandon\Desktop\Images AFFFs\RUN2 HTT\Plate 4 - 0hour\AFF-HTT-R2-P4-0H_G3_1_2020y09m07d_11h19m.tif
Plate4-G4	run1	run2	Laurylamidopropyl betaine	583.9	0.02	0.02	2	0hour	2020y08m31d_11h01m	2020y09m07d_11h19m	P4	G4	16	0	0.0013125	0.007	16	0	0.0003125	0.002	AFF-HTT-R1-P4-0H_G4_1_2020y08m31d_11h01m.tif	AFF-HTT-R2-P4-0H_G4_1_2020y09m07d_11h19m.tif	C:\Users\arpit.tandon\Desktop\Images AFFFs\RUN1 HTT\Plate 4 - 0hour\AFF-HTT-R1-P4-0H_G4_1_2020y08m31d_11h01m.tif	C:\Users\arpit.tandon\Desktop\Images AFFFs\RUN2 HTT\Plate 4 - 0hour\AFF-HTT-R2-P4-0H_G4_1_2020y09m07d_11h19m.tif
Plate4-G5	run1	run2	Laurylamidopropyl betaine	184.778	0.00632911	0.00632911	1	0hour	2020y08m31d_11h01m	2020y09m07d_11h19m	P4	G5	16	0	0	0	16	0	0.0010625	0.005	AFF-HTT-R1-P4-0H_G5_1_2020y08m31d_11h01m.tif	AFF-HTT-R2-P4-0H_G5_1_2020y09m07d_11h19m.tif	C:\Users\arpit.tandon\Desktop\Images AFFFs\RUN1 HTT\Plate 4 - 0hour\AFF-HTT-R1-P4-0H_G5_1_2020y08m31d_11h01m.tif	C:\Users\arpit.tandon\Desktop\Images AFFFs\RUN2 HTT\Plate 4 - 0hour\AFF-HTT-R2-P4-0H_G5_1_2020y09m07d_11h19m.tif
Plate4-G6	run1	run2	Laurylamidopropyl betaine	184.778	0.00632911	0.00632911	2	0hour	2020y08m31d_11h01m	2020y09m07d_11h19m	P4	G6	16	0	0.0006875	0.009	16	0	0.00025	0.001	AFF-HTT-R1-P4-0H_G6_1_2020y08m31d_11h01m.tif	AFF-HTT-R2-P4-0H_G6_1_2020y09m07d_11h19m.tif	C:\Users\arpit.tandon\Desktop\Images AFFFs\RUN1 HTT\Plate 4 - 0hour\AFF-HTT-R1-P4-0H_G6_1_2020y08m31d_11h01m.tif	C:\Users\arpit.tandon\Desktop\Images AFFFs\RUN2 HTT\Plate 4 - 0hour\AFF-HTT-R2-P4-0H_G6_1_2020y09m07d_11h19m.tif
Plate4-G7	run1	run2	Laurylamidopropyl betaine	58.4742	0.00200288	0.00200288	1	0hour	2020y08m31d_11h01m	2020y09m07d_11h19m	P4	G7	16	0	0	0	16	0	0.00025	0.002	AFF-HTT-R1-P4-0H_G7_1_2020y08m31d_11h01m.tif	AFF-HTT-R2-P4-0H_G7_1_2020y09m07d_11h19m.tif	C:\Users\arpit.tandon\Desktop\Images AFFFs\RUN1 HTT\Plate 4 - 0hour\AFF-HTT-R1-P4-0H_G7_1_2020y08m31d_11h01m.tif	C:\Users\arpit.tandon\Desktop\Images AFFFs\RUN2 HTT\Plate 4 - 0hour\AFF-HTT-R2-P4-0H_G7_1_2020y09m07d_11h19m.tif
Plate4-G8	run1	run2	Laurylamidopropyl betaine	58.4742	0.00200288	0.00200288	2	0hour	2020y08m31d_11h01m	2020y09m07d_11h19m	P4	G8	16	0	0.0160625	0.229	16	0	0.0003125	0.003	AFF-HTT-R1-P4-0H_G8_1_2020y08m31d_11h01m.tif	AFF-HTT-R2-P4-0H_G8_1_2020y09m07d_11h19m.tif	C:\Users\arpit.tandon\Desktop\Images AFFFs\RUN1 HTT\Plate 4 - 0hour\AFF-HTT-R1-P4-0H_G8_1_2020y08m31d_11h01m.tif	C:\Users\arpit.tandon\Desktop\Images AFFFs\RUN2 HTT\Plate 4 - 0hour\AFF-HTT-R2-P4-0H_G8_1_2020y09m07d_11h19m.tif
Plate4-G9	run1	run2	Laurylamidopropyl betaine	18.5045	0.000633824	0.000633824	1	0hour	2020y08m31d_11h01m	2020y09m07d_11h19m	P4	G9	16	0	0.00025	0.002	16	0	0.000875	0.003	AFF-HTT-R1-P4-0H_G9_1_2020y08m31d_11h01m.tif	AFF-HTT-R2-P4-0H_G9_1_2020y09m07d_11h19m.tif	C:\Users\arpit.tandon\Desktop\Images AFFFs\RUN1 HTT\Plate 4 - 0hour\AFF-HTT-R1-P4-0H_G9_1_2020y08m31d_11h01m.tif	C:\Users\arpit.tandon\Desktop\Images AFFFs\RUN2 HTT\Plate 4 - 0hour\AFF-HTT-R2-P4-0H_G9_1_2020y09m07d_11h19m.tif
Plate4-H10	run1	run2	Laurylamidopropyl betaine	18.5045	0.000633824	0.000633824	4	0hour	2020y08m31d_11h01m	2020y09m07d_11h19m	P4	H10	16	0	0.0001875	0.001	16	0	0.000625	0.003	AFF-HTT-R1-P4-0H_H10_1_2020y08m31d_11h01m.tif	AFF-HTT-R2-P4-0H_H10_1_2020y09m07d_11h19m.tif	C:\Users\arpit.tandon\Desktop\Images AFFFs\RUN1 HTT\Plate 4 - 0hour\AFF-HTT-R1-P4-0H_H10_1_2020y08m31d_11h01m.tif	C:\Users\arpit.tandon\Desktop\Images AFFFs\RUN2 HTT\Plate 4 - 0hour\AFF-HTT-R2-P4-0H_H10_1_2020y09m07d_11h19m.tif
Plate4-H11	run1	run2	Laurylamidopropyl betaine	5.85585	0.000200577	0.000200577	3	0hour	2020y08m31d_11h01m	2020y09m07d_11h19m	P4	H11	16	0	0.0021875	0.027	16	0	0.000875	0.008	AFF-HTT-R1-P4-0H_H11_1_2020y08m31d_11h01m.tif	AFF-HTT-R2-P4-0H_H11_1_2020y09m07d_11h19m.tif	C:\Users\arpit.tandon\Desktop\Images AFFFs\RUN1 HTT\Plate 4 - 0hour\AFF-HTT-R1-P4-0H_H11_1_2020y08m31d_11h01m.tif	C:\Users\arpit.tandon\Desktop\Images AFFFs\RUN2 HTT\Plate 4 - 0hour\AFF-HTT-R2-P4-0H_H11_1_2020y09m07d_11h19m.tif
Plate4-H12	run1	run2	Laurylamidopropyl betaine	5.85585	0.000200577	0.000200577	4	0hour	2020y08m31d_11h01m	2020y09m07d_11h19m	P4	H12	16	0	0.0004375	0.006	16	0	0.0040625	0.032	AFF-HTT-R1-P4-0H_H12_1_2020y08m31d_11h01m.tif	AFF-HTT-R2-P4-0H_H12_1_2020y09m07d_11h19m.tif	C:\Users\arpit.tandon\Desktop\Images AFFFs\RUN1 HTT\Plate 4 - 0hour\AFF-HTT-R1-P4-0H_H12_1_2020y08m31d_11h01m.tif	C:\Users\arpit.tandon\Desktop\Images AFFFs\RUN2 HTT\Plate 4 - 0hour\AFF-HTT-R2-P4-0H_H12_1_2020y09m07d_11h19m.tif
Plate4-H13	run1	run2	Media control	0	0	0	3	0hour	2020y08m31d_11h01m	2020y09m07d_11h19m	P4	H13	16	0	0	0	16	0	0.000375	0.002	AFF-HTT-R1-P4-0H_H13_1_2020y08m31d_11h01m.tif	AFF-HTT-R2-P4-0H_H13_1_2020y09m07d_11h19m.tif	C:\Users\arpit.tandon\Desktop\Images AFFFs\RUN1 HTT\Plate 4 - 0hour\AFF-HTT-R1-P4-0H_H13_1_2020y08m31d_11h01m.tif	C:\Users\arpit.tandon\Desktop\Images AFFFs\RUN2 HTT\Plate 4 - 0hour\AFF-HTT-R2-P4-0H_H13_1_2020y09m07d_11h19m.tif
Plate4-H14	run1	run2	Media control	0	0	0	4	0hour	2020y08m31d_11h01m	2020y09m07d_11h19m	P4	H14	16	0	0.0001875	0.001	16	0	0.0026875	0.016	AFF-HTT-R1-P4-0H_H14_1_2020y08m31d_11h01m.tif	AFF-HTT-R2-P4-0H_H14_1_2020y09m07d_11h19m.tif	C:\Users\arpit.tandon\Desktop\Images AFFFs\RUN1 HTT\Plate 4 - 0hour\AFF-HTT-R1-P4-0H_H14_1_2020y08m31d_11h01m.tif	C:\Users\arpit.tandon\Desktop\Images AFFFs\RUN2 HTT\Plate 4 - 0hour\AFF-HTT-R2-P4-0H_H14_1_2020y09m07d_11h19m.tif
Plate4-H15	run1	run2	Laurylamidopropyl betaine	1.85312	6.34738e-05	6.34738e-05	3	0hour	2020y08m31d_11h01m	2020y09m07d_11h19m	P4	H15	16	0	0.000125	0.001	16	0	0.0004375	0.003	AFF-HTT-R1-P4-0H_H15_1_2020y08m31d_11h01m.tif	AFF-HTT-R2-P4-0H_H15_1_2020y09m07d_11h19m.tif	C:\Users\arpit.tandon\Desktop\Images AFFFs\RUN1 HTT\Plate 4 - 0hour\AFF-HTT-R1-P4-0H_H15_1_2020y08m31d_11h01m.tif	C:\Users\arpit.tandon\Desktop\Images AFFFs\RUN2 HTT\Plate 4 - 0hour\AFF-HTT-R2-P4-0H_H15_1_2020y09m07d_11h19m.tif
Plate4-H16	run1	run2	Laurylamidopropyl betaine	1.85312	6.34738e-05	6.34738e-05	4	0hour	2020y08m31d_11h01m	2020y09m07d_11h19m	P4	H16	16	0	0.0005625	0.002	16	0	0.002875	0.033	AFF-HTT-R1-P4-0H_H16_1_2020y08m31d_11h01m.tif	AFF-HTT-R2-P4-0H_H16_1_2020y09m07d_11h19m.tif	C:\Users\arpit.tandon\Desktop\Images AFFFs\RUN1 HTT\Plate 4 - 0hour\AFF-HTT-R1-P4-0H_H16_1_2020y08m31d_11h01m.tif	C:\Users\arpit.tandon\Desktop\Images AFFFs\RUN2 HTT\Plate 4 - 0hour\AFF-HTT-R2-P4-0H_H16_1_2020y09m07d_11h19m.tif
Plate4-H17	run1	run2	Laurylamidopropyl betaine	0.58643	2.00866e-05	2.00866e-05	3	0hour	2020y08m31d_11h01m	2020y09m07d_11h19m	P4	H17	16	0	0.000375	0.006	16	0	6.25e-05	0.001	AFF-HTT-R1-P4-0H_H17_1_2020y08m31d_11h01m.tif	AFF-HTT-R2-P4-0H_H17_1_2020y09m07d_11h19m.tif	C:\Users\arpit.tandon\Desktop\Images AFFFs\RUN1 HTT\Plate 4 - 0hour\AFF-HTT-R1-P4-0H_H17_1_2020y08m31d_11h01m.tif	C:\Users\arpit.tandon\Desktop\Images AFFFs\RUN2 HTT\Plate 4 - 0hour\AFF-HTT-R2-P4-0H_H17_1_2020y09m07d_11h19m.tif
Plate4-H18	run1	run2	Laurylamidopropyl betaine	0.58643	2.00866e-05	2.00866e-05	4	0hour	2020y08m31d_11h01m	2020y09m07d_11h19m	P4	H18	16	0	0.0004375	0.004	16	0	0.000625	0.004	AFF-HTT-R1-P4-0H_H18_1_2020y08m31d_11h01m.tif	AFF-HTT-R2-P4-0H_H18_1_2020y09m07d_11h19m.tif	C:\Users\arpit.tandon\Desktop\Images AFFFs\RUN1 HTT\Plate 4 - 0hour\AFF-HTT-R1-P4-0H_H18_1_2020y08m31d_11h01m.tif	C:\Users\arpit.tandon\Desktop\Images AFFFs\RUN2 HTT\Plate 4 - 0hour\AFF-HTT-R2-P4-0H_H18_1_2020y09m07d_11h19m.tif
Plate4-H19	run1	run2	Laurylamidopropyl betaine	0.185579	6.35653e-06	6.35653e-06	3	0hour	2020y08m31d_11h01m	2020y09m07d_11h19m	P4	H19	16	0	0.00025	0.002	16	0	0.00075	0.003	AFF-HTT-R1-P4-0H_H19_1_2020y08m31d_11h01m.tif	AFF-HTT-R2-P4-0H_H19_1_2020y09m07d_11h19m.tif	C:\Users\arpit.tandon\Desktop\Images AFFFs\RUN1 HTT\Plate 4 - 0hour\AFF-HTT-R1-P4-0H_H19_1_2020y08m31d_11h01m.tif	C:\Users\arpit.tandon\Desktop\Images AFFFs\RUN2 HTT\Plate 4 - 0hour\AFF-HTT-R2-P4-0H_H19_1_2020y09m07d_11h19m.tif
Plate4-H20	run1	run2	Laurylamidopropyl betaine	0.185579	6.35653e-06	6.35653e-06	4	0hour	2020y08m31d_11h01m	2020y09m07d_11h19m	P4	H20	16	0	0.0003125	0.002	16	0	0.00225	0.032	AFF-HTT-R1-P4-0H_H20_1_2020y08m31d_11h01m.tif	AFF-HTT-R2-P4-0H_H20_1_2020y09m07d_11h19m.tif	C:\Users\arpit.tandon\Desktop\Images AFFFs\RUN1 HTT\Plate 4 - 0hour\AFF-HTT-R1-P4-0H_H20_1_2020y08m31d_11h01m.tif	C:\Users\arpit.tandon\Desktop\Images AFFFs\RUN2 HTT\Plate 4 - 0hour\AFF-HTT-R2-P4-0H_H20_1_2020y09m07d_11h19m.tif
Plate4-H21	run1	run2	Laurylamidopropyl betaine	0.0587275	2.01156e-06	2.01156e-06	3	0hour	2020y08m31d_11h01m	2020y09m07d_11h19m	P4	H21	16	0	0.000125	0.001	16	0	0.0001875	0.002	AFF-HTT-R1-P4-0H_H21_1_2020y08m31d_11h01m.tif	AFF-HTT-R2-P4-0H_H21_1_2020y09m07d_11h19m.tif	C:\Users\arpit.tandon\Desktop\Images AFFFs\RUN1 HTT\Plate 4 - 0hour\AFF-HTT-R1-P4-0H_H21_1_2020y08m31d_11h01m.tif	C:\Users\arpit.tandon\Desktop\Images AFFFs\RUN2 HTT\Plate 4 - 0hour\AFF-HTT-R2-P4-0H_H21_1_2020y09m07d_11h19m.tif
Plate4-H22	run1	run2	Laurylamidopropyl betaine	0.0587275	2.01156e-06	2.01156e-06	4	0hour	2020y08m31d_11h01m	2020y09m07d_11h19m	P4	H22	16	0	6.25e-05	0.001	16	0	0.00275	0.036	AFF-HTT-R1-P4-0H_H22_1_2020y08m31d_11h01m.tif	AFF-HTT-R2-P4-0H_H22_1_2020y09m07d_11h19m.tif	C:\Users\arpit.tandon\Desktop\Images AFFFs\RUN1 HTT\Plate 4 - 0hour\AFF-HTT-R1-P4-0H_H22_1_2020y08m31d_11h01m.tif	C:\Users\arpit.tandon\Desktop\Images AFFFs\RUN2 HTT\Plate 4 - 0hour\AFF-HTT-R2-P4-0H_H22_1_2020y09m07d_11h19m.tif
Plate4-H3	run1	run2	Laurylamidopropyl betaine	583.9	0.02	0.02	3	0hour	2020y08m31d_11h01m	2020y09m07d_11h19m	P4	H3	16	0	0	0	16	0	0.00025	0.001	AFF-HTT-R1-P4-0H_H3_1_2020y08m31d_11h01m.tif	AFF-HTT-R2-P4-0H_H3_1_2020y09m07d_11h19m.tif	C:\Users\arpit.tandon\Desktop\Images AFFFs\RUN1 HTT\Plate 4 - 0hour\AFF-HTT-R1-P4-0H_H3_1_2020y08m31d_11h01m.tif	C:\Users\arpit.tandon\Desktop\Images AFFFs\RUN2 HTT\Plate 4 - 0hour\AFF-HTT-R2-P4-0H_H3_1_2020y09m07d_11h19m.tif
Plate4-H4	run1	run2	Laurylamidopropyl betaine	583.9	0.02	0.02	4	0hour	2020y08m31d_11h01m	2020y09m07d_11h19m	P4	H4	16	0	0	0	16	0	0.0005	0.003	AFF-HTT-R1-P4-0H_H4_1_2020y08m31d_11h01m.tif	AFF-HTT-R2-P4-0H_H4_1_2020y09m07d_11h19m.tif	C:\Users\arpit.tandon\Desktop\Images AFFFs\RUN1 HTT\Plate 4 - 0hour\AFF-HTT-R1-P4-0H_H4_1_2020y08m31d_11h01m.tif	C:\Users\arpit.tandon\Desktop\Images AFFFs\RUN2 HTT\Plate 4 - 0hour\AFF-HTT-R2-P4-0H_H4_1_2020y09m07d_11h19m.tif
Plate4-H5	run1	run2	Laurylamidopropyl betaine	184.778	0.00632911	0.00632911	3	0hour	2020y08m31d_11h01m	2020y09m07d_11h19m	P4	H5	16	0	0.0001875	0.001	16	0	0.0009375	0.007	AFF-HTT-R1-P4-0H_H5_1_2020y08m31d_11h01m.tif	AFF-HTT-R2-P4-0H_H5_1_2020y09m07d_11h19m.tif	C:\Users\arpit.tandon\Desktop\Images AFFFs\RUN1 HTT\Plate 4 - 0hour\AFF-HTT-R1-P4-0H_H5_1_2020y08m31d_11h01m.tif	C:\Users\arpit.tandon\Desktop\Images AFFFs\RUN2 HTT\Plate 4 - 0hour\AFF-HTT-R2-P4-0H_H5_1_2020y09m07d_11h19m.tif
Plate4-H6	run1	run2	Laurylamidopropyl betaine	184.778	0.00632911	0.00632911	4	0hour	2020y08m31d_11h01m	2020y09m07d_11h19m	P4	H6	16	0	0.000875	0.01	16	0	0.001	0.01	AFF-HTT-R1-P4-0H_H6_1_2020y08m31d_11h01m.tif	AFF-HTT-R2-P4-0H_H6_1_2020y09m07d_11h19m.tif	C:\Users\arpit.tandon\Desktop\Images AFFFs\RUN1 HTT\Plate 4 - 0hour\AFF-HTT-R1-P4-0H_H6_1_2020y08m31d_11h01m.tif	C:\Users\arpit.tandon\Desktop\Images AFFFs\RUN2 HTT\Plate 4 - 0hour\AFF-HTT-R2-P4-0H_H6_1_2020y09m07d_11h19m.tif
Plate4-H7	run1	run2	Laurylamidopropyl betaine	58.4742	0.00200288	0.00200288	3	0hour	2020y08m31d_11h01m	2020y09m07d_11h19m	P4	H7	16	0	0.00025	0.002	16	0	0.0003125	0.002	AFF-HTT-R1-P4-0H_H7_1_2020y08m31d_11h01m.tif	AFF-HTT-R2-P4-0H_H7_1_2020y09m07d_11h19m.tif	C:\Users\arpit.tandon\Desktop\Images AFFFs\RUN1 HTT\Plate 4 - 0hour\AFF-HTT-R1-P4-0H_H7_1_2020y08m31d_11h01m.tif	C:\Users\arpit.tandon\Desktop\Images AFFFs\RUN2 HTT\Plate 4 - 0hour\AFF-HTT-R2-P4-0H_H7_1_2020y09m07d_11h19m.tif
Plate4-H8	run1	run2	Laurylamidopropyl betaine	58.4742	0.00200288	0.00200288	4	0hour	2020y08m31d_11h01m	2020y09m07d_11h19m	P4	H8	16	0	0.0006875	0.002	16	0	6.25e-05	0.001	AFF-HTT-R1-P4-0H_H8_1_2020y08m31d_11h01m.tif	AFF-HTT-R2-P4-0H_H8_1_2020y09m07d_11h19m.tif	C:\Users\arpit.tandon\Desktop\Images AFFFs\RUN1 HTT\Plate 4 - 0hour\AFF-HTT-R1-P4-0H_H8_1_2020y08m31d_11h01m.tif	C:\Users\arpit.tandon\Desktop\Images AFFFs\RUN2 HTT\Plate 4 - 0hour\AFF-HTT-R2-P4-0H_H8_1_2020y09m07d_11h19m.tif
Plate4-H9	run1	run2	Laurylamidopropyl betaine	18.5045	0.000633824	0.000633824	3	0hour	2020y08m31d_11h01m	2020y09m07d_11h19m	P4	H9	16	0	0	0	16	0	0.0001875	0.001	AFF-HTT-R1-P4-0H_H9_1_2020y08m31d_11h01m.tif	AFF-HTT-R2-P4-0H_H9_1_2020y09m07d_11h19m.tif	C:\Users\arpit.tandon\Desktop\Images AFFFs\RUN1 HTT\Plate 4 - 0hour\AFF-HTT-R1-P4-0H_H9_1_2020y08m31d_11h01m.tif	C:\Users\arpit.tandon\Desktop\Images AFFFs\RUN2 HTT\Plate 4 - 0hour\AFF-HTT-R2-P4-0H_H9_1_2020y09m07d_11h19m.tif
Plate4-I10	run1	run2	2-methyl-2,4-pentanediol	160.896	0.00190147	0.00190147	2	0hour	2020y08m31d_11h01m	2020y09m07d_11h19m	P4	I10	16	0	0	0	16	0	0.000375	0.003	AFF-HTT-R1-P4-0H_I10_1_2020y08m31d_11h01m.tif	AFF-HTT-R2-P4-0H_I10_1_2020y09m07d_11h19m.tif	C:\Users\arpit.tandon\Desktop\Images AFFFs\RUN1 HTT\Plate 4 - 0hour\AFF-HTT-R1-P4-0H_I10_1_2020y08m31d_11h01m.tif	C:\Users\arpit.tandon\Desktop\Images AFFFs\RUN2 HTT\Plate 4 - 0hour\AFF-HTT-R2-P4-0H_I10_1_2020y09m07d_11h19m.tif
Plate4-I11	run1	run2	2-methyl-2,4-pentanediol	50.9165	0.000601732	0.000601732	1	0hour	2020y08m31d_11h01m	2020y09m07d_11h19m	P4	I11	16	0	0.0005	0.006	16	0	0.000625	0.002	AFF-HTT-R1-P4-0H_I11_1_2020y08m31d_11h01m.tif	AFF-HTT-R2-P4-0H_I11_1_2020y09m07d_11h19m.tif	C:\Users\arpit.tandon\Desktop\Images AFFFs\RUN1 HTT\Plate 4 - 0hour\AFF-HTT-R1-P4-0H_I11_1_2020y08m31d_11h01m.tif	C:\Users\arpit.tandon\Desktop\Images AFFFs\RUN2 HTT\Plate 4 - 0hour\AFF-HTT-R2-P4-0H_I11_1_2020y09m07d_11h19m.tif
Plate4-I12	run1	run2	2-methyl-2,4-pentanediol	50.9165	0.000601732	0.000601732	2	0hour	2020y08m31d_11h01m	2020y09m07d_11h19m	P4	I12	16	0	0.0003125	0.002	16	0	0.000625	0.003	AFF-HTT-R1-P4-0H_I12_1_2020y08m31d_11h01m.tif	AFF-HTT-R2-P4-0H_I12_1_2020y09m07d_11h19m.tif	C:\Users\arpit.tandon\Desktop\Images AFFFs\RUN1 HTT\Plate 4 - 0hour\AFF-HTT-R1-P4-0H_I12_1_2020y08m31d_11h01m.tif	C:\Users\arpit.tandon\Desktop\Images AFFFs\RUN2 HTT\Plate 4 - 0hour\AFF-HTT-R2-P4-0H_I12_1_2020y09m07d_11h19m.tif
Plate4-I13	run1	run2	Media control	0	0	0	1	0hour	2020y08m31d_11h01m	2020y09m07d_11h19m	P4	I13	16	0	0.0003125	0.002	16	0	0.0005625	0.002	AFF-HTT-R1-P4-0H_I13_1_2020y08m31d_11h01m.tif	AFF-HTT-R2-P4-0H_I13_1_2020y09m07d_11h19m.tif	C:\Users\arpit.tandon\Desktop\Images AFFFs\RUN1 HTT\Plate 4 - 0hour\AFF-HTT-R1-P4-0H_I13_1_2020y08m31d_11h01m.tif	C:\Users\arpit.tandon\Desktop\Images AFFFs\RUN2 HTT\Plate 4 - 0hour\AFF-HTT-R2-P4-0H_I13_1_2020y09m07d_11h19m.tif
Plate4-I14	run1	run2	Media control	0	0	0	2	0hour	2020y08m31d_11h01m	2020y09m07d_11h19m	P4	I14	16	0	0.0001875	0.002	16	0	0.0016875	0.015	AFF-HTT-R1-P4-0H_I14_1_2020y08m31d_11h01m.tif	AFF-HTT-R2-P4-0H_I14_1_2020y09m07d_11h19m.tif	C:\Users\arpit.tandon\Desktop\Images AFFFs\RUN1 HTT\Plate 4 - 0hour\AFF-HTT-R1-P4-0H_I14_1_2020y08m31d_11h01m.tif	C:\Users\arpit.tandon\Desktop\Images AFFFs\RUN2 HTT\Plate 4 - 0hour\AFF-HTT-R2-P4-0H_I14_1_2020y09m07d_11h19m.tif
Plate4-I15	run1	run2	2-methyl-2,4-pentanediol	16.1128	0.000190421	0.000190421	1	0hour	2020y08m31d_11h01m	2020y09m07d_11h19m	P4	I15	16	0	0.000125	0.001	16	0	0.0003125	0.002	AFF-HTT-R1-P4-0H_I15_1_2020y08m31d_11h01m.tif	AFF-HTT-R2-P4-0H_I15_1_2020y09m07d_11h19m.tif	C:\Users\arpit.tandon\Desktop\Images AFFFs\RUN1 HTT\Plate 4 - 0hour\AFF-HTT-R1-P4-0H_I15_1_2020y08m31d_11h01m.tif	C:\Users\arpit.tandon\Desktop\Images AFFFs\RUN2 HTT\Plate 4 - 0hour\AFF-HTT-R2-P4-0H_I15_1_2020y09m07d_11h19m.tif
Plate4-I16	run1	run2	2-methyl-2,4-pentanediol	16.1128	0.000190421	0.000190421	2	0hour	2020y08m31d_11h01m	2020y09m07d_11h19m	P4	I16	16	0	0.0003125	0.003	16	0	0.00025	0.001	AFF-HTT-R1-P4-0H_I16_1_2020y08m31d_11h01m.tif	AFF-HTT-R2-P4-0H_I16_1_2020y09m07d_11h19m.tif	C:\Users\arpit.tandon\Desktop\Images AFFFs\RUN1 HTT\Plate 4 - 0hour\AFF-HTT-R1-P4-0H_I16_1_2020y08m31d_11h01m.tif	C:\Users\arpit.tandon\Desktop\Images AFFFs\RUN2 HTT\Plate 4 - 0hour\AFF-HTT-R2-P4-0H_I16_1_2020y09m07d_11h19m.tif
Plate4-I17	run1	run2	2-methyl-2,4-pentanediol	5.099	6.02599e-05	6.02599e-05	1	0hour	2020y08m31d_11h01m	2020y09m07d_11h19m	P4	I17	16	0	6.25e-05	0.001	16	0	0.0005625	0.006	AFF-HTT-R1-P4-0H_I17_1_2020y08m31d_11h01m.tif	AFF-HTT-R2-P4-0H_I17_1_2020y09m07d_11h19m.tif	C:\Users\arpit.tandon\Desktop\Images AFFFs\RUN1 HTT\Plate 4 - 0hour\AFF-HTT-R1-P4-0H_I17_1_2020y08m31d_11h01m.tif	C:\Users\arpit.tandon\Desktop\Images AFFFs\RUN2 HTT\Plate 4 - 0hour\AFF-HTT-R2-P4-0H_I17_1_2020y09m07d_11h19m.tif
Plate4-I18	run1	run2	2-methyl-2,4-pentanediol	5.099	6.02599e-05	6.02599e-05	2	0hour	2020y08m31d_11h01m	2020y09m07d_11h19m	P4	I18	16	0	0.0001875	0.002	16	0	0.0001875	0.002	AFF-HTT-R1-P4-0H_I18_1_2020y08m31d_11h01m.tif	AFF-HTT-R2-P4-0H_I18_1_2020y09m07d_11h19m.tif	C:\Users\arpit.tandon\Desktop\Images AFFFs\RUN1 HTT\Plate 4 - 0hour\AFF-HTT-R1-P4-0H_I18_1_2020y08m31d_11h01m.tif	C:\Users\arpit.tandon\Desktop\Images AFFFs\RUN2 HTT\Plate 4 - 0hour\AFF-HTT-R2-P4-0H_I18_1_2020y09m07d_11h19m.tif
Plate4-I19	run1	run2	2-methyl-2,4-pentanediol	1.61361	1.90696e-05	1.90696e-05	1	0hour	2020y08m31d_11h01m	2020y09m07d_11h19m	P4	I19	16	0	0	0	16	0	0.0003125	0.002	AFF-HTT-R1-P4-0H_I19_1_2020y08m31d_11h01m.tif	AFF-HTT-R2-P4-0H_I19_1_2020y09m07d_11h19m.tif	C:\Users\arpit.tandon\Desktop\Images AFFFs\RUN1 HTT\Plate 4 - 0hour\AFF-HTT-R1-P4-0H_I19_1_2020y08m31d_11h01m.tif	C:\Users\arpit.tandon\Desktop\Images AFFFs\RUN2 HTT\Plate 4 - 0hour\AFF-HTT-R2-P4-0H_I19_1_2020y09m07d_11h19m.tif
[truncated: 350 more rows]

## Sheet: 48hours
													Run1				Run2
SampleID	Link Run1	Link Run2	Treatment or Chemical	Concentration in µM	Concentration in v/v%		Replicate	Date Run1	Date Run2	Timepoint	Plate	Well	Normal	Altered	Avg.Prob	Max. Prob	Normal	Altered	Avg.Prob	Max. Prob
[truncated: 1,200 more rows]

## Sheet: 96hours
													Run1				Run2
SampleID	Link Run1	Link Run2	Treatment or Chemical	Concentration in µM	Concentration in v/v%		Replicate	Date Run	Date Run2	Timepoint	Plate	Well	Normal	Altered	Avg.Prob	Max. Prob	Normal	Altered	Avg.Prob	Max. Prob
[truncated: 1,200 more rows]

## Sheet: EC5 96hr
		Run1							Run2
[truncated: 31 more rows]

[truncated: 4 more sheets: EC10 96hr, EC50 96hr, Image Vs transcriptomic, ReadMe]
