# Supplementary material for: Unraveling Human Hepatocellular Responses to PFAS and Aqueous Film-Forming Foams (AFFFs) for Molecular Hazard Prioritization and In Vivo Translation
Source: Environ Sci Technol. 2025 Feb 2;59(5):2423–35. doi: 10.1021/acs.est.4c10595 (PMC11823446; doi:10.1021/acs.est.4c10595)
Supplement: Supplementary file 10 — es4c10595_si_010.zip [file es4c10595_si_010.zip]

Archive with 14 entries (12 files):
- Analyzed LDH Leakage from HTT Runs/
- Analyzed LDH Leakage from HTT Runs/BMD_Analysis_AFFF_LDH_Run1.bm2
- Analyzed LDH Leakage from HTT Runs/BMD_Analysis_AFFF_LDH_Run2.bm2
- Analyzed LDH Leakage from HTT Runs/FInal LDH BMD Graphs - Run 1.pptx
- Analyzed LDH Leakage from HTT Runs/FInal LDH BMD Graphs - Run 2.pptx
- Analyzed LDH Leakage from HTT Runs/GraphPad Curve Fits LDH Data from HTT Runs/
- Analyzed LDH Leakage from HTT Runs/GraphPad Curve Fits LDH Data from HTT Runs/R1 LDH Leakage Curves (%) from HTT-SSF.pzfx
- Analyzed LDH Leakage from HTT Runs/GraphPad Curve Fits LDH Data from HTT Runs/R1 LDH Leakage Curves (μM) from HTT-SSF.pzfx
- Analyzed LDH Leakage from HTT Runs/GraphPad Curve Fits LDH Data from HTT Runs/R2 LDH Leakage Curves (%) from HTT-SSF.pzfx
- Analyzed LDH Leakage from HTT Runs/GraphPad Curve Fits LDH Data from HTT Runs/R2 LDH Leakage Curves (μM) from HTT-SSF.pzfx
- Analyzed LDH Leakage from HTT Runs/LDH Leakage AFB1 Supplemental Figure.docx
- Analyzed LDH Leakage from HTT Runs/LDH Leakage AFB1 Supplemental Figure.pdf
- Analyzed LDH Leakage from HTT Runs/UPDATED_LDH_category_map_file.txt
- Analyzed LDH Leakage from HTT Runs/UPDATED_probe_map_file_LDH.txt
