# Supplementary material for: Unraveling Human Hepatocellular Responses to PFAS and Aqueous Film-Forming Foams (AFFFs) for Molecular Hazard Prioritization and In Vivo Translation
Source: Environ Sci Technol. 2025 Feb 2;59(5):2423–35. doi: 10.1021/acs.est.4c10595 (PMC11823446; doi:10.1021/acs.est.4c10595)
Supplement: Supplementary file 10 — es4c10595_si_010.zip [file es4c10595_si_010.zip › Analyzed LDH Leakage from HTT Runs/UPDATED_LDH_category_map_file.txt]

Category ID	Category Name	Category Component
LDH	LDH	1
Custom	Custom	2
Custom	Custom	3
Custom	Custom	4
Custom	Custom	5
Custom	Custom	6
Custom	Custom	7
Custom	Custom	8
Custom	Custom	9
Custom	Custom	10
Custom	Custom	11
Custom	Custom	12
Custom	Custom	13
Custom	Custom	14
Custom	Custom	15
Custom	Custom	16
Custom	Custom	17
Custom	Custom	18
Custom	Custom	19
Custom	Custom	20
Custom	Custom	21
Custom	Custom	22
Custom	Custom	23
Custom	Custom	24
Custom	Custom	25
Custom	Custom	26
Custom	Custom	27
Custom	Custom	28
Custom	Custom	29
Custom	Custom	30
Custom	Custom	31
Custom	Custom	32
Custom	Custom	33
Custom	Custom	34
Custom	Custom	35
Custom	Custom	36
Custom	Custom	37
Custom	Custom	38
Custom	Custom	39
Custom	Custom	40
Custom	Custom	41
Custom	Custom	42
Custom	Custom	43
Custom	Custom	44
Custom	Custom	45
Custom	Custom	46
Custom	Custom	47
Custom	Custom	48
Custom	Custom	49
Custom	Custom	50
Custom	Custom	51
Custom	Custom	52
Custom	Custom	53
Custom	Custom	54
Custom	Custom	55
Custom	Custom	56
Custom	Custom	57
Custom	Custom	58
Custom	Custom	59
Custom	Custom	60
Custom	Custom	61
Custom	Custom	62
Custom	Custom	63
Custom	Custom	64
Custom	Custom	65
Custom	Custom	66
Custom	Custom	67
Custom	Custom	68
Custom	Custom	69
Custom	Custom	70
Custom	Custom	71
Custom	Custom	72
Custom	Custom	73
Custom	Custom	74
Custom	Custom	75
Custom	Custom	76
Custom	Custom	77
Custom	Custom	78
Custom	Custom	79
Custom	Custom	80
Custom	Custom	81
Custom	Custom	82
Custom	Custom	83
Custom	Custom	84
Custom	Custom	85
Custom	Custom	86
Custom	Custom	87
Custom	Custom	88
Custom	Custom	89
Custom	Custom	90
Custom	Custom	91
Custom	Custom	92
Custom	Custom	93
Custom	Custom	94
Custom	Custom	95
Custom	Custom	96
Custom	Custom	97
Custom	Custom	98
Custom	Custom	99
Custom	Custom	100
Custom	Custom	101
