# Supplementary material for: Unraveling Human Hepatocellular Responses to PFAS and Aqueous Film-Forming Foams (AFFFs) for Molecular Hazard Prioritization and In Vivo Translation
Source: Environ Sci Technol. 2025 Feb 2;59(5):2423–35. doi: 10.1021/acs.est.4c10595 (PMC11823446; doi:10.1021/acs.est.4c10595)
Supplement: Supplementary file 10 — es4c10595_si_010.zip [file es4c10595_si_010.zip › Analyzed LDH Leakage from HTT Runs/UPDATED_probe_map_file_LDH.txt]

Array Probe	Category Component
LDH_%VC	1
LDH	2
LDH_%VC2	2
LDH_%VC3	3
LDH_%VC4	4
LDH_%VC5	5
LDH_%VC6	6
LDH_%VC7	7
LDH_%VC8	8
LDH_%VC9	9
LDH_%VC10	10
LDH_%VC11	11
LDH_%VC12	12
LDH_%VC13	13
LDH_%VC14	14
LDH_%VC15	15
LDH_%VC16	16
LDH_%VC17	17
LDH_%VC18	18
LDH_%VC19	19
LDH_%VC20	20
LDH_%VC21	21
LDH_%VC22	22
LDH_%VC23	23
LDH_%VC24	24
LDH_%VC25	25
LDH_%VC26	26
LDH_%VC27	27
LDH_%VC28	28
LDH_%VC29	29
LDH_%VC30	30
LDH_%VC31	31
LDH_%VC32	32
LDH_%VC33	33
LDH_%VC34	34
LDH_%VC35	35
LDH_%VC36	36
LDH_%VC37	37
LDH_%VC38	38
LDH_%VC39	39
LDH_%VC40	40
LDH_%VC41	41
LDH_%VC42	42
LDH_%VC43	43
LDH_%VC44	44
LDH_%VC45	45
LDH_%VC46	46
LDH_%VC47	47
LDH_%VC48	48
LDH_%VC49	49
LDH_%VC50	50
LDH_%VC51	51
LDH_%VC52	52
LDH_%VC53	53
LDH_%VC54	54
LDH_%VC55	55
LDH_%VC56	56
LDH_%VC57	57
LDH_%VC58	58
LDH_%VC59	59
LDH_%VC60	60
LDH_%VC61	61
LDH_%VC62	62
LDH_%VC63	63
LDH_%VC64	64
LDH_%VC65	65
LDH_%VC66	66
LDH_%VC67	67
LDH_%VC68	68
LDH_%VC69	69
LDH_%VC70	70
LDH_%VC71	71
LDH_%VC72	72
LDH_%VC73	73
LDH_%VC74	74
LDH_%VC75	75
LDH_%VC76	76
LDH_%VC77	77
LDH_%VC78	78
LDH_%VC79	79
LDH_%VC80	80
LDH_%VC81	81
LDH_%VC82	82
LDH_%VC83	83
LDH_%VC84	84
LDH_%VC85	85
LDH_%VC86	86
LDH_%VC87	87
LDH_%VC88	88
LDH_%VC89	89
LDH_%VC90	90
LDH_%VC91	91
LDH_%VC92	92
LDH_%VC93	93
LDH_%VC94	94
LDH_%VC95	95
LDH_%VC96	96
LDH_%VC97	97
LDH_%VC98	98
LDH_%VC99	99
LDH_%VC100	100
